# Supplementary material for: 5C analysis of the Epidermal Differentiation Complex locus reveals distinct chromatin interaction networks between gene-rich and gene-poor TADs in skin epithelial cells
Source: PLoS Genet. 2017 Sep 1;13(9):e1006966. doi: 10.1371/journal.pgen.1006966 (PMC5599062; doi:10.1371/journal.pgen.1006966)
Supplement: S1 Table — (XLSX) [file pgen.1006966.s007.xlsx]

## Sheet: Sheet1
Gene Start	Gene End	Gene name	Gene symbol	Gene type	Relative expression in KCs	Relative expression in TCs	Expression in KCs vs TCs (fold change)	Expression in the epidermis at P5, FPKMs	TAD gene density in KCs, Kb per a protein encoding gene	KC TAD boundary position	TC TAD boundary position	ESC TAD boundary position
89908054	90015939	nucleoporin 210-like	Nup210l	Protein coding	64.8	241.5	0.3	0.5	28.6
90016593	90017573	ribosomal protein	Rps27	Protein coding	120827	198077	0.6	2923
90017617	90030307	RAB13, member RA	Rab13	Protein coding	15.6	27.2	0.6	4.6
90035519	90039760	jumping translocation breakpoint	Jtb	Protein coding	24901.5	33787.4	0.7	22.2
90041422	90047434	cAMP responsive element binding protein 3-like 4	Creb3l4	Protein coding	46.6	12	3.9	2.9
90052094	90057534	solute carrier family 39 (zinc transporter), member 1	Slc39a1	Protein coding	38389.3	14949.6	2.6	22.9
90058085	90068047	CREB regulated transcription coactivator 2	Crtc2	Protein coding	4002.5	5500	0.7	13.1
90058870	90059011	predicted gene 10973	Gm10973	Protein coding	N.D.	N.D.	N.D.	N.D.
90069107	90084591	DENN/MADD domain containing 4B	Dennd4b	Protein coding	136.3	6511.5	0	0.8
90145576	90162042	GATA zinc finger domain containing 2B	Gatad2b	Protein coding	2349.6	2402.5	1	102.4
90189161	90193860	solute carrier family 27 (fatty acid transporter), member 3	Slc27a3	Protein coding	68.5	109.6	0.6	8.7
90195310	90237558	integrator complex subunit 3	Ints3	Protein coding	549.9	1723.8	0.3	27.9
90254513	90269788	natriuretic peptide receptor 1	Npr1	Protein coding	11.3	11.6	1	0
90280123	90292301	interleukin enhancer binding factor 2	Ilf2	Protein coding	1937.8	2673.6	0.7	29.3
90291948	90294955	SNAP-associated protein	Snapin	Protein coding	2716.4	4181.4	0.6	32.2
90302878	90313420	chromatin target of PRMT1	Chtop	Protein coding	39850.4	63160.6	0.6	72.2
90314956	90318314	S100 calcium binding protein A1	S100a1	Protein coding	1208.7	284.4	4.3	4.6
90318357	90328503	S100 calcium binding protein A13	S100a13	Protein coding	5179.7	20445.5	0.3	13.1
												TAD1-TAD2 90.32Mb
90330778	90332755	S100 calcium binding protein A14	S100a14	Protein coding	275616	826.6	333.4	322.9
90341176	90347073	S100 calcium binding protein A16	S100a16	Protein coding	34488	54.3	634.9	121.7
90404137	90406624	S100 calcium binding protein A3	S100a3	Protein coding	6898.6	1002	6.9	0.7
90407692	90409967	S100 calcium binding protein A4	S100a4	Protein coding	34362.3	35323.8	1	23.6
90412445	90415702	S100 calcium binding protein A5	S100a5	Protein coding	155.5	131.8	1.2	0
90416816	90418336	S100 calcium binding protein A6 (calcyclin)	S100a6	Protein coding	599414	507.8	1180.4	231.7
90458224	90462052	S100 calcium binding protein A7A	S100a7a	Protein coding	4194.1	11.9	352.8	0.6
90472993	90473956	S100 calcium binding protein A8 (calgranulin A)	S100a8	Protein coding	52921.4	4833.4	10.9	4.9
90496554	90499643	S100 calcium binding protein A9 (calgranulin B)	S100a9	Protein coding	244683	13542.2	18.1	4.6
90530828	90545439	peptidoglycan recognition protein 4	Pglyrp4	Protein coding	N.D.	N.D.	N.D.	33.8
										TAD1 - TAD2 90.7 Mb	TAD1 - TAD2 90.8 Mb
90875584	90879117	RIKEN cDNA 4930529C04 gene	4930529C04Rik	Pseudogene	13.1	22.3	0.6	0	400
90892059	90894727	RIKEN cDNA 9130204L05 gene	9130204L05Rik	Protein coding	11.6	11.8	1	0
91818505	91835504	peptidoglycan recognition protein 3	Pglyrp3	Protein coding	2480.5	12	206.1	0.2
91828489	91828833	predicted pseudogene 6097	Gm6097	Pseudogene	N.D.	N.D.	N.D.
91884197	91887064	loricrin	Lor	Protein coding	17490.4	165.7	105.5	1
										TAD2 - TAD3 91.9 Mb		TAD2-TAD3 91.92 Mb
91926126	91927869	proline rich 9	Prr9	Protein coding	2115.9	12.7	166.7	0.1	23.6
91938916	91946676	late cornified envelope-like proline-rich 1	Lelp1	Protein coding	11.8	12	1	0
											TAD2 - TAD3 92.1 Mb
92019757	92026407	small proline-rich protein 2A1	Sprr2a1	Protein coding	141481	159185	0.9	0.1
92019842	92061220	small proline-rich protein 2A2	Sprr2a2	Protein coding	N.D.	N.D.	N.D.	N.D.
92054654	92093169	small proline-rich protein 2A3	Sprr2a3	Protein coding	N.D.	N.D.	N.D.
92120627	92122007	small proline-rich protein 2B	Sprr2b	Protein coding	89147.2	3149.5	28.3	0
92143062	92144795	small proline-rich protein 2D	Sprr2d	Protein coding	264036	333.9	790.8	0
92156065	92157371	small proline-rich protein 2E	Sprr2e	Protein coding	72532.4	1533.2	47.3	0
92169109	92170364	small proline-rich protein 2F	Sprr2f	Protein coding	146563	188.8	776.1	0
92177837	92179151	small proline-rich protein 2G	Sprr2g	Protein coding	47429.4	213.6	222.1	0
92189607	92191246	small proline-rich protein 2H	Sprr2h	Protein coding	113725	185.2	614.2	0.3
92211913	92213193	small proline-rich protein 2I	Sprr2i	Protein coding	N.D.	N.D.	N.D.	0
92222009	92223318	small proline-rich protein 2J, pseudogene	Sprr2j-ps	Pseudogene	36437.4	835.5	43.6	0
92232092	92233315	predicted pseudogene 9774	Gm9774	Pseudogene	N.D.	N.D.	N.D.
92236504	92237847	small proline-rich protein 2K	Sprr2k	Protein coding	44627.9	3504.3	12.7	0
92240731	92242701	small proline-rich protein 1B	Sprr1b	Protein coding	214667	445.4	481.9	4.2
92260697	92261539	small proline-rich protein 3	Sprr3	Protein coding	14.1	14.4	1	0
92287874	92289817	small proline-rich protein 1A	Sprr1a	Protein coding	320452	104.2	3076.8	27.2
92304185	92304415	small proline-rich protein 4	Sprr4	Protein coding	34281.7	48.1	713.2	111
92374834	92377637	involucrin	Ivl	Protein coding	3649.4	12.6	289.1	2.1
92387814	92392896	sperm mitochondria-associated cysteine-rich protein	Smcp	Protein coding	47.3	12.9	3.7	0
92424003	92425582	late cornified envelope 6A	Lce6a	Protein coding	N.D.	N.D.	N.D.	2.2
92450454	92452229	late cornified envelope 1A1	Lce1a1	Protein coding	2252.2	64.5	34.9	0.9
92459572	92460848	late cornified envelope 1B	Lce1b	Protein coding	2812.3	566.5	5	4
92472535	92474237	late cornified envelope 1A2	Lce1a2	Protein coding	776.7	12.7	61.1	1.2
92483169	92484840	late cornified envelope 1C	Lce1c	Protein coding	437.7	14.4	30.4	0.9
92489421	92491132	late cornified envelope 1D	Lce1d	Protein coding	2246.2	13.6	165.1	0
92493747	92494085	predicted gene, 17510	Gm17510	Protein coding	N.D.	N.D.	N.D.
92511323	92512996	late cornified envelope 1E	Lce1e	Protein coding	5759.5	12.1	475.6	0.4
92522607	92524272	late cornified envelope 1F	Lce1f	Protein coding	14117.6	25.9	546	0.3
92554070	92556260	late cornified envelope 1G	Lce1g	Protein coding	7893.2	12.2	647.3	0.7
92567137	92568987	late cornified envelope 1H	Lce1h	Protein coding	2973.7	22	135.1	0
92581132	92582821	late cornified envelope 1I	Lce1i	Protein coding	25408.2	99.7	254.8	0.4
92592972	92593391	late cornified envelope 1J	Lce1j	Protein coding	N.D.	N.D.	N.D.
92626996	92631169	keratinocyte expressed, proline-rich	Kprp	Protein coding	5520.8	34.2	161.5	2.3
92653871	92655208	late cornified envelope 1L	Lce1l	Protein coding	399.9	394.4	1	1.2
92672281	92674127	RIKEN cDNA 2310050C09 gene	2310050C09Rik	Protein coding	5902	72.8	81.1	1.2
										TAD3 - TAD4 92.7 Mb	TAD3 - TAD4/5 92.7 Mb
92729213	92730152	late cornified envelope 3A	Lce3a	Protein coding	N.D.	N.D.	N.D.	0	36.4
92736901	92738020	late cornified envelope 3B	Lce3b	Protein coding	N.D.	N.D.	N.D.	0
92748408	92749652	late cornified envelope 3C	Lce3c	Protein coding	414774	390.8	1061.4	0
92761980	92762353	late cornified envelope 3D	Lce3d	Protein coding	N.D.	N.D.	N.D.	0
92771899	92772201	late cornified envelope 3E	Lce3e	Protein coding	N.D.	N.D.	N.D.	0
92796148	92797347	late cornified envelope 3F	Lce3f	Protein coding	342173	61.2	5591	0
92818127	92819609	cysteine-rich C-terminal 1	Crct1	Protein coding	395952	496.9	796.9	1.3
92821729	92822982	late cornified envelope 1M	Lce1m	Protein coding	3740.3	252.4	14.8	0.2
92877408	92879427	predicted gene 4858	Gm4858	Protein coding	N.D.	N.D.	N.D.	0
												TAD3-TAD4 92.88 Mb
92948709	92953393	cornulin	Crnn	Protein coding	N.D.	N.D.	N.D.	1.5
93001195	93025298	filaggrin family member 2	Flg2	Protein coding	173.4	13.4	12.9	0.7
93081490	93084235	filaggrin	Flg	Protein coding	409	11.6	35.1	N.D.
93082063	93082995	ribosomal protein, large, P0, pseudogene 1	Rplp0-ps1	Protein coding	N.D.	N.D.	N.D.	N.D.
93123671	93137492	hornerin	Hrnr	Protein coding	476.7	11.7	40.9	0.2
93187129	93198863	predicted gene, 17426	Gm17426	Pseudogene	N.D.	N.D.	N.D.	N.D.
93197621	93203364	repetin	Rptn	Protein coding	828.3	14.5	57.3	0.2
93237137	93237688	predicted pseudogene 5278	Gm5278	Pseudogene	N.D.	N.D.	N.D.	N.D.
93246252	93252999	trichohyalin	Tchh	Protein coding	13148.8	11.8	1112.6	2.3
93272676	93275902	trichohyalin-like 1	Tchhl1	Protein coding	13	12.9	1	N.D.
93324410	93330209	S100 calcium binding protein A11 (calgizzarin)	S100a11	Protein coding	294271	2493.8	118	4559.9
93359002	93368565	S100 calcium binding protein A10 (calpactin)	S100a10	Protein coding	245463	12405.6	19.8	507.7
												TAD4-TAD5/6 93.38 Mb
93455493	93456585	TD and POZ domain containing 2	Tdpoz2	Protein coding	N.D.	N.D.	N.D.	0
93474184	93475418	TD and POZ domain containing 1	Tdpoz1	Protein coding	38	54.2	0.7	0
93495972	93496994	predicted gene 9107	Gm9107	Protein coding	N.D.	N.D.	N.D.	N.D.
				Protein coding						TAD4 - TAD5 93.5 Mb
93530895	93531968	predicted gene 5852	Gm5852	Pseudogene	N.D.	N.D.	N.D.	N.D.	166.7
93576922	93578068	predicted pseudogene 5773	Gm5773	Pseudogene	N.D.	N.D.	N.D.	N.D.
93600320	93601432	TD and POZ domain containing 4	Tdpoz4	Protein coding	N.D.	N.D.	N.D.	0
93629942	93631039	TD and POZ domain containing 3	Tdpoz3	Protein coding	N.D.	N.D.	N.D.	0
93713746	93714819	predicted gene 9116	Gm9116	Pseudogene	N.D.	N.D.	N.D.	N.D.
93741476	93742714	predicted pseudogene 9117	Gm9117	Pseudogene	N.D.	N.D.	N.D.	N.D.
93764214	93765236	TD and POZ domain containing 5	Tdpoz5	Protein coding	N.D.	N.D.	N.D.	0
93852824	93854062	predicted gene 9125	Gm9125	Pseudogene	12.8	13	1	0
93875544	93876566	predicted gene 10697	Gm10697	Pseudogene	N.D.	N.D.	N.D.	0
											TAD4/5 - TAD6 93.9 Mb
93977002	93977405	predicted gene 16560	Gm16560	Pseudogene	N.D.	N.D.	N.D.	N.D.
93978334	93982115	predicted gene 10696	Gm10696	Pseudogene	N.D.	N.D.	N.D.	N.D.
										TAD5 - TAD6 94 Mb
94000636	94003724	predicted gene 5286	Gm5286	Pseudogene	N.D.	N.D.	N.D.	N.D.	36.4
94005132	94005320	predicted gene 16584	Gm16584	Pseudogene	N.D.	N.D.	N.D.	N.D.
94040624	94041721	predicted gene 4982	Gm4982	Pseudogene	N.D.	N.D.	N.D.	N.D.
94046386	94047392	predicted gene 9141	Gm9141	Pseudogene	N.D.	N.D.	N.D.	N.D.
94067958	94070706	predicted gene 4778	Gm4778	Pseudogene	N.D.	N.D.	N.D.	N.D.
94079155	94079346	predicted gene 16561	Gm16561	Pseudogene	N.D.	N.D.	N.D.	N.D.
94114011	94136462	thioesterase superfamily member 4	Them4	Protein coding	551.7	633.7	0.9	4.1
94146021	94151274	thioesterase superfamily member 5	Them5	Protein coding	11.8	11.9	1	78.5
94166366	94168489	C2 calcium-dependent domain containing 4D	C2cd4d	Protein coding	N.D.	N.D.	N.D.	0.1
94176716	94202198	RAR-related orphan receptor gamma	Rorc	Protein coding	147.6	38306.9	0	0.8
94196893	94206770	predicted gene 17179	Gm17179	Protein coding	N.D.	N.D.	N.D.	N.D.
94202439	94208423	leucine rich repeat and Ig domain containing 4	Lingo4	Protein coding	67.2	303.5	0.2	0
94213317	94216805	RIKEN cDNA 1700040D17 gene	1700040D17Rik	Protein coding	11.3	11.5	1	N.D.
94217218	94236555	tudor and KH domain containing protein	Tdrkh	Protein coding	98.6	4571.2	0	0
94237088	94240538	ornithine decarboxylase antizyme 3	Oaz3	Protein coding	56.4	95.9	0.6	0
94247258	94252630	mitochondrial ribosomal protein L9	Mrpl9	Protein coding	1662.9	1860.4	0.9	19.4
94268907	94277513	regulatory subunit of type II PKA R-subunit (RIIa) domain containing 1	Riiad1	Protein coding	44	75.5	0.6	1.4
94282753	94296115	CUGBP, Elav-like family member 3	Celf3	Protein coding	19066.4	10873.3	1.8	1.6
94301466	94386638	sorting nexin family member 27	Snx27	Protein coding	693.6	1168.2	0.6	38.5
94393388	94393581	predicted gene 15235	Gm15235	Pseudogene	N.D.	N.D.	N.D.	N.D.
94408330	94408706	predicted gene 9154	Gm9154	Pseudogene	N.D.	N.D.	N.D.	N.D.
94416679	94462794	tuftelin 1	Tuft1	Protein coding	23027.1	2184	10.5	16.4
94447034	94447522	predicted gene 10972	Gm10972	Unknown	N.D.	N.D.	N.D.	N.D.
94462883	94464037	predicted gene 15234	Gm15234	Unknown	N.D.	N.D.	N.D.	N.D.
94464507	94590414	cingulin	Cgn	Protein coding	99.3	38.8	2.6	0.6
94465752	94474618	cDNA sequence BC021767	BC021767	Protein coding	N.D.	N.D.	N.D.	0.4
94497478	94508335	selenium binding protein 2	Selenbp2	Protein coding	68.7	271.3	0.3	0.1
94523945	94562038	predicted gene 15264	Gm15264	Pseudogene	N.D.	N.D.	N.D.	N.D.
94636899	94637727	predicted gene 15263	Gm15263	Pseudogene	N.D.	N.D.	N.D.	N.D.
94641489	94686248	pogo transposable element with ZNF domain	Pogz	Protein coding	1797.1	2705.6	0.7	22.4
94688015	94690883	proteasome (prosome, macropain) subunit, beta type 4	Psmb4	Protein coding	137956	75427.9	1.8	137.6
94736978	94748680	selenium binding protein 1	Selenbp1	Protein coding	71.5	354.9	0.2	2.9
												TAD6-TAD7 94.74 Mb
94757997	94765483	regulatory factor X, 5 (influences HLA class II expression)	Rfx5	Protein coding	134.8	177.1	0.8	9.3
94762956	94765970	RIKEN cDNA B230398E01 gene	B230398E01Rik	Unknown	N.D.	N.D.	N.D.	N.D.
94778653	94810765	phosphatidylinositol 4-kinase, catalytic, beta polypeptide	Pi4kb	Protein coding	37.6	64.9	0.6	12.8
94798332	94801272	RIKEN cDNA A730011C13 gene	A730011C13Rik	Unknown	105.1	1011	0.1	N.D.
										TAD6 -TAD7 94.8 Mb	TAD6 - TAD7 94.8 Mb
94802722	94808791	predicted gene 15265	Gm15265	Unknown	N.D.	N.D.	N.D.	N.D.	21.1
94810512	94819370	zinc finger protein 687	Zfp687	Protein coding	1879.1	9016.8	0.2	8
94819547	94824060	RIKEN cDNA 4930481B07 gene	4930481B07Rik	Unknown	145.6	345.3	0.4	N.D.
94836616	94846536	proteasome (prosome, macropain) 26	Psmd4	Protein coding	29361	22672.5	1.3	40.1
94862452	94910852	phosphatidylinositol-4-phosphate 5-kinase, type 1 alpha	Pip5k1a	Protein coding	2352.3	795.5	3	7.8
94914944	94926973	vacuolar protein sorting 72 (yeast)	Vps72	Protein coding	269.7	259	1	21.6
94928398	94933131	tropomodulin 4	Tmod4	Protein coding	14.6	72	0.2	3.3
94933641	94937934	sodium channel modifier 1	Scnm1	Protein coding	6382.1	6310.8	1	23.5
94938010	94943440	LysM, putative peptidoglycan-binding, domain containing 1	Lysmd1	Protein coding	1742.3	3028.7	0.6	14
94943443	94946282	tumor necrosis factor, alpha-induced protein 8-like 2	Tnfaip8l2	Protein coding	187.3	1772.5	0.1	0.2
94964379	94977946	sema domain, transmembrane domain (TM), and cytoplasmic domain, (semaphorin) 6C	Sema6c	Protein coding	351.3	360.1	1	0
94985688	95021864	GA repeat binding protein, beta 2	Gabpb2	Protein coding	134.2	66.6	2	35.5
95021379	95030580	predicted gene, 16740	Gm16740	Protein coding	N.D.	N.D.	N.D.	N.D.
95023057	95032599	myeloid/lymphoid or mixed-lineage leukemia (trithorax homolog, Drosophila); translocated to, 11	Mllt11	ncRNA	5365.2	7641.9	0.7	2.9
95032654	95040331	CDC42 small effector 1	Cdc42se1	Protein coding	19394.5	22539.6	0.9	42.1
95040842	95045520	predicted gene 128	Gm128	Protein coding	607.9	72.3	8.4	0.9
95045193	95055115	BCL2/adenovirus E1B 19kD interacting protein like	Bnipl	Protein coding	1925.2	12.3	156.3	27.1
95057596	95085998	prune homolog (Drosophila)	Prune	Protein coding	399.6	770	0.5	11.3
95085267	95100088	family with sequence similarity 63, member A	Fam63a	Protein coding	8396.1	4987	1.7	9.4
95100018	95111098	annexin A9	Anxa9	Protein coding	1996.5	150.6	13.3	0.6
95111594	95119039	predicted gene 10691	Gm10691	Unknown	N.D.	N.D.	N.D.	N.D.
95118714	95127510	ceramide synthase 2	Cers2	Protein coding	2828.4	3941.7	0.7	16.7
95127447	95161124	SET domain, bifurcated 1	Setdb1	Protein coding	1825.1	3152.4	0.6	24
Read me: 1. The gene data provided according to the mouse genome assembly mm9. 2. Gene expression data in the mouse epidermis at P5 is extracted from Hair-GEL database (Sennett et al., 2015, Dev Cell 34:577-594. 3. TAD border position in the mouse embryonic stem cells are from Dixon et al., 2012, Nature 485:376-380).
