# Supplementary material for: 5C analysis of the Epidermal Differentiation Complex locus reveals distinct chromatin interaction networks between gene-rich and gene-poor TADs in skin epithelial cells
Source: PLoS Genet. 2017 Sep 1;13(9):e1006966. doi: 10.1371/journal.pgen.1006966 (PMC5599062; doi:10.1371/journal.pgen.1006966)
Supplement: S2 Table — (XLSX) [file pgen.1006966.s008.xlsx]

## Sheet: Sheet1
Probe Name	Type	Assembly	chr3	Probe start	Probe end	Probe Sequence
5C_292_mEDC5Mbfinal_FOR_2	FOR	mm9_dna	chr3	89909381	89909410	TAATACGACTCACTATAGCCCAGGGAATTATTTTCCAAGGTAAGAGGAAG
5C_292_mEDC5Mbfinal_FOR_4	FOR	mm9_dna	chr3	89920119	89920148	TAATACGACTCACTATAGCCTTTTCTAAGTATTGAAATTTTGCCACCAAG
5C_292_mEDC5Mbfinal_FOR_7	FOR	mm9_dna	chr3	89930985	89931014	TAATACGACTCACTATAGCCCATTCTCAAGTCAGTGCACTTAAATAAAAG
5C_292_mEDC5Mbfinal_FOR_10	FOR	mm9_dna	chr3	89940634	89940663	TAATACGACTCACTATAGCCTAGCAGGTGCAGAGATAGTTCATCCCAAAG
5C_292_mEDC5Mbfinal_FOR_12	FOR	mm9_dna	chr3	89948261	89948290	TAATACGACTCACTATAGCCTTCACTCTTTTTAAAGAAGGCAAGGCTAAG
5C_292_mEDC5Mbfinal_FOR_14	FOR	mm9_dna	chr3	89961160	89961189	TAATACGACTCACTATAGCCCCTTTCCGTTCACTCATATGTCTGCTAAAG
5C_292_mEDC5Mbfinal_FOR_19	FOR	mm9_dna	chr3	89974567	89974596	TAATACGACTCACTATAGCCAGAAAGCTCAGTCCAGGTGAGTCAGTGAAG
5C_292_mEDC5Mbfinal_FOR_21	FOR	mm9_dna	chr3	89976503	89976532	TAATACGACTCACTATAGCCGGTTTCTCCGCAATTCTTCCAATTGCTAAG
5C_292_mEDC5Mbfinal_FOR_23	FOR	mm9_dna	chr3	89982614	89982643	TAATACGACTCACTATAGCCCTGAACAGCCAGGCTAGCTCAGTCATAAAG
5C_292_mEDC5Mbfinal_FOR_26	FOR	mm9_dna	chr3	89986953	89986982	TAATACGACTCACTATAGCCTAAGTGGTCATAATTTCATTAATGCAAAAG
5C_292_mEDC5Mbfinal_FOR_29	FOR	mm9_dna	chr3	89999800	89999829	TAATACGACTCACTATAGCCCCAGTGGATAATCTTAGCCTGTGAGCTAAG
5C_292_mEDC5Mbfinal_FOR_33	FOR	mm9_dna	chr3	90014168	90014197	TAATACGACTCACTATAGCCGGATTACAGATGCATGCCAATATTCTTAAG
5C_292_mEDC5Mbfinal_FOR_35	FOR	mm9_dna	chr3	90019176	90019205	TAATACGACTCACTATAGCCTGCTGACTCTAGTATGCCTGTACCACCAAG
5C_292_mEDC5Mbfinal_FOR_38	FOR	mm9_dna	chr3	90030697	90030726	TAATACGACTCACTATAGCCTGGGGATGCAGCGAGGCTTTGGAAACAAAG
5C_292_mEDC5Mbfinal_FOR_40	FOR	mm9_dna	chr3	90053050	90053079	TAATACGACTCACTATAGCCTGCTTCGAAGGTCAGGTGCTAACCATGAAG
5C_292_mEDC5Mbfinal_FOR_42	FOR	mm9_dna	chr3	90072166	90072195	TAATACGACTCACTATAGCCGTGTTATATGAAGGGAAGGAACGACCCAAG
5C_292_mEDC5Mbfinal_FOR_44	FOR	mm9_dna	chr3	90084393	90084422	TAATACGACTCACTATAGCCCCATGCTCTGGGACCCAGAGGAGTCCCAAG
5C_292_mEDC5Mbfinal_FOR_46	FOR	mm9_dna	chr3	90105290	90105319	TAATACGACTCACTATAGCCCTCTCTAGCCTCTGTAAAATGTTTTGTAAG
5C_292_mEDC5Mbfinal_FOR_48	FOR	mm9_dna	chr3	90114390	90114419	TAATACGACTCACTATAGCCTGGGGATGAAATCTAACCTTGATAGGCAAG
5C_292_mEDC5Mbfinal_FOR_54	FOR	mm9_dna	chr3	90129469	90129498	TAATACGACTCACTATAGCCATGAGTTCAGCTGAGCTGTGGTGGAGCAAG
5C_292_mEDC5Mbfinal_FOR_58	FOR	mm9_dna	chr3	90138591	90138620	TAATACGACTCACTATAGCCTCTTTTTCTTAACTACTGTGGAACCACAAG
5C_292_mEDC5Mbfinal_FOR_61	FOR	mm9_dna	chr3	90141311	90141340	TAATACGACTCACTATAGCCGTTAAGAGAGTACTACATGCTCTTCCAAAG
5C_292_mEDC5Mbfinal_FOR_64	FOR	mm9_dna	chr3	90145936	90145965	TAATACGACTCACTATAGCCCCTTTAGGGATTGGGTCGTCTTAAAATAAG
5C_292_mEDC5Mbfinal_FOR_66	FOR	mm9_dna	chr3	90149152	90149181	TAATACGACTCACTATAGCCGGAAGGATGTTTTTTTACCTTAGAAACAAG
5C_292_mEDC5Mbfinal_FOR_70	FOR	mm9_dna	chr3	90156943	90156972	TAATACGACTCACTATAGCCTACTGAACCTGACACCATGCAGTTATTAAG
5C_292_mEDC5Mbfinal_FOR_72	FOR	mm9_dna	chr3	90158444	90158473	TAATACGACTCACTATAGCCGACTCCTACCTGCACAGTCATCTGAACAAG
5C_292_mEDC5Mbfinal_FOR_74	FOR	mm9_dna	chr3	90165989	90166018	TAATACGACTCACTATAGCCATACCTATATAACAAAACCCAGTGTCAAAG
5C_292_mEDC5Mbfinal_FOR_77	FOR	mm9_dna	chr3	90186839	90186868	TAATACGACTCACTATAGCCCCCACTGAAAATAAGAAGGCTGCCTGCAAG
5C_292_mEDC5Mbfinal_FOR_79	FOR	mm9_dna	chr3	90191381	90191410	TAATACGACTCACTATAGCCAGAGAAAGAGGCAGGGGCTCCAGCACCAAG
5C_292_mEDC5Mbfinal_FOR_81	FOR	mm9_dna	chr3	90204748	90204777	TAATACGACTCACTATAGCCATGGGACCAGTCCCCCCAGAAGCAGCAAAG
5C_292_mEDC5Mbfinal_FOR_83	FOR	mm9_dna	chr3	90219045	90219074	TAATACGACTCACTATAGCCTCCCTTTCTTCTAGTGCTCTAGCTAGCAAG
5C_292_mEDC5Mbfinal_FOR_87	FOR	mm9_dna	chr3	90237058	90237087	TAATACGACTCACTATAGCCAGGGAGTCGAGTGGCCGGGCTGGGGCAAAG
5C_292_mEDC5Mbfinal_FOR_89	FOR	mm9_dna	chr3	90239753	90239782	TAATACGACTCACTATAGCCGCACCTCCCTGGCACTGCGTCTGTCACAAG
5C_292_mEDC5Mbfinal_FOR_91	FOR	mm9_dna	chr3	90243848	90243877	TAATACGACTCACTATAGCCTGAGAGATGTGCTGAGGCTGAAAGGCAAAG
5C_292_mEDC5Mbfinal_FOR_94	FOR	mm9_dna	chr3	90258500	90258529	TAATACGACTCACTATAGCCGCTTTGAGAACACTTCTGTAGCTAACTAAG
5C_292_mEDC5Mbfinal_FOR_96	FOR	mm9_dna	chr3	90262355	90262384	TAATACGACTCACTATAGCCAGGAGGGTACAAGGGAGCTACTGGCGTAAG
5C_292_mEDC5Mbfinal_FOR_99	FOR	mm9_dna	chr3	90266468	90266497	TAATACGACTCACTATAGCCCCACTTAATTCTAGGCCCTGACCTTGGAAG
5C_292_mEDC5Mbfinal_FOR_101	FOR	mm9_dna	chr3	90272650	90272679	TAATACGACTCACTATAGCCAAGGTAAGCGAAGATAATCTACTCAGGAAG
5C_292_mEDC5Mbfinal_FOR_108	FOR	mm9_dna	chr3	90292160	90292189	TAATACGACTCACTATAGCCGCAGAGTCCAGCATTCCCTTCTCTTGGAAG
5C_292_mEDC5Mbfinal_FOR_111	FOR	mm9_dna	chr3	90299775	90299804	TAATACGACTCACTATAGCCCCAGTTAGATTGGTGCTGTTGGATTCCAAG
5C_292_mEDC5Mbfinal_FOR_113	FOR	mm9_dna	chr3	90300708	90300737	TAATACGACTCACTATAGCCGAGAACTCTTTCTCATCACACTTCAGAAAG
5C_292_mEDC5Mbfinal_FOR_116	FOR	mm9_dna	chr3	90303365	90303394	TAATACGACTCACTATAGCCACACCTTTAGCTCCAGCTATTAACAAGAAG
5C_292_mEDC5Mbfinal_FOR_118	FOR	mm9_dna	chr3	90307385	90307414	TAATACGACTCACTATAGCCATCCTGAGCCAGAATAAAGGCTCTAAGAAG
5C_292_mEDC5Mbfinal_FOR_121	FOR	mm9_dna	chr3	90311560	90311589	TAATACGACTCACTATAGCCAATATGCATGAGTCAATCAAAATAATGAAG
5C_292_mEDC5Mbfinal_FOR_125	FOR	mm9_dna	chr3	90322386	90322415	TAATACGACTCACTATAGCCGAATATGAGTACACGGTCTTATTTTTTAAG
5C_292_mEDC5Mbfinal_FOR_127	FOR	mm9_dna	chr3	90323024	90323053	TAATACGACTCACTATAGCCGTTCCTAGGAGTGCCATCAAGCACAGAAAG
5C_292_mEDC5Mbfinal_FOR_130	FOR	mm9_dna	chr3	90330382	90330411	TAATACGACTCACTATAGCCAAGCACAGAGATCCATGGGCCTCGTTCAAG
5C_292_mEDC5Mbfinal_FOR_133	FOR	mm9_dna	chr3	90334298	90334327	TAATACGACTCACTATAGCCGGTAGGTCCAAGTCTCATGACTCCCTGAAG
5C_292_mEDC5Mbfinal_FOR_137	FOR	mm9_dna	chr3	90346231	90346260	TAATACGACTCACTATAGCCACCCTAGGGTCCTGTCTGGGCCATCCCAAG
5C_292_mEDC5Mbfinal_FOR_142	FOR	mm9_dna	chr3	90360431	90360460	TAATACGACTCACTATAGCCGTAACTAAAGCTCACAGATCCAACTAAAAG
5C_292_mEDC5Mbfinal_FOR_144	FOR	mm9_dna	chr3	90370211	90370240	TAATACGACTCACTATAGCCATAGCTTACATACCAGTGAGTTTCCATAAG
5C_292_mEDC5Mbfinal_FOR_154	FOR	mm9_dna	chr3	90385869	90385898	TAATACGACTCACTATAGCCAGGTAGTGCTGCTTCAGGAAATTAAGAAAG
5C_292_mEDC5Mbfinal_FOR_156	FOR	mm9_dna	chr3	90400883	90400912	TAATACGACTCACTATAGCCGTGCTCACCCTTTGCACACTTGAGGCCAAG
5C_292_mEDC5Mbfinal_FOR_159	FOR	mm9_dna	chr3	90412989	90413018	TAATACGACTCACTATAGCCGAATGTGTTTTAAGTTTTGCGTCCCACAAG
5C_292_mEDC5Mbfinal_FOR_161	FOR	mm9_dna	chr3	90419663	90419692	TAATACGACTCACTATAGCCGTGGTGCGGCACCGTGGATGGGAGCCAAAG
5C_292_mEDC5Mbfinal_FOR_163	FOR	mm9_dna	chr3	90422180	90422209	TAATACGACTCACTATAGCCAGCCGGATCCTTTCAGGTTATTGATGGAAG
5C_292_mEDC5Mbfinal_FOR_165	FOR	mm9_dna	chr3	90427956	90427985	TAATACGACTCACTATAGCCGAGGAAGGTCCTTGGGTCTTAGGCAGGAAG
5C_292_mEDC5Mbfinal_FOR_167	FOR	mm9_dna	chr3	90432688	90432717	TAATACGACTCACTATAGCCTTTTAAAAGAAAGTGATCACAGCACTAAAG
5C_292_mEDC5Mbfinal_FOR_169	FOR	mm9_dna	chr3	90449752	90449781	TAATACGACTCACTATAGCCTAGAAGTACTGGGAGTTTGCAGAGATGAAG
5C_292_mEDC5Mbfinal_FOR_171	FOR	mm9_dna	chr3	90463331	90463360	TAATACGACTCACTATAGCCGGCCTGTCTTTTCTGTAGACTGGGCAGAAG
5C_292_mEDC5Mbfinal_FOR_174	FOR	mm9_dna	chr3	90472925	90472954	TAATACGACTCACTATAGCCTATCGGCGAGGCTGTGGGCAGCTGGCCAAG
5C_292_mEDC5Mbfinal_FOR_176	FOR	mm9_dna	chr3	90477822	90477851	TAATACGACTCACTATAGCCGGCATTATGTTCCCACAGTAGCCTGTTAAG
5C_292_mEDC5Mbfinal_FOR_178	FOR	mm9_dna	chr3	90480903	90480932	TAATACGACTCACTATAGCCCCACAGCCCTTCATGATCTTGCTCTGGAAG
5C_292_mEDC5Mbfinal_FOR_180	FOR	mm9_dna	chr3	90484362	90484391	TAATACGACTCACTATAGCCGGCTTTGGACTAGAGACTCTTACAAACAAG
5C_292_mEDC5Mbfinal_FOR_183	FOR	mm9_dna	chr3	90492997	90493026	TAATACGACTCACTATAGCCGTGATAGCTACTTAACCCAAGTGGTAGAAG
5C_292_mEDC5Mbfinal_FOR_185	FOR	mm9_dna	chr3	90499241	90499270	TAATACGACTCACTATAGCCAAGTTACAAATAAAAGAATGGGATACCAAG
5C_292_mEDC5Mbfinal_FOR_188	FOR	mm9_dna	chr3	90510179	90510208	TAATACGACTCACTATAGCCAATGACTCGAAGTCAAACCATGGGTTCAAG
5C_292_mEDC5Mbfinal_FOR_196	FOR	mm9_dna	chr3	90529735	90529764	TAATACGACTCACTATAGCCCACCCCTTTCCCGGGGAGGAGGAACCCAAG
5C_292_mEDC5Mbfinal_FOR_198	FOR	mm9_dna	chr3	90533239	90533268	TAATACGACTCACTATAGCCTGACTTTGGCCAGTTGTCAACAGTCTGAAG
5C_292_mEDC5Mbfinal_FOR_200	FOR	mm9_dna	chr3	90543717	90543746	TAATACGACTCACTATAGCCGTATTGGCTTTGTTGGGAAGGCCTGTAAAG
5C_292_mEDC5Mbfinal_FOR_206	FOR	mm9_dna	chr3	90556612	90556641	TAATACGACTCACTATAGCCCTTGGGCATCATCCTCCCTCATTAGTTAAG
5C_292_mEDC5Mbfinal_FOR_208	FOR	mm9_dna	chr3	90556998	90557027	TAATACGACTCACTATAGCCATAGAAAACAAAGAATTATGCAGTAAGAAG
5C_292_mEDC5Mbfinal_FOR_211	FOR	mm9_dna	chr3	90562278	90562307	TAATACGACTCACTATAGCCACATGAAATTGATATTCTTTAAACTAAAAG
5C_292_mEDC5Mbfinal_FOR_216	FOR	mm9_dna	chr3	90576401	90576430	TAATACGACTCACTATAGCCTAAATAACAAGGTAGGGCCAAGGAAGGAAG
5C_292_mEDC5Mbfinal_FOR_230	FOR	mm9_dna	chr3	90623226	90623255	TAATACGACTCACTATAGCCACTAGTTGTCAAGGACACAGTTTTGACAAG
5C_292_mEDC5Mbfinal_FOR_237	FOR	mm9_dna	chr3	90663434	90663463	TAATACGACTCACTATAGCCTAGCACAAGCAGCCTTTTTCTAAAAAAAAG
5C_292_mEDC5Mbfinal_FOR_246	FOR	mm9_dna	chr3	90693002	90693031	TAATACGACTCACTATAGCCAAGAAATAAAGCTGCACTCACTCACTGAAG
5C_292_mEDC5Mbfinal_FOR_280	FOR	mm9_dna	chr3	90780218	90780247	TAATACGACTCACTATAGCCCTGGGTTGTTTCCATCTTCAGGCTATTAAG
5C_292_mEDC5Mbfinal_FOR_287	FOR	mm9_dna	chr3	90794690	90794719	TAATACGACTCACTATAGCCGCCAAACATTCTGGGTTGCTGGGTCCTAAG
5C_292_mEDC5Mbfinal_FOR_293	FOR	mm9_dna	chr3	90820898	90820927	TAATACGACTCACTATAGCCAGTTTTGTCAAATTTTCTCTCTGCAACAAG
5C_292_mEDC5Mbfinal_FOR_296	FOR	mm9_dna	chr3	90832628	90832657	TAATACGACTCACTATAGCCAATCACATCCAGTATTTAAGATCTATTAAG
5C_292_mEDC5Mbfinal_FOR_304	FOR	mm9_dna	chr3	90861606	90861635	TAATACGACTCACTATAGCCCTCCCTGCATGGGGTTACAGACTCCCTAAG
5C_292_mEDC5Mbfinal_FOR_313	FOR	mm9_dna	chr3	90888284	90888313	TAATACGACTCACTATAGCCACTGTGACCCCAGTCTGTTCTTAGAGAAAG
5C_292_mEDC5Mbfinal_FOR_331	FOR	mm9_dna	chr3	90945815	90945844	TAATACGACTCACTATAGCCATGGGCATCTCTTACTTTTGGTTGGGGAAG
5C_292_mEDC5Mbfinal_FOR_363	FOR	mm9_dna	chr3	91007673	91007702	TAATACGACTCACTATAGCCTATATGTATACTGTTAGAGAGGCTTACAAG
5C_292_mEDC5Mbfinal_FOR_373	FOR	mm9_dna	chr3	91031296	91031325	TAATACGACTCACTATAGCCCTAATCACAGACCTTAGAGATATAATAAAG
5C_292_mEDC5Mbfinal_FOR_391	FOR	mm9_dna	chr3	91064913	91064942	TAATACGACTCACTATAGCCTTTTGTTTGGGTAAAATGTAGATTATGAAG
5C_292_mEDC5Mbfinal_FOR_395	FOR	mm9_dna	chr3	91073257	91073286	TAATACGACTCACTATAGCCTGTTGGAGCATTGATCTTATAGACTCAAAG
5C_292_mEDC5Mbfinal_FOR_397	FOR	mm9_dna	chr3	91077729	91077758	TAATACGACTCACTATAGCCACAGTCTCGTGATATCCAGTATTTTTTAAG
5C_292_mEDC5Mbfinal_FOR_410	FOR	mm9_dna	chr3	91096246	91096275	TAATACGACTCACTATAGCCTGGAAGAGATAGCAGCATCCACAACTAAAG
5C_292_mEDC5Mbfinal_FOR_414	FOR	mm9_dna	chr3	91102517	91102546	TAATACGACTCACTATAGCCTCAACTAGAAAGAGAATTGGATGTTTTAAG
5C_292_mEDC5Mbfinal_FOR_416	FOR	mm9_dna	chr3	91107688	91107717	TAATACGACTCACTATAGCCTTAAGAAGTCCTACACTGAGGAATTTGAAG
5C_292_mEDC5Mbfinal_FOR_420	FOR	mm9_dna	chr3	91117916	91117945	TAATACGACTCACTATAGCCAAAAGAAGTGGTATTCTTGAAATCCAAAAG
5C_292_mEDC5Mbfinal_FOR_423	FOR	mm9_dna	chr3	91129489	91129518	TAATACGACTCACTATAGCCTGTAGAATACAGAGTGGGAGGAAAAGTAAG
5C_292_mEDC5Mbfinal_FOR_425	FOR	mm9_dna	chr3	91137203	91137232	TAATACGACTCACTATAGCCTGCTTGACTGTGCCATGGAGGAAAACTAAG
5C_292_mEDC5Mbfinal_FOR_427	FOR	mm9_dna	chr3	91139653	91139682	TAATACGACTCACTATAGCCCTGCTAGTTCAGCAAGAGAATGGCCACAAG
5C_292_mEDC5Mbfinal_FOR_433	FOR	mm9_dna	chr3	91161073	91161102	TAATACGACTCACTATAGCCCAAACCTGGATATCAAAGTGTCAGAGGAAG
5C_292_mEDC5Mbfinal_FOR_437	FOR	mm9_dna	chr3	91172771	91172800	TAATACGACTCACTATAGCCACTGTGACAACAGTATCTTTTCAGAAAAAG
5C_292_mEDC5Mbfinal_FOR_451	FOR	mm9_dna	chr3	91220027	91220056	TAATACGACTCACTATAGCCCAAAACTAAACAGTTATTAACCTTCTAAAG
5C_292_mEDC5Mbfinal_FOR_458	FOR	mm9_dna	chr3	91230540	91230569	TAATACGACTCACTATAGCCCCAAACAGAGACATGGAGGTGTAGGTGAAG
5C_292_mEDC5Mbfinal_FOR_470	FOR	mm9_dna	chr3	91274999	91275028	TAATACGACTCACTATAGCCTTGGTAAATTACCTTATCCTCACCAGTAAG
5C_292_mEDC5Mbfinal_FOR_476	FOR	mm9_dna	chr3	91289288	91289317	TAATACGACTCACTATAGCCGATAGTTAAGTAGTCATAAAGTCCCCAAAG
5C_292_mEDC5Mbfinal_FOR_494	FOR	mm9_dna	chr3	91338678	91338707	TAATACGACTCACTATAGCCTATGAAAAGGGACATTTAATCATAGGAAAG
5C_292_mEDC5Mbfinal_FOR_502	FOR	mm9_dna	chr3	91366028	91366057	TAATACGACTCACTATAGCCACTCGGACAACCGGATCTTTTTATGCAAAG
5C_292_mEDC5Mbfinal_FOR_520	FOR	mm9_dna	chr3	91426216	91426245	TAATACGACTCACTATAGCCAGAGAATCTAATGTCCATTAAGGTACTAAG
5C_292_mEDC5Mbfinal_FOR_529	FOR	mm9_dna	chr3	91451163	91451192	TAATACGACTCACTATAGCCTCTCTTCCCTTCTGAACCAAACATACTAAG
5C_292_mEDC5Mbfinal_FOR_539	FOR	mm9_dna	chr3	91475315	91475344	TAATACGACTCACTATAGCCAGCTCTCTAGTATGCGTGTGAAAAGGAAAG
5C_292_mEDC5Mbfinal_FOR_541	FOR	mm9_dna	chr3	91476415	91476444	TAATACGACTCACTATAGCCAAAAAGATAAGAATTATCCATTAAAAAAAG
5C_292_mEDC5Mbfinal_FOR_543	FOR	mm9_dna	chr3	91481270	91481299	TAATACGACTCACTATAGCCTTTTCACTTAAATTTAACACCGTTTTCAAG
5C_292_mEDC5Mbfinal_FOR_594	FOR	mm9_dna	chr3	91644261	91644290	TAATACGACTCACTATAGCCAGAGAATCTAATGTCCATTGGGATACTAAG
5C_292_mEDC5Mbfinal_FOR_612	FOR	mm9_dna	chr3	91695323	91695352	TAATACGACTCACTATAGCCGAGCCCTCTAGTATGTGTGGTAAAGGTAAG
5C_292_mEDC5Mbfinal_FOR_622	FOR	mm9_dna	chr3	91726252	91726281	TAATACGACTCACTATAGCCAAGATATTACTGGCCCATTAAGTTGCAAAG
5C_292_mEDC5Mbfinal_FOR_628	FOR	mm9_dna	chr3	91745157	91745186	TAATACGACTCACTATAGCCATATGATATGTCTTACTTTGATTCAGGAAG
5C_292_mEDC5Mbfinal_FOR_630	FOR	mm9_dna	chr3	91749328	91749357	TAATACGACTCACTATAGCCATATGTTATATCTTTTGCTGATCCAGGAAG
5C_292_mEDC5Mbfinal_FOR_636	FOR	mm9_dna	chr3	91763230	91763259	TAATACGACTCACTATAGCCAGAAACTACAAAACAGGCGGATGTCCGAAG
5C_292_mEDC5Mbfinal_FOR_643	FOR	mm9_dna	chr3	91770283	91770312	TAATACGACTCACTATAGCCTTCCAATTGAACCCATGGCAAATACTCAAG
5C_292_mEDC5Mbfinal_FOR_645	FOR	mm9_dna	chr3	91772440	91772469	TAATACGACTCACTATAGCCTGTGATATACCTTATCACATCAAAAGGAAG
5C_292_mEDC5Mbfinal_FOR_648	FOR	mm9_dna	chr3	91781359	91781388	TAATACGACTCACTATAGCCTCTGCTTCTTAACATCCTTGAGGGAGAAAG
5C_292_mEDC5Mbfinal_FOR_654	FOR	mm9_dna	chr3	91802248	91802277	TAATACGACTCACTATAGCCTACCTGGAAGAAGATCATGCAGTTTGAAAG
5C_292_mEDC5Mbfinal_FOR_657	FOR	mm9_dna	chr3	91804154	91804183	TAATACGACTCACTATAGCCTGAGATAGAGCCTGGACCACAGTTTGTAAG
5C_292_mEDC5Mbfinal_FOR_664	FOR	mm9_dna	chr3	91833503	91833532	TAATACGACTCACTATAGCCAGACTGTGGAAAGCCATACCCTTTTAAAAG
5C_292_mEDC5Mbfinal_FOR_667	FOR	mm9_dna	chr3	91838972	91839001	TAATACGACTCACTATAGCCCCTAAGTGATACGGCTATTTTGGAAGAAAG
5C_292_mEDC5Mbfinal_FOR_669	FOR	mm9_dna	chr3	91851111	91851140	TAATACGACTCACTATAGCCGATCCAAATGAAACTGGGACCAAATTTAAG
5C_292_mEDC5Mbfinal_FOR_671	FOR	mm9_dna	chr3	91853694	91853723	TAATACGACTCACTATAGCCCTTCCTACTTGCAAGGGTCAGCTGTTGAAG
5C_292_mEDC5Mbfinal_FOR_673	FOR	mm9_dna	chr3	91862351	91862380	TAATACGACTCACTATAGCCTAGGCTCTACTTACAGAGCCTGGGCTGAAG
5C_292_mEDC5Mbfinal_FOR_675	FOR	mm9_dna	chr3	91863278	91863307	TAATACGACTCACTATAGCCAAGAAGGTACTGTGTAGATGACCTACAAAG
5C_292_mEDC5Mbfinal_FOR_677	FOR	mm9_dna	chr3	91864927	91864956	TAATACGACTCACTATAGCCAATAGTTCCATAGAGTCATAAACATGAAAG
5C_292_mEDC5Mbfinal_FOR_683	FOR	mm9_dna	chr3	91893320	91893349	TAATACGACTCACTATAGCCTGATTTGGGGGAGCTACAGTCTACTATAAG
5C_292_mEDC5Mbfinal_FOR_686	FOR	mm9_dna	chr3	91905283	91905312	TAATACGACTCACTATAGCCTATGTTACTACTATTATATTACTATGAAAG
5C_292_mEDC5Mbfinal_FOR_689	FOR	mm9_dna	chr3	91913630	91913659	TAATACGACTCACTATAGCCTTATTTAAACAGGAGGAACAAACAATAAAG
5C_292_mEDC5Mbfinal_FOR_695	FOR	mm9_dna	chr3	91922553	91922582	TAATACGACTCACTATAGCCGAGGCAAATCAATCACCCAAATTGATGAAG
5C_292_mEDC5Mbfinal_FOR_699	FOR	mm9_dna	chr3	91939738	91939767	TAATACGACTCACTATAGCCCCTGCTGACTCATCCTGTTTTCTCGAGAAG
5C_292_mEDC5Mbfinal_FOR_702	FOR	mm9_dna	chr3	91954594	91954623	TAATACGACTCACTATAGCCATACACGAAGCTGCCTACAGAAACAAGAAG
5C_292_mEDC5Mbfinal_FOR_705	FOR	mm9_dna	chr3	91960250	91960279	TAATACGACTCACTATAGCCTAAACTAGAATTTTCTATGTAATGAGCAAG
5C_292_mEDC5Mbfinal_FOR_708	FOR	mm9_dna	chr3	91961536	91961565	TAATACGACTCACTATAGCCTATTAGGAGGATTTAGCTCATAGTTCAAAG
5C_292_mEDC5Mbfinal_FOR_714	FOR	mm9_dna	chr3	91978766	91978795	TAATACGACTCACTATAGCCTTAGTTGATCTAAGTGGCATTGCAGAAAAG
5C_292_mEDC5Mbfinal_FOR_717	FOR	mm9_dna	chr3	91986457	91986486	TAATACGACTCACTATAGCCAATATTTACACTTACTTTTTGAATGTTAAG
5C_292_mEDC5Mbfinal_FOR_723	FOR	mm9_dna	chr3	92000816	92000845	TAATACGACTCACTATAGCCTCAGTGTCCTGAGACCTGCCCTTCACCAAG
5C_292_mEDC5Mbfinal_FOR_725	FOR	mm9_dna	chr3	92001834	92001863	TAATACGACTCACTATAGCCACATACACCTGAAATGCTAGTAATACAAAG
5C_292_mEDC5Mbfinal_FOR_748	FOR	mm9_dna	chr3	92048210	92048239	TAATACGACTCACTATAGCCGTACATACCTCATGAGCTAATCAAATAAAG
5C_292_mEDC5Mbfinal_FOR_790	FOR	mm9_dna	chr3	92153671	92153700	TAATACGACTCACTATAGCCTCTGATAGGTTCAATTCTAGAAACGTAAAG
5C_292_mEDC5Mbfinal_FOR_793	FOR	mm9_dna	chr3	92164637	92164666	TAATACGACTCACTATAGCCTTTGTACAAATAATCTTCTGCAAGTGGAAG
5C_292_mEDC5Mbfinal_FOR_796	FOR	mm9_dna	chr3	92174668	92174697	TAATACGACTCACTATAGCCCCTAGGTCTCTCCATACCCTCTGTATTAAG
5C_292_mEDC5Mbfinal_FOR_798	FOR	mm9_dna	chr3	92184583	92184612	TAATACGACTCACTATAGCCCCAACACTATGGGAAAGTGCTTAGCCCAAG
5C_292_mEDC5Mbfinal_FOR_801	FOR	mm9_dna	chr3	92189329	92189358	TAATACGACTCACTATAGCCAACCAATTATACCACCTTTACCCCCACAAG
5C_292_mEDC5Mbfinal_FOR_805	FOR	mm9_dna	chr3	92217697	92217726	TAATACGACTCACTATAGCCTCTGTGCTAATAAGCTACTGCAAGTAGAAG
5C_292_mEDC5Mbfinal_FOR_808	FOR	mm9_dna	chr3	92231227	92231256	TAATACGACTCACTATAGCCATGGCTGTGTTCCACAGGGATAGAGGTAAG
5C_292_mEDC5Mbfinal_FOR_810	FOR	mm9_dna	chr3	92237447	92237476	TAATACGACTCACTATAGCCCAGAAATGTCCATCCAAAAGCAAGTAAAAG
5C_292_mEDC5Mbfinal_FOR_812	FOR	mm9_dna	chr3	92239474	92239503	TAATACGACTCACTATAGCCAGCTTTTCCTATGAATACTCTCATTGGAAG
5C_292_mEDC5Mbfinal_FOR_815	FOR	mm9_dna	chr3	92250275	92250304	TAATACGACTCACTATAGCCTATCTTTTATTTGTTGAGCAACTTTACAAG
5C_292_mEDC5Mbfinal_FOR_819	FOR	mm9_dna	chr3	92266646	92266675	TAATACGACTCACTATAGCCTACAGTGTGTTTCCAGGGAAGGTCATCAAG
5C_292_mEDC5Mbfinal_FOR_822	FOR	mm9_dna	chr3	92293217	92293246	TAATACGACTCACTATAGCCGCTCAGTGATTGGCAATTGTAGAATTGAAG
5C_292_mEDC5Mbfinal_FOR_824	FOR	mm9_dna	chr3	92298339	92298368	TAATACGACTCACTATAGCCTTTATATCAATAGTTATACATTCACTGAAG
5C_292_mEDC5Mbfinal_FOR_826	FOR	mm9_dna	chr3	92305269	92305298	TAATACGACTCACTATAGCCTATTAATTTTTTCTTAATCTAAACCCAAAG
5C_292_mEDC5Mbfinal_FOR_830	FOR	mm9_dna	chr3	92319565	92319594	TAATACGACTCACTATAGCCACTGACTCTAGTTCTTTGTGAAGGATGAAG
5C_292_mEDC5Mbfinal_FOR_840	FOR	mm9_dna	chr3	92338267	92338296	TAATACGACTCACTATAGCCGATAGGGAAGACGCAGGTGTCCAGACAAAG
5C_292_mEDC5Mbfinal_FOR_843	FOR	mm9_dna	chr3	92341596	92341625	TAATACGACTCACTATAGCCCTTGCACGTGCAGTTATTCAGCAAGATAAG
5C_292_mEDC5Mbfinal_FOR_847	FOR	mm9_dna	chr3	92358636	92358665	TAATACGACTCACTATAGCCAAAGCACTGGCCAATTTCTATGGTGATAAG
5C_292_mEDC5Mbfinal_FOR_850	FOR	mm9_dna	chr3	92366728	92366757	TAATACGACTCACTATAGCCAGAAATATATTTTGAATGGGGCAAATAAAG
5C_292_mEDC5Mbfinal_FOR_853	FOR	mm9_dna	chr3	92376657	92376686	TAATACGACTCACTATAGCCGCAGTGTGTGTTGATGGGACATCTTGGAAG
5C_292_mEDC5Mbfinal_FOR_855	FOR	mm9_dna	chr3	92377997	92378026	TAATACGACTCACTATAGCCTATTCATTTCCAAGGGCATAGAGTGAGAAG
5C_292_mEDC5Mbfinal_FOR_857	FOR	mm9_dna	chr3	92383597	92383626	TAATACGACTCACTATAGCCTCAGGGTGCTATAGGGTGTGGTGAATCAAG
5C_292_mEDC5Mbfinal_FOR_860	FOR	mm9_dna	chr3	92392088	92392117	TAATACGACTCACTATAGCCCTACTACCTGCTGCTTCACCTCAGAACAAG
5C_292_mEDC5Mbfinal_FOR_864	FOR	mm9_dna	chr3	92405140	92405169	TAATACGACTCACTATAGCCATGTCTTCTTGCTACCCTGCTCTCACGAAG
5C_292_mEDC5Mbfinal_FOR_866	FOR	mm9_dna	chr3	92408813	92408842	TAATACGACTCACTATAGCCGACTGAGTGAAGAAGAGCATCATTTCAAAG
5C_292_mEDC5Mbfinal_FOR_871	FOR	mm9_dna	chr3	92416449	92416478	TAATACGACTCACTATAGCCTTAGGAGAAGTTATTATGCCATTAAGGAAG
5C_292_mEDC5Mbfinal_FOR_874	FOR	mm9_dna	chr3	92425736	92425765	TAATACGACTCACTATAGCCGGGCTCGATTTACCTGACTTTAGAACAAAG
5C_292_mEDC5Mbfinal_FOR_879	FOR	mm9_dna	chr3	92444476	92444505	TAATACGACTCACTATAGCCCATGAGGCCAATCTGATCCCCTGGCGAAAG
5C_292_mEDC5Mbfinal_FOR_882	FOR	mm9_dna	chr3	92451486	92451515	TAATACGACTCACTATAGCCTTCTTATAAGAGTTCTATGGATTCCTGAAG
5C_292_mEDC5Mbfinal_FOR_885	FOR	mm9_dna	chr3	92455218	92455247	TAATACGACTCACTATAGCCAATGTATCCTCTGACTATGAGCTCTGCAAG
5C_292_mEDC5Mbfinal_FOR_887	FOR	mm9_dna	chr3	92459003	92459032	TAATACGACTCACTATAGCCCCTCGTGTTCTAAGGTTTCCCCCTGGGAAG
5C_292_mEDC5Mbfinal_FOR_889	FOR	mm9_dna	chr3	92460554	92460583	TAATACGACTCACTATAGCCGCTTCTGAGAGACCCATTCCACCAAAGAAG
5C_292_mEDC5Mbfinal_FOR_891	FOR	mm9_dna	chr3	92463726	92463755	TAATACGACTCACTATAGCCGTCATAGAACACCTTAGTGAGTTATCTAAG
5C_292_mEDC5Mbfinal_FOR_893	FOR	mm9_dna	chr3	92473322	92473351	TAATACGACTCACTATAGCCTCTGGCCTACAGATCAAATCATCTTATAAG
5C_292_mEDC5Mbfinal_FOR_895	FOR	mm9_dna	chr3	92473894	92473923	TAATACGACTCACTATAGCCCTTCCTCCTGAAGCCTACCAAGGTCAAAAG
5C_292_mEDC5Mbfinal_FOR_898	FOR	mm9_dna	chr3	92480852	92480881	TAATACGACTCACTATAGCCGTAATTAGAGAGCTATTGGATAACCTCAAG
5C_292_mEDC5Mbfinal_FOR_901	FOR	mm9_dna	chr3	92490399	92490428	TAATACGACTCACTATAGCCGGCCAATCATTCTCTTCCATAACTTTCAAG
5C_292_mEDC5Mbfinal_FOR_903	FOR	mm9_dna	chr3	92495358	92495387	TAATACGACTCACTATAGCCATATTAGGGACTCCATACAGTTTAAGGAAG
5C_292_mEDC5Mbfinal_FOR_910	FOR	mm9_dna	chr3	92515498	92515527	TAATACGACTCACTATAGCCTTTATTCTCTTGCTCAGGTTATTACAAAAG
5C_292_mEDC5Mbfinal_FOR_913	FOR	mm9_dna	chr3	92535301	92535330	TAATACGACTCACTATAGCCATTCTTTCTATCTTCTAATATATGTTGAAG
5C_292_mEDC5Mbfinal_FOR_919	FOR	mm9_dna	chr3	92570055	92570084	TAATACGACTCACTATAGCCTGATATCTGCAGTAGGTAACCCATGCTAAG
5C_292_mEDC5Mbfinal_FOR_925	FOR	mm9_dna	chr3	92618189	92618218	TAATACGACTCACTATAGCCGAGCACATTTGAGAGCACAATAATCTTAAG
5C_292_mEDC5Mbfinal_FOR_929	FOR	mm9_dna	chr3	92632983	92633012	TAATACGACTCACTATAGCCGCCTTTGTAGTCATTCAGATTCTGGACAAG
5C_292_mEDC5Mbfinal_FOR_932	FOR	mm9_dna	chr3	92656137	92656166	TAATACGACTCACTATAGCCAGCACTGTTGCGTTAGTGAGCTATCACAAG
5C_292_mEDC5Mbfinal_FOR_935	FOR	mm9_dna	chr3	92664253	92664282	TAATACGACTCACTATAGCCAATGCGTGGAAGCCAGATTTTACCTTGAAG
5C_292_mEDC5Mbfinal_FOR_937	FOR	mm9_dna	chr3	92675251	92675280	TAATACGACTCACTATAGCCGTGTGGGATCATCTATGGGAGGCTATAAAG
5C_292_mEDC5Mbfinal_FOR_941	FOR	mm9_dna	chr3	92689574	92689603	TAATACGACTCACTATAGCCCAGCAGACCACTCTTTGGATAGCAACCAAG
5C_292_mEDC5Mbfinal_FOR_945	FOR	mm9_dna	chr3	92721688	92721717	TAATACGACTCACTATAGCCGTAAGACTCTAAACATTCAACCAGCTAAAG
5C_292_mEDC5Mbfinal_FOR_947	FOR	mm9_dna	chr3	92730528	92730557	TAATACGACTCACTATAGCCATTATGAAGAGCTCAAGCATAAGGCTCAAG
5C_292_mEDC5Mbfinal_FOR_955	FOR	mm9_dna	chr3	92757171	92757200	TAATACGACTCACTATAGCCGCTTATTCTCTTGCTGTTTTCCTACATAAG
5C_292_mEDC5Mbfinal_FOR_958	FOR	mm9_dna	chr3	92760840	92760869	TAATACGACTCACTATAGCCAAGGTTCACATCAAAGGCAATGCACTAAAG
5C_292_mEDC5Mbfinal_FOR_965	FOR	mm9_dna	chr3	92784728	92784757	TAATACGACTCACTATAGCCCATATTGGCCAAAGCTCCTATGCTTCCAAG
5C_292_mEDC5Mbfinal_FOR_967	FOR	mm9_dna	chr3	92789924	92789953	TAATACGACTCACTATAGCCAAAGATCATCTGTTATTTTCAGCTTTGAAG
5C_292_mEDC5Mbfinal_FOR_970	FOR	mm9_dna	chr3	92791221	92791250	TAATACGACTCACTATAGCCGACTGTATTCTGGCTACTATTGTGACAAAG
5C_292_mEDC5Mbfinal_FOR_973	FOR	mm9_dna	chr3	92806708	92806737	TAATACGACTCACTATAGCCCCTGTTCTCTCTCCTTGTTCAGATGTGAAG
5C_292_mEDC5Mbfinal_FOR_976	FOR	mm9_dna	chr3	92810740	92810769	TAATACGACTCACTATAGCCCAGGTCTGACTTTCAAGTTGTGCCTATAAG
5C_292_mEDC5Mbfinal_FOR_978	FOR	mm9_dna	chr3	92814297	92814326	TAATACGACTCACTATAGCCCTTTCTTCTTCCTGCCTTGAAAACTGGAAG
5C_292_mEDC5Mbfinal_FOR_980	FOR	mm9_dna	chr3	92818110	92818139	TAATACGACTCACTATAGCCAGGAAAAGAAGCGTTCATAGGAGGTAGAAG
5C_292_mEDC5Mbfinal_FOR_982	FOR	mm9_dna	chr3	92821715	92821744	TAATACGACTCACTATAGCCTTGGGAGGCCATGGTGTCAGGAATCAAAAG
5C_292_mEDC5Mbfinal_FOR_984	FOR	mm9_dna	chr3	92827384	92827413	TAATACGACTCACTATAGCCCCTACAACTAAAGGGTGTGCTGGTGGAAAG
5C_292_mEDC5Mbfinal_FOR_986	FOR	mm9_dna	chr3	92845908	92845937	TAATACGACTCACTATAGCCCCCATAATACAACTCGAAGACTATGTAAAG
5C_292_mEDC5Mbfinal_FOR_992	FOR	mm9_dna	chr3	92866362	92866391	TAATACGACTCACTATAGCCTGTGAACATCTAATTACATTCTGGGTAAAG
5C_292_mEDC5Mbfinal_FOR_1006	FOR	mm9_dna	chr3	92903363	92903392	TAATACGACTCACTATAGCCGGTTGGAGACAGGGTTCTCTCTGTAACAAG
5C_292_mEDC5Mbfinal_FOR_1013	FOR	mm9_dna	chr3	92920303	92920332	TAATACGACTCACTATAGCCGTCTCTAAGAGAGGATGGTCATGAAAGAAG
5C_292_mEDC5Mbfinal_FOR_1016	FOR	mm9_dna	chr3	92926617	92926646	TAATACGACTCACTATAGCCTCAATTTCAACCTGGTGCTCTCTTATTAAG
5C_292_mEDC5Mbfinal_FOR_1018	FOR	mm9_dna	chr3	92928251	92928280	TAATACGACTCACTATAGCCTTCTTAAAATCCCACTCATTTTGGCTTAAG
5C_292_mEDC5Mbfinal_FOR_1020	FOR	mm9_dna	chr3	92932896	92932925	TAATACGACTCACTATAGCCCTGTGCTCTCATGCCACATTTTCTATGAAG
5C_292_mEDC5Mbfinal_FOR_1022	FOR	mm9_dna	chr3	92939943	92939972	TAATACGACTCACTATAGCCGTAGGGTAACATTTATAAGCAGATGCAAAG
5C_292_mEDC5Mbfinal_FOR_1025	FOR	mm9_dna	chr3	92949583	92949612	TAATACGACTCACTATAGCCTCCCTTCATTGGTTTTCTAGATGCTACAAG
5C_292_mEDC5Mbfinal_FOR_1027	FOR	mm9_dna	chr3	92956504	92956533	TAATACGACTCACTATAGCCGAACATGTAGACTACCGACATGTCCAAAAG
5C_292_mEDC5Mbfinal_FOR_1029	FOR	mm9_dna	chr3	92960452	92960481	TAATACGACTCACTATAGCCGTTCCGCACATTTTTGTGAATGTTGTAAAG
5C_292_mEDC5Mbfinal_FOR_1031	FOR	mm9_dna	chr3	92964457	92964486	TAATACGACTCACTATAGCCTGTCATTCTGGACCTTTGCATATTTCTAAG
5C_292_mEDC5Mbfinal_FOR_1037	FOR	mm9_dna	chr3	92979509	92979538	TAATACGACTCACTATAGCCCAGTGTCTTACTCAGCCACCATCCGAGAAG
5C_292_mEDC5Mbfinal_FOR_1039	FOR	mm9_dna	chr3	92992987	92993016	TAATACGACTCACTATAGCCCATATGGGAACCTACCAACTATAGTAGAAG
5C_292_mEDC5Mbfinal_FOR_1041	FOR	mm9_dna	chr3	92999544	92999573	TAATACGACTCACTATAGCCAATATTGAATTGTTAAAGTTCTGACAGAAG
5C_292_mEDC5Mbfinal_FOR_1044	FOR	mm9_dna	chr3	93004845	93004874	TAATACGACTCACTATAGCCACAAGGTTCTTGGGAAAGAATACTGTAAAG
5C_292_mEDC5Mbfinal_FOR_1046	FOR	mm9_dna	chr3	93028817	93028846	TAATACGACTCACTATAGCCCAGTTAATTCAGAAAATTTGCAATCACAAG
5C_292_mEDC5Mbfinal_FOR_1052	FOR	mm9_dna	chr3	93053287	93053316	TAATACGACTCACTATAGCCGGTCCTCGTCCAGCTAATTAGAGAAATAAG
5C_292_mEDC5Mbfinal_FOR_1055	FOR	mm9_dna	chr3	93055164	93055193	TAATACGACTCACTATAGCCCCTCCATGAGATAGTCACTGAAAAGCCAAG
5C_292_mEDC5Mbfinal_FOR_1061	FOR	mm9_dna	chr3	93074572	93074601	TAATACGACTCACTATAGCCCTGAGTTCTACCTGCTCTAGCACTATGAAG
5C_292_mEDC5Mbfinal_FOR_1063	FOR	mm9_dna	chr3	93099690	93099719	TAATACGACTCACTATAGCCTGGGGAAGGCCTTTGTCTACAGAGCCGAAG
5C_292_mEDC5Mbfinal_FOR_1065	FOR	mm9_dna	chr3	93104656	93104685	TAATACGACTCACTATAGCCGATTACAGGCCAAACTTGGGCACTGTTAAG
5C_292_mEDC5Mbfinal_FOR_1067	FOR	mm9_dna	chr3	93113896	93113925	TAATACGACTCACTATAGCCAGCTACATCTAAAATGAACATGAAACTAAG
5C_292_mEDC5Mbfinal_FOR_1070	FOR	mm9_dna	chr3	93126944	93126973	TAATACGACTCACTATAGCCCTGGCAACGGGAGACCTAGCTCAAGGAAAG
5C_292_mEDC5Mbfinal_FOR_1074	FOR	mm9_dna	chr3	93143291	93143320	TAATACGACTCACTATAGCCGGAAGTGAGAAGCACTTAGCCCGTGAGAAG
5C_292_mEDC5Mbfinal_FOR_1076	FOR	mm9_dna	chr3	93145463	93145492	TAATACGACTCACTATAGCCCCATATGAAGTTTGTTTTAATATGGCAAAG
5C_292_mEDC5Mbfinal_FOR_1079	FOR	mm9_dna	chr3	93150384	93150413	TAATACGACTCACTATAGCCATCTAACAATTATCCATGCCAAAATAAAAG
5C_292_mEDC5Mbfinal_FOR_1082	FOR	mm9_dna	chr3	93169435	93169464	TAATACGACTCACTATAGCCAAAAAGCTACCTGTGATTCAGACGTGCAAG
5C_292_mEDC5Mbfinal_FOR_1085	FOR	mm9_dna	chr3	93171860	93171889	TAATACGACTCACTATAGCCCTTTCCCCAGTCTTGACAGTTTGGGATAAG
5C_292_mEDC5Mbfinal_FOR_1087	FOR	mm9_dna	chr3	93179781	93179810	TAATACGACTCACTATAGCCAAGCGAAGCAAATTTGGCAGTGCTTTAAAG
5C_292_mEDC5Mbfinal_FOR_1089	FOR	mm9_dna	chr3	93186971	93187000	TAATACGACTCACTATAGCCCCCAGCAAAGTCTAGTTATTTTTGCTTAAG
5C_292_mEDC5Mbfinal_FOR_1091	FOR	mm9_dna	chr3	93193227	93193256	TAATACGACTCACTATAGCCTGAGGTTAGTATAGGAGACCTTAATAGAAG
5C_292_mEDC5Mbfinal_FOR_1094	FOR	mm9_dna	chr3	93196720	93196749	TAATACGACTCACTATAGCCACAATATTTCTATCTCACAGACATCATAAG
5C_292_mEDC5Mbfinal_FOR_1097	FOR	mm9_dna	chr3	93203049	93203078	TAATACGACTCACTATAGCCTCTTATGGGTAAAATATCAGGAACCACAAG
5C_292_mEDC5Mbfinal_FOR_1101	FOR	mm9_dna	chr3	93212487	93212516	TAATACGACTCACTATAGCCCACTCAGAGCACCTAAGCCTCAGTTGGAAG
5C_292_mEDC5Mbfinal_FOR_1103	FOR	mm9_dna	chr3	93218803	93218832	TAATACGACTCACTATAGCCCAATATCCATGTGAGCATGGAAGGGCAAAG
5C_292_mEDC5Mbfinal_FOR_1105	FOR	mm9_dna	chr3	93225892	93225921	TAATACGACTCACTATAGCCCCGAGGGCAGGAGGATGAACAGGGGCCAAG
5C_292_mEDC5Mbfinal_FOR_1108	FOR	mm9_dna	chr3	93232142	93232171	TAATACGACTCACTATAGCCATTCTTTTTCATGTCCCTCTTCTGATAAAG
5C_292_mEDC5Mbfinal_FOR_1110	FOR	mm9_dna	chr3	93234906	93234935	TAATACGACTCACTATAGCCCTTTGCAATGTATTCAGTGTCCTGTAAAAG
5C_292_mEDC5Mbfinal_FOR_1113	FOR	mm9_dna	chr3	93240785	93240814	TAATACGACTCACTATAGCCGAAAAAGACTCCAGAAAAGAAGTGTTCAAG
5C_292_mEDC5Mbfinal_FOR_1115	FOR	mm9_dna	chr3	93251980	93252009	TAATACGACTCACTATAGCCATGCTGCAAACATCCTGGCACCAGCCAAAG
5C_292_mEDC5Mbfinal_FOR_1118	FOR	mm9_dna	chr3	93261715	93261744	TAATACGACTCACTATAGCCTGATAAATGAGACTTTATGAAGCCAAAAAG
5C_292_mEDC5Mbfinal_FOR_1120	FOR	mm9_dna	chr3	93269813	93269842	TAATACGACTCACTATAGCCTATATGTTTTACTTGGTGCTTTTATTCAAG
5C_292_mEDC5Mbfinal_FOR_1123	FOR	mm9_dna	chr3	93281846	93281875	TAATACGACTCACTATAGCCCACTTTGGGGAAGAGAATCCTCTCCCAAAG
5C_292_mEDC5Mbfinal_FOR_1128	FOR	mm9_dna	chr3	93310211	93310240	TAATACGACTCACTATAGCCGTAGGGCTGTGGGTGGGTAAGGTCCTAAAG
5C_292_mEDC5Mbfinal_FOR_1131	FOR	mm9_dna	chr3	93314993	93315022	TAATACGACTCACTATAGCCTTCCTAAGATCAGTCAATGAATAACTCAAG
5C_292_mEDC5Mbfinal_FOR_1133	FOR	mm9_dna	chr3	93317952	93317981	TAATACGACTCACTATAGCCATTAAACTAGACAAAATCCTACACTGAAAG
5C_292_mEDC5Mbfinal_FOR_1136	FOR	mm9_dna	chr3	93325709	93325738	TAATACGACTCACTATAGCCTCTTTTTCACATATTTCTGTCAAGGGGAAG
5C_292_mEDC5Mbfinal_FOR_1142	FOR	mm9_dna	chr3	93331950	93331979	TAATACGACTCACTATAGCCTTATTTATCCTTAAATGCCTTAGCCATAAG
5C_292_mEDC5Mbfinal_FOR_1144	FOR	mm9_dna	chr3	93333190	93333219	TAATACGACTCACTATAGCCCCTAAGTGGTCATTTCTTCCCACATCCAAG
5C_292_mEDC5Mbfinal_FOR_1146	FOR	mm9_dna	chr3	93338484	93338513	TAATACGACTCACTATAGCCCAAGGTCAAGAGAGATTATAGGCAGCAAAG
5C_292_mEDC5Mbfinal_FOR_1149	FOR	mm9_dna	chr3	93359433	93359462	TAATACGACTCACTATAGCCCGCTCTGTCCTAGTTGGCAGTTCCATGAAG
5C_292_mEDC5Mbfinal_FOR_1151	FOR	mm9_dna	chr3	93362371	93362400	TAATACGACTCACTATAGCCTAGAGATGCCAGATTCAAGTTCCTGAAAAG
5C_292_mEDC5Mbfinal_FOR_1154	FOR	mm9_dna	chr3	93369350	93369379	TAATACGACTCACTATAGCCTTCTCTAGTCTTTTGTATGCCCGTAATAAG
5C_292_mEDC5Mbfinal_FOR_1156	FOR	mm9_dna	chr3	93372697	93372726	TAATACGACTCACTATAGCCCAATCTGACCTGCTGAAACAGCCAGCTAAG
5C_292_mEDC5Mbfinal_FOR_1158	FOR	mm9_dna	chr3	93386039	93386068	TAATACGACTCACTATAGCCAGCTACTACATTTCCAGATACAGTGTAAAG
5C_292_mEDC5Mbfinal_FOR_1160	FOR	mm9_dna	chr3	93388777	93388806	TAATACGACTCACTATAGCCCTGCTTCTAACTTTTGAATCAGGATGTAAG
5C_292_mEDC5Mbfinal_FOR_1162	FOR	mm9_dna	chr3	93395545	93395574	TAATACGACTCACTATAGCCTGCCAATAGGTTACCTTATGGGCCAAAAAG
5C_292_mEDC5Mbfinal_FOR_1165	FOR	mm9_dna	chr3	93399033	93399062	TAATACGACTCACTATAGCCTTTCCTAGCTTGACAGGGTCATACAGCAAG
5C_292_mEDC5Mbfinal_FOR_1167	FOR	mm9_dna	chr3	93401945	93401974	TAATACGACTCACTATAGCCATGGACAATCCCACTCAGGCGTGGGAGAAG
5C_292_mEDC5Mbfinal_FOR_1170	FOR	mm9_dna	chr3	93407819	93407848	TAATACGACTCACTATAGCCCTAAAGATCAAGTCTAGGACCTCACACAAG
5C_292_mEDC5Mbfinal_FOR_1172	FOR	mm9_dna	chr3	93411662	93411691	TAATACGACTCACTATAGCCCCTTCAACTCACTGGGCAGTCAAGGCTAAG
5C_292_mEDC5Mbfinal_FOR_1175	FOR	mm9_dna	chr3	93417066	93417095	TAATACGACTCACTATAGCCGCTTGCCAGGCTAGAAATACTCACTTCAAG
5C_292_mEDC5Mbfinal_FOR_1179	FOR	mm9_dna	chr3	93425520	93425549	TAATACGACTCACTATAGCCTCACCATATTAGTCCATATTTAAAAGCAAG
5C_292_mEDC5Mbfinal_FOR_1181	FOR	mm9_dna	chr3	93427758	93427787	TAATACGACTCACTATAGCCTCACCAGACTGATAGCAGATACCCAATAAG
5C_292_mEDC5Mbfinal_FOR_1185	FOR	mm9_dna	chr3	93433319	93433348	TAATACGACTCACTATAGCCAAGGGCTGGTGTGGCTGTATTCTAGAAAAG
5C_292_mEDC5Mbfinal_FOR_1192	FOR	mm9_dna	chr3	93458569	93458598	TAATACGACTCACTATAGCCTTAGGTTAAAGATTGCCTAACTCAGATAAG
5C_292_mEDC5Mbfinal_FOR_1223	FOR	mm9_dna	chr3	93574758	93574787	TAATACGACTCACTATAGCCGCTTTGGAAGTCTCTATCTGACCTAATAAG
5C_292_mEDC5Mbfinal_FOR_1228	FOR	mm9_dna	chr3	93584204	93584233	TAATACGACTCACTATAGCCTTGTCTGCTATGTGTCCTTCTTGGACCAAG
5C_292_mEDC5Mbfinal_FOR_1238	FOR	mm9_dna	chr3	93608023	93608052	TAATACGACTCACTATAGCCTTATATATATTCAGATATACTAAAGGCAAG
5C_292_mEDC5Mbfinal_FOR_1240	FOR	mm9_dna	chr3	93610296	93610325	TAATACGACTCACTATAGCCCTCTTGGTCAGTATTTAAAACTTAGTAAAG
5C_292_mEDC5Mbfinal_FOR_1246	FOR	mm9_dna	chr3	93620347	93620376	TAATACGACTCACTATAGCCATTCTGAATTGGCATTTTCAAAAGTCAAAG
5C_292_mEDC5Mbfinal_FOR_1248	FOR	mm9_dna	chr3	93621397	93621426	TAATACGACTCACTATAGCCTAATAAATAGGACCTGATGGTCCTGAAAAG
5C_292_mEDC5Mbfinal_FOR_1250	FOR	mm9_dna	chr3	93631744	93631773	TAATACGACTCACTATAGCCGATAAGTAACGTGTAGTCCAAACAGCCAAG
5C_292_mEDC5Mbfinal_FOR_1254	FOR	mm9_dna	chr3	93644179	93644208	TAATACGACTCACTATAGCCATTCTTTTTACATCTTCTTGTCTATTAAAG
5C_292_mEDC5Mbfinal_FOR_1275	FOR	mm9_dna	chr3	93697556	93697585	TAATACGACTCACTATAGCCGTTACATAAAATTGCCACATACATCACAAG
5C_292_mEDC5Mbfinal_FOR_1286	FOR	mm9_dna	chr3	93750636	93750665	TAATACGACTCACTATAGCCCAAACAAGTGGAAGTCTTATATGATAAAAG
5C_292_mEDC5Mbfinal_FOR_1304	FOR	mm9_dna	chr3	93808858	93808887	TAATACGACTCACTATAGCCTACAGGGCTCTTTCAGGACAAAAGAGCAAG
5C_292_mEDC5Mbfinal_FOR_1351	FOR	mm9_dna	chr3	93970169	93970198	TAATACGACTCACTATAGCCACTGTCTTCCAGGAGTTTACTAGTTCGAAG
5C_292_mEDC5Mbfinal_FOR_1377	FOR	mm9_dna	chr3	94037584	94037613	TAATACGACTCACTATAGCCTATATCACCTGTATGTCATTCTCTCCAAAG
5C_292_mEDC5Mbfinal_FOR_1380	FOR	mm9_dna	chr3	94047970	94047999	TAATACGACTCACTATAGCCCTTTGTGTTATTCTAATCAGAACCACCAAG
5C_292_mEDC5Mbfinal_FOR_1383	FOR	mm9_dna	chr3	94051132	94051161	TAATACGACTCACTATAGCCATGAGATTCAGAAGTCAGAAAAAACTGAAG
5C_292_mEDC5Mbfinal_FOR_1388	FOR	mm9_dna	chr3	94064035	94064064	TAATACGACTCACTATAGCCTGTCTGAGCTTTTCCTGTGAGATCTGTAAG
5C_292_mEDC5Mbfinal_FOR_1397	FOR	mm9_dna	chr3	94103544	94103573	TAATACGACTCACTATAGCCTTGTTACATCTGCTCTTATGTCTACTAAAG
5C_292_mEDC5Mbfinal_FOR_1401	FOR	mm9_dna	chr3	94111460	94111489	TAATACGACTCACTATAGCCGCCATGATGCTATATAATAGCCCTATTAAG
5C_292_mEDC5Mbfinal_FOR_1406	FOR	mm9_dna	chr3	94123317	94123346	TAATACGACTCACTATAGCCAACTCTTGTCCCCTCCTTCCTATACCTAAG
5C_292_mEDC5Mbfinal_FOR_1408	FOR	mm9_dna	chr3	94134826	94134855	TAATACGACTCACTATAGCCGTGCCAAGGCTGACAGGTTGACAAGAAAAG
5C_292_mEDC5Mbfinal_FOR_1412	FOR	mm9_dna	chr3	94144528	94144557	TAATACGACTCACTATAGCCCCTGCCAGGGAGTCTCTCACATCACTGAAG
5C_292_mEDC5Mbfinal_FOR_1414	FOR	mm9_dna	chr3	94152882	94152911	TAATACGACTCACTATAGCCCGCAAAGGCAGCCCTGGGCCCACACAAAAG
5C_292_mEDC5Mbfinal_FOR_1417	FOR	mm9_dna	chr3	94180062	94180091	TAATACGACTCACTATAGCCAGAGTGGAAACTGGGAGAGACCAAGCCAAG
5C_292_mEDC5Mbfinal_FOR_1419	FOR	mm9_dna	chr3	94189510	94189539	TAATACGACTCACTATAGCCGAAAAGATCTGGGGTGGCTGGAACCCCAAG
5C_292_mEDC5Mbfinal_FOR_1421	FOR	mm9_dna	chr3	94202937	94202966	TAATACGACTCACTATAGCCGAGGAACCAGGATGTCAAAACTCTCTCAAG
5C_292_mEDC5Mbfinal_FOR_1424	FOR	mm9_dna	chr3	94221814	94221843	TAATACGACTCACTATAGCCGAATGTTTTGAGAGGAAACATTACTTGAAG
5C_292_mEDC5Mbfinal_FOR_1426	FOR	mm9_dna	chr3	94227894	94227923	TAATACGACTCACTATAGCCGAACTTCTCCTCAGATGGTAGATGACTAAG
5C_292_mEDC5Mbfinal_FOR_1428	FOR	mm9_dna	chr3	94240962	94240991	TAATACGACTCACTATAGCCTACAGAGTTGGTGTCTAATGTCACAGTAAG
5C_292_mEDC5Mbfinal_FOR_1430	FOR	mm9_dna	chr3	94245058	94245087	TAATACGACTCACTATAGCCGTTTTCCTGATGCCTTGTGAAATAAAGAAG
5C_292_mEDC5Mbfinal_FOR_1432	FOR	mm9_dna	chr3	94253268	94253297	TAATACGACTCACTATAGCCTAAGAGTTATTCTGGACTCATCCAGCAAAG
5C_292_mEDC5Mbfinal_FOR_1435	FOR	mm9_dna	chr3	94265892	94265921	TAATACGACTCACTATAGCCGGTGTTAAACTCATGCTTTTCTTGGAAAAG
5C_292_mEDC5Mbfinal_FOR_1438	FOR	mm9_dna	chr3	94272662	94272691	TAATACGACTCACTATAGCCTAGACAAGGGGTGATAGAGAGAGCTGTAAG
5C_292_mEDC5Mbfinal_FOR_1442	FOR	mm9_dna	chr3	94297921	94297950	TAATACGACTCACTATAGCCCTGTGATCCAAGAATCCCTTCATGGCCAAG
5C_292_mEDC5Mbfinal_FOR_1446	FOR	mm9_dna	chr3	94312355	94312384	TAATACGACTCACTATAGCCCAATTGCTATATTGCTGAATTTGTACCAAG
5C_292_mEDC5Mbfinal_FOR_1450	FOR	mm9_dna	chr3	94329985	94330014	TAATACGACTCACTATAGCCCAAATGGGACAGCATGGAATAGACATAAAG
5C_292_mEDC5Mbfinal_FOR_1454	FOR	mm9_dna	chr3	94334315	94334344	TAATACGACTCACTATAGCCTCCATACAACCCTAAATTATCATTTGGAAG
5C_292_mEDC5Mbfinal_FOR_1456	FOR	mm9_dna	chr3	94339288	94339317	TAATACGACTCACTATAGCCGAAGAGAATAGCTACTAGGCCATCCAAAAG
5C_292_mEDC5Mbfinal_FOR_1459	FOR	mm9_dna	chr3	94349151	94349180	TAATACGACTCACTATAGCCAATCCGAGAAATGAGCCAGGAGTATTGAAG
5C_292_mEDC5Mbfinal_FOR_1463	FOR	mm9_dna	chr3	94365284	94365313	TAATACGACTCACTATAGCCTGGAGAGGAATGAGTACAGGAATGCACAAG
5C_292_mEDC5Mbfinal_FOR_1467	FOR	mm9_dna	chr3	94381434	94381463	TAATACGACTCACTATAGCCTGACTGTTAACAGTCAATAACCAAAACAAG
5C_292_mEDC5Mbfinal_FOR_1469	FOR	mm9_dna	chr3	94392600	94392629	TAATACGACTCACTATAGCCTGGGCTTTACCTTCCCAAGCTGAATGCAAG
5C_292_mEDC5Mbfinal_FOR_1471	FOR	mm9_dna	chr3	94409418	94409447	TAATACGACTCACTATAGCCCAGATAAACTAAAGTTTGCTTTCTAATAAG
5C_292_mEDC5Mbfinal_FOR_1473	FOR	mm9_dna	chr3	94416469	94416498	TAATACGACTCACTATAGCCCAAACACAGGGTTCCTAGACAGGGTCAAAG
5C_292_mEDC5Mbfinal_FOR_1475	FOR	mm9_dna	chr3	94427580	94427609	TAATACGACTCACTATAGCCTTCCCAGTCTCAGAATCAGGGTAGAAAAAG
5C_292_mEDC5Mbfinal_FOR_1483	FOR	mm9_dna	chr3	94453725	94453754	TAATACGACTCACTATAGCCGTGAGCCAGCCCTGTTTGTGGCTGGCGAAG
5C_292_mEDC5Mbfinal_FOR_1485	FOR	mm9_dna	chr3	94454267	94454296	TAATACGACTCACTATAGCCCCCGCGACCAGATACAATGAAGGGCTGAAG
5C_292_mEDC5Mbfinal_FOR_1494	FOR	mm9_dna	chr3	94470158	94470187	TAATACGACTCACTATAGCCACACACTTTAGAGCCAGGCTGGGACCAAAG
5C_292_mEDC5Mbfinal_FOR_1507	FOR	mm9_dna	chr3	94524589	94524618	TAATACGACTCACTATAGCCGTTTTGACCAAGCATCCATCAAAAAGAAAG
5C_292_mEDC5Mbfinal_FOR_1522	FOR	mm9_dna	chr3	94575901	94575930	TAATACGACTCACTATAGCCCCTCCTACCTGAGGCATAATGATAAATAAG
5C_292_mEDC5Mbfinal_FOR_1526	FOR	mm9_dna	chr3	94585642	94585671	TAATACGACTCACTATAGCCCCACCTCCTCCAGGACACAGCCCACACAAG
5C_292_mEDC5Mbfinal_FOR_1529	FOR	mm9_dna	chr3	94591141	94591170	TAATACGACTCACTATAGCCGTGCTGTAAATTTACACGCATCAGAATAAG
5C_292_mEDC5Mbfinal_FOR_1533	FOR	mm9_dna	chr3	94596358	94596387	TAATACGACTCACTATAGCCCTCTTCCCTTCTGTCAGTGAAGGAGACAAG
5C_292_mEDC5Mbfinal_FOR_1535	FOR	mm9_dna	chr3	94607125	94607154	TAATACGACTCACTATAGCCTGATGGAGACCCAACCAGGAGTTGTTAAAG
5C_292_mEDC5Mbfinal_FOR_1538	FOR	mm9_dna	chr3	94613617	94613646	TAATACGACTCACTATAGCCGGTTCCAGGTATCAAATTCAGGTTACCAAG
5C_292_mEDC5Mbfinal_FOR_1541	FOR	mm9_dna	chr3	94637213	94637242	TAATACGACTCACTATAGCCATGTGGTAGATGCTCCTGATGCTATGGAAG
5C_292_mEDC5Mbfinal_FOR_1543	FOR	mm9_dna	chr3	94639557	94639586	TAATACGACTCACTATAGCCCAATAGGATCAACTTGCAAACATGTGGAAG
5C_292_mEDC5Mbfinal_FOR_1545	FOR	mm9_dna	chr3	94643255	94643284	TAATACGACTCACTATAGCCGTCTTGAGACCTTAAGAATTATGAGTAAAG
5C_292_mEDC5Mbfinal_FOR_1548	FOR	mm9_dna	chr3	94647856	94647885	TAATACGACTCACTATAGCCAAGATTAGAGTGTACAGAAGAACCTAGAAG
5C_292_mEDC5Mbfinal_FOR_1550	FOR	mm9_dna	chr3	94651615	94651644	TAATACGACTCACTATAGCCATCTAGATTAGATTGTATGAATGCTAGAAG
5C_292_mEDC5Mbfinal_FOR_1553	FOR	mm9_dna	chr3	94670666	94670695	TAATACGACTCACTATAGCCAGAAGTCCCGGGAAGAAGCATGGGAAGAAG
5C_292_mEDC5Mbfinal_FOR_1555	FOR	mm9_dna	chr3	94675087	94675116	TAATACGACTCACTATAGCCGAGAATGCTGGAGATGCTGTCCAGACCAAG
5C_292_mEDC5Mbfinal_FOR_1558	FOR	mm9_dna	chr3	94677666	94677695	TAATACGACTCACTATAGCCAAAATTTAGAATTGTATCCTTTTAAATAAG
5C_292_mEDC5Mbfinal_FOR_1561	FOR	mm9_dna	chr3	94682914	94682943	TAATACGACTCACTATAGCCGGCAAGAAAGAGCAGCTGTCTGTGAAGAAG
5C_292_mEDC5Mbfinal_FOR_1563	FOR	mm9_dna	chr3	94688291	94688320	TAATACGACTCACTATAGCCCCAGCTACAGTCACGTTTAGAAGAGCAAAG
5C_292_mEDC5Mbfinal_FOR_1565	FOR	mm9_dna	chr3	94698327	94698356	TAATACGACTCACTATAGCCGCCAGGAGCAGACCTATCTCGTGAAAAAAG
5C_292_mEDC5Mbfinal_FOR_1568	FOR	mm9_dna	chr3	94710550	94710579	TAATACGACTCACTATAGCCACAGCTGCAGTCAGTCACTGCTTGATTAAG
5C_292_mEDC5Mbfinal_FOR_1570	FOR	mm9_dna	chr3	94717296	94717325	TAATACGACTCACTATAGCCATCAGGCCTGGCCCCCATATTCTAATTAAG
5C_292_mEDC5Mbfinal_FOR_1572	FOR	mm9_dna	chr3	94721660	94721689	TAATACGACTCACTATAGCCATACAAACACAGGCAGTGTAGTTCTAAAAG
5C_292_mEDC5Mbfinal_FOR_1574	FOR	mm9_dna	chr3	94723650	94723679	TAATACGACTCACTATAGCCATGAAAAGCAAAATATCTCTAAAATCCAAG
5C_292_mEDC5Mbfinal_FOR_1576	FOR	mm9_dna	chr3	94726522	94726551	TAATACGACTCACTATAGCCGAGAGTCAGAGGGAGGGTGCTCTGGGGAAG
5C_292_mEDC5Mbfinal_FOR_1582	FOR	mm9_dna	chr3	94754776	94754805	TAATACGACTCACTATAGCCTAATAAACTTCTCAAAATGTATCCACTAAG
5C_292_mEDC5Mbfinal_FOR_1584	FOR	mm9_dna	chr3	94758800	94758829	TAATACGACTCACTATAGCCGCAAGTGGTGTGGAAAACCACTGGAGGAAG
5C_292_mEDC5Mbfinal_FOR_1587	FOR	mm9_dna	chr3	94772954	94772983	TAATACGACTCACTATAGCCAAAGAGTGGAGGGTAGGGCTAGGAATAAAG
5C_292_mEDC5Mbfinal_FOR_1590	FOR	mm9_dna	chr3	94774137	94774166	TAATACGACTCACTATAGCCTAAAGGCGTATGTCACCATGCCCGGTGAAG
5C_292_mEDC5Mbfinal_FOR_1593	FOR	mm9_dna	chr3	94780190	94780219	TAATACGACTCACTATAGCCTAAGAGGAACCATTATTTTCCTGACTGAAG
5C_292_mEDC5Mbfinal_FOR_1595	FOR	mm9_dna	chr3	94782093	94782122	TAATACGACTCACTATAGCCGAGCTCACCACTTAATTATCTCAGTTTAAG
5C_292_mEDC5Mbfinal_FOR_1598	FOR	mm9_dna	chr3	94785218	94785247	TAATACGACTCACTATAGCCTACACGTTAGGCAAGCAGTCCACTTGTAAG
5C_292_mEDC5Mbfinal_FOR_1600	FOR	mm9_dna	chr3	94788083	94788112	TAATACGACTCACTATAGCCGCCTGCCAGGAGGTACTGGAGAAAGTCAAG
5C_292_mEDC5Mbfinal_FOR_1602	FOR	mm9_dna	chr3	94796132	94796161	TAATACGACTCACTATAGCCCTGCTGTAATACCTGACAGGAGGAACCAAG
5C_292_mEDC5Mbfinal_FOR_1604	FOR	mm9_dna	chr3	94806662	94806691	TAATACGACTCACTATAGCCGCTGGGGCATGAATGCTTGGCCTAACAAAG
5C_292_mEDC5Mbfinal_FOR_1606	FOR	mm9_dna	chr3	94813256	94813285	TAATACGACTCACTATAGCCAGGTCTCACTTGGCTTGCTGGGTGAGGAAG
5C_292_mEDC5Mbfinal_FOR_1608	FOR	mm9_dna	chr3	94821003	94821032	TAATACGACTCACTATAGCCTGCCAAGATTATTTTTGTGAGCATGAAAAG
5C_292_mEDC5Mbfinal_FOR_1612	FOR	mm9_dna	chr3	94830887	94830916	TAATACGACTCACTATAGCCATCCAATAACTTTGTAAGCACATGGTCAAG
5C_292_mEDC5Mbfinal_FOR_1616	FOR	mm9_dna	chr3	94836609	94836638	TAATACGACTCACTATAGCCATTTGAAGCAAAAGGGGAAAACTTGCCAAG
5C_292_mEDC5Mbfinal_FOR_1618	FOR	mm9_dna	chr3	94845593	94845622	TAATACGACTCACTATAGCCTGTCTCATCCTCCAAGTGCAGGAAACCAAG
5C_292_mEDC5Mbfinal_FOR_1622	FOR	mm9_dna	chr3	94864406	94864435	TAATACGACTCACTATAGCCGTGGGTGAACTCTGACTCTGCAACATCAAG
5C_292_mEDC5Mbfinal_FOR_1624	FOR	mm9_dna	chr3	94871794	94871823	TAATACGACTCACTATAGCCACTGAATGAGATGTATAGTGCGCACCTAAG
5C_292_mEDC5Mbfinal_FOR_1626	FOR	mm9_dna	chr3	94878762	94878791	TAATACGACTCACTATAGCCGAGTCTGATTTGACTGTATAGTTATAGAAG
5C_292_mEDC5Mbfinal_FOR_1629	FOR	mm9_dna	chr3	94887172	94887201	TAATACGACTCACTATAGCCGATTCTACAGATCAAGCTCAGGTTATTAAG
5C_292_mEDC5Mbfinal_FOR_1631	FOR	mm9_dna	chr3	94902373	94902402	TAATACGACTCACTATAGCCGAAACTATGTAGATCAGAGAGGCCTCAAAG
5C_292_mEDC5Mbfinal_FOR_1634	FOR	mm9_dna	chr3	94920630	94920659	TAATACGACTCACTATAGCCGCTTTTTTATAAAGAAGTAATGCCTTAAAG
5C_292_mEDC5Mbfinal_FOR_1638	FOR	mm9_dna	chr3	94936996	94937025	TAATACGACTCACTATAGCCCTTGCCTGTTTGCTTTTTGCCATAGAAAAG
5C_292_mEDC5Mbfinal_FOR_1640	FOR	mm9_dna	chr3	94941814	94941843	TAATACGACTCACTATAGCCGACCTTTCTGCCTCTGATTTCCTTAAGAAG
5C_292_mEDC5Mbfinal_FOR_1642	FOR	mm9_dna	chr3	94952307	94952336	TAATACGACTCACTATAGCCCAAGTGTCCCACTGAGGTCTTTCTGCTAAG
5C_292_mEDC5Mbfinal_FOR_1645	FOR	mm9_dna	chr3	94958925	94958954	TAATACGACTCACTATAGCCGGCCTAGCCACACGATCCTGACAATCTAAG
5C_292_mEDC5Mbfinal_FOR_1649	FOR	mm9_dna	chr3	94969324	94969353	TAATACGACTCACTATAGCCGGGTTCCCTCATCAACACCAATACCTGAAG
5C_292_mEDC5Mbfinal_FOR_1651	FOR	mm9_dna	chr3	94973320	94973349	TAATACGACTCACTATAGCCCACACTCCCTTTTCATGCCTACTGAGGAAG
5C_292_mEDC5Mbfinal_FOR_1653	FOR	mm9_dna	chr3	94975413	94975442	TAATACGACTCACTATAGCCTACCAGTTACCTCCTTCATTCCTCATGAAG
5C_292_mEDC5Mbfinal_FOR_1655	FOR	mm9_dna	chr3	94978705	94978734	TAATACGACTCACTATAGCCTCGAATGTCTCTTAACGCAGTTCAGTTAAG
5C_292_mEDC5Mbfinal_FOR_1658	FOR	mm9_dna	chr3	94987235	94987264	TAATACGACTCACTATAGCCTTCAAAGAAACCCTATGTAACTTAATAAAG
5C_292_mEDC5Mbfinal_FOR_1660	FOR	mm9_dna	chr3	94996343	94996372	TAATACGACTCACTATAGCCCAGGGGGCAAACCAAAATAGTAAGGCTAAG
5C_292_mEDC5Mbfinal_FOR_1664	FOR	mm9_dna	chr3	95003174	95003203	TAATACGACTCACTATAGCCTTCATAACTAGGCTACATCTGAGCCCAAAG
5C_292_mEDC5Mbfinal_FOR_1667	FOR	mm9_dna	chr3	95013359	95013388	TAATACGACTCACTATAGCCGGACCACAAAAAAAATTACCACTTGCCAAG
5C_292_mEDC5Mbfinal_FOR_1671	FOR	mm9_dna	chr3	95031947	95031976	TAATACGACTCACTATAGCCCCACCTCGGTCTCACACGGGGTCTTTCAAG
5C_292_mEDC5Mbfinal_FOR_1673	FOR	mm9_dna	chr3	95039773	95039802	TAATACGACTCACTATAGCCCTGGGGTCTCATTAGCTCTGTAATAGGAAG
5C_292_mEDC5Mbfinal_FOR_1675	FOR	mm9_dna	chr3	95064082	95064111	TAATACGACTCACTATAGCCTTCTAAATGTCAATAGGTGGATTATGGAAG
5C_292_mEDC5Mbfinal_FOR_1677	FOR	mm9_dna	chr3	95067044	95067073	TAATACGACTCACTATAGCCTTTCAAAAAGTTTGTTGGCTATGGATGAAG
5C_292_mEDC5Mbfinal_FOR_1679	FOR	mm9_dna	chr3	95104414	95104443	TAATACGACTCACTATAGCCGATAGAGGAAGCTGGGTGGGGATATGGAAG
5C_292_mEDC5Mbfinal_FOR_1681	FOR	mm9_dna	chr3	95115554	95115583	TAATACGACTCACTATAGCCCGGGAGGGCATCTGTTAGCCCTGGCCAAAG
5C_292_mEDC5Mbfinal_FOR_1684	FOR	mm9_dna	chr3	95126737	95126766	TAATACGACTCACTATAGCCTCAATGCATGAGGCCAAGAAACTAGCCAAG
5C_292_mEDC5Mbfinal_FOR_1687	FOR	mm9_dna	chr3	95143955	95143984	TAATACGACTCACTATAGCCTTCCGTGATTGTGCAAGTTGGCTTTCTAAG
5C_292_mEDC5Mbfinal_FOR_1689	FOR	mm9_dna	chr3	95158421	95158450	TAATACGACTCACTATAGCCGCTTCCATTCTAAGACTTTTCTGACCAAAG
5C_292_mEDC5Mbfinal_FOR_1692	FOR	mm9_dna	chr3	95162606	95162635	TAATACGACTCACTATAGCCCACCAGTGGACTCACCTAGGGGTAAACAAG
5C_292_mEDC5Mbfinal_FOR_1701	FOR	mm9_dna	chr3	95190470	95190499	TAATACGACTCACTATAGCCCATGCTTGTTACAGAACATAAGATTGCAAG
5C_292_mEDC5Mbfinal_REV_1	REV	mm9_dna	chr3	89908091	89908120	CTTCGGCGTCGCGGAGCCCCAAAGCGTTAGTCCCTTTAGTGAGGGTTAATA
5C_292_mEDC5Mbfinal_REV_3	REV	mm9_dna	chr3	89913715	89913744	CTTAGATCTTTCTCCTTGGCCTACAGGGCTTCCCTTTAGTGAGGGTTAATA
5C_292_mEDC5Mbfinal_REV_6	REV	mm9_dna	chr3	89930833	89930862	CTTTTTAATTCCATATCCCACTGGAACCAATCCCTTTAGTGAGGGTTAATA
5C_292_mEDC5Mbfinal_REV_8	REV	mm9_dna	chr3	89933734	89933763	CTTAAGGTTTCAGGAGCCTTCCACTTCCCCTCCCTTTAGTGAGGGTTAATA
5C_292_mEDC5Mbfinal_REV_11	REV	mm9_dna	chr3	89943141	89943170	CTTGGCAAGTATTTCGTCTTTTACAGGTAGTCCCTTTAGTGAGGGTTAATA
5C_292_mEDC5Mbfinal_REV_13	REV	mm9_dna	chr3	89953005	89953034	CTTTTTATGTTTGCCCAGGACATTCCCAGATCCCTTTAGTGAGGGTTAATA
5C_292_mEDC5Mbfinal_REV_17	REV	mm9_dna	chr3	89963315	89963344	CTTATTCGCAGCTGCATAGCTAGTTTGAAGTCCCTTTAGTGAGGGTTAATA
5C_292_mEDC5Mbfinal_REV_20	REV	mm9_dna	chr3	89976126	89976155	CTTGTCATTTCTGACAGGAAACAACTCTCTTCCCTTTAGTGAGGGTTAATA
5C_292_mEDC5Mbfinal_REV_22	REV	mm9_dna	chr3	89982243	89982272	CTTTAAGTAGCATGCACGAAGCCCTGGGTTTCCCTTTAGTGAGGGTTAATA
5C_292_mEDC5Mbfinal_REV_25	REV	mm9_dna	chr3	89985752	89985781	CTTAGGCCAGGGAGGCTTCTGTGGGCTGTGTCCCTTTAGTGAGGGTTAATA
5C_292_mEDC5Mbfinal_REV_28	REV	mm9_dna	chr3	89997010	89997039	CTTGGTGTCTGGCTCAATGGCATGTTCTACTCCCTTTAGTGAGGGTTAATA
5C_292_mEDC5Mbfinal_REV_31	REV	mm9_dna	chr3	90005329	90005358	CTTCAATCCAGTCATAATTTTTGAAATCTCTCCCTTTAGTGAGGGTTAATA
5C_292_mEDC5Mbfinal_REV_34	REV	mm9_dna	chr3	90017857	90017886	CTTCTCGCTGGTGTTCACCTGTGATGTTCCTCCCTTTAGTGAGGGTTAATA
5C_292_mEDC5Mbfinal_REV_36	REV	mm9_dna	chr3	90025461	90025490	CTTACTCAGAGACCCCAAAGTCCCCTGGCATCCCTTTAGTGAGGGTTAATA
5C_292_mEDC5Mbfinal_REV_39	REV	mm9_dna	chr3	90047614	90047643	CTTTAGCTCAACTTTCCTACAATATAAGTATCCCTTTAGTGAGGGTTAATA
5C_292_mEDC5Mbfinal_REV_41	REV	mm9_dna	chr3	90070250	90070279	CTTTTAGTGTCTCCAGGATGCACAGTCTATTCCCTTTAGTGAGGGTTAATA
5C_292_mEDC5Mbfinal_REV_43	REV	mm9_dna	chr3	90075081	90075110	CTTGTATGGTCTTCGGGGCAGGGTCCTAGCTCCCTTTAGTGAGGGTTAATA
5C_292_mEDC5Mbfinal_REV_45	REV	mm9_dna	chr3	90094306	90094335	CTTTGTCCATCATCAATGCAAAGTTCCTCTTCCCTTTAGTGAGGGTTAATA
5C_292_mEDC5Mbfinal_REV_47	REV	mm9_dna	chr3	90112139	90112168	CTTTCAGTTCAATATTAATACATTATACAATCCCTTTAGTGAGGGTTAATA
5C_292_mEDC5Mbfinal_REV_52	REV	mm9_dna	chr3	90127912	90127941	CTTAGGACAATTTCAAATTTATCCTTCCTTTCCCTTTAGTGAGGGTTAATA
5C_292_mEDC5Mbfinal_REV_57	REV	mm9_dna	chr3	90138009	90138038	CTTACATTGGACCCAAGGGTATCAGTGGGCTCCCTTTAGTGAGGGTTAATA
5C_292_mEDC5Mbfinal_REV_59	REV	mm9_dna	chr3	90138749	90138778	CTTAGGTAGAGTAAGATGGTTCGATGGTAATCCCTTTAGTGAGGGTTAATA
5C_292_mEDC5Mbfinal_REV_62	REV	mm9_dna	chr3	90143280	90143309	CTTGCCATGTTAACAAGTTAAAGTGACAAATCCCTTTAGTGAGGGTTAATA
5C_292_mEDC5Mbfinal_REV_65	REV	mm9_dna	chr3	90146133	90146162	CTTTAGGATGCCATGATGTGGTAGCTAATATCCCTTTAGTGAGGGTTAATA
5C_292_mEDC5Mbfinal_REV_69	REV	mm9_dna	chr3	90154354	90154383	CTTAGATAAGCCTTGTTGTCCCACATGTGCTCCCTTTAGTGAGGGTTAATA
5C_292_mEDC5Mbfinal_REV_71	REV	mm9_dna	chr3	90158103	90158132	CTTTTTGGCTATGTGTGCCCAGCCCATACATCCCTTTAGTGAGGGTTAATA
5C_292_mEDC5Mbfinal_REV_73	REV	mm9_dna	chr3	90162638	90162667	CTTTTCCCTCTAGGCTCTTTTACTCATTGTTCCCTTTAGTGAGGGTTAATA
5C_292_mEDC5Mbfinal_REV_75	REV	mm9_dna	chr3	90167297	90167326	CTTAGAAACCATTCCTTTCTTTATTAAACATCCCTTTAGTGAGGGTTAATA
5C_292_mEDC5Mbfinal_REV_78	REV	mm9_dna	chr3	90187951	90187980	CTTGGACCCCTACTGCCAGCCCTCCTGATCTCCCTTTAGTGAGGGTTAATA
5C_292_mEDC5Mbfinal_REV_80	REV	mm9_dna	chr3	90200917	90200946	CTTTGTATATAGCGTCAGTTGCTGCTTCTCTCCCTTTAGTGAGGGTTAATA
5C_292_mEDC5Mbfinal_REV_82	REV	mm9_dna	chr3	90213795	90213824	CTTGAGATAGGACACACTATGCCAGTTTCATCCCTTTAGTGAGGGTTAATA
5C_292_mEDC5Mbfinal_REV_84	REV	mm9_dna	chr3	90226827	90226856	CTTGACTGCTTGCCTGAGTTCCGTCCAGGATCCCTTTAGTGAGGGTTAATA
5C_292_mEDC5Mbfinal_REV_88	REV	mm9_dna	chr3	90238558	90238587	CTTACTCAGGAGGATTGTAGAATGCCAGAATCCCTTTAGTGAGGGTTAATA
5C_292_mEDC5Mbfinal_REV_90	REV	mm9_dna	chr3	90240350	90240379	CTTATAATATAATTTCTACTTTGCAAGTTGTCCCTTTAGTGAGGGTTAATA
5C_292_mEDC5Mbfinal_REV_92	REV	mm9_dna	chr3	90247706	90247735	CTTACTAACATTCTGACCCTGAGTAGGAAGTCCCTTTAGTGAGGGTTAATA
5C_292_mEDC5Mbfinal_REV_95	REV	mm9_dna	chr3	90259188	90259217	CTTGTCCTTTATTCTCCCCCGCCCCACAGGTCCCTTTAGTGAGGGTTAATA
5C_292_mEDC5Mbfinal_REV_98	REV	mm9_dna	chr3	90263752	90263781	CTTCTAGATGAGGTGACTCACCCGGACCCATCCCTTTAGTGAGGGTTAATA
5C_292_mEDC5Mbfinal_REV_100	REV	mm9_dna	chr3	90272099	90272128	CTTTACTGACCTCATTTCCTCTGGCCTACTTCCCTTTAGTGAGGGTTAATA
5C_292_mEDC5Mbfinal_REV_102	REV	mm9_dna	chr3	90286381	90286410	CTTACTCAACTAGAATGAACACTCTTACCATCCCTTTAGTGAGGGTTAATA
5C_292_mEDC5Mbfinal_REV_110	REV	mm9_dna	chr3	90299257	90299286	CTTTGTGAATGCTTAGCAGCTACACTGGTATCCCTTTAGTGAGGGTTAATA
5C_292_mEDC5Mbfinal_REV_112	REV	mm9_dna	chr3	90299906	90299935	CTTCCTTACGCTTCTACCTTACGGCTGCCATCCCTTTAGTGAGGGTTAATA
5C_292_mEDC5Mbfinal_REV_114	REV	mm9_dna	chr3	90302573	90302602	CTTGTGTTCCCCTTTAAGCCTTTAGGAAGATCCCTTTAGTGAGGGTTAATA
5C_292_mEDC5Mbfinal_REV_117	REV	mm9_dna	chr3	90304680	90304709	CTTAATATGAATACCCTTGATTTTGGGGGGTCCCTTTAGTGAGGGTTAATA
5C_292_mEDC5Mbfinal_REV_119	REV	mm9_dna	chr3	90310154	90310183	CTTTACTAATATGCTGAAGAACAAACAGCCTCCCTTTAGTGAGGGTTAATA
5C_292_mEDC5Mbfinal_REV_123	REV	mm9_dna	chr3	90316440	90316469	CTTAACTGTGACAGGCCTGGAAGGTAAAACTCCCTTTAGTGAGGGTTAATA
5C_292_mEDC5Mbfinal_REV_126	REV	mm9_dna	chr3	90322831	90322860	CTTGAGTGTGTGAGCCTATTGTATCTGGCTTCCCTTTAGTGAGGGTTAATA
5C_292_mEDC5Mbfinal_REV_128	REV	mm9_dna	chr3	90328391	90328420	CTTTACTTCTTCCGGATCCCCAGGGCCTTCTCCCTTTAGTGAGGGTTAATA
5C_292_mEDC5Mbfinal_REV_132	REV	mm9_dna	chr3	90332041	90332070	CTTCCAAACTCCAGTTTCGAGTCATTACAGTCCCTTTAGTGAGGGTTAATA
5C_292_mEDC5Mbfinal_REV_134	REV	mm9_dna	chr3	90336365	90336394	CTTCCCACGATAGTCATAACTGCAAGTTCCTCCCTTTAGTGAGGGTTAATA
5C_292_mEDC5Mbfinal_REV_140	REV	mm9_dna	chr3	90354882	90354911	CTTAAGACAAAGTGTGAGGGCACAGCTGGGTCCCTTTAGTGAGGGTTAATA
5C_292_mEDC5Mbfinal_REV_143	REV	mm9_dna	chr3	90368831	90368860	CTTCACCCCAACTGTGGATCTTTTTACAATTCCCTTTAGTGAGGGTTAATA
5C_292_mEDC5Mbfinal_REV_145	REV	mm9_dna	chr3	90370342	90370371	CTTGGGAGTGATGGCACACATCCGTAAGGCTCCCTTTAGTGAGGGTTAATA
5C_292_mEDC5Mbfinal_REV_155	REV	mm9_dna	chr3	90398102	90398131	CTTTTTCCTCAAGAGCCTTTGTCTTATTGATCCCTTTAGTGAGGGTTAATA
5C_292_mEDC5Mbfinal_REV_158	REV	mm9_dna	chr3	90407397	90407426	CTTTGAGAACGGGCAACCTGGACATGAGGTTCCCTTTAGTGAGGGTTAATA
5C_292_mEDC5Mbfinal_REV_160	REV	mm9_dna	chr3	90413660	90413689	CTTGCTCCTCACCAGTCATGCATACCCAAATCCCTTTAGTGAGGGTTAATA
5C_292_mEDC5Mbfinal_REV_162	REV	mm9_dna	chr3	90420246	90420275	CTTCCCCCTACCACCCACCCCACCGGTGGGTCCCTTTAGTGAGGGTTAATA
5C_292_mEDC5Mbfinal_REV_164	REV	mm9_dna	chr3	90424790	90424819	CTTGAGCAACTCAAAGGCACTAATGGAGTTTCCCTTTAGTGAGGGTTAATA
5C_292_mEDC5Mbfinal_REV_166	REV	mm9_dna	chr3	90429520	90429549	CTTCTCAGCAGCTTCCCACAGCCTGCTCTCTCCCTTTAGTGAGGGTTAATA
5C_292_mEDC5Mbfinal_REV_168	REV	mm9_dna	chr3	90441979	90442008	CTTGTTCTCATCCACCCCAAGGAGTCCATCTCCCTTTAGTGAGGGTTAATA
5C_292_mEDC5Mbfinal_REV_170	REV	mm9_dna	chr3	90459150	90459179	CTTTCCTGCCTGAACTAAGAGTGAGTCCCTTCCCTTTAGTGAGGGTTAATA
5C_292_mEDC5Mbfinal_REV_173	REV	mm9_dna	chr3	90471942	90471971	CTTCATAATATGCTTCTCAGGAAGGCAGAGTCCCTTTAGTGAGGGTTAATA
5C_292_mEDC5Mbfinal_REV_175	REV	mm9_dna	chr3	90475336	90475365	CTTGTGTTTGCAGCAGACAGAGAACATTACTCCCTTTAGTGAGGGTTAATA
5C_292_mEDC5Mbfinal_REV_177	REV	mm9_dna	chr3	90479195	90479224	CTTAAGACATGTCTTCATTGAAGCGCTTTGTCCCTTTAGTGAGGGTTAATA
5C_292_mEDC5Mbfinal_REV_179	REV	mm9_dna	chr3	90483363	90483392	CTTTAAACAAGATGAAGGCCATCACAGTCTTCCCTTTAGTGAGGGTTAATA
5C_292_mEDC5Mbfinal_REV_182	REV	mm9_dna	chr3	90490807	90490836	CTTCTTGGGCTCATGCTTTGCTCAAGACCATCCCTTTAGTGAGGGTTAATA
5C_292_mEDC5Mbfinal_REV_184	REV	mm9_dna	chr3	90497351	90497380	CTTTAACAACTAGTTGCCTCCCAGAAAACGTCCCTTTAGTGAGGGTTAATA
5C_292_mEDC5Mbfinal_REV_186	REV	mm9_dna	chr3	90499551	90499580	CTTCATTTTCCGTGGAGAGGAGTCTCCCTATCCCTTTAGTGAGGGTTAATA
5C_292_mEDC5Mbfinal_REV_189	REV	mm9_dna	chr3	90512038	90512067	CTTATGAATGAGAGTTCAGAAGCCAGGTAGTCCCTTTAGTGAGGGTTAATA
5C_292_mEDC5Mbfinal_REV_197	REV	mm9_dna	chr3	90532662	90532691	CTTCTGGCTACAGACAGTTTTGTTGTGGCATCCCTTTAGTGAGGGTTAATA
5C_292_mEDC5Mbfinal_REV_199	REV	mm9_dna	chr3	90539122	90539151	CTTTATTATGGAAGTATGTTTGATAGACATTCCCTTTAGTGAGGGTTAATA
5C_292_mEDC5Mbfinal_REV_202	REV	mm9_dna	chr3	90547309	90547338	CTTCGAGAAGCCTGTAATCAGCATCCGCCCTCCCTTTAGTGAGGGTTAATA
5C_292_mEDC5Mbfinal_REV_207	REV	mm9_dna	chr3	90556826	90556855	CTTGGCAGCCAATTCTTTTACATGCATATTTCCCTTTAGTGAGGGTTAATA
5C_292_mEDC5Mbfinal_REV_209	REV	mm9_dna	chr3	90557759	90557788	CTTCTGGGTAGGCATGAATTAGAGAATGCCTCCCTTTAGTGAGGGTTAATA
5C_292_mEDC5Mbfinal_REV_212	REV	mm9_dna	chr3	90563232	90563261	CTTTTCAACCCAGACAGTATCTTCATGAACTCCCTTTAGTGAGGGTTAATA
5C_292_mEDC5Mbfinal_REV_217	REV	mm9_dna	chr3	90577107	90577136	CTTTCTCCTATAACACAATTAGATCATCCTTCCCTTTAGTGAGGGTTAATA
5C_292_mEDC5Mbfinal_REV_236	REV	mm9_dna	chr3	90646098	90646127	CTTCATGTCTCTGAGATACACGTCTTTTCCTCCCTTTAGTGAGGGTTAATA
5C_292_mEDC5Mbfinal_REV_242	REV	mm9_dna	chr3	90679374	90679403	CTTAGATGCTGGCACACAAGCTGTTCCCAATCCCTTTAGTGAGGGTTAATA
5C_292_mEDC5Mbfinal_REV_258	REV	mm9_dna	chr3	90714247	90714276	CTTTTTAAATGAGGGTAAACCTTAATAATATCCCTTTAGTGAGGGTTAATA
5C_292_mEDC5Mbfinal_REV_285	REV	mm9_dna	chr3	90789587	90789616	CTTCGTGCAAGGTGAGAAATGTGGATTTATTCCCTTTAGTGAGGGTTAATA
5C_292_mEDC5Mbfinal_REV_290	REV	mm9_dna	chr3	90809533	90809562	CTTGGAAGCTGACCATGAGGAAAAGGGTTTTCCCTTTAGTGAGGGTTAATA
5C_292_mEDC5Mbfinal_REV_295	REV	mm9_dna	chr3	90831446	90831475	CTTTGCAAAGATTCTGGATCTGTTTACTTCTCCCTTTAGTGAGGGTTAATA
5C_292_mEDC5Mbfinal_REV_297	REV	mm9_dna	chr3	90836000	90836029	CTTCCTCAGTAAGATGAGCAAATCTTTTGTTCCCTTTAGTGAGGGTTAATA
5C_292_mEDC5Mbfinal_REV_308	REV	mm9_dna	chr3	90871763	90871792	CTTCATCTGACACCTTGATATCCTGGTGTGTCCCTTTAGTGAGGGTTAATA
5C_292_mEDC5Mbfinal_REV_316	REV	mm9_dna	chr3	90890670	90890699	CTTGCCAGAGTTAATCTAGATCAGTTATGATCCCTTTAGTGAGGGTTAATA
5C_292_mEDC5Mbfinal_REV_335	REV	mm9_dna	chr3	90953687	90953716	CTTGAAAACAGATTTGACACAAACTGGGAGTCCCTTTAGTGAGGGTTAATA
5C_292_mEDC5Mbfinal_REV_364	REV	mm9_dna	chr3	91013344	91013373	CTTTTACCATGTTGCTTTTCAACTATCATGTCCCTTTAGTGAGGGTTAATA
5C_292_mEDC5Mbfinal_REV_385	REV	mm9_dna	chr3	91056705	91056734	CTTTGCTGTTAGAAATTATAGAAAACATAATCCCTTTAGTGAGGGTTAATA
5C_292_mEDC5Mbfinal_REV_392	REV	mm9_dna	chr3	91065505	91065534	CTTGTGCCATCCCATATCTATTTGACACAATCCCTTTAGTGAGGGTTAATA
5C_292_mEDC5Mbfinal_REV_396	REV	mm9_dna	chr3	91076064	91076093	CTTCTGGGTTTCACAAAAGGGTTTGGATATTCCCTTTAGTGAGGGTTAATA
5C_292_mEDC5Mbfinal_REV_409	REV	mm9_dna	chr3	91094479	91094508	CTTGTAAAAAGCTCACATACACTTGAGAAGTCCCTTTAGTGAGGGTTAATA
5C_292_mEDC5Mbfinal_REV_411	REV	mm9_dna	chr3	91098112	91098141	CTTGGGAATGATTGGGGCCATGAGAAAGGTTCCCTTTAGTGAGGGTTAATA
5C_292_mEDC5Mbfinal_REV_415	REV	mm9_dna	chr3	91104460	91104489	CTTTTATAGTCTTTTCTGCACTTAATGTTATCCCTTTAGTGAGGGTTAATA
5C_292_mEDC5Mbfinal_REV_417	REV	mm9_dna	chr3	91107960	91107989	CTTCTCCCCAACTGAGTTGCCACTGGTTTTTCCCTTTAGTGAGGGTTAATA
5C_292_mEDC5Mbfinal_REV_422	REV	mm9_dna	chr3	91121779	91121808	CTTCTCGATGCAAACTATGCCCTGTGGAGCTCCCTTTAGTGAGGGTTAATA
5C_292_mEDC5Mbfinal_REV_424	REV	mm9_dna	chr3	91132120	91132149	CTTCCATTTTCATCAACTATTTGAATTCCTTCCCTTTAGTGAGGGTTAATA
5C_292_mEDC5Mbfinal_REV_426	REV	mm9_dna	chr3	91137446	91137475	CTTTCCAAAAGATGTTTGGATATGGCACACTCCCTTTAGTGAGGGTTAATA
5C_292_mEDC5Mbfinal_REV_430	REV	mm9_dna	chr3	91148315	91148344	CTTTGGAATGACAAGGTTCTAGTAGGCTGTTCCCTTTAGTGAGGGTTAATA
5C_292_mEDC5Mbfinal_REV_435	REV	mm9_dna	chr3	91167689	91167718	CTTGCTCTTGAGTCCATGTTTCTTGGCTATTCCCTTTAGTGAGGGTTAATA
5C_292_mEDC5Mbfinal_REV_446	REV	mm9_dna	chr3	91196689	91196718	CTTGTGTCATCCATATCTATTTGATACAAATCCCTTTAGTGAGGGTTAATA
5C_292_mEDC5Mbfinal_REV_456	REV	mm9_dna	chr3	91229816	91229845	CTTGCTCCTGGTTTATAATTGATGGGGCAGTCCCTTTAGTGAGGGTTAATA
5C_292_mEDC5Mbfinal_REV_469	REV	mm9_dna	chr3	91274097	91274126	CTTTCTAAGTATGCCTCTGGCTTGGGGATCTCCCTTTAGTGAGGGTTAATA
5C_292_mEDC5Mbfinal_REV_471	REV	mm9_dna	chr3	91277165	91277194	CTTAAAGGAGTGGGTTATTTCTACATGTTCTCCCTTTAGTGAGGGTTAATA
5C_292_mEDC5Mbfinal_REV_481	REV	mm9_dna	chr3	91291422	91291451	CTTATTGTTATTATGCAGACTGTCTTATTGTCCCTTTAGTGAGGGTTAATA
5C_292_mEDC5Mbfinal_REV_499	REV	mm9_dna	chr3	91360589	91360618	CTTCTATGCCAAGCCTAGTTGCTCTGAGAATCCCTTTAGTGAGGGTTAATA
5C_292_mEDC5Mbfinal_REV_503	REV	mm9_dna	chr3	91370252	91370281	CTTCCCAGGAAAGTGTAGCCTCTGCTTTGGTCCCTTTAGTGAGGGTTAATA
5C_292_mEDC5Mbfinal_REV_528	REV	mm9_dna	chr3	91450413	91450442	CTTTCTAGTTTCTTAGACTGAGCTATTATGTCCCTTTAGTGAGGGTTAATA
5C_292_mEDC5Mbfinal_REV_538	REV	mm9_dna	chr3	91475188	91475217	CTTAAATTACACCTCAGAACTCACTCATTATCCCTTTAGTGAGGGTTAATA
5C_292_mEDC5Mbfinal_REV_540	REV	mm9_dna	chr3	91476258	91476287	CTTTTTTAAGAGTCTTGTCATCCATTATTCTCCCTTTAGTGAGGGTTAATA
5C_292_mEDC5Mbfinal_REV_542	REV	mm9_dna	chr3	91478010	91478039	CTTAAGTCATTTTCATGAAATTTCTCAAAGTCCCTTTAGTGAGGGTTAATA
5C_292_mEDC5Mbfinal_REV_559	REV	mm9_dna	chr3	91545456	91545485	CTTAGGGTAGGAATCCCTCCGTAGGCAGGATCCCTTTAGTGAGGGTTAATA
5C_292_mEDC5Mbfinal_REV_608	REV	mm9_dna	chr3	91676939	91676968	CTTTAAAGGGGATTTGGGATAGTCCTAGGTTCCCTTTAGTGAGGGTTAATA
5C_292_mEDC5Mbfinal_REV_614	REV	mm9_dna	chr3	91695980	91696009	CTTTGGAATGGTTAAGAACATTTTAGTGTATCCCTTTAGTGAGGGTTAATA
5C_292_mEDC5Mbfinal_REV_624	REV	mm9_dna	chr3	91737892	91737921	CTTAGGGTAGGAATCCCTCCATAGAAAGAATCCCTTTAGTGAGGGTTAATA
5C_292_mEDC5Mbfinal_REV_629	REV	mm9_dna	chr3	91747252	91747281	CTTGAGCATTTGCTATGGGATCAGGTGGAGTCCCTTTAGTGAGGGTTAATA
5C_292_mEDC5Mbfinal_REV_632	REV	mm9_dna	chr3	91752948	91752977	CTTTCCTTGACCAACACATACTTCCTGTGCTCCCTTTAGTGAGGGTTAATA
5C_292_mEDC5Mbfinal_REV_641	REV	mm9_dna	chr3	91767667	91767696	CTTAAAGCAAGCCACCTTAGCTTGCCCAATTCCCTTTAGTGAGGGTTAATA
5C_292_mEDC5Mbfinal_REV_644	REV	mm9_dna	chr3	91772014	91772043	CTTAATACATCCCCAATCTTGCAGACTGCTTCCCTTTAGTGAGGGTTAATA
5C_292_mEDC5Mbfinal_REV_646	REV	mm9_dna	chr3	91779430	91779459	CTTCTCTGCAGAGTTGTAATTGCTTTATCGTCCCTTTAGTGAGGGTTAATA
5C_292_mEDC5Mbfinal_REV_650	REV	mm9_dna	chr3	91785238	91785267	CTTGGTATTTATGTATGTCTCCTAACAATTTCCCTTTAGTGAGGGTTAATA
5C_292_mEDC5Mbfinal_REV_655	REV	mm9_dna	chr3	91803080	91803109	CTTCACATGTGCAAAGCAGAACCAGGCCACTCCCTTTAGTGAGGGTTAATA
5C_292_mEDC5Mbfinal_REV_661	REV	mm9_dna	chr3	91815514	91815543	CTTGCCATGGCATAATATTCAAAAGATTTGTCCCTTTAGTGAGGGTTAATA
5C_292_mEDC5Mbfinal_REV_665	REV	mm9_dna	chr3	91835295	91835324	CTTCATTTGGAGGCTTTTCTGTAAAACACATCCCTTTAGTGAGGGTTAATA
5C_292_mEDC5Mbfinal_REV_668	REV	mm9_dna	chr3	91842215	91842244	CTTCTGAATGGACATATGGGGAAGGGGCTGTCCCTTTAGTGAGGGTTAATA
5C_292_mEDC5Mbfinal_REV_670	REV	mm9_dna	chr3	91851989	91852018	CTTGAGAAACTATCATATACTACAGCTAAGTCCCTTTAGTGAGGGTTAATA
5C_292_mEDC5Mbfinal_REV_672	REV	mm9_dna	chr3	91859544	91859573	CTTCTGATGAGGAGACTGCAGCAGATGGTCTCCCTTTAGTGAGGGTTAATA
5C_292_mEDC5Mbfinal_REV_674	REV	mm9_dna	chr3	91862832	91862861	CTTTAGTGGTGCTAATAGGCTCTGTTGTGGTCCCTTTAGTGAGGGTTAATA
5C_292_mEDC5Mbfinal_REV_676	REV	mm9_dna	chr3	91864732	91864761	CTTCATAAGACTCAGACACCTAAGGAAACTTCCCTTTAGTGAGGGTTAATA
5C_292_mEDC5Mbfinal_REV_679	REV	mm9_dna	chr3	91868513	91868542	CTTGACTAAATGGAGGAGGTCCTTATTAGATCCCTTTAGTGAGGGTTAATA
5C_292_mEDC5Mbfinal_REV_685	REV	mm9_dna	chr3	91900310	91900339	CTTTAGTCATCCCCAAGTCTTTTCTAGTAGTCCCTTTAGTGAGGGTTAATA
5C_292_mEDC5Mbfinal_REV_688	REV	mm9_dna	chr3	91909370	91909399	CTTCAAGGCCTGATTCAAACAATGCAGAGTTCCCTTTAGTGAGGGTTAATA
5C_292_mEDC5Mbfinal_REV_690	REV	mm9_dna	chr3	91913740	91913769	CTTGAGATAGGATGATTGTCCCTTTATATATCCCTTTAGTGAGGGTTAATA
5C_292_mEDC5Mbfinal_REV_696	REV	mm9_dna	chr3	91927947	91927976	CTTGTTACGGTGACACCACAATTACGACTTTCCCTTTAGTGAGGGTTAATA
5C_292_mEDC5Mbfinal_REV_701	REV	mm9_dna	chr3	91944835	91944864	CTTGCATAAGATCCTTGTCAGCCTAAAAATTCCCTTTAGTGAGGGTTAATA
5C_292_mEDC5Mbfinal_REV_703	REV	mm9_dna	chr3	91955182	91955211	CTTGGCCAGCCATTAGTTGGCCCTTCCCATTCCCTTTAGTGAGGGTTAATA
5C_292_mEDC5Mbfinal_REV_707	REV	mm9_dna	chr3	91961342	91961371	CTTCACTTCTGCTCTTAAAGCCGTCAACTGTCCCTTTAGTGAGGGTTAATA
5C_292_mEDC5Mbfinal_REV_712	REV	mm9_dna	chr3	91972475	91972504	CTTTCTCTAATGGCCATTTATTTATACTCATCCCTTTAGTGAGGGTTAATA
5C_292_mEDC5Mbfinal_REV_716	REV	mm9_dna	chr3	91985762	91985791	CTTCTCTGAGAAGATTGAGGGTAGCATTAATCCCTTTAGTGAGGGTTAATA
5C_292_mEDC5Mbfinal_REV_718	REV	mm9_dna	chr3	91988093	91988122	CTTCATTGAAGTGATTGTGTGGCTTTTACCTCCCTTTAGTGAGGGTTAATA
5C_292_mEDC5Mbfinal_REV_724	REV	mm9_dna	chr3	92001203	92001232	CTTTAAAACTGAAGTGATGAGTCTGCTCTTTCCCTTTAGTGAGGGTTAATA
5C_292_mEDC5Mbfinal_REV_726	REV	mm9_dna	chr3	92005645	92005674	CTTTTGTGAAATATAAGCAACTATTCCATTTCCCTTTAGTGAGGGTTAATA
5C_292_mEDC5Mbfinal_REV_765	REV	mm9_dna	chr3	92081535	92081564	CTTAAAGGTTCCATTTGCTGGTTAACAATATCCCTTTAGTGAGGGTTAATA
5C_292_mEDC5Mbfinal_REV_791	REV	mm9_dna	chr3	92155722	92155751	CTTATTAATATTCTGTGGTGCCTTGGCCTATCCCTTTAGTGAGGGTTAATA
5C_292_mEDC5Mbfinal_REV_795	REV	mm9_dna	chr3	92167335	92167364	CTTTTGACAGTAAGGAAGGATTCAGCTGAGTCCCTTTAGTGAGGGTTAATA
5C_292_mEDC5Mbfinal_REV_797	REV	mm9_dna	chr3	92176143	92176172	CTTTTGTTTACTCACACCTTTGCTCTGAGATCCCTTTAGTGAGGGTTAATA
5C_292_mEDC5Mbfinal_REV_799	REV	mm9_dna	chr3	92186842	92186871	CTTCTTATCTACTACATATGTTCTGGGGCCTCCCTTTAGTGAGGGTTAATA
5C_292_mEDC5Mbfinal_REV_803	REV	mm9_dna	chr3	92208755	92208784	CTTCGACCTACAGAAAATTATTAGTAAAGATCCCTTTAGTGAGGGTTAATA
5C_292_mEDC5Mbfinal_REV_807	REV	mm9_dna	chr3	92219219	92219248	CTTATGACAGTAAGGAAGGATCCAGGCAAGTCCCTTTAGTGAGGGTTAATA
5C_292_mEDC5Mbfinal_REV_809	REV	mm9_dna	chr3	92235988	92236017	CTTTGTCCTTTCATGTCTTTCAGTATTCTATCCCTTTAGTGAGGGTTAATA
5C_292_mEDC5Mbfinal_REV_811	REV	mm9_dna	chr3	92238895	92238924	CTTCATAGTAACAGTGACTGAGCTAATCTATCCCTTTAGTGAGGGTTAATA
5C_292_mEDC5Mbfinal_REV_813	REV	mm9_dna	chr3	92244456	92244485	CTTGTGGGGATTTTTTTAGAGCTAGAGAATTCCCTTTAGTGAGGGTTAATA
5C_292_mEDC5Mbfinal_REV_818	REV	mm9_dna	chr3	92259112	92259141	CTTTAGAGATGAGTGCAGGATGAATCACTTTCCCTTTAGTGAGGGTTAATA
5C_292_mEDC5Mbfinal_REV_820	REV	mm9_dna	chr3	92272961	92272990	CTTTCATACCATAAATGCATTATAGATTCTTCCCTTTAGTGAGGGTTAATA
5C_292_mEDC5Mbfinal_REV_823	REV	mm9_dna	chr3	92297640	92297669	CTTGGACATGTAAAAGTTTAAAGGTACCAGTCCCTTTAGTGAGGGTTAATA
5C_292_mEDC5Mbfinal_REV_825	REV	mm9_dna	chr3	92305000	92305029	CTTGGCCATCAGCCTGATGAACTGGTGATCTCCCTTTAGTGAGGGTTAATA
5C_292_mEDC5Mbfinal_REV_829	REV	mm9_dna	chr3	92316459	92316488	CTTCCAGGAAAAGCCTAAGTTTTTCTCCCTTCCCTTTAGTGAGGGTTAATA
5C_292_mEDC5Mbfinal_REV_839	REV	mm9_dna	chr3	92337651	92337680	CTTGGATGCATTATCTGCTCATTTAAACAGTCCCTTTAGTGAGGGTTAATA
5C_292_mEDC5Mbfinal_REV_841	REV	mm9_dna	chr3	92339619	92339648	CTTAAAAACATTAGTGCTCACTCACTCAAGTCCCTTTAGTGAGGGTTAATA
5C_292_mEDC5Mbfinal_REV_844	REV	mm9_dna	chr3	92341936	92341965	CTTTTCTGAATTTAGCACCCCCCCCCAAATTCCCTTTAGTGAGGGTTAATA
5C_292_mEDC5Mbfinal_REV_849	REV	mm9_dna	chr3	92363588	92363617	CTTTCATGTTAGTTCTAGCTTGATTTCTTATCCCTTTAGTGAGGGTTAATA
5C_292_mEDC5Mbfinal_REV_851	REV	mm9_dna	chr3	92370563	92370592	CTTAGTACTGGATGGACTCACTGCTGCAGTTCCCTTTAGTGAGGGTTAATA
5C_292_mEDC5Mbfinal_REV_854	REV	mm9_dna	chr3	92377064	92377093	CTTTCCAGAGCTCTGGAGTCCTCTGTGAGATCCCTTTAGTGAGGGTTAATA
5C_292_mEDC5Mbfinal_REV_856	REV	mm9_dna	chr3	92379165	92379194	CTTGAATACATGTCAGAGCACTGGAAAGGATCCCTTTAGTGAGGGTTAATA
5C_292_mEDC5Mbfinal_REV_859	REV	mm9_dna	chr3	92385366	92385395	CTTTATCCTAGTTCATTTGATTCTTTTGAGTCCCTTTAGTGAGGGTTAATA
5C_292_mEDC5Mbfinal_REV_863	REV	mm9_dna	chr3	92399556	92399585	CTTTTCCACTAAAACTAGGAATGAAAAAAGTCCCTTTAGTGAGGGTTAATA
5C_292_mEDC5Mbfinal_REV_865	REV	mm9_dna	chr3	92408624	92408653	CTTCTCTCTTATGGTACCATTAGCTTGCTGTCCCTTTAGTGAGGGTTAATA
5C_292_mEDC5Mbfinal_REV_870	REV	mm9_dna	chr3	92412672	92412701	CTTATACCCATCTTTTGCTATGCCTGTGTTTCCCTTTAGTGAGGGTTAATA
5C_292_mEDC5Mbfinal_REV_873	REV	mm9_dna	chr3	92423231	92423260	CTTTCAGCAGAACTAGGGATCTGAGGTGCATCCCTTTAGTGAGGGTTAATA
5C_292_mEDC5Mbfinal_REV_878	REV	mm9_dna	chr3	92443186	92443215	CTTGAATTAAGATGACTTCTTCTCCACATCTCCCTTTAGTGAGGGTTAATA
5C_292_mEDC5Mbfinal_REV_880	REV	mm9_dna	chr3	92448980	92449009	CTTAACACACTTGGGCAATTGAGATTATACTCCCTTTAGTGAGGGTTAATA
5C_292_mEDC5Mbfinal_REV_883	REV	mm9_dna	chr3	92452673	92452702	CTTTCTATAGGAACAAACAGAACTAATGATTCCCTTTAGTGAGGGTTAATA
5C_292_mEDC5Mbfinal_REV_886	REV	mm9_dna	chr3	92456439	92456468	CTTTTTCTCTGAAGACCCTTGGACAAGGCATCCCTTTAGTGAGGGTTAATA
5C_292_mEDC5Mbfinal_REV_888	REV	mm9_dna	chr3	92460287	92460316	CTTCCAAAAAACAATAATGAGCATGTAAGATCCCTTTAGTGAGGGTTAATA
5C_292_mEDC5Mbfinal_REV_890	REV	mm9_dna	chr3	92462789	92462818	CTTATGTAAATAACATGGTACACGAAAAAATCCCTTTAGTGAGGGTTAATA
5C_292_mEDC5Mbfinal_REV_892	REV	mm9_dna	chr3	92463861	92463890	CTTTGGGGGCAGGAGCTAGGCATCACATGGTCCCTTTAGTGAGGGTTAATA
5C_292_mEDC5Mbfinal_REV_894	REV	mm9_dna	chr3	92473548	92473577	CTTGAGGAATCTGTGAAAATCTCATCCGAATCCCTTTAGTGAGGGTTAATA
5C_292_mEDC5Mbfinal_REV_896	REV	mm9_dna	chr3	92475956	92475985	CTTTTCACATTACAATACCACCCTGCCTTCTCCCTTTAGTGAGGGTTAATA
5C_292_mEDC5Mbfinal_REV_899	REV	mm9_dna	chr3	92481373	92481402	CTTAGAGACAGATATTTCTAAAGACTTGGATCCCTTTAGTGAGGGTTAATA
5C_292_mEDC5Mbfinal_REV_902	REV	mm9_dna	chr3	92490553	92490582	CTTGTCAGAGAGCAGGGTCTCATGGTCCTATCCCTTTAGTGAGGGTTAATA
5C_292_mEDC5Mbfinal_REV_904	REV	mm9_dna	chr3	92497869	92497898	CTTATAATTGCTGTTAGGTAAATGTAAATATCCCTTTAGTGAGGGTTAATA
5C_292_mEDC5Mbfinal_REV_911	REV	mm9_dna	chr3	92518474	92518503	CTTGCTTTAGTGGTATACACATTATTTTCTTCCCTTTAGTGAGGGTTAATA
5C_292_mEDC5Mbfinal_REV_914	REV	mm9_dna	chr3	92535545	92535574	CTTAAATGACACAAGGAACTATACACATTGTCCCTTTAGTGAGGGTTAATA
5C_292_mEDC5Mbfinal_REV_921	REV	mm9_dna	chr3	92582548	92582577	CTTTGGGTACTTTGACTCTGGCGAATACTATCCCTTTAGTGAGGGTTAATA
5C_292_mEDC5Mbfinal_REV_928	REV	mm9_dna	chr3	92630663	92630692	CTTGTGAGAGGTGCTTTGTTGTTATGATTCTCCCTTTAGTGAGGGTTAATA
5C_292_mEDC5Mbfinal_REV_930	REV	mm9_dna	chr3	92636118	92636147	CTTTACTCTACAAGGGGAAATGTATCATATTCCCTTTAGTGAGGGTTAATA
5C_292_mEDC5Mbfinal_REV_933	REV	mm9_dna	chr3	92661240	92661269	CTTATAAAGGAATAAGTCTGTGGAAAATGATCCCTTTAGTGAGGGTTAATA
5C_292_mEDC5Mbfinal_REV_936	REV	mm9_dna	chr3	92670964	92670993	CTTGCATCCCAGTCAGAGCCAGGAATAGCCTCCCTTTAGTGAGGGTTAATA
5C_292_mEDC5Mbfinal_REV_939	REV	mm9_dna	chr3	92684021	92684050	CTTTCTGTTCTGGCCTTTTCCACCACCATTTCCCTTTAGTGAGGGTTAATA
5C_292_mEDC5Mbfinal_REV_942	REV	mm9_dna	chr3	92692311	92692340	CTTTGGATTAGATAACTTGATTGAGGTGATTCCCTTTAGTGAGGGTTAATA
5C_292_mEDC5Mbfinal_REV_946	REV	mm9_dna	chr3	92729736	92729765	CTTCTCCCTATAATGTTTCTATCCTACTCTTCCCTTTAGTGAGGGTTAATA
5C_292_mEDC5Mbfinal_REV_954	REV	mm9_dna	chr3	92752325	92752354	CTTCACACATAGGTCACAGAAGGAGCTAACTCCCTTTAGTGAGGGTTAATA
5C_292_mEDC5Mbfinal_REV_956	REV	mm9_dna	chr3	92758535	92758564	CTTATGAAACATGTTTGTACTTTAGAACAGTCCCTTTAGTGAGGGTTAATA
5C_292_mEDC5Mbfinal_REV_961	REV	mm9_dna	chr3	92768628	92768657	CTTCCCAACAAAATATTCAGAAACTATAGGTCCCTTTAGTGAGGGTTAATA
5C_292_mEDC5Mbfinal_REV_966	REV	mm9_dna	chr3	92786450	92786479	CTTTTAAACAGTGTGACTGGTGTGCTACAGTCCCTTTAGTGAGGGTTAATA
5C_292_mEDC5Mbfinal_REV_969	REV	mm9_dna	chr3	92790982	92791011	CTTCTTGAGACACCAGAAGATGGAGATCATTCCCTTTAGTGAGGGTTAATA
5C_292_mEDC5Mbfinal_REV_972	REV	mm9_dna	chr3	92806173	92806202	CTTAAGTTAAATTCAGGTTCAAATATATTTTCCCTTTAGTGAGGGTTAATA
5C_292_mEDC5Mbfinal_REV_974	REV	mm9_dna	chr3	92807709	92807738	CTTTCCACTTTACTGAATAATTGTATCTGTTCCCTTTAGTGAGGGTTAATA
5C_292_mEDC5Mbfinal_REV_977	REV	mm9_dna	chr3	92812689	92812718	CTTTTATGTTTATGCATAAGGTAAAAAAGATCCCTTTAGTGAGGGTTAATA
5C_292_mEDC5Mbfinal_REV_979	REV	mm9_dna	chr3	92815120	92815149	CTTGTGTAAAACTAGAAAATTAGACACTGATCCCTTTAGTGAGGGTTAATA
5C_292_mEDC5Mbfinal_REV_981	REV	mm9_dna	chr3	92819601	92819630	CTTCTCTGGCCATACACTGTTCAGTCTTCTTCCCTTTAGTGAGGGTTAATA
5C_292_mEDC5Mbfinal_REV_983	REV	mm9_dna	chr3	92823813	92823842	CTTCTTGAACAATCCCTCAACCCCCTTCCCTCCCTTTAGTGAGGGTTAATA
5C_292_mEDC5Mbfinal_REV_985	REV	mm9_dna	chr3	92832487	92832516	CTTCAGATTATGTGAGTGACAATACCATTCTCCCTTTAGTGAGGGTTAATA
5C_292_mEDC5Mbfinal_REV_990	REV	mm9_dna	chr3	92855715	92855744	CTTGCGAATAAGGTAAACCTGTTTATGTTTTCCCTTTAGTGAGGGTTAATA
5C_292_mEDC5Mbfinal_REV_1005	REV	mm9_dna	chr3	92901115	92901144	CTTCAATGGGCCTCTGATGCCCACTGCATATCCCTTTAGTGAGGGTTAATA
5C_292_mEDC5Mbfinal_REV_1007	REV	mm9_dna	chr3	92903863	92903892	CTTTAGAGAGCCAGCTAGGCTTTCAGAGTTTCCCTTTAGTGAGGGTTAATA
5C_292_mEDC5Mbfinal_REV_1015	REV	mm9_dna	chr3	92921524	92921553	CTTAATTCTTTGGTCCTGGGAGAGTACTGGTCCCTTTAGTGAGGGTTAATA
5C_292_mEDC5Mbfinal_REV_1017	REV	mm9_dna	chr3	92927352	92927381	CTTGGGGGAGTTTTCTGATTGGAAATAAAATCCCTTTAGTGAGGGTTAATA
5C_292_mEDC5Mbfinal_REV_1019	REV	mm9_dna	chr3	92930932	92930961	CTTGTTGTTTCTGAAACTCTGTACGTTTGCTCCCTTTAGTGAGGGTTAATA
5C_292_mEDC5Mbfinal_REV_1021	REV	mm9_dna	chr3	92934705	92934734	CTTCCCTTGGGTTCCTTTACCAACAGGTCTTCCCTTTAGTGAGGGTTAATA
5C_292_mEDC5Mbfinal_REV_1024	REV	mm9_dna	chr3	92947335	92947364	CTTGACATGTGTAGCTTGTCCCAACTCAGATCCCTTTAGTGAGGGTTAATA
5C_292_mEDC5Mbfinal_REV_1026	REV	mm9_dna	chr3	92954569	92954598	CTTCTCAGAGTACCCATTCTGTACTACAAGTCCCTTTAGTGAGGGTTAATA
5C_292_mEDC5Mbfinal_REV_1028	REV	mm9_dna	chr3	92959756	92959785	CTTAGAGTTCATCTCACTTGCTTTAAGTAATCCCTTTAGTGAGGGTTAATA
5C_292_mEDC5Mbfinal_REV_1030	REV	mm9_dna	chr3	92960897	92960926	CTTCACTAAGCACATGTTCCCTAGGGGAGATCCCTTTAGTGAGGGTTAATA
5C_292_mEDC5Mbfinal_REV_1033	REV	mm9_dna	chr3	92971254	92971283	CTTAATGAACTCAGTCTATAATGAAAAGAATCCCTTTAGTGAGGGTTAATA
5C_292_mEDC5Mbfinal_REV_1038	REV	mm9_dna	chr3	92979661	92979690	CTTTATGCCTCCTCTAATGCATAGTTTCCTTCCCTTTAGTGAGGGTTAATA
5C_292_mEDC5Mbfinal_REV_1040	REV	mm9_dna	chr3	92993632	92993661	CTTAGAGAAACTAGCAAAACCCCTTTCTCATCCCTTTAGTGAGGGTTAATA
5C_292_mEDC5Mbfinal_REV_1042	REV	mm9_dna	chr3	93004086	93004115	CTTAAATGAACCTAGATGGAGAAGGAACAGTCCCTTTAGTGAGGGTTAATA
5C_292_mEDC5Mbfinal_REV_1045	REV	mm9_dna	chr3	93005336	93005365	CTTTTGTTCTCCACCCTTTCTTAATTGAATTCCCTTTAGTGAGGGTTAATA
5C_292_mEDC5Mbfinal_REV_1049	REV	mm9_dna	chr3	93040051	93040080	CTTATACAGCCCATAAGGGATGAGTTTGCTTCCCTTTAGTGAGGGTTAATA
5C_292_mEDC5Mbfinal_REV_1054	REV	mm9_dna	chr3	93054086	93054115	CTTTGGAGAAACTACTTCACCATCTATCCCTCCCTTTAGTGAGGGTTAATA
5C_292_mEDC5Mbfinal_REV_1057	REV	mm9_dna	chr3	93061364	93061393	CTTTCTACGCCCATTTTAGTGTTACTGAGATCCCTTTAGTGAGGGTTAATA
5C_292_mEDC5Mbfinal_REV_1062	REV	mm9_dna	chr3	93076871	93076900	CTTATTGGTTAAAATCCATTAGTATGCCATTCCCTTTAGTGAGGGTTAATA
5C_292_mEDC5Mbfinal_REV_1064	REV	mm9_dna	chr3	93103620	93103649	CTTCCCCTATTTCCAGACCTGTGGCCAAAATCCCTTTAGTGAGGGTTAATA
5C_292_mEDC5Mbfinal_REV_1066	REV	mm9_dna	chr3	93109375	93109404	CTTTGATACTTTATTCATATACATCCTTCTTCCCTTTAGTGAGGGTTAATA
5C_292_mEDC5Mbfinal_REV_1069	REV	mm9_dna	chr3	93126635	93126664	CTTGGCAGTAATCTTTGCCAATAATTTTATTCCCTTTAGTGAGGGTTAATA
5C_292_mEDC5Mbfinal_REV_1071	REV	mm9_dna	chr3	93136918	93136947	CTTAGCTTTAGCATCATTCTTAACTAAATATCCCTTTAGTGAGGGTTAATA
5C_292_mEDC5Mbfinal_REV_1075	REV	mm9_dna	chr3	93145207	93145236	CTTATTTCACTAATTAATCAATCTAATATCTCCCTTTAGTGAGGGTTAATA
5C_292_mEDC5Mbfinal_REV_1078	REV	mm9_dna	chr3	93149523	93149552	CTTTAGATGATATGATGCCTACCAAGGAACTCCCTTTAGTGAGGGTTAATA
5C_292_mEDC5Mbfinal_REV_1080	REV	mm9_dna	chr3	93155613	93155642	CTTAAGGAGTTTTACCTGGATGATAAAAAATCCCTTTAGTGAGGGTTAATA
5C_292_mEDC5Mbfinal_REV_1083	REV	mm9_dna	chr3	93170708	93170737	CTTGGGATCGGCTCATTCCACCCTCAGGGATCCCTTTAGTGAGGGTTAATA
5C_292_mEDC5Mbfinal_REV_1086	REV	mm9_dna	chr3	93172432	93172461	CTTGGGGACTTTCCATATGGGTCAGCAAGTTCCCTTTAGTGAGGGTTAATA
5C_292_mEDC5Mbfinal_REV_1088	REV	mm9_dna	chr3	93181050	93181079	CTTGGAGGTGAGGAAATTAAGGACATACTATCCCTTTAGTGAGGGTTAATA
5C_292_mEDC5Mbfinal_REV_1090	REV	mm9_dna	chr3	93193050	93193079	CTTTCTTAGCTAAGGTCTGAACCCATGTCTTCCCTTTAGTGAGGGTTAATA
5C_292_mEDC5Mbfinal_REV_1092	REV	mm9_dna	chr3	93193481	93193510	CTTTCTTTTGGAAGCACTATTCTAAGATTCTCCCTTTAGTGAGGGTTAATA
5C_292_mEDC5Mbfinal_REV_1096	REV	mm9_dna	chr3	93202415	93202444	CTTCTGGATTGGTCTTGGCCTCCTTGATACTCCCTTTAGTGAGGGTTAATA
5C_292_mEDC5Mbfinal_REV_1099	REV	mm9_dna	chr3	93208908	93208937	CTTTTGTGTTTGCTGTAGTCCAGCTTACTATCCCTTTAGTGAGGGTTAATA
5C_292_mEDC5Mbfinal_REV_1102	REV	mm9_dna	chr3	93217426	93217455	CTTTCAGGCCAATGCCAGCTTGACTTCTTTTCCCTTTAGTGAGGGTTAATA
5C_292_mEDC5Mbfinal_REV_1104	REV	mm9_dna	chr3	93219996	93220025	CTTCAATTATACAAGATGAATCAGTTTTAGTCCCTTTAGTGAGGGTTAATA
5C_292_mEDC5Mbfinal_REV_1107	REV	mm9_dna	chr3	93231581	93231610	CTTAGGCCACATCCTGTGGGACAAGTTGGGTCCCTTTAGTGAGGGTTAATA
5C_292_mEDC5Mbfinal_REV_1109	REV	mm9_dna	chr3	93234220	93234249	CTTCCTGGGGATGGCATTAGCTGTTCTGTATCCCTTTAGTGAGGGTTAATA
5C_292_mEDC5Mbfinal_REV_1112	REV	mm9_dna	chr3	93238735	93238764	CTTTATTGAAGATCAAAGACAGGCTACAAATCCCTTTAGTGAGGGTTAATA
5C_292_mEDC5Mbfinal_REV_1114	REV	mm9_dna	chr3	93247397	93247426	CTTGAGCAATCTTGAAAAGGAACAGGAGGATCCCTTTAGTGAGGGTTAATA
5C_292_mEDC5Mbfinal_REV_1116	REV	mm9_dna	chr3	93252345	93252374	CTTTAGATAAAATGATCCACCACTAAAAGTTCCCTTTAGTGAGGGTTAATA
5C_292_mEDC5Mbfinal_REV_1119	REV	mm9_dna	chr3	93262703	93262732	CTTCCTTTCTTGGAACTTTCCGTTTGTTATTCCCTTTAGTGAGGGTTAATA
5C_292_mEDC5Mbfinal_REV_1122	REV	mm9_dna	chr3	93280176	93280205	CTTAATACTACACTGAGTATCTTGCACTACTCCCTTTAGTGAGGGTTAATA
5C_292_mEDC5Mbfinal_REV_1127	REV	mm9_dna	chr3	93307909	93307938	CTTAAGATTCGAGCACTGTTTAACAAAATTTCCCTTTAGTGAGGGTTAATA
5C_292_mEDC5Mbfinal_REV_1129	REV	mm9_dna	chr3	93312330	93312359	CTTGCCATTGTCCTAGCCTCACTGGCTATATCCCTTTAGTGAGGGTTAATA
5C_292_mEDC5Mbfinal_REV_1132	REV	mm9_dna	chr3	93317145	93317174	CTTTCAGGTTTAAAAAGGGGCTAGTAATTATCCCTTTAGTGAGGGTTAATA
5C_292_mEDC5Mbfinal_REV_1134	REV	mm9_dna	chr3	93321739	93321768	CTTTTTGGAAAAAGGTAGTCAGACCAAGGTTCCCTTTAGTGAGGGTTAATA
5C_292_mEDC5Mbfinal_REV_1137	REV	mm9_dna	chr3	93326513	93326542	CTTTCAGGCTGTGCAACAGCACATGCTAAATCCCTTTAGTGAGGGTTAATA
5C_292_mEDC5Mbfinal_REV_1143	REV	mm9_dna	chr3	93332432	93332461	CTTACAACTAGGCAGAAGAGGACAGTAGAGTCCCTTTAGTGAGGGTTAATA
5C_292_mEDC5Mbfinal_REV_1145	REV	mm9_dna	chr3	93334381	93334410	CTTTCCACAGTTGTCCTCACTCCCTGCCATTCCCTTTAGTGAGGGTTAATA
5C_292_mEDC5Mbfinal_REV_1148	REV	mm9_dna	chr3	93351192	93351221	CTTATGACCTTCCCTTCTAGTTAATGCTGTTCCCTTTAGTGAGGGTTAATA
5C_292_mEDC5Mbfinal_REV_1150	REV	mm9_dna	chr3	93360261	93360290	CTTGGGGAATGGGGGGGGCGGCCCCCTCTCTCCCTTTAGTGAGGGTTAATA
5C_292_mEDC5Mbfinal_REV_1152	REV	mm9_dna	chr3	93362893	93362922	CTTCACCTCTGCCCCAGGTCCTCCATCCGGTCCCTTTAGTGAGGGTTAATA
5C_292_mEDC5Mbfinal_REV_1155	REV	mm9_dna	chr3	93370793	93370822	CTTGGTTATTAACAAGTTTTTACTCTAAATTCCCTTTAGTGAGGGTTAATA
5C_292_mEDC5Mbfinal_REV_1157	REV	mm9_dna	chr3	93378753	93378782	CTTGCTATGTGTGACTGATATCCACAGTGTTCCCTTTAGTGAGGGTTAATA
5C_292_mEDC5Mbfinal_REV_1159	REV	mm9_dna	chr3	93387743	93387772	CTTTGAGACCAGGATGCTTGATTTAAGTCATCCCTTTAGTGAGGGTTAATA
5C_292_mEDC5Mbfinal_REV_1161	REV	mm9_dna	chr3	93391233	93391262	CTTCCTATGCAACTCAGTGTTGACAGTGCCTCCCTTTAGTGAGGGTTAATA
5C_292_mEDC5Mbfinal_REV_1164	REV	mm9_dna	chr3	93397652	93397681	CTTGTAACACTAGGGGGCAGCATAGGAAGGTCCCTTTAGTGAGGGTTAATA
5C_292_mEDC5Mbfinal_REV_1166	REV	mm9_dna	chr3	93400899	93400928	CTTAATCAAAGACTGACCAGGATGGTCTCTTCCCTTTAGTGAGGGTTAATA
5C_292_mEDC5Mbfinal_REV_1168	REV	mm9_dna	chr3	93405013	93405042	CTTCTGTGGCAGCTGGTAGCAGCCTGCACGTCCCTTTAGTGAGGGTTAATA
5C_292_mEDC5Mbfinal_REV_1171	REV	mm9_dna	chr3	93411501	93411530	CTTAGACATGTGCTGTAAGCTCAGCTTCCATCCCTTTAGTGAGGGTTAATA
5C_292_mEDC5Mbfinal_REV_1173	REV	mm9_dna	chr3	93412320	93412349	CTTGAAACCCACAAAAGACATTGGGAGGAGTCCCTTTAGTGAGGGTTAATA
5C_292_mEDC5Mbfinal_REV_1176	REV	mm9_dna	chr3	93417405	93417434	CTTGCTCTTTGAGATTCTTGGCTGTTTCTCTCCCTTTAGTGAGGGTTAATA
5C_292_mEDC5Mbfinal_REV_1180	REV	mm9_dna	chr3	93426028	93426057	CTTGTGCAGACTCAGCTCCCAAACAAGCTATCCCTTTAGTGAGGGTTAATA
5C_292_mEDC5Mbfinal_REV_1182	REV	mm9_dna	chr3	93428769	93428798	CTTCTCAGCTAGATTAGTAGACTGCTGATCTCCCTTTAGTGAGGGTTAATA
5C_292_mEDC5Mbfinal_REV_1186	REV	mm9_dna	chr3	93435200	93435229	CTTTTTACTGTTACAAATCTTTAAATTAATTCCCTTTAGTGAGGGTTAATA
5C_292_mEDC5Mbfinal_REV_1198	REV	mm9_dna	chr3	93467790	93467819	CTTCCTCCAGTAAATGGATGGGAGCAGATGTCCCTTTAGTGAGGGTTAATA
5C_292_mEDC5Mbfinal_REV_1225	REV	mm9_dna	chr3	93577235	93577264	CTTTGTGTATATTGGTATTTCTCTCCTTGGTCCCTTTAGTGAGGGTTAATA
5C_292_mEDC5Mbfinal_REV_1232	REV	mm9_dna	chr3	93596999	93597028	CTTTTGTGTTTCCTAAGCTCATCTTAAAGATCCCTTTAGTGAGGGTTAATA
5C_292_mEDC5Mbfinal_REV_1239	REV	mm9_dna	chr3	93609767	93609796	CTTCAACTGATGTACATCACTCTGTTGGCCTCCCTTTAGTGAGGGTTAATA
5C_292_mEDC5Mbfinal_REV_1243	REV	mm9_dna	chr3	93612343	93612372	CTTGGAGCTTTCTATAAAACCTTATGCAAATCCCTTTAGTGAGGGTTAATA
5C_292_mEDC5Mbfinal_REV_1247	REV	mm9_dna	chr3	93620835	93620864	CTTATTCCTCACATTCTCTGCTATGAGGTTTCCCTTTAGTGAGGGTTAATA
5C_292_mEDC5Mbfinal_REV_1249	REV	mm9_dna	chr3	93627503	93627532	CTTACTAGAATAGAGACCCCCCAAAGCAAATCCCTTTAGTGAGGGTTAATA
5C_292_mEDC5Mbfinal_REV_1252	REV	mm9_dna	chr3	93640728	93640757	CTTTTGCTACTTATCACCCACAAAAACGGTTCCCTTTAGTGAGGGTTAATA
5C_292_mEDC5Mbfinal_REV_1266	REV	mm9_dna	chr3	93674334	93674363	CTTGGAGGCCGGGGCTGTGATCCACCGGTCTCCCTTTAGTGAGGGTTAATA
5C_292_mEDC5Mbfinal_REV_1281	REV	mm9_dna	chr3	93721102	93721131	CTTACTTAGTGGGCACAAGTCTCTGTGTTCTCCCTTTAGTGAGGGTTAATA
5C_292_mEDC5Mbfinal_REV_1287	REV	mm9_dna	chr3	93758372	93758401	CTTGTTATATAAGAGCAAAGGCTTGTAACATCCCTTTAGTGAGGGTTAATA
5C_292_mEDC5Mbfinal_REV_1311	REV	mm9_dna	chr3	93824218	93824247	CTTTTGCAGCACCCTGGGGAGAGAACCTATTCCCTTTAGTGAGGGTTAATA
5C_292_mEDC5Mbfinal_REV_1374	REV	mm9_dna	chr3	94027203	94027232	CTTCACTTTCAATGTCACTTATTTGTGTTTTCCCTTTAGTGAGGGTTAATA
5C_292_mEDC5Mbfinal_REV_1378	REV	mm9_dna	chr3	94039872	94039901	CTTAGTGTGGATGTTTTTGCAGAACTCTTATCCCTTTAGTGAGGGTTAATA
5C_292_mEDC5Mbfinal_REV_1381	REV	mm9_dna	chr3	94050547	94050576	CTTCTTTATAGAGGACTGCCATTTTGATAATCCCTTTAGTGAGGGTTAATA
5C_292_mEDC5Mbfinal_REV_1384	REV	mm9_dna	chr3	94054587	94054616	CTTTTGATCAAATTGCAAACTGCAGTCAATTCCCTTTAGTGAGGGTTAATA
5C_292_mEDC5Mbfinal_REV_1395	REV	mm9_dna	chr3	94095269	94095298	CTTTTCAGTGGGTTGTCACCTCATTCAGTGTCCCTTTAGTGAGGGTTAATA
5C_292_mEDC5Mbfinal_REV_1399	REV	mm9_dna	chr3	94105171	94105200	CTTAGTGCCTTTTCATAATGTATTAGTGAATCCCTTTAGTGAGGGTTAATA
5C_292_mEDC5Mbfinal_REV_1403	REV	mm9_dna	chr3	94118207	94118236	CTTGTATTTAGTAAGCACAGCACCCTCACCTCCCTTTAGTGAGGGTTAATA
5C_292_mEDC5Mbfinal_REV_1407	REV	mm9_dna	chr3	94128951	94128980	CTTTGCTCTTACACTGTTTTGCCCTACAGTTCCCTTTAGTGAGGGTTAATA
5C_292_mEDC5Mbfinal_REV_1411	REV	mm9_dna	chr3	94144402	94144431	CTTGGCTGCTTAAAAGAAAGGTCTTGTAGGTCCCTTTAGTGAGGGTTAATA
5C_292_mEDC5Mbfinal_REV_1413	REV	mm9_dna	chr3	94151501	94151530	CTTCCTTCTGAGTATCTCTGGTTCATGGAGTCCCTTTAGTGAGGGTTAATA
5C_292_mEDC5Mbfinal_REV_1415	REV	mm9_dna	chr3	94155590	94155619	CTTCCTAACTCTGCTGATCTCTTTCCCTTTTCCCTTTAGTGAGGGTTAATA
5C_292_mEDC5Mbfinal_REV_1418	REV	mm9_dna	chr3	94187661	94187690	CTTCAAGACTCAGACCCTGAACAGCAGGTGTCCCTTTAGTGAGGGTTAATA
5C_292_mEDC5Mbfinal_REV_1420	REV	mm9_dna	chr3	94193847	94193876	CTTCTATTACAATGCCTGACAGGAAAGGGTTCCCTTTAGTGAGGGTTAATA
5C_292_mEDC5Mbfinal_REV_1422	REV	mm9_dna	chr3	94210658	94210687	CTTGTACTAGATGGTCTCAAGAGAAGCCTGTCCCTTTAGTGAGGGTTAATA
5C_292_mEDC5Mbfinal_REV_1425	REV	mm9_dna	chr3	94224697	94224726	CTTTTTCCCCAGAACTTCCCAGGTTAAACCTCCCTTTAGTGAGGGTTAATA
5C_292_mEDC5Mbfinal_REV_1427	REV	mm9_dna	chr3	94232703	94232732	CTTGGGAATGTGAGAATTCCTTTTATGTGCTCCCTTTAGTGAGGGTTAATA
5C_292_mEDC5Mbfinal_REV_1429	REV	mm9_dna	chr3	94244686	94244715	CTTAAATTCACAGTGTAGCAGCAGATAGAATCCCTTTAGTGAGGGTTAATA
5C_292_mEDC5Mbfinal_REV_1431	REV	mm9_dna	chr3	94250091	94250120	CTTCAGGACTCGCAACCTCACAGCTCTGGCTCCCTTTAGTGAGGGTTAATA
5C_292_mEDC5Mbfinal_REV_1433	REV	mm9_dna	chr3	94254199	94254228	CTTTACCCCCAATTACTCTAACCTTGTGAATCCCTTTAGTGAGGGTTAATA
5C_292_mEDC5Mbfinal_REV_1437	REV	mm9_dna	chr3	94269655	94269684	CTTTGGGTGGGTGTTAGCCTCACTCTCGTGTCCCTTTAGTGAGGGTTAATA
5C_292_mEDC5Mbfinal_REV_1441	REV	mm9_dna	chr3	94297374	94297403	CTTCATTGTTGTTCCAAGGTTACAGCTTGATCCCTTTAGTGAGGGTTAATA
5C_292_mEDC5Mbfinal_REV_1444	REV	mm9_dna	chr3	94302461	94302490	CTTTGCTTGGGCAGTGCTTTGAGCTTGCCGTCCCTTTAGTGAGGGTTAATA
5C_292_mEDC5Mbfinal_REV_1448	REV	mm9_dna	chr3	94318808	94318837	CTTCAAAAATTCATCCCTATCTGGGTGACGTCCCTTTAGTGAGGGTTAATA
5C_292_mEDC5Mbfinal_REV_1451	REV	mm9_dna	chr3	94331257	94331286	CTTCTTAAAGGATGTTCTATTTTACTGCCATCCCTTTAGTGAGGGTTAATA
5C_292_mEDC5Mbfinal_REV_1455	REV	mm9_dna	chr3	94336571	94336600	CTTTGAATGTTAAAAGATGTTCTAGCATTTTCCCTTTAGTGAGGGTTAATA
5C_292_mEDC5Mbfinal_REV_1457	REV	mm9_dna	chr3	94340839	94340868	CTTATGTATCCCAGATGTCTTCCAAGGATGTCCCTTTAGTGAGGGTTAATA
5C_292_mEDC5Mbfinal_REV_1460	REV	mm9_dna	chr3	94349743	94349772	CTTTATTGGGTATATTAGGTTGATAGTTTTTCCCTTTAGTGAGGGTTAATA
5C_292_mEDC5Mbfinal_REV_1464	REV	mm9_dna	chr3	94372156	94372185	CTTACTAATTGACCTGGACTGGCTAACCAGTCCCTTTAGTGAGGGTTAATA
5C_292_mEDC5Mbfinal_REV_1468	REV	mm9_dna	chr3	94383528	94383557	CTTTTCATGTTGATGAAAAGTGATAGAATCTCCCTTTAGTGAGGGTTAATA
5C_292_mEDC5Mbfinal_REV_1470	REV	mm9_dna	chr3	94398498	94398527	CTTCCTATATGAAGAACCCTCTACCTGTAGTCCCTTTAGTGAGGGTTAATA
5C_292_mEDC5Mbfinal_REV_1472	REV	mm9_dna	chr3	94410570	94410599	CTTCACAAGATGATAGTGTCTACTTAGTAATCCCTTTAGTGAGGGTTAATA
5C_292_mEDC5Mbfinal_REV_1474	REV	mm9_dna	chr3	94426924	94426953	CTTGTCAGCCCTGGAAGGGTCGTGGAGGACTCCCTTTAGTGAGGGTTAATA
5C_292_mEDC5Mbfinal_REV_1477	REV	mm9_dna	chr3	94429812	94429841	CTTTAGAACCAACCCCCAACAAAAGGGAAGTCCCTTTAGTGAGGGTTAATA
5C_292_mEDC5Mbfinal_REV_1484	REV	mm9_dna	chr3	94453982	94454011	CTTCCAGATTAAAGGTAAACTGTGTTTTTTTCCCTTTAGTGAGGGTTAATA
5C_292_mEDC5Mbfinal_REV_1490	REV	mm9_dna	chr3	94463384	94463413	CTTGGGAAGCAACTGCCTTTGGTGCCACTATCCCTTTAGTGAGGGTTAATA
5C_292_mEDC5Mbfinal_REV_1504	REV	mm9_dna	chr3	94515335	94515364	CTTGTGCCGCTGCACCTGGATGGGGAAAACTCCCTTTAGTGAGGGTTAATA
5C_292_mEDC5Mbfinal_REV_1513	REV	mm9_dna	chr3	94552344	94552373	CTTATATAAAGTTAGTAAAAGAATTAGAATTCCCTTTAGTGAGGGTTAATA
5C_292_mEDC5Mbfinal_REV_1523	REV	mm9_dna	chr3	94576905	94576934	CTTCATCCTAGCAGCTCAGGTTTGGGTTCATCCCTTTAGTGAGGGTTAATA
5C_292_mEDC5Mbfinal_REV_1527	REV	mm9_dna	chr3	94586640	94586669	CTTGGGTGGGCTTTCCCATATACCCTGGGCTCCCTTTAGTGAGGGTTAATA
5C_292_mEDC5Mbfinal_REV_1532	REV	mm9_dna	chr3	94594484	94594513	CTTCTAGGTGGTAGTCTCCTGTCCCGAGAATCCCTTTAGTGAGGGTTAATA
5C_292_mEDC5Mbfinal_REV_1534	REV	mm9_dna	chr3	94601237	94601266	CTTGGGAGGCAAATTACCCACAGAGCCGTTTCCCTTTAGTGAGGGTTAATA
5C_292_mEDC5Mbfinal_REV_1537	REV	mm9_dna	chr3	94613133	94613162	CTTATCTAATACATTGAAGCCTTCCCTGGCTCCCTTTAGTGAGGGTTAATA
5C_292_mEDC5Mbfinal_REV_1539	REV	mm9_dna	chr3	94628183	94628212	CTTGCAAGCTGTCTGACAAGGGTGCTGGAATCCCTTTAGTGAGGGTTAATA
5C_292_mEDC5Mbfinal_REV_1542	REV	mm9_dna	chr3	94638375	94638404	CTTCCCCAGTCTACTAGTGGAGTAAGAAGGTCCCTTTAGTGAGGGTTAATA
5C_292_mEDC5Mbfinal_REV_1544	REV	mm9_dna	chr3	94641147	94641176	CTTTCATGGAGAAAAGAATAATTAGCTTCATCCCTTTAGTGAGGGTTAATA
5C_292_mEDC5Mbfinal_REV_1546	REV	mm9_dna	chr3	94644342	94644371	CTTCATCAGAGGCTTGTTGCTGAGAGGGTCTCCCTTTAGTGAGGGTTAATA
5C_292_mEDC5Mbfinal_REV_1549	REV	mm9_dna	chr3	94648647	94648676	CTTGTTCTTGCTCAGTAAACTATCATTATGTCCCTTTAGTGAGGGTTAATA
5C_292_mEDC5Mbfinal_REV_1552	REV	mm9_dna	chr3	94667385	94667414	CTTTAGAAAGCCAACTACAGCGGCTCCCGATCCCTTTAGTGAGGGTTAATA
5C_292_mEDC5Mbfinal_REV_1554	REV	mm9_dna	chr3	94672566	94672595	CTTCTAAAGCATATGGAAACTTAAAAATGTTCCCTTTAGTGAGGGTTAATA
5C_292_mEDC5Mbfinal_REV_1556	REV	mm9_dna	chr3	94675223	94675252	CTTACCGAATGTTGTTCTTTAGCCTCTTAGTCCCTTTAGTGAGGGTTAATA
5C_292_mEDC5Mbfinal_REV_1559	REV	mm9_dna	chr3	94678846	94678875	CTTAGCTGTGATGTCTGGGAACAACCCATATCCCTTTAGTGAGGGTTAATA
5C_292_mEDC5Mbfinal_REV_1562	REV	mm9_dna	chr3	94688122	94688151	CTTCTGGCATAGCTGGCAATTCAGTGTTTATCCCTTTAGTGAGGGTTAATA
5C_292_mEDC5Mbfinal_REV_1564	REV	mm9_dna	chr3	94697366	94697395	CTTATGGGCCAAGGTATGTGTAAATAAAATTCCCTTTAGTGAGGGTTAATA
5C_292_mEDC5Mbfinal_REV_1566	REV	mm9_dna	chr3	94699546	94699575	CTTACATTTTTCACAACACATAGAGATTGGTCCCTTTAGTGAGGGTTAATA
5C_292_mEDC5Mbfinal_REV_1569	REV	mm9_dna	chr3	94717112	94717141	CTTCGTATGTATGAATACTTAGCTTCAGTATCCCTTTAGTGAGGGTTAATA
5C_292_mEDC5Mbfinal_REV_1571	REV	mm9_dna	chr3	94718016	94718045	CTTGAGAATGATTAAACAGACTCTAGCAATTCCCTTTAGTGAGGGTTAATA
5C_292_mEDC5Mbfinal_REV_1573	REV	mm9_dna	chr3	94723541	94723570	CTTTATATTGAGCTTAAAAGGTTTGCATAATCCCTTTAGTGAGGGTTAATA
5C_292_mEDC5Mbfinal_REV_1575	REV	mm9_dna	chr3	94725930	94725959	CTTTCTCTGTGGGTGAAAGTGTGAGACGTGTCCCTTTAGTGAGGGTTAATA
5C_292_mEDC5Mbfinal_REV_1577	REV	mm9_dna	chr3	94737212	94737241	CTTTCACTTGAGCTGCTATGCGCATGCCTGTCCCTTTAGTGAGGGTTAATA
5C_292_mEDC5Mbfinal_REV_1583	REV	mm9_dna	chr3	94756556	94756585	CTTTTGTACCTCTCTCAAGTGTTCGTGGTCTCCCTTTAGTGAGGGTTAATA
5C_292_mEDC5Mbfinal_REV_1586	REV	mm9_dna	chr3	94768877	94768906	CTTTTTGTAGATTGACAAAATATGCAAAATTCCCTTTAGTGAGGGTTAATA
5C_292_mEDC5Mbfinal_REV_1589	REV	mm9_dna	chr3	94773839	94773868	CTTTGAAAAAACTAGACTGAATAAATCATATCCCTTTAGTGAGGGTTAATA
5C_292_mEDC5Mbfinal_REV_1591	REV	mm9_dna	chr3	94779901	94779930	CTTTAGCTGATCTGAAATCATATGTGGAGATCCCTTTAGTGAGGGTTAATA
5C_292_mEDC5Mbfinal_REV_1594	REV	mm9_dna	chr3	94781627	94781656	CTTCAAGGACTCCTTTTTCCCCTTTTACCTTCCCTTTAGTGAGGGTTAATA
5C_292_mEDC5Mbfinal_REV_1597	REV	mm9_dna	chr3	94783395	94783424	CTTAAATGTTGTTAGCTGGACCCCATAGAATCCCTTTAGTGAGGGTTAATA
5C_292_mEDC5Mbfinal_REV_1599	REV	mm9_dna	chr3	94785591	94785620	CTTTAATCGCTCATTGCTGTACCTCTGTAGTCCCTTTAGTGAGGGTTAATA
5C_292_mEDC5Mbfinal_REV_1601	REV	mm9_dna	chr3	94794380	94794409	CTTTAAGGACAGCCCTTAAGGAGAAAGAGATCCCTTTAGTGAGGGTTAATA
5C_292_mEDC5Mbfinal_REV_1603	REV	mm9_dna	chr3	94803648	94803677	CTTATCTCTACGGAATCCCTCATCCATTTCTCCCTTTAGTGAGGGTTAATA
5C_292_mEDC5Mbfinal_REV_1605	REV	mm9_dna	chr3	94812211	94812240	CTTGAGGCCACCTTCTGCTGTGGTAGCCTTTCCCTTTAGTGAGGGTTAATA
5C_292_mEDC5Mbfinal_REV_1607	REV	mm9_dna	chr3	94820792	94820821	CTTTACCCAAACCTGGGCCTGATGGCGCAATCCCTTTAGTGAGGGTTAATA
5C_292_mEDC5Mbfinal_REV_1609	REV	mm9_dna	chr3	94823763	94823792	CTTTTGCCCCATCAATGCACCATGTGTGTTTCCCTTTAGTGAGGGTTAATA
5C_292_mEDC5Mbfinal_REV_1613	REV	mm9_dna	chr3	94831819	94831848	CTTACTGATACAAGACAGCAGGAAACGAGGTCCCTTTAGTGAGGGTTAATA
5C_292_mEDC5Mbfinal_REV_1617	REV	mm9_dna	chr3	94843046	94843075	CTTGGGTAATACCTTAAGCTCAAAAGTTTATCCCTTTAGTGAGGGTTAATA
5C_292_mEDC5Mbfinal_REV_1620	REV	mm9_dna	chr3	94856219	94856248	CTTGCTGGGTTGGTCCGCACTCCATCACTGTCCCTTTAGTGAGGGTTAATA
5C_292_mEDC5Mbfinal_REV_1623	REV	mm9_dna	chr3	94869558	94869587	CTTTTTAACAACACAGCCTTCTGCTGGGCCTCCCTTTAGTGAGGGTTAATA
5C_292_mEDC5Mbfinal_REV_1625	REV	mm9_dna	chr3	94875476	94875505	CTTTGTGAAGGCTAAGTTGGCACTCTATGTTCCCTTTAGTGAGGGTTAATA
5C_292_mEDC5Mbfinal_REV_1628	REV	mm9_dna	chr3	94886808	94886837	CTTTAGTCCTTACAGTATGAACTCAGTAAATCCCTTTAGTGAGGGTTAATA
5C_292_mEDC5Mbfinal_REV_1630	REV	mm9_dna	chr3	94888944	94888973	CTTCATAGAAATAGACAGGTGTTGTGGTAGTCCCTTTAGTGAGGGTTAATA
5C_292_mEDC5Mbfinal_REV_1633	REV	mm9_dna	chr3	94913924	94913953	CTTGCCAGTCTCATAGACTGGTCTGCTATGTCCCTTTAGTGAGGGTTAATA
5C_292_mEDC5Mbfinal_REV_1636	REV	mm9_dna	chr3	94932367	94932396	CTTCCCAGGGAGAAACTCAATGGGTGCTAGTCCCTTTAGTGAGGGTTAATA
5C_292_mEDC5Mbfinal_REV_1639	REV	mm9_dna	chr3	94939952	94939981	CTTGTGGGCTGCTGGAAGACAAGGATACAATCCCTTTAGTGAGGGTTAATA
5C_292_mEDC5Mbfinal_REV_1641	REV	mm9_dna	chr3	94942910	94942939	CTTCGCTAGGAAAGTGGGACAGGCGAGCAGTCCCTTTAGTGAGGGTTAATA
5C_292_mEDC5Mbfinal_REV_1643	REV	mm9_dna	chr3	94954688	94954717	CTTAGCTGCTGTCTTAGCTACTTAGTGTGTTCCCTTTAGTGAGGGTTAATA
5C_292_mEDC5Mbfinal_REV_1647	REV	mm9_dna	chr3	94960355	94960384	CTTTTACGTGGTAAGCATGACGCCTGAATCTCCCTTTAGTGAGGGTTAATA
5C_292_mEDC5Mbfinal_REV_1650	REV	mm9_dna	chr3	94972033	94972062	CTTATTTTAGATTCTCCTCCCAGTCCTCTTTCCCTTTAGTGAGGGTTAATA
5C_292_mEDC5Mbfinal_REV_1652	REV	mm9_dna	chr3	94974167	94974196	CTTGAGCACTCCCAGGAGCACCGAGATGCGTCCCTTTAGTGAGGGTTAATA
5C_292_mEDC5Mbfinal_REV_1654	REV	mm9_dna	chr3	94978462	94978491	CTTAAGGCAGTTACCATCCCAAAGGTAAAGTCCCTTTAGTGAGGGTTAATA
5C_292_mEDC5Mbfinal_REV_1656	REV	mm9_dna	chr3	94981627	94981656	CTTGGGGTGGCAGCCGTAAGACGCAACAAATCCCTTTAGTGAGGGTTAATA
5C_292_mEDC5Mbfinal_REV_1659	REV	mm9_dna	chr3	94994653	94994682	CTTGACGTTTTTGAATTCTTAGCTCATTTATCCCTTTAGTGAGGGTTAATA
5C_292_mEDC5Mbfinal_REV_1661	REV	mm9_dna	chr3	94997985	94998014	CTTTCAGGGGCCAGCGATATGGCTCAGCAGTCCCTTTAGTGAGGGTTAATA
5C_292_mEDC5Mbfinal_REV_1666	REV	mm9_dna	chr3	95011987	95012016	CTTACCTCACAATTTGATTTGGGCAAAGGCTCCCTTTAGTGAGGGTTAATA
5C_292_mEDC5Mbfinal_REV_1669	REV	mm9_dna	chr3	95026271	95026300	CTTTTTTGTCCTTTCCATTGCTAGTAAGTATCCCTTTAGTGAGGGTTAATA
5C_292_mEDC5Mbfinal_REV_1672	REV	mm9_dna	chr3	95033798	95033827	CTTTGGCTGTCACTCCTCTTCAAAGCAGCCTCCCTTTAGTGAGGGTTAATA
5C_292_mEDC5Mbfinal_REV_1674	REV	mm9_dna	chr3	95055505	95055534	CTTAAGGCACTTAGAAAAATAGAAGGTTGATCCCTTTAGTGAGGGTTAATA
5C_292_mEDC5Mbfinal_REV_1676	REV	mm9_dna	chr3	95066061	95066090	CTTTGATTTCAGAGCATAGAAATGGTAATGTCCCTTTAGTGAGGGTTAATA
5C_292_mEDC5Mbfinal_REV_1678	REV	mm9_dna	chr3	95090604	95090633	CTTAGGGAGGGGCTTCCTGTCGAGGAAAGGTCCCTTTAGTGAGGGTTAATA
5C_292_mEDC5Mbfinal_REV_1680	REV	mm9_dna	chr3	95106736	95106765	CTTCCCATGATTTTGGGGCCTTCCTTGACCTCCCTTTAGTGAGGGTTAATA
5C_292_mEDC5Mbfinal_REV_1682	REV	mm9_dna	chr3	95118229	95118258	CTTAGCTTCTTCCATGTAAAAAATGCTTTATCCCTTTAGTGAGGGTTAATA
5C_292_mEDC5Mbfinal_REV_1686	REV	mm9_dna	chr3	95142741	95142770	CTTTTCTATTTACCTCATGTCTGCAGTTACTCCCTTTAGTGAGGGTTAATA
5C_292_mEDC5Mbfinal_REV_1688	REV	mm9_dna	chr3	95152543	95152572	CTTTTGAAAGTAGTAATGAGGGCCTGGAGATCCCTTTAGTGAGGGTTAATA
5C_292_mEDC5Mbfinal_REV_1691	REV	mm9_dna	chr3	95160675	95160704	CTTTTGCTCTGATCACGTAGGGATGTCCGATCCCTTTAGTGAGGGTTAATA
5C_292_mEDC5Mbfinal_REV_1695	REV	mm9_dna	chr3	95166040	95166069	CTTGCCTGCTATGTAGGGCAGATTGTCCTATCCCTTTAGTGAGGGTTAATA
5C_292_mEDC5Mbfinal_REV_1702	REV	mm9_dna	chr3	95191498	95191527	CTTTTAGAGATACAATTGCCTCTGACCTCTTCCCTTTAGTGAGGGTTAATA
