# Supplementary material for: 5C analysis of the Epidermal Differentiation Complex locus reveals distinct chromatin interaction networks between gene-rich and gene-poor TADs in skin epithelial cells
Source: PLoS Genet. 2017 Sep 1;13(9):e1006966. doi: 10.1371/journal.pgen.1006966 (PMC5599062; doi:10.1371/journal.pgen.1006966)
Supplement: S3 Table — (XLSX) [file pgen.1006966.s009.xlsx]

## Sheet: Sheet1
Keratinocytes	KC replicate 1
Boundary between TADs	header	start	end	binStart	binEnd	binMidpoint	header	insulationScore	Boundary midpoint, mmu9_chr3
TAD1_TAD2	boundary.0|mm9|chr3:90567500-90612500	90567500	90612500	6038	6041	6039.5	292__41|mm9|chr3:90515000-90665000	0.820113	90590000
TAD2_TAD3	boundary.2|mm9|chr3:91827500-91872500	91827500	91872500	6122	6125	6123.5	292__125|mm9|chr3:91775000-91925000	1.37152	91850000
TAD3_TAD4	boundary.4|mm9|chr3:92802500-92847500	92802500	92847500	6187	6190	6188.5	292__190|mm9|chr3:92750000-92900000	0.380002	92825000
TAD4_TAD5	boundary.6|mm9|chr3:93507500-93552500	93507500	93552500	6234	6237	6235.5	292__237|mm9|chr3:93455000-93605000	0.747078	93530000
TAD5_TAD6	boundary.8|mm9|chr3:94002500-94047500	94002500	94047500	6267	6270	6268.5	292__270|mm9|chr3:93950000-94100000	0.477001	94025000
TAD6_TAD7	boundary.10|mm9|chr3:94797500-94842500	94797500	94842500	6320	6323	6321.5	292__323|mm9|chr3:94745000-94895000	0.34135	94820000
	KC replicate 2
	header	start	end	binStart	binEnd	binMidpoint	header	insulationScore	Boundary midpoint, mmu9_chr3
TAD1_TAD2	boundary.0|mm9|chr3:90657500-90702500	90657500	90702500	6044	6047	6045.5	292__47|mm9|chr3:90605000-90755000	0.417081	90680000
TAD2_TAD3	boundary.4|mm9|chr3:91917500-91962500	91917500	91962500	6128	6131	6129.5	292__131|mm9|chr3:91865000-92015000	0.366005	91940000
TAD3_TAD4	boundary.6|mm9|chr3:92592500-92637500	92592500	92637500	6173	6176	6174.5	292__176|mm9|chr3:92540000-92690000	0.344433	92615000
TAD4_TAD5	boundary.8|mm9|chr3:93507500-93552500	93507500	93552500	6234	6237	6235.5	292__237|mm9|chr3:93455000-93605000	0.117752	93530000
TAD5_TAD6	boundary.10|mm9|chr3:93957500-94002500	93957500	94002500	6264	6267	6265.5	292__267|mm9|chr3:93905000-94055000	1.57862	93980000
TAD6_TAD7	boundary.12|mm9|chr3:94812500-94857500	94812500	94857500	6321	6324	6322.5	292__324|mm9|chr3:94760000-94910000	0.279655	94835000
	KC average
	Average boundary midpoint (rep 1 and 2), mmu9_chr.3	Approximate boundary average midpoint used in the manuscipt, mmu9_chr.3, Mb	Distance between boundary midpoints (rep 1 and 2) bp
TAD1_TAD2	90635000	90.6	90000
TAD2_TAD3	91895000	91.9	90000
TAD3_TAD4	92720000	92.7	210000
TAD4_TAD5	93530000	93.5	0
TAD5_TAD6	94002500	94	45000
TAD6_TAD7	94827500	94.8	15000
Thymocytes	TC replicate 1
	header	start	end	binStart	binEnd	binMidpoint	header	insulationScore	Boundary midpoint, mmu9_chr3	Comments
TAD1_TAD2	boundary.0|mm9|chr3:90822500-90837500	90822500	90837500	6055	6056	6055.5	292_mEDC5Mbfinal__57|mm9|chr3:90755000-90905000	0.490987	90830000
	boundary.2|mm9|chr3:91467500-91482500	91467500	91482500	6098	6099	6098.5	292_mEDC5Mbfinal__100|mm9|chr3:91400000-91550000	0.265513	91475000	Removed after the visual inspection of the insulation index graphs and heatmaps, poor primer coverage area
TAD2_TAD3	boundary.4|mm9|chr3:92067500-92082500	92067500	92082500	6138	6139	6138.5	292_mEDC5Mbfinal__140|mm9|chr3:92000000-92150000	0.215821	92075000
TAD3_TAD4/5	boundary.8|mm9|chr3:92592500-92607500	92592500	92607500	6173	6174	6173.5	292_mEDC5Mbfinal__175|mm9|chr3:92525000-92675000	0.16475	92600000
	boundary.12|mm9|chr3:93072500-93087500	93072500	93087500	6205	6206	6205.5	292_mEDC5Mbfinal__207|mm9|chr3:93005000-93155000	0.122135	93080000	Removed after the visual inspection of the insulation index graphs and heatmaps
TAD4/5_TAD6	boundary.14|mm9|chr3:93972500-93987500	93972500	93987500	6265	6266	6265.5	292_mEDC5Mbfinal__267|mm9|chr3:93905000-94055000	0.747703	93980000
TAD6_TAD7	boundary.16|mm9|chr3:94842500-94857500	94842500	94857500	6323	6324	6323.5	292_mEDC5Mbfinal__325|mm9|chr3:94775000-94925000	0.130301	94850000
	TC replicate 2
	header	start	end	binStart	binEnd	binMidpoint	header	insulationScore
TAD1_TAD2	boundary.0|mm9|chr3:90702500-90717500	90702500	90717500	6047	6048	6047.5	292_mEDC5Mbfinal__49|mm9|chr3:90635000-90785000	0.236802	90710000
	boundary.2|mm9|chr3:91497500-91512500	91497500	91512500	6100	6101	6100.5	292_mEDC5Mbfinal__102|mm9|chr3:91430000-91580000	0.53927	91505000	Removed after the visual inspection of the insulation index graphs and heatmaps, poor primer coverage area
TAD2_TAD3	boundary.4|mm9|chr3:92082500-92097500	92082500	92097500	6139	6140	6139.5	292_mEDC5Mbfinal__141|mm9|chr3:92015000-92165000	0.144021	92090000
TAD3_TAD4/5	boundary.6|mm9|chr3:92772500-92787500	92772500	92787500	6185	6186	6185.5	292_mEDC5Mbfinal__187|mm9|chr3:92705000-92855000	0.16765	92780000
	boundary.10|mm9|chr3:93792500-93807500	93792500	93807500	6253	6254	6253.5	292_mEDC5Mbfinal__255|mm9|chr3:93725000-93875000	0.204375	93800000
TAD4/5_TAD6	boundary.14|mm9|chr3:94782500-94797500	94782500	94797500	6319	6320	6319.5	292_mEDC5Mbfinal__321|mm9|chr3:94715000-94865000	0.103062	94790000
TAD6_TAD7
	TC average
	Average boundary midpoint (rep 1 and 2), mmu9_chr.3	Approximate boundary average midpoint used in the manuscipt, mmu9_chr.3, Mb	Distance between boundary midpoints (rep 1 and 2) bp
TAD1_TAD2	90770000	90.8	120000
TAD2_TAD3	92082500	92.1	15000
TAD3_TAD4/5	92690000	92.7	180000
TAD4/5_TAD6	93890000	93.9	180000
TAD6_TAD7	94820000	94.8	60000

## Sheet: Sheet2
	90830000	90710000	90770000	-120000
	92075000	92090000	92082500	15000
	92600000	92780000	92690000	180000
	93980000	93800000	93890000	-180000
	94850000	94790000	94820000	-60000
