# Supplementary material for: 5C analysis of the Epidermal Differentiation Complex locus reveals distinct chromatin interaction networks between gene-rich and gene-poor TADs in skin epithelial cells
Source: PLoS Genet. 2017 Sep 1;13(9):e1006966. doi: 10.1371/journal.pgen.1006966 (PMC5599062; doi:10.1371/journal.pgen.1006966)
Supplement: S4 Table — (XLSX) [file pgen.1006966.s010.xlsx]

## Sheet: Sheet1
Probe name	BAC name	BAC start (mmu9_chr3)	BAC end (mmu9_ chr3)	BAC center (mmu9_chr3)
Probe A	RP23-301G22	91894818	92021235	9.1958e+07
Probe B	RP24-75K3	92583402	92766349	9.26749e+07
Probe C	RP23-425P7	93215624	93411886	93313755
Probe D	RP24-370P9	91177126	91327356	91252241
Probe E	RP24-92P19	93771296	93954230	93862763
Probe distances
Probes	Probe distances, bp
A-B	716849
B-C	638880
D-E	2610522
