# Supplementary material for: 5C analysis of the Epidermal Differentiation Complex locus reveals distinct chromatin interaction networks between gene-rich and gene-poor TADs in skin epithelial cells
Source: PLoS Genet. 2017 Sep 1;13(9):e1006966. doi: 10.1371/journal.pgen.1006966 (PMC5599062; doi:10.1371/journal.pgen.1006966)
Supplement: S5 Table — (XLSX) [file pgen.1006966.s011.xlsx]

## Sheet: Sheet1
Cells	Probes	Distance in nm +/- Standard deviation)	Distance normalized to average nuclear radius +/- Standard deviation	Genomic distance, bp
WT basal keratinocytes	A-B	372 +/- 188	9.63 +/- 5.04	716849
	B-C	465 +/- 272	11.99 +/-7.31	638880
	D-E	478+/- 316	15.02 +/- 9.9	2610522
Isolated epidermal keratinocytes	A-B	317 +/- 200	7.01+/- 5.1	716849
	B-C	468 +/- 304	9.83+/-7.54	638880
Isolated thymocytes	A-B	809 +/- 412	16.74 +/- 8.41	716849
	B-C	1107 +/- 530	22.4 +/- 11.45	638880
