# Supplementary material for: 5C analysis of the Epidermal Differentiation Complex locus reveals distinct chromatin interaction networks between gene-rich and gene-poor TADs in skin epithelial cells
Source: PLoS Genet. 2017 Sep 1;13(9):e1006966. doi: 10.1371/journal.pgen.1006966 (PMC5599062; doi:10.1371/journal.pgen.1006966)
Supplement: S6 Table — (XLSX) [file pgen.1006966.s012.xlsx]

## Sheet: Sheet1
Gene.Name	Gene.Description	Distance.to.TSS	R_FSTART	R_END	Gene.Name	Gene.Description	Distance.to.TSS	F_FSTART	F_END	pvalK1	qvalK1	pvalK2	qvalK2	Ctcf	Rad21	Brg1
Nup210l	nucleoporin 210-like	-3994	89900000	89908120	Lce1m	late cornified envelope 1M	-2646	92823843	92827413	1.216e-05	0.000468891	0.0055882	0.039813	0	3	1
Nup210l	nucleoporin 210-like	-3994	89900000	89908120	Lce1b	late cornified envelope 1B	3098	92456469	92459032	4.54047e-05	0.00145362	0	0	0	2	0
Nup210l	nucleoporin 210-like	-3994	89900000	89908120	Hrnr	hornerin	16678	93137378	93143320	8.57791e-11	9.25112e-09	3.78586e-14	1.4184e-12	0	2	0
Nup210l	nucleoporin 210-like	3523	89909411	89913744	Nup210l	nucleoporin 210-like	31367	89938180	89940663	0.00115959	0.0210704	5.17921e-09	1.06678e-07	1	1	0
Nup210l	nucleoporin 210-like	3523	89909411	89913744	Nup210l	nucleoporin 210-like	49058	89953035	89961189	0.00223372	0.0358801	0	0	0	0	0
Nup210l	nucleoporin 210-like	19017	89923280	89930862	Selenbp1	selenium binding protein 1	-10750	94725960	94726551	0.00104944	0.0194636	1.85918e-12	5.71167e-11	0	2	0
Nup210l	nucleoporin 210-like	24335	89931015	89933763	Rps27rt	ribosomal protein S27, retrogene	3796	90013350	90014197	4.14612e-08	2.85896e-06	0	0	0	3	0
Nup210l	nucleoporin 210-like	24335	89931015	89933763	Selenbp1	selenium binding protein 1	-17138	94718046	94721689	2.89979e-12	3.9958e-10	8.83818e-07	1.3323e-05	0	3	0
Nup210l	nucleoporin 210-like	24335	89931015	89933763	S100a11	S100 calcium binding protein A11 (calgizzarin)	1207	93325513	93325738	1.15463e-14	2.25957e-12	0.00646657	0.0452732	1	2	1
Nup210l	nucleoporin 210-like	24335	89931015	89933763	Mir7013	microRNA mir-7013	-12805	94794410	94796161	3.21965e-15	6.84722e-13	0.00108215	0.00923869	1	2	1
Nup210l	nucleoporin 210-like	24335	89931015	89933763	Mir7012	microRNA mir-7012	25756	90094336	90105319	1.24586e-11	1.54789e-09	1.65575e-09	3.61145e-08	0	2	0
Nup210l	nucleoporin 210-like	24335	89931015	89933763	Nup210l	nucleoporin 210-like	49058	89953035	89961189	1.99518e-07	1.19577e-05	3.5405e-13	1.18312e-11	0	2	0
Nup210l	nucleoporin 210-like	24335	89931015	89933763	Pglyrp3	peptidoglycan recognition protein 3	-16417	91801900	91802277	4.90301e-09	3.98778e-07	0	0	0	2	0
Nup210l	nucleoporin 210-like	24335	89931015	89933763	Sprr2f	small proline-rich protein 2F	1922	92167365	92174697	0.000425254	0.00935162	0	0	0	2	0
Nup210l	nucleoporin 210-like	33863	89940664	89943170	Cgn	cingulin	-22967	94613163	94613646	0.00120889	0.021852	0.000862905	0.0075146	3	3	1
Nup210l	nucleoporin 210-like	33863	89940664	89943170	Cdc42se1	CDC42 small effector 1	3950	95033828	95039802	2.5447e-08	1.83198e-06	1.33148e-08	2.61152e-07	2	3	1
Nup210l	nucleoporin 210-like	33863	89940664	89943170	Riiad1	regulatory subunit of type II PKA R-subunit (RIIa) domain containing 1	6325	94269685	94272691	1.35307e-08	1.02175e-06	5.3133e-05	0.000594869	2	3	0
Nup210l	nucleoporin 210-like	33863	89940664	89943170	Psmd4	proteasome (prosome, macropain) 26S subunit, non-ATPase, 4	-24169	94869588	94871823	2.13962e-06	0.000101176	0.000410891	0.00384447	2	3	0
Nup210l	nucleoporin 210-like	33863	89940664	89943170	Gm16740	predicted gene, 16740	-25852	94994683	94996372	0.000516492	0.010987	0	0	2	3	0
Nup210l	nucleoporin 210-like	33863	89940664	89943170	Rps27rt	ribosomal protein S27, retrogene	46815	89966912	89974596	0.000278414	0.00662967	0	0	2	2	0
Nup210l	nucleoporin 210-like	33863	89940664	89943170	Flg	filaggrin	-26835.5	93054116	93055193	8.0992e-06	0.000329046	4.41942e-10	1.03661e-08	2	2	0
Nup210l	nucleoporin 210-like	33863	89940664	89943170	Pi4kb	phosphatidylinositol 4-kinase, catalytic, beta polypeptide	-7708	94768907	94772983	0	0	0.000378318	0.00356317	2	2	0
Nup210l	nucleoporin 210-like	42608	89948291	89953034	Psmb4	proteasome (prosome, macropain) subunit, beta type 4	-15703	94702587	94710579	0.0010503	0.0194751	0	0	1	1	0
Nup210l	nucleoporin 210-like	42608	89948291	89953034	Psmd4	proteasome (prosome, macropain) 26S subunit, non-ATPase, 4	10064	94836306	94836638	4.08166e-07	2.28372e-05	0	0	0	1	1
Nup210l	nucleoporin 210-like	42608	89948291	89953034	Tdpoz2	TD and POZ domain containing 2	44997	93411531	93411691	9.17983e-05	0.00262176	2.82865e-06	3.91796e-05	1	0	1
Nup210l	nucleoporin 210-like	42608	89948291	89953034	Setdb1	SET domain, bifurcated 1	5613	95152573	95158450	1.09854e-07	7.00687e-06	6.1788e-09	1.26081e-07	1	0	0
Nup210l	nucleoporin 210-like	42608	89948291	89953034	Pglyrp3	peptidoglycan recognition protein 3	-94045	91722640	91726281	0.00058099	0.0120643	0.000418219	0.00390886	0	0	0
Nup210l	nucleoporin 210-like	42608	89948291	89953034	Flg	filaggrin	-28239.5	93053185	93053316	1.8803e-08	1.38844e-06	0	0	0	0	0
Rps27rt	ribosomal protein S27, retrogene	54701	89962392	89963344	Tchh	trichohyalin	-23279	93220026	93225921	0.000339542	0.0077932	5.4512e-14	2.00658e-12	0	0	0
Rps27rt	ribosomal protein S27, retrogene	54701	89962392	89963344	Sprr2i	small proline-rich protein 2I	4059	92214219	92217726	8.61309e-05	0.00249408	0	0	0	0	0
Rps27rt	ribosomal protein S27, retrogene	42193	89974597	89976155	Lelp1	late cornified envelope-like proline-rich 1	-11119	91955311	91960279	0	0	0.00120091	0.0101651	1	0	0
Rps27rt	ribosomal protein S27, retrogene	38167	89976533	89982272	Psmd4	proteasome (prosome, macropain) 26S subunit, non-ATPase, 4	-24169	94869588	94871823	4.19663e-05	0.00136079	1.58368e-08	3.07406e-07	0	1	0
Rps27rt	ribosomal protein S27, retrogene	38167	89976533	89982272	Nup210l	nucleoporin 210-like	711	89908121	89909410	1.46711e-05	0.000548958	3.4972e-14	1.31588e-12	0	0	0
Rps27rt	ribosomal protein S27, retrogene	38167	89976533	89982272	Nup210l	nucleoporin 210-like	8892	89913745	89920148	1.77508e-08	1.31661e-06	5.71068e-11	1.48456e-09	0	0	0
Rps27rt	ribosomal protein S27, retrogene	38167	89976533	89982272	Nup210l	nucleoporin 210-like	49058	89953035	89961189	0.00021164	0.00527938	8.20357e-08	1.44316e-06	0	0	0
Rps27rt	ribosomal protein S27, retrogene	38167	89976533	89982272	Pogz	pogo transposable element with ZNF domain	-2494	94638405	94639586	9.9739e-09	7.72761e-07	0	0	0	0	0
Rps27rt	ribosomal protein S27, retrogene	38167	89976533	89982272	Pogz	pogo transposable element with ZNF domain	6000	94647094	94647885	0.00014519	0.00386092	3.62735e-07	5.82553e-06	0	0	0
Rps27rt	ribosomal protein S27, retrogene	32801	89983755	89985781	Lce1a1	late cornified envelope 1A1	8369	92443216	92444505	5.8723e-12	7.6136e-10	9.00613e-12	2.56587e-10	0	0	0
Rps27rt	ribosomal protein S27, retrogene	32801	89983755	89985781	Tchh	trichohyalin	-11660	93234250	93234935	1.422e-08	1.06992e-06	0	0	0	0	0
Rps27rt	ribosomal protein S27, retrogene	22250	89993600	89997039	Rps27rt	ribosomal protein S27, retrogene	3796	90013350	90014197	0.000881667	0.0169242	0.00136763	0.0114163	0	1	0
Rps27rt	ribosomal protein S27, retrogene	22250	89993600	89997039	Pogz	pogo transposable element with ZNF domain	-4960	94635816	94637242	0.000271074	0.00647894	0	0	0	0	0
Rps27rt	ribosomal protein S27, retrogene	22250	89993600	89997039	Nup210l	nucleoporin 210-like	711	89908121	89909410	0.0021912	0.0353401	0.00148943	0.0123254	0	0	0
Rps27rt	ribosomal protein S27, retrogene	22250	89993600	89997039	Sprr2f	small proline-rich protein 2F	-5727	92162099	92164666	5.80233e-06	0.000245295	3.80944e-08	7.00388e-07	0	0	0
Rps27rt	ribosomal protein S27, retrogene	22250	89993600	89997039	2310050C09Rik	RIKEN cDNA 2310050C09 gene	990	92670994	92675280	3.22226e-05	0.00108713	1.3334e-06	1.95398e-05	0	0	0
Rps27rt	ribosomal protein S27, retrogene	22250	89993600	89997039	Pogz	pogo transposable element with ZNF domain	-2494	94638405	94639586	1.68745e-07	1.02534e-05	0	0	0	0	0
Rps27rt	ribosomal protein S27, retrogene	1527	90014198	90017886	Prr9	proline rich 9	5501	91922154	91922582	3.9543e-10	3.85113e-08	0	0	0	2	0
Rps27rt	ribosomal protein S27, retrogene	1527	90014198	90017886	2310050C09Rik	RIKEN cDNA 2310050C09 gene	990	92670994	92675280	0.0031662	0.0469422	0.00128973	0.0108557	0	2	0
Rps27rt	ribosomal protein S27, retrogene	1527	90014198	90017886	Rptn	repetin	-13581	93181080	93187000	5.42194e-06	0.00023097	0	0	0	2	0
Rab13	RAB13, member RAS oncogene family	-2358	90019206	90025490	Gatad2b	GATA zinc finger domain containing 2B	18767	90162668	90166018	4.25393e-05	0.00137509	3.14946e-05	0.000366665	0	3	0
Jtb	jumping translocation breakpoint	3666	90030727	90047643	Cdc42se1	CDC42 small effector 1	-2700	95027317	95031976	0.00196001	0.0322478	0.00395554	0.0294172	0	3	2
Crtc2	CREB regulated transcription coactivator 2	3476	90053080	90070279	Flg	filaggrin	-28239.5	93053185	93053316	0.000160273	0.00420039	0.000234807	0.00231929	2	2	2
Crtc2	CREB regulated transcription coactivator 2	3476	90053080	90070279	Flg	filaggrin	-10161.5	93068056	93074601	1.03417e-08	7.97554e-07	0	0	2	2	2
Crtc2	CREB regulated transcription coactivator 2	3476	90053080	90070279	Tdpoz4	TD and POZ domain containing 4	-17518	93581371	93584233	0.00304319	0.0455804	9.82592e-10	2.21481e-08	2	2	2
Crtc2	CREB regulated transcription coactivator 2	3476	90053080	90070279	Pogz	pogo transposable element with ZNF domain	-2494	94638405	94639586	0.000925726	0.0176399	0.00161778	0.0132664	2	2	2
Mir7012	microRNA mir-7012	-418	90072196	90075110	Tuft1	tuftelin 1	8640	94454012	94454296	1.63176e-06	7.93204e-05	9.07937e-10	2.05801e-08	2	3	1
Mir7012	microRNA mir-7012	-418	90072196	90075110	Rps27rt	ribosomal protein S27, retrogene	3796	90013350	90014197	0.000252736	0.00612382	1.88687e-06	2.70252e-05	2	3	0
Mir7012	microRNA mir-7012	-418	90072196	90075110	Gatad2b	GATA zinc finger domain containing 2B	18767	90162668	90166018	0.00017728	0.00455867	0.00129958	0.0109247	2	3	0
Mir7012	microRNA mir-7012	-418	90072196	90075110	Npr1	natriuretic peptide receptor 1	16010	90249027	90258529	0.00202183	0.0330776	3.19154e-06	4.37221e-05	2	3	0
Mir7012	microRNA mir-7012	-418	90072196	90075110	Celf3	CUGBP, Elav-like family member 3	24814	94310533	94312384	5.73711e-09	4.6211e-07	0	0	3	2	0
Mir7012	microRNA mir-7012	-418	90072196	90075110	Mir7012	microRNA mir-7012	25756	90094336	90105319	0.000774266	0.015256	1.64385e-06	2.3745e-05	2	2	0
Mir7012	microRNA mir-7012	15308	90084423	90094335	S100a9	S100 calcium binding protein A9 (calgranulin B)	-6352	90501782	90510208	4.36923e-05	0.00140799	2.77556e-15	1.15241e-13	1	3	0
Mir7012	microRNA mir-7012	15308	90084423	90094335	Npr1	natriuretic peptide receptor 1	16010	90249027	90258529	0.000203156	0.00509673	0.00336813	0.0254886	0	3	0
Mir7012	microRNA mir-7012	15308	90084423	90094335	S100a9	S100 calcium binding protein A9 (calgranulin B)	7712	90490837	90493026	9.59817e-05	0.00272537	7.84601e-08	1.38722e-06	0	2	0
Mir7012	microRNA mir-7012	15308	90084423	90094335	Nup210l	nucleoporin 210-like	49058	89953035	89961189	0.00101999	0.0190216	3.48586e-06	4.74572e-05	0	2	0
Gatad2b	GATA zinc finger domain containing 2B	-7949	90137216	90138038	Pip5k1a	phosphatidylinositol-4-phosphate 5-kinase, type 1 alpha	15164	94888974	94902402	5.25279e-05	0.00164999	8.30114e-13	2.64131e-11	0	0	0
Gatad2b	GATA zinc finger domain containing 2B	-7949	90137216	90138038	Rptn	repetin	5140	93202445	93203078	1.73755e-06	8.3973e-05	0	0	0	0	0
Gatad2b	GATA zinc finger domain containing 2B	-7949	90137216	90138038	S100a11	S100 calcium binding protein A11 (calgizzarin)	8422	93332462	93333219	0.00186935	0.0310317	0	0	0	0	0
Gatad2b	GATA zinc finger domain containing 2B	-6877	90138621	90138778	Sema6c	sema domain, transmembrane domain (TM), and cytoplasmic domain, (semaphorin) 6C	4445	94972063	94973349	1.00215e-05	0.00039614	0.000257444	0.00251859	1	1	0
Gatad2b	GATA zinc finger domain containing 2B	-6877	90138621	90138778	Lce1m	late cornified envelope 1M	-2646	92823843	92827413	2.41071e-09	2.07402e-07	1.03476e-06	1.54214e-05	0	1	1
Gatad2b	GATA zinc finger domain containing 2B	-6877	90138621	90138778	S100a11	S100 calcium binding protein A11 (calgizzarin)	1207	93325513	93325738	0.00195065	0.0321191	0.00127755	0.0107567	1	0	1
Gatad2b	GATA zinc finger domain containing 2B	-6877	90138621	90138778	Ivl	involucrin	1604	92375421	92376686	6.38133e-05	0.00193662	2.22045e-16	1.01229e-14	0	0	0
Gatad2b	GATA zinc finger domain containing 2B	-6877	90138621	90138778	Flg	filaggrin	-26835.5	93054116	93055193	5.12911e-08	3.46232e-06	5.17059e-09	1.06542e-07	0	0	0
Gatad2b	GATA zinc finger domain containing 2B	-6877	90138621	90138778	Hrnr	hornerin	3148	93126665	93126973	7.67686e-12	9.83094e-10	6.41128e-08	1.14745e-06	0	0	0
Gatad2b	GATA zinc finger domain containing 2B	-6877	90138621	90138778	Rptn	repetin	5140	93202445	93203078	0	0	1.43611e-08	2.80835e-07	0	0	0
Gatad2b	GATA zinc finger domain containing 2B	-6877	90138621	90138778	Pi4kb	phosphatidylinositol 4-kinase, catalytic, beta polypeptide	5683	94783425	94785247	0.00219887	0.0354501	0.000905968	0.00786485	0	0	0
Gatad2b	GATA zinc finger domain containing 2B	-3251	90141341	90143309	Slc39a1	solute carrier family 39 (zinc transporter), member 1	-1753	90047644	90053079	0.000117918	0.00323582	1.55431e-15	6.58884e-14	0	1	1
Gatad2b	GATA zinc finger domain containing 2B	-3251	90141341	90143309	Sprr4	small proline-rich protein 4	-33573	92337681	92338296	0.000119568	0.00327571	0	0	0	0	0
Gatad2b	GATA zinc finger domain containing 2B	-3251	90141341	90143309	Pi4kb	phosphatidylinositol 4-kinase, catalytic, beta polypeptide	8213	94785621	94788112	0.00110466	0.0202596	7.38225e-05	0.000806073	0	0	0
Gatad2b	GATA zinc finger domain containing 2B	488	90145966	90146162	Hrnr	hornerin	3148	93126665	93126973	2.2285e-05	0.000787213	2.63922e-09	5.62568e-08	0	0	0
Gatad2b	GATA zinc finger domain containing 2B	488	90145966	90146162	S100a10	S100 calcium binding protein A10 (calpactin)	34379	93391263	93395574	3.16087e-05	0.00106815	0.000103352	0.0010976	0	0	0
Gatad2b	GATA zinc finger domain containing 2B	11976	90156973	90158132	Flg	filaggrin	-26835.5	93054116	93055193	3.03924e-05	0.0010329	2.22045e-16	1.01229e-14	0	0	0
Gatad2b	GATA zinc finger domain containing 2B	11976	90156973	90158132	S100a11	S100 calcium binding protein A11 (calgizzarin)	-9927	93313961	93315022	1.42911e-05	0.000537394	0	0	0	0	0
Gatad2b	GATA zinc finger domain containing 2B	14994	90158474	90162667	Sprr2g	small proline-rich protein 2G	2555	92176173	92184612	0.000536955	0.0113232	0.00287812	0.0221569	0	0	0
Slc27a3	solute carrier family 27 (fatty acid transporter), member 3	6425	90186869	90187980	Setdb1	SET domain, bifurcated 1	5613	95152573	95158450	1.25032e-05	0.000480568	3.42364e-09	7.21579e-08	1	2	0
Slc27a3	solute carrier family 27 (fatty acid transporter), member 3	6425	90186869	90187980	Tuft1	tuftelin 1	35513	94426954	94427609	0.00225287	0.0360835	9.04277e-13	2.87207e-11	0	2	1
Slc27a3	solute carrier family 27 (fatty acid transporter), member 3	6425	90186869	90187980	Tchh	trichohyalin	-11660	93234250	93234935	0.000562624	0.0117583	1.64571e-05	0.000200584	0	2	0
Slc27a3	solute carrier family 27 (fatty acid transporter), member 3	-2329	90191411	90200946	S100a6	S100 calcium binding protein A6 (calcyclin)	4426	90420276	90422209	0.00227799	0.0364089	9.1542e-10	2.07407e-08	1	3	1
Slc27a3	solute carrier family 27 (fatty acid transporter), member 3	-2329	90191411	90200946	S100a7a	S100 calcium binding protein A7A	-12329	90442009	90449781	0.00152319	0.0263724	1.39264e-09	3.08353e-08	1	3	0
Slc27a3	solute carrier family 27 (fatty acid transporter), member 3	-2329	90191411	90200946	Npr1	natriuretic peptide receptor 1	16010	90249027	90258529	4.50622e-08	3.08938e-06	4.07519e-09	8.52069e-08	0	3	0
Slc27a3	solute carrier family 27 (fatty acid transporter), member 3	-2329	90191411	90200946	Riiad1	regulatory subunit of type II PKA R-subunit (RIIa) domain containing 1	6325	94269685	94272691	0.000322745	0.00747808	1.09043e-10	2.7438e-09	0	3	0
Slc27a3	solute carrier family 27 (fatty acid transporter), member 3	-2329	90191411	90200946	S100a9	S100 calcium binding protein A9 (calgranulin B)	7712	90490837	90493026	7.89847e-07	4.14088e-05	0	0	0	2	0
Slc27a3	solute carrier family 27 (fatty acid transporter), member 3	-15452	90204778	90213824	S100a5	S100 calcium binding protein A5	-2222	90407427	90413018	0.000784516	0.0153924	5.41952e-07	8.42823e-06	3	3	3
Slc27a3	solute carrier family 27 (fatty acid transporter), member 3	-15452	90204778	90213824	S100a10	S100 calcium binding protein A10 (calpactin)	2306	93360291	93362400	1.1037e-05	0.000430402	1.74701e-06	2.51384e-05	2	3	2
Slc27a3	solute carrier family 27 (fatty acid transporter), member 3	-15452	90204778	90213824	S100a9	S100 calcium binding protein A9 (calgranulin B)	7712	90490837	90493026	1.64408e-10	1.69841e-08	0	0	2	2	2
Slc27a3	solute carrier family 27 (fatty acid transporter), member 3	-15452	90204778	90213824	Pogz	pogo transposable element with ZNF domain	-4960	94635816	94637242	0.00155078	0.0267059	8.00149e-12	2.29582e-10	2	2	2
Slc27a3	solute carrier family 27 (fatty acid transporter), member 3	-15452	90204778	90213824	S100a8	S100 calcium binding protein A8 (calgranulin A)	3615	90475366	90477851	0.00199995	0.0327692	2.44249e-15	1.01895e-13	2	2	2
Slc27a3	solute carrier family 27 (fatty acid transporter), member 3	-15452	90204778	90213824	S100a8	S100 calcium binding protein A8 (calgranulin A)	7085	90479225	90480932	3.56986e-05	0.00118427	0.000719515	0.00637849	2	2	2
Slc27a3	solute carrier family 27 (fatty acid transporter), member 3	-15452	90204778	90213824	Sprr2h	small proline-rich protein 2H	-762	92188333	92189358	7.56071e-05	0.0022415	2.36911e-05	0.000281744	2	2	2
Ints3	integrator complex subunit 3	14593	90219075	90226856	S100a9	S100 calcium binding protein A9 (calgranulin B)	7712	90490837	90493026	2.4876e-05	0.000868074	0.000268179	0.00261486	2	2	2
Ints3	integrator complex subunit 3	14593	90219075	90226856	S100a9	S100 calcium binding protein A9 (calgranulin B)	1318	90497381	90499270	0.00316557	0.0469411	3.48301e-06	4.74307e-05	2	2	2
Ints3	integrator complex subunit 3	-279	90237088	90238587	S100a5	S100 calcium binding protein A5	-2222	90407427	90413018	0.000447777	0.00973902	1.05127e-12	3.31689e-11	1	1	1
Ints3	integrator complex subunit 3	-279	90237088	90238587	S100a7a	S100 calcium binding protein A7A	-12329	90442009	90449781	1.26784e-09	1.14389e-07	0	0	1	1	0
Ints3	integrator complex subunit 3	-279	90237088	90238587	Them5	thioesterase superfamily member 5	6200	94151531	94152911	3.2115e-09	2.69619e-07	2.98317e-13	1.00325e-11	0	0	1
Ints3	integrator complex subunit 3	-279	90237088	90238587	S100a9	S100 calcium binding protein A9 (calgranulin B)	7712	90490837	90493026	0.000557117	0.0116725	1.48564e-10	3.69054e-09	0	0	0
Ints3	integrator complex subunit 3	-279	90237088	90238587	S100a8	S100 calcium binding protein A8 (calgranulin A)	10899	90483393	90484391	1.77938e-10	1.82686e-08	0	0	0	0	0
Ints3	integrator complex subunit 3	-279	90237088	90238587	Snx27	sorting nexin family member 27	23713	94360538	94365313	2.37296e-10	2.37201e-08	5.62131e-11	1.4635e-09	0	0	0
Ints3	integrator complex subunit 3	-279	90237088	90238587	Pi4kb	phosphatidylinositol 4-kinase, catalytic, beta polypeptide	1446	94779979	94780219	0	0	0.00152727	0.0126098	0	0	0
Ints3	integrator complex subunit 3	-8248	90243878	90247735	S100a6	S100 calcium binding protein A6 (calcyclin)	4426	90420276	90422209	0.00022218	0.00551591	1.13656e-09	2.54332e-08	1	3	1
Ints3	integrator complex subunit 3	-8248	90243878	90247735	Rptn	repetin	13791	93210308	93212516	8.81654e-06	0.000353029	1.19174e-05	0.000148479	1	3	0
Ints3	integrator complex subunit 3	-8248	90243878	90247735	Scnm1	sodium channel modifier 1	1829	94935185	94937025	0.000831147	0.0161484	7.24003e-05	0.000791367	0	3	1
Ints3	integrator complex subunit 3	-8248	90243878	90247735	Lce3a	late cornified envelope 3A	-9	92729766	92730557	0.000164575	0.00429557	0.00190472	0.0153961	0	2	0
Ints3	integrator complex subunit 3	-8248	90243878	90247735	Pogz	pogo transposable element with ZNF domain	-4960	94635816	94637242	0.00140705	0.0247747	5.26317e-05	0.000589884	0	2	0
Npr1	natriuretic peptide receptor 1	10915	90258530	90259217	Tchhl1	trichohyalin-like 1	-6389	93262733	93269842	1.75734e-07	1.06394e-05	0.000463486	0.00428396	0	3	0
Npr1	natriuretic peptide receptor 1	6663	90262469	90263781	Riiad1	regulatory subunit of type II PKA R-subunit (RIIa) domain containing 1	6325	94269685	94272691	0.00133815	0.0238472	0.00300928	0.0230685	0	3	0
Npr1	natriuretic peptide receptor 1	6663	90262469	90263781	Celf3	CUGBP, Elav-like family member 3	24814	94310533	94312384	4.9738e-14	8.86002e-12	7.64651e-06	9.86826e-05	1	2	0
Npr1	natriuretic peptide receptor 1	6663	90262469	90263781	Crct1	cysteine-rich C-terminal 1	9150	92810148	92810769	1.48198e-05	0.000553776	4.58736e-06	6.1388e-05	0	2	1
Npr1	natriuretic peptide receptor 1	6663	90262469	90263781	Nup210l	nucleoporin 210-like	711	89908121	89909410	0.000182594	0.00467084	6.9828e-07	1.06824e-05	0	2	0
Npr1	natriuretic peptide receptor 1	6663	90262469	90263781	Lce3c	late cornified envelope 3C	6369	92752355	92757200	4.09144e-05	0.0013329	0.000395531	0.00371132	0	2	0
Npr1	natriuretic peptide receptor 1	6663	90262469	90263781	Snx27	sorting nexin family member 27	5902	94380009	94381463	0	0	1.47647e-05	0.000181416	0	2	0
Npr1	natriuretic peptide receptor 1	475	90266498	90272128	S100a6	S100 calcium binding protein A6 (calcyclin)	4426	90420276	90422209	7.70762e-07	4.05144e-05	0	0	3	3	1
Npr1	natriuretic peptide receptor 1	475	90266498	90272128	Cdc42se1	CDC42 small effector 1	3950	95033828	95039802	0.00131244	0.0234491	1.5571e-08	3.02469e-07	2	3	1
Npr1	natriuretic peptide receptor 1	475	90266498	90272128	Tdpoz2	TD and POZ domain containing 2	44997	93411531	93411691	0.00320694	0.0474196	0.000232473	0.00229912	3	2	1
Npr1	natriuretic peptide receptor 1	475	90266498	90272128	Snx27	sorting nexin family member 27	39157	94345783	94349180	0.00144903	0.0253305	0.000688378	0.00613084	2	2	0
Npr1	natriuretic peptide receptor 1	475	90266498	90272128	S100a11	S100 calcium binding protein A11 (calgizzarin)	8422	93332462	93333219	3.02459e-05	0.00102835	1.5494e-08	3.0142e-07	2	2	0
Ilf2	interleukin enhancer binding factor 2	-578	90272680	90286410	Snx27	sorting nexin family member 27	-26911	94410600	94416498	0.00322122	0.0475549	0.000983222	0.00846977	3	1	3
Ilf2	interleukin enhancer binding factor 2	-578	90272680	90286410	S100a6	S100 calcium binding protein A6 (calcyclin)	14317	90429550	90432717	0	0	0.00427298	0.0315282	2	0	3
Snapin	SNAP-associated protein	-1099	90292782	90299286	S100a9	S100 calcium binding protein A9 (calgranulin B)	-6352	90501782	90510208	3.09662e-05	0.00105026	0	0	3	3	2
Snapin	SNAP-associated protein	-1099	90292782	90299286	Tuft1	tuftelin 1	35513	94426954	94427609	5.47403e-05	0.00170471	6.31273e-13	2.03699e-11	2	2	3
Snapin	SNAP-associated protein	-1099	90292782	90299286	Snx27	sorting nexin family member 27	39157	94345783	94349180	0.00246539	0.0387356	0.00121148	0.0102414	2	2	2
Snapin	SNAP-associated protein	-4935	90299805	90299935	Gm10696	predicted gene 10696	12380	93969272	93970198	0.00233912	0.0371792	0	0	2	2	2
Snapin	SNAP-associated protein	-6735	90300738	90302602	S100a2	S100 calcium binding protein A2	-8807	90384827	90385898	5.57922e-07	3.02616e-05	0.000631094	0.00567935	3	1	3
Snapin	SNAP-associated protein	-6735	90300738	90302602	S100a9	S100 calcium binding protein A9 (calgranulin B)	-6352	90501782	90510208	1.5727e-06	7.68978e-05	0	0	3	1	2
Snapin	SNAP-associated protein	-6735	90300738	90302602	S100a7a	S100 calcium binding protein A7A	-12329	90442009	90449781	0	0	0	0	3	1	2
Snapin	SNAP-associated protein	-6735	90300738	90302602	S100a10	S100 calcium binding protein A10 (calpactin)	2306	93360291	93362400	0.00102093	0.0190266	0.000460269	0.00425647	2	1	2
Snapin	SNAP-associated protein	-6735	90300738	90302602	S100a8	S100 calcium binding protein A8 (calgranulin A)	10899	90483393	90484391	7.65201e-10	7.16767e-08	0	0	2	0	2
Snapin	SNAP-associated protein	-9117	90303395	90304709	Selenbp1	selenium binding protein 1	-10750	94725960	94726551	1.4042e-05	0.000529701	2.33147e-14	8.8806e-13	0	0	2
Snapin	SNAP-associated protein	-9117	90303395	90304709	S100a8	S100 calcium binding protein A8 (calgranulin A)	3615	90475366	90477851	4.23151e-06	0.000186847	1.53666e-05	0.000188459	0	0	2
Chtop	chromatin target of PRMT1	4621	90307415	90310183	S100a9	S100 calcium binding protein A9 (calgranulin B)	-6352	90501782	90510208	1.55542e-13	2.57283e-11	0.000440748	0.00409395	1	1	0
Chtop	chromatin target of PRMT1	4621	90307415	90310183	S100a6	S100 calcium binding protein A6 (calcyclin)	9586	90424820	90427985	0.000128386	0.00348159	1.50913e-07	2.5581e-06	1	1	0
Chtop	chromatin target of PRMT1	4621	90307415	90310183	Lor	loricrin	34193	91852019	91853723	0.00333263	0.048845	2.58682e-13	8.75562e-12	0	1	0
Chtop	chromatin target of PRMT1	4621	90307415	90310183	Tdpoz2	TD and POZ domain containing 2	44997	93411531	93411691	0.000773141	0.0152374	1.01804e-10	2.57026e-09	1	0	1
Chtop	chromatin target of PRMT1	4621	90307415	90310183	S100a9	S100 calcium binding protein A9 (calgranulin B)	1318	90497381	90499270	1.38611e-12	2.0202e-10	0.00712784	0.0491829	0	0	0
S100a13	S100 calcium binding protein A13	4281	90322416	90322860	S100a2	S100 calcium binding protein A2	-8807	90384827	90385898	0.000162827	0.00425796	0	0	1	3	1
S100a13	S100 calcium binding protein A13	4281	90322416	90322860	Pogz	pogo transposable element with ZNF domain	-4960	94635816	94637242	0.000183489	0.00468653	3.30151e-11	8.81821e-10	0	2	0
S100a13	S100 calcium binding protein A13	4281	90322416	90322860	Sprr3	small proline-rich protein 3	-266	92259142	92266675	2.82373e-05	0.00097034	5.15547e-05	0.000578553	0	2	0
S100a13	S100 calcium binding protein A13	4281	90322416	90322860	Flg	filaggrin	-28239.5	93053185	93053316	2.60116e-08	1.86779e-06	0	0	0	2	0
S100a13	S100 calcium binding protein A13	4281	90322416	90322860	S100a10	S100 calcium binding protein A10 (calpactin)	29250	93387773	93388806	0.000333441	0.00768109	0.00108079	0.00922861	0	2	0
S100a14	S100 calcium binding protein A14	-5034	90323054	90328420	S100a2	S100 calcium binding protein A2	-8807	90384827	90385898	4.28521e-09	3.54057e-07	0	0	3	3	1
S100a14	S100 calcium binding protein A14	-5034	90323054	90328420	S100a6	S100 calcium binding protein A6 (calcyclin)	4426	90420276	90422209	1.16852e-10	1.23155e-08	0.00173452	0.0141437	3	3	1
S100a14	S100 calcium binding protein A14	-5034	90323054	90328420	S100a7a	S100 calcium binding protein A7A	-12329	90442009	90449781	0.00113187	0.0206569	0.000358163	0.00339586	3	3	0
S100a14	S100 calcium binding protein A14	-5034	90323054	90328420	S100a16	S100 calcium binding protein A16	14540	90358910	90360460	0.00258812	0.0401928	0.000232287	0.00229771	2	2	1
S100a14	S100 calcium binding protein A14	-5034	90323054	90328420	S100a8	S100 calcium binding protein A8 (calgranulin A)	10899	90483393	90484391	2.43236e-07	1.4361e-05	2.52994e-11	6.84079e-10	2	2	0
S100a14	S100 calcium binding protein A14	-5034	90323054	90328420	Lce3d	late cornified envelope 3D	-1515	92758725	92760869	0.00221939	0.0356844	0	0	2	2	0
S100a14	S100 calcium binding protein A14	-5034	90323054	90328420	Tchhl1	trichohyalin-like 1	-13086	93257437	93261744	0.000120262	0.00329256	2.79123e-05	0.000327572	2	2	0
S100a14	S100 calcium binding protein A14	-5034	90323054	90328420	Pi4kb	phosphatidylinositol 4-kinase, catalytic, beta polypeptide	3236	94781657	94782122	0.000128272	0.00347985	1.22125e-15	5.24461e-14	2	2	0
S100a14	S100 calcium binding protein A14	478	90330428	90332070	S100a2	S100 calcium binding protein A2	-8807	90384827	90385898	2.37283e-06	0.000111007	0	0	3	1	1
S100a14	S100 calcium binding protein A14	478	90330428	90332070	S100a5	S100 calcium binding protein A5	-2222	90407427	90413018	0.000157595	0.00414192	0	0	3	1	1
S100a14	S100 calcium binding protein A14	478	90330428	90332070	Lce3f	late cornified envelope 3F	10322	92806203	92806737	0.000213581	0.00532144	7.02216e-06	9.11847e-05	3	1	0
S100a14	S100 calcium binding protein A14	478	90330428	90332070	Tuft1	tuftelin 1	8640	94454012	94454296	2.47155e-06	0.000115045	1.08501e-07	1.88104e-06	2	1	1
S100a14	S100 calcium binding protein A14	478	90330428	90332070	S100a10	S100 calcium binding protein A10 (calpactin)	2306	93360291	93362400	0.000594753	0.0123034	0	0	2	1	0
S100a14	S100 calcium binding protein A14	478	90330428	90332070	S100a16	S100 calcium binding protein A16	14540	90358910	90360460	0.000403888	0.00895023	0.00124573	0.0105073	2	0	1
S100a14	S100 calcium binding protein A14	478	90330428	90332070	Them5	thioesterase superfamily member 5	-1527	94144432	94144557	0	0	0	0	2	0	1
S100a14	S100 calcium binding protein A14	478	90330428	90332070	S100a9	S100 calcium binding protein A9 (calgranulin B)	7712	90490837	90493026	1.29621e-06	6.47069e-05	0	0	2	0	0
S100a14	S100 calcium binding protein A14	478	90330428	90332070	Lce3e	late cornified envelope 3E	11688	92780585	92784757	0.00294101	0.0443609	0	0	2	0	0
S100a14	S100 calcium binding protein A14	478	90330428	90332070	Pogz	pogo transposable element with ZNF domain	-4960	94635816	94637242	0.000814246	0.0158929	8.07503e-09	1.62815e-07	2	0	0
S100a14	S100 calcium binding protein A14	478	90330428	90332070	S100a8	S100 calcium binding protein A8 (calgranulin A)	10899	90483393	90484391	0.000135848	0.00365447	0	0	2	0	0
S100a14	S100 calcium binding protein A14	478	90330428	90332070	S100a11	S100 calcium binding protein A11 (calgizzarin)	8422	93332462	93333219	4.64431e-05	0.00148231	0	0	2	0	0
S100a14	S100 calcium binding protein A14	478	90330428	90332070	Selenbp2	selenium binding protein 2	26698	94523769	94524618	0.000731961	0.0146123	0.00024743	0.00243239	2	0	0
S100a14	S100 calcium binding protein A14	4590	90334328	90336394	S100a9	S100 calcium binding protein A9 (calgranulin B)	-6352	90501782	90510208	0.00244276	0.0384381	7.15456e-05	0.000782512	3	1	2
S100a14	S100 calcium binding protein A14	4590	90334328	90336394	S100a7a	S100 calcium binding protein A7A	-12329	90442009	90449781	0.00154426	0.0266377	8.03582e-05	0.000871104	3	1	2
S100a14	S100 calcium binding protein A14	4590	90334328	90336394	Crct1	cysteine-rich C-terminal 1	6086	92812719	92814326	0.000409797	0.00906913	4.92828e-13	1.61239e-11	2	0	3
S100a14	S100 calcium binding protein A14	4590	90334328	90336394	S100a8	S100 calcium binding protein A8 (calgranulin A)	10899	90483393	90484391	0.000414874	0.00916688	1.77636e-15	7.48183e-14	2	0	2
S100a14	S100 calcium binding protein A14	4590	90334328	90336394	Gm4858	predicted gene 4858	24825	92901145	92903392	0.000672856	0.0136249	6.44484e-13	2.07325e-11	2	0	2
S100a14	S100 calcium binding protein A14	4590	90334328	90336394	Snx27	sorting nexin family member 27	48679	94336601	94339317	1.06327e-05	0.000416548	0	0	2	0	2
S100a16	S100 calcium binding protein A16	7395	90350170	90354911	S100a2	S100 calcium binding protein A2	-8807	90384827	90385898	0.00274786	0.0421026	8.15263e-07	1.23462e-05	1	3	1
S100a16	S100 calcium binding protein A16	7395	90350170	90354911	Bnipl	BCL2/adenovirus E1B 19kD interacting protein like	-4708	95055535	95064111	3.16475e-06	0.000144408	2.17687e-06	3.07596e-05	0	3	1
S100a16	S100 calcium binding protein A16	19515	90360461	90368860	S100a6	S100 calcium binding protein A6 (calcyclin)	4426	90420276	90422209	9.05811e-09	7.07727e-07	0	0	1	1	3
S100a16	S100 calcium binding protein A16	19515	90360461	90368860	Sema6c	sema domain, transmembrane domain (TM), and cytoplasmic domain, (semaphorin) 6C	4445	94972063	94973349	0.00229958	0.0366977	2.71205e-12	8.17886e-11	1	1	2
S100a16	S100 calcium binding protein A16	19515	90360461	90368860	Sema6c	sema domain, transmembrane domain (TM), and cytoplasmic domain, (semaphorin) 6C	6558	94974197	94975442	0	0	3.11102e-10	7.4264e-09	1	1	2
S100a16	S100 calcium binding protein A16	19515	90360461	90368860	Psmd4	proteasome (prosome, macropain) 26S subunit, non-ATPase, 4	-24169	94869588	94871823	1.66084e-05	0.000611025	2.77556e-15	1.15241e-13	0	1	2
S100a16	S100 calcium binding protein A16	19515	90360461	90368860	Gm16740	predicted gene, 16740	-25852	94994683	94996372	8.44713e-05	0.00245455	9.22564e-08	1.61593e-06	0	1	2
S100a16	S100 calcium binding protein A16	19515	90360461	90368860	S100a11	S100 calcium binding protein A11 (calgizzarin)	6385	93329628	93331979	1.04824e-05	0.00041221	0.00151328	0.0125011	1	0	3
S100a16	S100 calcium binding protein A16	19515	90360461	90368860	Lelp1	late cornified envelope-like proline-rich 1	8605	91936375	91939767	4.52523e-05	0.00145042	0.00255538	0.0199499	0	0	2
S100a2	S100 calcium binding protein A2	-23863	90370241	90370371	Mrpl9	mitochondrial ribosomal protein L9	14491	94257578	94265921	0.00335388	0.0490443	0.000178698	0.0018137	1	1	2
S100a2	S100 calcium binding protein A2	-23863	90370241	90370371	Pi4kb	phosphatidylinositol 4-kinase, catalytic, beta polypeptide	3236	94781657	94782122	1.11022e-16	2.73833e-14	0	0	0	0	2
S100a2	S100 calcium binding protein A2	-2154	90385899	90398131	S100a6	S100 calcium binding protein A6 (calcyclin)	4426	90420276	90422209	2.3009e-10	2.31189e-08	1.92357e-12	5.88885e-11	3	3	3
S100a2	S100 calcium binding protein A2	-2154	90385899	90398131	Snx27	sorting nexin family member 27	-26911	94410600	94416498	1.68814e-06	8.18487e-05	2.11095e-05	0.000253047	3	3	3
S100a2	S100 calcium binding protein A2	-2154	90385899	90398131	S100a13	S100 calcium binding protein A13	1144	90316587	90322415	1.58762e-14	3.06376e-12	0.000116643	0.00122381	2	3	2
S100a2	S100 calcium binding protein A2	-2154	90385899	90398131	Crnn	cornulin	6857	92954599	92956533	0.000343742	0.00786716	2.59864e-06	3.62036e-05	2	3	2
S100a2	S100 calcium binding protein A2	-2154	90385899	90398131	Tdpoz2	TD and POZ domain containing 2	44997	93411531	93411691	0.000295758	0.0069769	5.55112e-16	2.44997e-14	3	2	3
S100a2	S100 calcium binding protein A2	-2154	90385899	90398131	Lce6a	late cornified envelope 6A	10992	92412702	92416478	0.000556262	0.0116575	0.00109877	0.00936686	2	2	3
S100a2	S100 calcium binding protein A2	-2154	90385899	90398131	Lce1l	late cornified envelope 1L	7991	92638268	92656166	0.00062647	0.0128416	4.55191e-15	1.8548e-13	2	2	2
S100a2	S100 calcium binding protein A2	-2154	90385899	90398131	S100a11	S100 calcium binding protein A11 (calgizzarin)	8422	93332462	93333219	1.73879e-06	8.39846e-05	7.1047e-06	9.20908e-05	2	2	2
S100a3	S100 calcium binding protein A3	878	90402605	90407426	Bnipl	BCL2/adenovirus E1B 19kD interacting protein like	-4708	95055535	95064111	0.00283021	0.0429812	1.11354e-05	0.000139463	0	3	3
S100a3	S100 calcium binding protein A3	878	90402605	90407426	S100a13	S100 calcium binding protein A13	1144	90316587	90322415	5.3985e-05	0.00168497	0.000294922	0.00284239	0	3	2
S100a3	S100 calcium binding protein A3	878	90402605	90407426	Lce6a	late cornified envelope 6A	10992	92412702	92416478	9.33367e-05	0.0026575	0.000460202	0.00425647	0	2	3
S100a3	S100 calcium binding protein A3	878	90402605	90407426	Lelp1	late cornified envelope-like proline-rich 1	-31429	91977415	91978795	0.000231818	0.00570927	0.00175078	0.0142569	0	2	3
S100a3	S100 calcium binding protein A3	878	90402605	90407426	Lce1d	late cornified envelope 1D	-1853	92490583	92495387	0.000361338	0.0081813	3.00036e-09	6.36194e-08	0	2	2
S100a3	S100 calcium binding protein A3	878	90402605	90407426	Pogz	pogo transposable element with ZNF domain	6000	94647094	94647885	1.36505e-09	1.22365e-07	4.11297e-06	5.5506e-05	0	2	2
S100a5	S100 calcium binding protein A5	910	90413019	90413689	Lce1m	late cornified envelope 1M	-16245	92832517	92845937	0.00300881	0.0451466	2.22744e-06	3.14152e-05	3	3	3
S100a5	S100 calcium binding protein A5	910	90413019	90413689	Gm16740	predicted gene, 16740	-25852	94994683	94996372	0.00038632	0.00864364	0.00131025	0.0109985	2	3	2
S100a5	S100 calcium binding protein A5	910	90413019	90413689	Lce1d	late cornified envelope 1D	2251	92487334	92490428	8.84463e-05	0.00254521	1.24149e-08	2.44321e-07	2	2	2
S100a5	S100 calcium binding protein A5	910	90413019	90413689	Flg	filaggrin	-28239.5	93053185	93053316	0.00109479	0.0201167	0.000103686	0.00110038	2	2	2
S100a6	S100 calcium binding protein A6 (calcyclin)	6698	90422210	90424819	Snapin	SNAP-associated protein	-5401	90299936	90300737	3.74024e-05	0.00123294	5.98115e-08	1.07339e-06	3	3	1
S100a6	S100 calcium binding protein A6 (calcyclin)	6698	90422210	90424819	Npr1	natriuretic peptide receptor 1	-2616	90272129	90272679	0.000993886	0.0186447	6.18452e-06	8.10284e-05	3	2	0
S100a6	S100 calcium binding protein A6 (calcyclin)	6698	90422210	90424819	Smcp	sperm mitochondria-associated cysteine-rich protein	-15802	92408654	92408842	6.94203e-05	0.00208253	1.11022e-16	5.1874e-15	2	2	1
S100a6	S100 calcium binding protein A6 (calcyclin)	6698	90422210	90424819	Chtop	chromatin target of PRMT1	7358	90304710	90307414	0.000466875	0.0100808	1.55431e-15	6.58884e-14	2	2	1
S100a6	S100 calcium binding protein A6 (calcyclin)	6698	90422210	90424819	Tuft1	tuftelin 1	35513	94426954	94427609	0.000305547	0.0071592	0	0	2	2	1
S100a6	S100 calcium binding protein A6 (calcyclin)	6698	90422210	90424819	S100a9	S100 calcium binding protein A9 (calgranulin B)	7712	90490837	90493026	0.000632986	0.0129465	0	0	2	2	0
S100a6	S100 calcium binding protein A6 (calcyclin)	6698	90422210	90424819	Rptn	repetin	20523	93217456	93218832	0.00170671	0.0287964	3.07099e-05	0.000358006	2	2	0
S100a6	S100 calcium binding protein A6 (calcyclin)	6698	90422210	90424819	Tchh	trichohyalin	-11660	93234250	93234935	6.96796e-09	5.54819e-07	8.4209e-05	0.000909472	2	2	0
S100a6	S100 calcium binding protein A6 (calcyclin)	6698	90422210	90424819	S100a10	S100 calcium binding protein A10 (calpactin)	34379	93391263	93395574	4.95967e-05	0.00157094	0	0	2	2	0
S100a6	S100 calcium binding protein A6 (calcyclin)	6698	90422210	90424819	4930558C23Rik	RIKEN cDNA 4930558C23 gene	19737	95183553	95190499	0.000116537	0.00320357	2.26597e-05	0.000270335	2	2	0
S100a6	S100 calcium binding protein A6 (calcyclin)	20547	90432718	90442008	Mir7013	microRNA mir-7013	-2906	94803678	94806691	8.36775e-13	1.26605e-10	5.22915e-13	1.70408e-11	3	3	3
S100a6	S100 calcium binding protein A6 (calcyclin)	20547	90432718	90442008	Npr1	natriuretic peptide receptor 1	16010	90249027	90258529	0.000575514	0.0119797	0	0	2	3	2
S100a6	S100 calcium binding protein A6 (calcyclin)	20547	90432718	90442008	Cgn	cingulin	15631	94573683	94575930	0.00178277	0.0298381	6.26912e-06	8.20959e-05	2	3	2
S100a6	S100 calcium binding protein A6 (calcyclin)	20547	90432718	90442008	Npr1	natriuretic peptide receptor 1	-2616	90272129	90272679	0.000126476	0.00343672	0	0	3	2	2
S100a6	S100 calcium binding protein A6 (calcyclin)	20547	90432718	90442008	Mir7012	microRNA mir-7012	25756	90094336	90105319	3.24119e-07	1.85965e-05	0	0	2	2	2
S100a6	S100 calcium binding protein A6 (calcyclin)	20547	90432718	90442008	Lce1d	late cornified envelope 1D	2251	92487334	92490428	1.21021e-05	0.000467091	0	0	2	2	2
S100a6	S100 calcium binding protein A6 (calcyclin)	20547	90432718	90442008	Rptn	repetin	-13581	93181080	93187000	2.34445e-08	1.6966e-06	0	0	2	2	2
S100a7a	S100 calcium binding protein A7A	-3744	90449782	90459179	Snapin	SNAP-associated protein	-5401	90299936	90300737	0.000129947	0.00351502	3.33067e-16	1.5015e-14	3	3	1
S100a7a	S100 calcium binding protein A7A	-3744	90449782	90459179	S100a6	S100 calcium binding protein A6 (calcyclin)	4426	90420276	90422209	2.08283e-05	0.000743316	3.77104e-05	0.000432896	3	3	1
S100a7a	S100 calcium binding protein A7A	-3744	90449782	90459179	Npr1	natriuretic peptide receptor 1	16010	90249027	90258529	1.48799e-07	9.22297e-06	0	0	2	3	0
S100a7a	S100 calcium binding protein A7A	-3744	90449782	90459179	Npr1	natriuretic peptide receptor 1	-2616	90272129	90272679	0.000866606	0.0166923	0.000840993	0.00734691	3	2	0
S100a7a	S100 calcium binding protein A7A	-3744	90449782	90459179	S100a10	S100 calcium binding protein A10 (calpactin)	48571	93407372	93407848	0.00291063	0.0439981	8.43987e-05	0.000911334	3	2	0
S100a7a	S100 calcium binding protein A7A	-3744	90449782	90459179	Chtop	chromatin target of PRMT1	7358	90304710	90307414	0.000938346	0.0178267	5.38729e-07	8.38307e-06	2	2	1
S100a7a	S100 calcium binding protein A7A	-3744	90449782	90459179	Crct1	cysteine-rich C-terminal 1	2964	92815150	92818139	0.000520141	0.0110417	0.000361199	0.00341971	2	2	1
S100a7a	S100 calcium binding protein A7A	-3744	90449782	90459179	Zfp687	zinc finger protein 687	-10984	94829372	94830916	0.00182781	0.0304452	0.00146045	0.0121085	2	2	1
S100a7a	S100 calcium binding protein A7A	-3744	90449782	90459179	Mir7012	microRNA mir-7012	25756	90094336	90105319	6.52654e-05	0.00197638	2.79772e-06	3.8792e-05	2	2	0
S100a7a	S100 calcium binding protein A7A	-3744	90449782	90459179	Oaz3	ornithine decarboxylase antizyme 3	3711	94232733	94240991	0.000336306	0.00773853	0.000866384	0.00754115	2	2	0
S100a7a	S100 calcium binding protein A7A	-3744	90449782	90459179	Gatad2b	GATA zinc finger domain containing 2B	-687	90143814	90145965	0.00327069	0.0481487	2.3603e-11	6.40516e-10	2	2	0
S100a7a	S100 calcium binding protein A7A	-3744	90449782	90459179	Flg	filaggrin	-28239.5	93053185	93053316	3.46295e-08	2.41787e-06	9.21041e-13	2.92002e-11	2	2	0
S100a7a	S100 calcium binding protein A7A	-3744	90449782	90459179	Tchh	trichohyalin	-6463	93238765	93240814	0.000394977	0.00879719	1.04214e-07	1.80909e-06	2	2	0
S100a7a	S100 calcium binding protein A7A	-3744	90449782	90459179	Gm16740	predicted gene, 16740	-8677	95012017	95013388	7.52558e-06	0.000308599	0	0	2	2	0
S100a8	S100 calcium binding protein A8 (calgranulin A)	1167	90472955	90475365	Npr1	natriuretic peptide receptor 1	16010	90249027	90258529	7.39931e-06	0.00030387	1.66019e-05	0.000202288	2	1	0
S100a8	S100 calcium binding protein A8 (calgranulin A)	5545	90477852	90479224	Celf3	CUGBP, Elav-like family member 3	11033	94297404	94297950	0.00019951	0.00501885	3.35461e-06	4.58009e-05	0	1	0
S100a8	S100 calcium binding protein A8 (calgranulin A)	5545	90477852	90479224	Mir7013	microRNA mir-7013	-12805	94794410	94796161	0.00128594	0.0230647	2.57747e-06	3.59276e-05	1	0	1
S100a8	S100 calcium binding protein A8 (calgranulin A)	5545	90477852	90479224	Crct1	cysteine-rich C-terminal 1	6086	92812719	92814326	0.000415517	0.00917623	0	0	0	0	1
S100a8	S100 calcium binding protein A8 (calgranulin A)	5545	90477852	90479224	Snx27	sorting nexin family member 27	39157	94345783	94349180	0.000165575	0.00431762	0	0	0	0	0
S100a8	S100 calcium binding protein A8 (calgranulin A)	9169	90480933	90483392	Lce1a1	late cornified envelope 1A1	-2066	92453344	92455247	0.00153633	0.0265334	2.63467e-12	7.95462e-11	0	0	0
S100a9	S100 calcium binding protein A9 (calgranulin B)	9884	90488683	90490836	Crnn	cornulin	11424	92959786	92960481	0.00334401	0.0489544	7.51066e-13	2.40288e-11	0	0	0
S100a9	S100 calcium binding protein A9 (calgranulin B)	9884	90488683	90490836	Rptn	repetin	5140	93202445	93203078	4.48962e-05	0.00144178	5.76206e-14	2.1136e-12	0	0	0
S100a9	S100 calcium binding protein A9 (calgranulin B)	4440	90493027	90497380	S100a10	S100 calcium binding protein A10 (calpactin)	2306	93360291	93362400	0.00221183	0.0356109	3.33067e-16	1.5015e-14	0	1	0
S100a9	S100 calcium binding protein A9 (calgranulin B)	4440	90493027	90497380	Gatad2b	GATA zinc finger domain containing 2B	10102	90154384	90156972	0.000829305	0.0161232	1.04698e-10	2.63952e-09	0	0	0
S100a9	S100 calcium binding protein A9 (calgranulin B)	4440	90493027	90497380	Lce1a1	late cornified envelope 1A1	1910	92449124	92451515	0	0	0.00129956	0.0109247	0	0	0
S100a9	S100 calcium binding protein A9 (calgranulin B)	4440	90493027	90497380	Pogz	pogo transposable element with ZNF domain	-2494	94638405	94639586	0.00305556	0.0457163	0.00289974	0.0223036	0	0	0
S100a9	S100 calcium binding protein A9 (calgranulin B)	-11495	90510209	90512067	Tdpoz4	TD and POZ domain containing 4	-25890	93574073	93574787	0.000846384	0.0163655	0.00716973	0.0494389	2	2	0
Pglyrp4	peptidoglycan recognition protein 4	400	90529765	90532691	Rptn	repetin	-30615	93164549	93169464	0.00309993	0.0462371	0.000374852	0.00353243	1	1	3
Pglyrp4	peptidoglycan recognition protein 4	400	90529765	90532691	Crnn	cornulin	6857	92954599	92956533	0.0011463	0.0208698	3.82355e-08	7.02737e-07	0	1	2
Pglyrp4	peptidoglycan recognition protein 4	400	90529765	90532691	Smcp	sperm mitochondria-associated cysteine-rich protein	-15802	92408654	92408842	0.000111397	0.00308634	5.62883e-14	2.06762e-12	0	0	3
Pglyrp4	peptidoglycan recognition protein 4	5382	90533269	90539151	Tchh	trichohyalin	-6463	93238765	93240814	4.46717e-10	4.32536e-08	0.00194195	0.0156681	0	0	2
Pglyrp4	peptidoglycan recognition protein 4	15620	90545558	90547338	S100a11	S100 calcium binding protein A11 (calgizzarin)	6385	93329628	93331979	0.000847082	0.0163696	2.46602e-09	5.27573e-08	1	0	1
Pglyrp4	peptidoglycan recognition protein 4	15620	90545558	90547338	Cgn	cingulin	1476	94586753	94591170	0.00278968	0.042532	2.09252e-06	2.96555e-05	0	0	1
Pglyrp4	peptidoglycan recognition protein 4	15620	90545558	90547338	Tchhl1	trichohyalin-like 1	-13086	93257437	93261744	0.00164607	0.0279942	6.80316e-10	1.56023e-08	0	0	0
Pglyrp4	peptidoglycan recognition protein 4	15620	90545558	90547338	Gm10696	predicted gene 10696	12380	93969272	93970198	0.000599756	0.0123901	0.000283825	0.00275058	0	0	0
Pglyrp4	peptidoglycan recognition protein 4	25920	90556642	90556855	Them5	thioesterase superfamily member 5	-1527	94144432	94144557	3.77886e-06	0.000168972	0	0	0	0	1
Pglyrp4	peptidoglycan recognition protein 4	25920	90556642	90556855	Cgn	cingulin	-5013	94594514	94596387	0.000794032	0.0155462	2.36518e-08	4.49148e-07	0	0	1
Pglyrp4	peptidoglycan recognition protein 4	25920	90556642	90556855	Tchh	trichohyalin	-23279	93220026	93225921	1.94289e-14	3.68957e-12	0	0	0	0	0
Pglyrp4	peptidoglycan recognition protein 4	31956	90562308	90563261	Rptn	repetin	13791	93210308	93212516	2.07726e-05	0.000741962	9.65812e-08	1.68494e-06	1	1	0
Pglyrp4	peptidoglycan recognition protein 4	31956	90562308	90563261	Psmb4	proteasome (prosome, macropain) subunit, beta type 4	2644	94688152	94688320	0.00166545	0.0282381	0.00631947	0.0443793	1	1	0
Pglyrp4	peptidoglycan recognition protein 4	31956	90562308	90563261	Lce3f	late cornified envelope 3F	10322	92806203	92806737	2.19881e-06	0.000103681	2.27794e-08	4.33549e-07	1	1	0
Pglyrp4	peptidoglycan recognition protein 4	31956	90562308	90563261	Lce1m	late cornified envelope 1M	-2646	92823843	92827413	0.000235969	0.005782	1.11022e-16	5.1874e-15	0	1	1
Pglyrp4	peptidoglycan recognition protein 4	31956	90562308	90563261	Crnn	cornulin	6857	92954599	92956533	0.000757894	0.0149972	0	0	0	1	0
Pglyrp4	peptidoglycan recognition protein 4	31956	90562308	90563261	Lce3e	late cornified envelope 3E	11688	92780585	92784757	0.000105142	0.00294138	1.55431e-15	6.58884e-14	0	0	0
Pglyrp4	peptidoglycan recognition protein 4	31956	90562308	90563261	Pogz	pogo transposable element with ZNF domain	-4960	94635816	94637242	0.000901104	0.0172521	1.11022e-16	5.1874e-15	0	0	0
Pglyrp4	peptidoglycan recognition protein 4	31956	90562308	90563261	Pglyrp4	peptidoglycan recognition protein 4	30162	90559673	90562307	0	0	4.87617e-05	0.000549773	0	0	0
Pglyrp4	peptidoglycan recognition protein 4	31956	90562308	90563261	Pglyrp3	peptidoglycan recognition protein 3	-94045	91722640	91726281	1.03408e-07	6.63187e-06	1.67107e-06	2.41003e-05	0	0	0
Pglyrp4	peptidoglycan recognition protein 4	31956	90562308	90563261	Sprr4	small proline-rich protein 4	-13626	92316489	92319594	1.28732e-09	1.15771e-07	0.000282654	0.00274125	0	0	0
Pglyrp4	peptidoglycan recognition protein 4	31956	90562308	90563261	Lce1a1	late cornified envelope 1A1	8369	92443216	92444505	0.000642008	0.0131021	5.66214e-15	2.28592e-13	0	0	0
Pglyrp4	peptidoglycan recognition protein 4	31956	90562308	90563261	Lce1a1	late cornified envelope 1A1	-2066	92453344	92455247	1.58749e-05	0.000588455	2.05376e-06	2.91612e-05	0	0	0
Pglyrp4	peptidoglycan recognition protein 4	31956	90562308	90563261	Flg	filaggrin	-10161.5	93068056	93074601	0.00207774	0.0338111	1.70373e-07	2.86762e-06	0	0	0
Pglyrp4	peptidoglycan recognition protein 4	31956	90562308	90563261	Tchhl1	trichohyalin-like 1	-13086	93257437	93261744	9.69146e-08	6.26799e-06	0.00301384	0.0230901	0	0	0
Pglyrp4	peptidoglycan recognition protein 4	31956	90562308	90563261	Snx27	sorting nexin family member 27	23713	94360538	94365313	1.01283e-05	0.000399982	0	0	0	0	0
Pglyrp4	peptidoglycan recognition protein 4	45955	90576431	90577136	Tdpoz2	TD and POZ domain containing 2	44997	93411531	93411691	8.84991e-09	6.92758e-07	1.8029e-06	2.58788e-05	1	0	1
Pglyrp4	peptidoglycan recognition protein 4	110420	90636370	90646127	Them5	thioesterase superfamily member 5	-1527	94144432	94144557	5.67059e-07	3.06973e-05	0	0	0	0	1
Pglyrp4	peptidoglycan recognition protein 4	110420	90636370	90646127	Sprr2h	small proline-rich protein 2H	-762	92188333	92189358	5.02949e-06	0.000216353	2.4092e-05	0.000286317	0	0	0
Pglyrp4	peptidoglycan recognition protein 4	110420	90636370	90646127	Lce3d	late cornified envelope 3D	-1515	92758725	92760869	0.00112005	0.0204803	6.66134e-16	2.91791e-14	0	0	0
Pglyrp4	peptidoglycan recognition protein 4	110420	90636370	90646127	Flg	filaggrin	-10161.5	93068056	93074601	1.31872e-07	8.25462e-06	0	0	0	0	0
Pglyrp4	peptidoglycan recognition protein 4	110420	90636370	90646127	Gm10696	predicted gene 10696	-52051	94030720	94037613	5.99971e-07	3.23111e-05	0.000213019	0.00212632	0	0	0
4930529C04Rik	zinc finger, BED domain containing 4 pseudogene	-87727	90786099	90789616	Rptn	repetin	-30615	93164549	93169464	0.000339616	0.0077932	1.11022e-16	5.1874e-15	1	1	1
4930529C04Rik	zinc finger, BED domain containing 4 pseudogene	-87727	90786099	90789616	Tuft1	tuftelin 1	8640	94454012	94454296	0.00176574	0.0296244	0	0	0	1	1
4930529C04Rik	zinc finger, BED domain containing 4 pseudogene	-87727	90786099	90789616	Hrnr	hornerin	-12006	93109405	93113925	4.05175e-08	2.80316e-06	0.005624	0.0400464	1	0	0
4930529C04Rik	zinc finger, BED domain containing 4 pseudogene	-87727	90786099	90789616	Lce1h	late cornified envelope 1H	1766	92564358	92570084	0.000133315	0.00359445	0.00133111	0.0111398	0	0	0
4930529C04Rik	zinc finger, BED domain containing 4 pseudogene	-87727	90786099	90789616	Lce1a2	late cornified envelope 1A2	487	92473578	92473923	0.0010795	0.019897	0	0	0	0	0
4930529C04Rik	zinc finger, BED domain containing 4 pseudogene	-87727	90786099	90789616	Lce1e	late cornified envelope 1E	2779	92504908	92515527	0.00096216	0.0181887	0.00685449	0.0475647	0	0	0
4930529C04Rik	zinc finger, BED domain containing 4 pseudogene	-87727	90786099	90789616	Flg	filaggrin	-28239.5	93053185	93053316	0.00279811	0.042614	3.44169e-15	1.42225e-13	0	0	0
4930529C04Rik	zinc finger, BED domain containing 4 pseudogene	-87727	90786099	90789616	Hrnr	hornerin	3148	93126665	93126973	3.34024e-05	0.00112013	1.15152e-12	3.62017e-11	0	0	0
4930529C04Rik	zinc finger, BED domain containing 4 pseudogene	-87727	90786099	90789616	S100a10	S100 calcium binding protein A10 (calpactin)	34379	93391263	93395574	0.00081491	0.0158929	2.92829e-10	7.01888e-09	0	0	0
4930529C04Rik	zinc finger, BED domain containing 4 pseudogene	-87727	90786099	90789616	Gm10696	predicted gene 10696	12380	93969272	93970198	3.00023e-11	3.53276e-09	0	0	0	0	0
4930529C04Rik	zinc finger, BED domain containing 4 pseudogene	-47238	90825218	90831475	Gm16740	predicted gene, 16740	-25852	94994683	94996372	0.000932779	0.0177484	0.000896042	0.0077864	0	1	0
4930529C04Rik	zinc finger, BED domain containing 4 pseudogene	-47238	90825218	90831475	Them5	thioesterase superfamily member 5	-1527	94144432	94144557	7.34946e-05	0.00218509	7.88258e-15	3.14612e-13	0	0	1
4930529C04Rik	zinc finger, BED domain containing 4 pseudogene	-47238	90825218	90831475	Selenbp1	selenium binding protein 1	-10750	94725960	94726551	4.81448e-12	6.34072e-10	2.62445e-07	4.29491e-06	0	0	0
4930529C04Rik	zinc finger, BED domain containing 4 pseudogene	-47238	90825218	90831475	Lce1a2	late cornified envelope 1A2	487	92473578	92473923	0.00270253	0.0414919	2.49974e-07	4.1036e-06	0	0	0
4930529C04Rik	zinc finger, BED domain containing 4 pseudogene	-47238	90825218	90831475	Tdpoz2	TD and POZ domain containing 2	1310	93451999	93458598	1.23507e-10	1.29677e-08	0.00077742	0.00684386	0	0	0
4930529C04Rik	zinc finger, BED domain containing 4 pseudogene	-47238	90825218	90831475	Gm10696	predicted gene 10696	-64627	94045486	94047999	6.37304e-05	0.00193551	0.0038937	0.0290189	0	0	0
4930529C04Rik	zinc finger, BED domain containing 4 pseudogene	-41241	90832658	90836029	Sema6c	sema domain, transmembrane domain (TM), and cytoplasmic domain, (semaphorin) 6C	4445	94972063	94973349	0.00179049	0.0299313	1.14858e-05	0.000143509	1	1	0
4930529C04Rik	zinc finger, BED domain containing 4 pseudogene	-4837	90869703	90871792	Tchh	trichohyalin	-6463	93238765	93240814	4.63259e-07	2.5492e-05	7.24751e-07	1.10616e-05	0	0	0
4930529C04Rik	zinc finger, BED domain containing 4 pseudogene	-4837	90869703	90871792	S100a11	S100 calcium binding protein A11 (calgizzarin)	8422	93332462	93333219	0.000226171	0.00559832	2.5224e-11	6.82392e-10	0	0	0
4930529C04Rik	zinc finger, BED domain containing 4 pseudogene	-4837	90869703	90871792	4930558C23Rik	RIKEN cDNA 4930558C23 gene	19737	95183553	95190499	5.1552e-11	5.83929e-09	5.33855e-07	8.31213e-06	0	0	0
9130204L05Rik	RIKEN cDNA 9130204L05 gene	4508	90889739	90890699	Psmb4	proteasome (prosome, macropain) subunit, beta type 4	2644	94688152	94688320	8.50381e-06	0.000342812	7.39263e-06	9.5594e-05	1	1	0
9130204L05Rik	RIKEN cDNA 9130204L05 gene	4508	90889739	90890699	Them5	thioesterase superfamily member 5	-1527	94144432	94144557	8.38597e-06	0.000338716	0	0	0	0	1
9130204L05Rik	RIKEN cDNA 9130204L05 gene	4508	90889739	90890699	Pglyrp3	peptidoglycan recognition protein 3	-338836	91478040	91481299	1.26898e-13	2.14586e-11	0.00425109	0.0313887	0	0	0
9130204L05Rik	RIKEN cDNA 9130204L05 gene	4508	90889739	90890699	Tdpoz2	TD and POZ domain containing 2	1310	93451999	93458598	2.22045e-16	5.33462e-14	0.00394407	0.0293526	0	0	0
9130204L05Rik	RIKEN cDNA 9130204L05 gene	-58722	90953182	90953716	Psmb4	proteasome (prosome, macropain) subunit, beta type 4	2644	94688152	94688320	0.000337342	0.0077538	0.00182781	0.0148246	1	1	0
9130204L05Rik	RIKEN cDNA 9130204L05 gene	-58722	90953182	90953716	Sema6c	sema domain, transmembrane domain (TM), and cytoplasmic domain, (semaphorin) 6C	4445	94972063	94973349	0.00186564	0.0309764	0	0	1	1	0
9130204L05Rik	RIKEN cDNA 9130204L05 gene	-58722	90953182	90953716	Them5	thioesterase superfamily member 5	-14103	94128981	94134855	1.92135e-05	0.000693403	2.446e-07	4.0204e-06	0	1	1
9130204L05Rik	RIKEN cDNA 9130204L05 gene	-58722	90953182	90953716	Lce3d	late cornified envelope 3D	-1515	92758725	92760869	0.00337702	0.0493222	0	0	0	0	0
9130204L05Rik	RIKEN cDNA 9130204L05 gene	-115811	91007703	91013373	Tuft1	tuftelin 1	8640	94454012	94454296	4.00714e-05	0.00130953	0	0	0	1	1
9130204L05Rik	RIKEN cDNA 9130204L05 gene	-115811	91007703	91013373	Psmd4	proteasome (prosome, macropain) 26S subunit, non-ATPase, 4	10064	94836306	94836638	0.0013744	0.0243371	5.76395e-05	0.000641089	0	1	1
9130204L05Rik	RIKEN cDNA 9130204L05 gene	-115811	91007703	91013373	Psmd4	proteasome (prosome, macropain) 26S subunit, non-ATPase, 4	2187	94843076	94845622	0.00032176	0.00745942	1.2889e-06	1.89604e-05	0	1	0
9130204L05Rik	RIKEN cDNA 9130204L05 gene	-115811	91007703	91013373	Pglyrp3	peptidoglycan recognition protein 3	-74712	91742401	91745186	6.28853e-12	8.14058e-10	0.0004692	0.00433068	0	0	0
9130204L05Rik	RIKEN cDNA 9130204L05 gene	-115811	91007703	91013373	Pglyrp3	peptidoglycan recognition protein 3	-70186	91747282	91749357	4.77507e-13	7.39929e-11	7.0494e-05	0.000772618	0	0	0
9130204L05Rik	RIKEN cDNA 9130204L05 gene	-115811	91007703	91013373	Pglyrp3	peptidoglycan recognition protein 3	-46249	91772044	91772469	1.20348e-13	2.05174e-11	3.06629e-06	4.22042e-05	0	0	0
9130204L05Rik	RIKEN cDNA 9130204L05 gene	-115811	91007703	91013373	Pglyrp3	peptidoglycan recognition protein 3	-37774	91780074	91781388	0.00117961	0.0213923	0.00102948	0.00882346	0	0	0
9130204L05Rik	RIKEN cDNA 9130204L05 gene	-115811	91007703	91013373	Lce1a1	late cornified envelope 1A1	1910	92449124	92451515	5.80935e-07	3.13619e-05	0.00187443	0.0151722	0	0	0
9130204L05Rik	RIKEN cDNA 9130204L05 gene	-115811	91007703	91013373	Lce1d	late cornified envelope 1D	-1853	92490583	92495387	4.10616e-12	5.46832e-10	0.000601195	0.00543448	0	0	0
9130204L05Rik	RIKEN cDNA 9130204L05 gene	-115811	91007703	91013373	Tdpoz2	TD and POZ domain containing 2	1310	93451999	93458598	1.23071e-06	6.17329e-05	0.00145902	0.0120992	0	0	0
9130204L05Rik	RIKEN cDNA 9130204L05 gene	-115811	91007703	91013373	Gm9125	predicted gene 9125	51420	93694506	93697585	4.58277e-08	3.1367e-06	2.69835e-08	5.06924e-07	0	0	0
9130204L05Rik	RIKEN cDNA 9130204L05 gene	-115811	91007703	91013373	Gm10696	predicted gene 10696	-52051	94030720	94037613	1.67971e-07	1.02213e-05	0.00254296	0.0198647	0	0	0
9130204L05Rik	RIKEN cDNA 9130204L05 gene	-115811	91007703	91013373	Psmb4	proteasome (prosome, macropain) subunit, beta type 4	21825	94667415	94670695	0.000256626	0.00620117	1.30292e-07	2.23013e-06	0	0	0
9130204L05Rik	RIKEN cDNA 9130204L05 gene	-115811	91007703	91013373	4930558C23Rik	RIKEN cDNA 4930558C23 gene	19737	95183553	95190499	0	0	0.0049846	0.0360502	0	0	0
9130204L05Rik	RIKEN cDNA 9130204L05 gene	-160988	91054697	91056734	Gm9125	predicted gene 9125	51420	93694506	93697585	0.000128585	0.00348496	0.00132498	0.0111041	0	0	0
9130204L05Rik	RIKEN cDNA 9130204L05 gene	-202481	91096276	91098141	Psmb4	proteasome (prosome, macropain) subunit, beta type 4	2644	94688152	94688320	2.01245e-10	2.04849e-08	2.46803e-05	0.000292648	1	1	0
9130204L05Rik	RIKEN cDNA 9130204L05 gene	-208791	91102547	91104489	Tchh	trichohyalin	-23279	93220026	93225921	0.00263717	0.0407814	5.8686e-08	1.05535e-06	0	0	0
9130204L05Rik	RIKEN cDNA 9130204L05 gene	-208791	91102547	91104489	Gm9125	predicted gene 9125	51420	93694506	93697585	0.000563703	0.011775	0.00105097	0.00898416	0	0	0
9130204L05Rik	RIKEN cDNA 9130204L05 gene	-208791	91102547	91104489	Gm10696	predicted gene 10696	-52051	94030720	94037613	0.00188362	0.031219	8.38585e-07	1.26812e-05	0	0	0
9130204L05Rik	RIKEN cDNA 9130204L05 gene	-213126	91107718	91107989	Them5	thioesterase superfamily member 5	-1527	94144432	94144557	4.06009e-13	6.39841e-11	0	0	0	0	1
9130204L05Rik	RIKEN cDNA 9130204L05 gene	-213126	91107718	91107989	Flg	filaggrin	-28239.5	93053185	93053316	3.96551e-05	0.00129796	3.33067e-16	1.5015e-14	0	0	0
9130204L05Rik	RIKEN cDNA 9130204L05 gene	-226273	91120193	91121808	Flg2	filaggrin family member 2	-4578	92993662	92999573	0.00242172	0.0381718	8.11208e-05	0.000877922	0	0	0
9130204L05Rik	RIKEN cDNA 9130204L05 gene	-226273	91120193	91121808	Gm4858	predicted gene 4858	-7093	92864913	92866391	0.000349556	0.00797081	0	0	0	0	0
9130204L05Rik	RIKEN cDNA 9130204L05 gene	-242627	91137233	91137475	Lce1a1	late cornified envelope 1A1	1910	92449124	92451515	0	0	1.63009e-06	2.35657e-05	0	0	0
9130204L05Rik	RIKEN cDNA 9130204L05 gene	-253103	91147316	91148344	Cdc42se1	CDC42 small effector 1	-2700	95027317	95031976	5.35833e-07	2.92156e-05	2.61411e-07	4.28199e-06	0	1	0
9130204L05Rik	RIKEN cDNA 9130204L05 gene	-253103	91147316	91148344	Pglyrp4	peptidoglycan recognition protein 4	160482	90689590	90693031	2.8474e-09	2.41484e-07	6.25802e-07	9.64378e-06	0	0	0
9130204L05Rik	RIKEN cDNA 9130204L05 gene	-253103	91147316	91148344	Rptn	repetin	5140	93202445	93203078	4.2451e-05	0.0013733	0.000566982	0.00515714	0	0	0
9130204L05Rik	RIKEN cDNA 9130204L05 gene	-253103	91147316	91148344	Tdpoz2	TD and POZ domain containing 2	1310	93451999	93458598	0.000236019	0.005782	4.64928e-05	0.000526582	0	0	0
9130204L05Rik	RIKEN cDNA 9130204L05 gene	-271941	91165618	91167718	Lce1k	late cornified envelope 1K	-3778	92612965	92618218	1.03416e-07	6.63187e-06	0.00216707	0.0172854	0	0	0
9130204L05Rik	RIKEN cDNA 9130204L05 gene	-271941	91165618	91167718	Lce1l	late cornified envelope 1L	7991	92638268	92656166	0.000755411	0.0149587	6.47449e-10	1.48745e-08	0	0	0
9130204L05Rik	RIKEN cDNA 9130204L05 gene	-271941	91165618	91167718	Pglyrp3	peptidoglycan recognition protein 3	-37774	91780074	91781388	0.00315974	0.0468963	0	0	0	0	0
9130204L05Rik	RIKEN cDNA 9130204L05 gene	-271941	91165618	91167718	Gm4858	predicted gene 4858	24825	92901145	92903392	0.000604236	0.0124703	0	0	0	0	0
9130204L05Rik	RIKEN cDNA 9130204L05 gene	-271941	91165618	91167718	Flg	filaggrin	-28239.5	93053185	93053316	0.00267083	0.0411667	0.00175075	0.0142569	0	0	0
9130204L05Rik	RIKEN cDNA 9130204L05 gene	-271941	91165618	91167718	Hrnr	hornerin	16678	93137378	93143320	0.000127504	0.00346127	1.33227e-15	5.70276e-14	0	0	0
9130204L05Rik	RIKEN cDNA 9130204L05 gene	-271941	91165618	91167718	Tdpoz4	TD and POZ domain containing 4	-25890	93574073	93574787	3.03091e-14	5.64011e-12	0.00395811	0.0294322	0	0	0
9130204L05Rik	RIKEN cDNA 9130204L05 gene	-334154	91227918	91229845	Gm9125	predicted gene 9125	51420	93694506	93697585	0.0013748	0.024339	5.19563e-06	6.89747e-05	0	0	0
9130204L05Rik	RIKEN cDNA 9130204L05 gene	-378310	91271949	91274126	Cgn	cingulin	15631	94573683	94575930	4.44089e-16	1.03126e-13	0	0	0	1	0
9130204L05Rik	RIKEN cDNA 9130204L05 gene	-378310	91271949	91274126	Lce1h	late cornified envelope 1H	1766	92564358	92570084	2.04891e-06	9.73838e-05	0	0	0	0	0
9130204L05Rik	RIKEN cDNA 9130204L05 gene	-378310	91271949	91274126	Lce1d	late cornified envelope 1D	2251	92487334	92490428	0.000367786	0.00831601	0	0	0	0	0
9130204L05Rik	RIKEN cDNA 9130204L05 gene	-378310	91271949	91274126	Gm4858	predicted gene 4858	24825	92901145	92903392	0.00230244	0.0367082	0.00064654	0.00580246	0	0	0
9130204L05Rik	RIKEN cDNA 9130204L05 gene	-378310	91271949	91274126	Tdpoz4	TD and POZ domain containing 4	-25890	93574073	93574787	7.85183e-10	7.34659e-08	0	0	0	0	0
9130204L05Rik	RIKEN cDNA 9130204L05 gene	-378310	91271949	91274126	Gm9125	predicted gene 9125	51420	93694506	93697585	2.94023e-07	1.70338e-05	0	0	0	0	0
9130204L05Rik	RIKEN cDNA 9130204L05 gene	-378310	91271949	91274126	Gm10696	predicted gene 10696	12380	93969272	93970198	3.30502e-06	0.000149581	4.82947e-14	1.79152e-12	0	0	0
9130204L05Rik	RIKEN cDNA 9130204L05 gene	-381384	91275029	91277194	Lce1m	late cornified envelope 1M	-16245	92832517	92845937	0.000314787	0.0073342	0.000493552	0.00453554	1	1	1
9130204L05Rik	RIKEN cDNA 9130204L05 gene	-381384	91275029	91277194	Crnn	cornulin	-11356	92934735	92939972	2.39999e-07	1.42001e-05	0.00417288	0.0308633	1	1	1
9130204L05Rik	RIKEN cDNA 9130204L05 gene	-381384	91275029	91277194	Flg2	filaggrin family member 2	-14842	92979691	92993016	0.000354943	0.00806995	0.00511865	0.0368524	1	1	0
9130204L05Rik	RIKEN cDNA 9130204L05 gene	-381384	91275029	91277194	Lce1l	late cornified envelope 1L	7991	92638268	92656166	8.50332e-11	9.20371e-09	0.00252681	0.0197503	0	0	0
9130204L05Rik	RIKEN cDNA 9130204L05 gene	-381384	91275029	91277194	Flg2	filaggrin family member 2	15911	93005366	93028846	1.12133e-14	2.19956e-12	0.000130022	0.00135365	0	0	0
9130204L05Rik	RIKEN cDNA 9130204L05 gene	-381384	91275029	91277194	9130204L05Rik	RIKEN cDNA 9130204L05 gene	-379850	91274127	91275028	0	0	1.23728e-08	2.43585e-07	0	0	0
9130204L05Rik	RIKEN cDNA 9130204L05 gene	-381384	91275029	91277194	Pglyrp3	peptidoglycan recognition protein 3	-74712	91742401	91745186	0.00105738	0.0195933	0.00206198	0.0165432	0	0	0
9130204L05Rik	RIKEN cDNA 9130204L05 gene	-381384	91275029	91277194	Gm4858	predicted gene 4858	-7093	92864913	92866391	8.9373e-14	1.54771e-11	8.01403e-05	0.000868922	0	0	0
9130204L05Rik	RIKEN cDNA 9130204L05 gene	-381384	91275029	91277194	Them4	thioesterase superfamily member 4	-13977	94096582	94103573	4.6824e-08	3.1944e-06	4.17928e-06	5.62997e-05	0	0	0
9130204L05Rik	RIKEN cDNA 9130204L05 gene	-381384	91275029	91277194	Psmb4	proteasome (prosome, macropain) subunit, beta type 4	21825	94667415	94670695	5.33694e-06	0.000227932	0.00156521	0.0128845	0	0	0
Pglyrp3	peptidoglycan recognition protein 3	-458352	91359689	91360618	Cers2	ceramide synthase 2	5045	95121673	95126766	1.45768e-06	7.20345e-05	2.64426e-10	6.37295e-09	1	1	1
Pglyrp3	peptidoglycan recognition protein 3	-450336	91366058	91370281	Lce1m	late cornified envelope 1M	-16245	92832517	92845937	1.88284e-11	2.28148e-09	2.63921e-08	4.96879e-07	1	1	1
Pglyrp3	peptidoglycan recognition protein 3	-450336	91366058	91370281	S100a8	S100 calcium binding protein A8 (calgranulin A)	-530	90471972	90472954	1.24012e-07	7.81975e-06	1.46649e-06	2.13356e-05	1	0	0
Pglyrp3	peptidoglycan recognition protein 3	-450336	91366058	91370281	Lce3d	late cornified envelope 3D	-1515	92758725	92760869	6.15421e-06	0.000258727	2.32814e-12	7.05751e-11	0	0	0
Pglyrp3	peptidoglycan recognition protein 3	-450336	91366058	91370281	Tchhl1	trichohyalin-like 1	-13086	93257437	93261744	0.000391642	0.00873692	1.21663e-09	2.71259e-08	0	0	0
Pglyrp3	peptidoglycan recognition protein 3	-450336	91366058	91370281	Tdpoz4	TD and POZ domain containing 4	-25890	93574073	93574787	1.42011e-06	7.0303e-05	6.24188e-07	9.62173e-06	0	0	0
Pglyrp3	peptidoglycan recognition protein 3	-371003	91444563	91450442	Tdpoz2	TD and POZ domain containing 2	1310	93451999	93458598	1.43552e-13	2.38871e-11	9.55535e-10	2.1566e-08	0	0	0
Pglyrp3	peptidoglycan recognition protein 3	-343768	91474258	91475217	Lce6a	late cornified envelope 6A	10992	92412702	92416478	3.69524e-07	2.08854e-05	0.000613058	0.0055303	0	0	1
Pglyrp3	peptidoglycan recognition protein 3	-343768	91474258	91475217	Lce1h	late cornified envelope 1H	1766	92564358	92570084	0	0	0.00301827	0.0231206	0	0	0
Pglyrp3	peptidoglycan recognition protein 3	-343768	91474258	91475217	Flg2	filaggrin family member 2	-4578	92993662	92999573	0.00023525	0.00577334	2.48554e-05	0.000294525	0	0	0
Pglyrp3	peptidoglycan recognition protein 3	-343768	91474258	91475217	9130204L05Rik	RIKEN cDNA 9130204L05 gene	-379850	91274127	91275028	0.000155939	0.00410228	0.000695974	0.0061901	0	0	0
Pglyrp3	peptidoglycan recognition protein 3	-343768	91474258	91475217	9130204L05Rik	RIKEN cDNA 9130204L05 gene	-393646	91287430	91289317	8.09808e-11	8.79593e-09	0.000854457	0.0074509	0	0	0
Pglyrp3	peptidoglycan recognition protein 3	-343768	91474258	91475217	Pglyrp3	peptidoglycan recognition protein 3	-74712	91742401	91745186	0	0	9.69225e-14	3.44701e-12	0	0	0
Pglyrp3	peptidoglycan recognition protein 3	-343768	91474258	91475217	Pglyrp3	peptidoglycan recognition protein 3	-57522	91758708	91763259	0.000787849	0.0154506	0.00108882	0.00928807	0	0	0
Pglyrp3	peptidoglycan recognition protein 3	-343768	91474258	91475217	Lce3c	late cornified envelope 3C	6369	92752355	92757200	6.02897e-08	4.01083e-06	0.00623995	0.0438971	0	0	0
Pglyrp3	peptidoglycan recognition protein 3	-343768	91474258	91475217	Tchhl1	trichohyalin-like 1	-13086	93257437	93261744	0.000172576	0.00446666	0.0016892	0.0137961	0	0	0
Pglyrp3	peptidoglycan recognition protein 3	-343768	91474258	91475217	Them4	thioesterase superfamily member 4	-13977	94096582	94103573	5.76728e-06	0.000243936	0.000110775	0.00116822	0	0	0
Pglyrp3	peptidoglycan recognition protein 3	-342689	91475345	91476287	Rab13	RAB13, member RAS oncogene family	3535	90025756	90030726	2.92344e-12	4.02174e-10	1.60785e-10	3.97159e-09	0	1	0
Pglyrp3	peptidoglycan recognition protein 3	-342689	91475345	91476287	Sprr2a2	small proline-rich protein 2A2	-18209	92001233	92001863	0	0	4.59328e-05	0.000520464	0	1	0
Pglyrp3	peptidoglycan recognition protein 3	-342689	91475345	91476287	Flg	filaggrin	6820	93076901	93099719	0.000906341	0.01733	6.06182e-14	2.21891e-12	0	0	1
Pglyrp3	peptidoglycan recognition protein 3	-342689	91475345	91476287	Lce1h	late cornified envelope 1H	1766	92564358	92570084	5.75751e-12	7.48805e-10	0.000802293	0.00704394	0	0	0
Pglyrp3	peptidoglycan recognition protein 3	-342689	91475345	91476287	Lce1d	late cornified envelope 1D	-1853	92490583	92495387	0.000294956	0.00695995	0.00256453	0.0200183	0	0	0
Pglyrp3	peptidoglycan recognition protein 3	-342689	91475345	91476287	Tdpoz2	TD and POZ domain containing 2	1310	93451999	93458598	0	0	5.83755e-13	1.88946e-11	0	0	0
Pglyrp3	peptidoglycan recognition protein 3	-342689	91475345	91476287	Tdpoz4	TD and POZ domain containing 4	-25890	93574073	93574787	4.44089e-16	1.03126e-13	0.00352256	0.026535	0	0	0
Pglyrp3	peptidoglycan recognition protein 3	-122589	91695823	91696009	Tuft1	tuftelin 1	8640	94454012	94454296	0.000302046	0.00709312	3.79008e-05	0.000434795	0	1	1
Pglyrp3	peptidoglycan recognition protein 3	-122589	91695823	91696009	Cgn	cingulin	5620	94583963	94585671	0.000264872	0.00635622	4.77396e-15	1.94076e-13	0	0	1
Pglyrp3	peptidoglycan recognition protein 3	-122589	91695823	91696009	Pglyrp3	peptidoglycan recognition protein 3	-74712	91742401	91745186	1.66533e-14	3.19893e-12	0	0	0	0	0
Pglyrp3	peptidoglycan recognition protein 3	-122589	91695823	91696009	Tdpoz2	TD and POZ domain containing 2	1310	93451999	93458598	9.30811e-13	1.39315e-10	0.00516203	0.037124	0	0	0
Pglyrp3	peptidoglycan recognition protein 3	-122589	91695823	91696009	Gm10696	predicted gene 10696	-52051	94030720	94037613	3.97264e-06	0.000176276	1.06814e-05	0.000134257	0	0	0
Pglyrp3	peptidoglycan recognition protein 3	-72271	91745187	91747281	Lce1k	late cornified envelope 1K	-3778	92612965	92618218	6.36653e-05	0.00193525	1.11022e-14	4.37468e-13	0	0	0
Pglyrp3	peptidoglycan recognition protein 3	-72271	91745187	91747281	Crnn	cornulin	11424	92959786	92960481	0.000901235	0.0172521	0.00407911	0.0302463	0	0	0
Pglyrp3	peptidoglycan recognition protein 3	-72271	91745187	91747281	Gm10696	predicted gene 10696	-52051	94030720	94037613	0	0	3.00012e-05	0.000350132	0	0	0
Pglyrp3	peptidoglycan recognition protein 3	-66020	91751994	91752977	Lce1d	late cornified envelope 1D	2251	92487334	92490428	0.00077681	0.015288	9.39302e-10	2.12452e-08	0	0	0
Pglyrp3	peptidoglycan recognition protein 3	-66020	91751994	91752977	Lce3c	late cornified envelope 3C	6369	92752355	92757200	3.33067e-16	7.88826e-14	0	0	0	0	0
Pglyrp3	peptidoglycan recognition protein 3	-66020	91751994	91752977	Tdpoz2	TD and POZ domain containing 2	1310	93451999	93458598	9.31089e-12	1.17787e-09	0.000110853	0.00116852	0	0	0
Pglyrp3	peptidoglycan recognition protein 3	-66020	91751994	91752977	Tdpoz4	TD and POZ domain containing 4	-25890	93574073	93574787	0.000391175	0.00873119	9.53831e-10	2.15368e-08	0	0	0
Pglyrp3	peptidoglycan recognition protein 3	-66020	91751994	91752977	Gm9125	predicted gene 9125	51420	93694506	93697585	4.95814e-08	3.36325e-06	1.73528e-13	5.98517e-12	0	0	0
Pglyrp3	peptidoglycan recognition protein 3	-66020	91751994	91752977	Setdb1	SET domain, bifurcated 1	-546	95160705	95162635	5.60587e-06	0.000237954	1.76525e-14	6.81275e-13	0	0	0
Pglyrp3	peptidoglycan recognition protein 3	-47327	91770313	91772043	Tchhl1	trichohyalin-like 1	-6389	93262733	93269842	5.86509e-10	5.58166e-08	3.29736e-14	1.24247e-12	0	1	0
Pglyrp3	peptidoglycan recognition protein 3	-47327	91770313	91772043	Flg	filaggrin	6820	93076901	93099719	0.00319256	0.0472741	2.64033e-06	3.67163e-05	0	0	1
Pglyrp3	peptidoglycan recognition protein 3	-47327	91770313	91772043	Lce1h	late cornified envelope 1H	1766	92564358	92570084	2.71565e-08	1.93831e-06	0	0	0	0	0
Pglyrp3	peptidoglycan recognition protein 3	-47327	91770313	91772043	Lce1l	late cornified envelope 1L	-8296	92662727	92664282	1.7494e-07	1.0599e-05	1.4168e-11	3.96135e-10	0	0	0
Pglyrp3	peptidoglycan recognition protein 3	-47327	91770313	91772043	Pglyrp3	peptidoglycan recognition protein 3	-49326	91768046	91770312	1.58458e-09	1.39642e-07	0	0	0	0	0
Pglyrp3	peptidoglycan recognition protein 3	-47327	91770313	91772043	Flg	filaggrin	-10161.5	93068056	93074601	0.000780055	0.015341	0	0	0	0	0
Pglyrp3	peptidoglycan recognition protein 3	-47327	91770313	91772043	Tdpoz4	TD and POZ domain containing 4	-25890	93574073	93574787	2.14553e-09	1.86318e-07	0.00104844	0.00896986	0	0	0
Pglyrp3	peptidoglycan recognition protein 3	-47327	91770313	91772043	Gm10696	predicted gene 10696	-52051	94030720	94037613	0	0	2.78359e-05	0.000326749	0	0	0
Pglyrp3	peptidoglycan recognition protein 3	-47327	91770313	91772043	Selenbp2	selenium binding protein 2	26698	94523769	94524618	1.05571e-05	0.000414756	9.27249e-05	0.000995107	0	0	0
Pglyrp3	peptidoglycan recognition protein 3	-42541	91772470	91779459	Lce3f	late cornified envelope 3F	10322	92806203	92806737	1.057e-08	8.14401e-07	9.70095e-07	1.45319e-05	1	1	0
Pglyrp3	peptidoglycan recognition protein 3	-42541	91772470	91779459	Kprp	keratinocyte expressed, proline-rich	-683	92630693	92633012	3.16933e-09	2.66347e-07	5.08809e-06	6.76239e-05	0	1	0
Pglyrp3	peptidoglycan recognition protein 3	-42541	91772470	91779459	Lce1h	late cornified envelope 1H	1766	92564358	92570084	3.98046e-07	2.23159e-05	1.90784e-08	3.67074e-07	0	0	0
Pglyrp3	peptidoglycan recognition protein 3	-42541	91772470	91779459	Lce1l	late cornified envelope 1L	7991	92638268	92656166	7.94784e-10	7.42808e-08	9.08114e-06	0.000115524	0	0	0
Pglyrp3	peptidoglycan recognition protein 3	-42541	91772470	91779459	Lce1e	late cornified envelope 1E	2779	92504908	92515527	0	0	0.000310389	0.00297239	0	0	0
Pglyrp3	peptidoglycan recognition protein 3	-42541	91772470	91779459	Lce3d	late cornified envelope 3D	-1515	92758725	92760869	1.10344e-09	1.00977e-07	1.11022e-16	5.1874e-15	0	0	0
Pglyrp3	peptidoglycan recognition protein 3	-42541	91772470	91779459	Tdpoz2	TD and POZ domain containing 2	1310	93451999	93458598	0	0	8.32498e-08	1.46403e-06	0	0	0
Pglyrp3	peptidoglycan recognition protein 3	-42541	91772470	91779459	Gm10696	predicted gene 10696	-52051	94030720	94037613	0	0	0.00714423	0.0492825	0	0	0
Pglyrp3	peptidoglycan recognition protein 3	-34572	91782599	91785267	Tchh	trichohyalin	-11660	93234250	93234935	1.11698e-07	7.11377e-06	0.00340827	0.025759	0	0	0
Pglyrp3	peptidoglycan recognition protein 3	-34572	91782599	91785267	S100a10	S100 calcium binding protein A10 (calpactin)	23386	93378783	93386068	0.000183015	0.00467873	4.30698e-05	0.000490136	0	0	0
Pglyrp3	peptidoglycan recognition protein 3	-34572	91782599	91785267	Tdpoz2	TD and POZ domain containing 2	1310	93451999	93458598	2.37819e-07	1.40911e-05	4.52971e-14	1.68389e-12	0	0	0
Pglyrp3	peptidoglycan recognition protein 3	-34572	91782599	91785267	Gm10696	predicted gene 10696	-52051	94030720	94037613	0.000806462	0.0157526	0.000266743	0.00260182	0	0	0
Pglyrp3	peptidoglycan recognition protein 3	-34572	91782599	91785267	Them4	thioesterase superfamily member 4	-13977	94096582	94103573	5.18082e-07	2.8359e-05	2.53806e-07	4.16261e-06	0	0	0
Pglyrp3	peptidoglycan recognition protein 3	-15812	91802278	91803109	Tdpoz2	TD and POZ domain containing 2	1310	93451999	93458598	2.40689e-05	0.000842026	0	0	0	0	0
Pglyrp3	peptidoglycan recognition protein 3	-15812	91802278	91803109	Tdpoz4	TD and POZ domain containing 4	-25890	93574073	93574787	0.00256286	0.0398912	0	0	0	0	0
Pglyrp3	peptidoglycan recognition protein 3	-5045	91811377	91815543	9130204L05Rik	RIKEN cDNA 9130204L05 gene	7184	90886774	90888313	7.00662e-13	1.07032e-10	4.37863e-05	0.000497643	0	2	0
Pglyrp3	peptidoglycan recognition protein 3	15923	91833533	91835324	Lce3f	late cornified envelope 3F	10322	92806203	92806737	6.22894e-06	0.000261342	0.000419079	0.0039155	3	1	2
Pglyrp3	peptidoglycan recognition protein 3	15923	91833533	91835324	Lce1m	late cornified envelope 1M	-2646	92823843	92827413	1.35225e-13	2.25917e-11	2.60014e-12	7.86393e-11	2	1	3
Pglyrp3	peptidoglycan recognition protein 3	15923	91833533	91835324	Them5	thioesterase superfamily member 5	-1527	94144432	94144557	3.10833e-05	0.00105381	0	0	2	0	3
Pglyrp3	peptidoglycan recognition protein 3	15923	91833533	91835324	Them5	thioesterase superfamily member 5	6200	94151531	94152911	0.000287094	0.00679945	1.96344e-07	3.27851e-06	2	0	3
Pglyrp3	peptidoglycan recognition protein 3	15923	91833533	91835324	Smcp	sperm mitochondria-associated cysteine-rich protein	-9431	92399586	92405169	0.00039288	0.00875752	9.4977e-05	0.00101678	2	0	2
Pglyrp3	peptidoglycan recognition protein 3	15923	91833533	91835324	Lce1h	late cornified envelope 1H	1766	92564358	92570084	4.28529e-10	4.15891e-08	0.000260959	0.00254918	2	0	2
Pglyrp3	peptidoglycan recognition protein 3	15923	91833533	91835324	Lce1d	late cornified envelope 1D	-1853	92490583	92495387	0	0	0.00452978	0.03319	2	0	2
Pglyrp3	peptidoglycan recognition protein 3	15923	91833533	91835324	Hrnr	hornerin	16678	93137378	93143320	0.00014241	0.00380155	8.16263e-08	1.43692e-06	2	0	2
Pglyrp3	peptidoglycan recognition protein 3	15923	91833533	91835324	S100a10	S100 calcium binding protein A10 (calpactin)	12735	93370823	93372726	0.00115019	0.0209225	0	0	2	0	2
Pglyrp3	peptidoglycan recognition protein 3	33074	91851141	91852018	Lce1m	late cornified envelope 1M	-16245	92832517	92845937	1.84748e-08	1.36629e-06	4.00304e-05	0.000457529	1	3	1
Pglyrp3	peptidoglycan recognition protein 3	33074	91851141	91852018	Selenbp1	selenium binding protein 1	-10750	94725960	94726551	0.000222992	0.00552982	1.71096e-09	3.72867e-08	0	2	0
Pglyrp3	peptidoglycan recognition protein 3	33074	91851141	91852018	Lce1e	late cornified envelope 1E	2779	92504908	92515527	0.00302706	0.0453839	1.46704e-05	0.000180384	0	2	0
Pglyrp3	peptidoglycan recognition protein 3	33074	91851141	91852018	Tchhl1	trichohyalin-like 1	-13086	93257437	93261744	5.73917e-07	3.10283e-05	1.0251e-05	0.000129125	0	2	0
Lor	loricrin	30416	91853724	91859573	Flg2	filaggrin family member 2	-14842	92979691	92993016	0.00122869	0.0221714	0	0	1	3	0
Lor	loricrin	30416	91853724	91859573	Zfp687	zinc finger protein 687	-10984	94829372	94830916	6.21128e-06	0.000260863	6.03628e-13	1.95138e-11	0	2	1
Lor	loricrin	30416	91853724	91859573	Flg2	filaggrin family member 2	15911	93005366	93028846	0.00170079	0.0287198	3.20863e-11	8.57884e-10	0	2	0
Lor	loricrin	30416	91853724	91859573	Lce1c	late cornified envelope 1C	-3662	92478134	92480881	0.00227107	0.0363128	1.24456e-13	4.36713e-12	0	2	0
Lor	loricrin	24443	91862381	91862861	Lce1k	late cornified envelope 1K	-3778	92612965	92618218	3.53664e-05	0.00117512	0.000370131	0.00349295	0	0	0
Lor	loricrin	24443	91862381	91862861	Tdrkh	tudor and KH domain containing protein	9085	94224727	94227923	0.000149871	0.00396643	0.000613038	0.0055303	0	0	0
Lor	loricrin	24443	91862381	91862861	Tchh	trichohyalin	-6463	93238765	93240814	7.99335e-07	4.17588e-05	0.000415673	0.00388645	0	0	0
Lor	loricrin	24443	91862381	91862861	Gm9125	predicted gene 9125	51420	93694506	93697585	1.03158e-10	1.09834e-08	5.71344e-10	1.32127e-08	0	0	0
Lor	loricrin	23030	91863308	91864761	Snx27	sorting nexin family member 27	-1455	94383558	94392629	0.000183283	0.0046827	3.28412e-05	0.000381161	0	0	1
Lor	loricrin	19833	91865920	91868542	Ints3	integrator complex subunit 3	21109	90213825	90219074	6.30401e-05	0.00192015	0.00057794	0.00524773	1	1	1
Lor	loricrin	19833	91865920	91868542	Crct1	cysteine-rich C-terminal 1	9150	92810148	92810769	0.000786431	0.0154264	0.00133593	0.0111748	0	0	1
Lor	loricrin	19833	91865920	91868542	Crct1	cysteine-rich C-terminal 1	-1079	92819631	92821744	9.10852e-06	0.000363627	3.33067e-16	1.5015e-14	0	0	1
Lor	loricrin	19833	91865920	91868542	Lce1l	late cornified envelope 1L	-8296	92662727	92664282	3.71776e-08	2.58657e-06	1.37277e-05	0.000169626	0	0	0
Lor	loricrin	19833	91865920	91868542	Flg2	filaggrin family member 2	-4578	92993662	92999573	2.69037e-05	0.00092911	0.000996276	0.00856678	0	0	0
Lor	loricrin	19833	91865920	91868542	Tchh	trichohyalin	-23279	93220026	93225921	0.000339465	0.0077932	6.87008e-06	8.93203e-05	0	0	0
Lor	loricrin	19833	91865920	91868542	Lce1e	late cornified envelope 1E	2779	92504908	92515527	3.33067e-16	7.88826e-14	9.40008e-05	0.00100736	0	0	0
Lor	loricrin	19833	91865920	91868542	2310050C09Rik	RIKEN cDNA 2310050C09 gene	-14220	92687092	92689603	0.000519959	0.0110411	5.09592e-14	1.88107e-12	0	0	0
Lor	loricrin	19833	91865920	91868542	Tchhl1	trichohyalin-like 1	-13086	93257437	93261744	8.51187e-11	9.20371e-09	0.00244071	0.0191665	0	0	0
Lor	loricrin	19833	91865920	91868542	Tdpoz2	TD and POZ domain containing 2	1310	93451999	93458598	1.11022e-16	2.73833e-14	1.54249e-05	0.000189094	0	0	0
Lor	loricrin	-11930	91897650	91900339	Lce1m	late cornified envelope 1M	-16245	92832517	92845937	3.5734e-11	4.1279e-09	0.000114356	0.00120269	1	1	1
Lor	loricrin	-11930	91897650	91900339	Psmb4	proteasome (prosome, macropain) subunit, beta type 4	2644	94688152	94688320	4.5984e-07	2.53259e-05	2.97873e-05	0.000347791	1	1	0
Lor	loricrin	-11930	91897650	91900339	Lce1m	late cornified envelope 1M	-2646	92823843	92827413	0.000173316	0.00448025	4.13499e-06	5.57713e-05	0	1	1
Lor	loricrin	-11930	91897650	91900339	Kprp	keratinocyte expressed, proline-rich	-683	92630693	92633012	0	0	6.41616e-08	1.14793e-06	0	1	0
Lor	loricrin	-11930	91897650	91900339	Lce3a	late cornified envelope 3A	17395	92703797	92721717	4.15457e-12	5.51516e-10	0.000309215	0.00296168	1	0	1
Lor	loricrin	-11930	91897650	91900339	Lce1h	late cornified envelope 1H	1766	92564358	92570084	0	0	0.000937754	0.00811666	0	0	0
Lor	loricrin	-11930	91897650	91900339	Lce1l	late cornified envelope 1L	-8296	92662727	92664282	3.82292e-10	3.74066e-08	1.77134e-07	2.9719e-06	0	0	0
Lor	loricrin	-11930	91897650	91900339	Lce1d	late cornified envelope 1D	2251	92487334	92490428	0	0	0.00217041	0.0173095	0	0	0
Lor	loricrin	-11930	91897650	91900339	Lce1e	late cornified envelope 1E	2779	92504908	92515527	0	0	3.71194e-05	0.000426763	0	0	0
Lor	loricrin	-11930	91897650	91900339	Lce3f	late cornified envelope 3F	-7932	92786480	92789953	0	0	2.07588e-05	0.00024924	0	0	0
Lor	loricrin	-11930	91897650	91900339	Flg	filaggrin	-26835.5	93054116	93055193	3.51914e-05	0.00117071	3.23116e-06	4.42188e-05	0	0	0
Lor	loricrin	-11930	91897650	91900339	Celf3	CUGBP, Elav-like family member 3	47008	94332960	94334344	2.23233e-12	3.12776e-10	2.28249e-07	3.77051e-06	0	0	0
Prr9	proline rich 9	19473	91907394	91909399	S100a10	S100 calcium binding protein A10 (calpactin)	2306	93360291	93362400	1.66679e-05	0.000612947	1.10734e-12	3.48333e-11	2	1	2
Prr9	proline rich 9	14155	91913660	91913769	4930558C23Rik	RIKEN cDNA 4930558C23 gene	19737	95183553	95190499	0	0	0.00722236	0.0497496	2	0	2
Prr9	proline rich 9	2590	91922583	91927976	Lce3a	late cornified envelope 3A	17395	92703797	92721717	0	0	0	0	1	0	1
Prr9	proline rich 9	2590	91922583	91927976	Smcp	sperm mitochondria-associated cysteine-rich protein	-15802	92408654	92408842	0.000269342	0.00644492	0	0	0	0	1
Prr9	proline rich 9	2590	91922583	91927976	Crct1	cysteine-rich C-terminal 1	9150	92810148	92810769	1.5288e-05	0.000568978	0	0	0	0	1
Prr9	proline rich 9	2590	91922583	91927976	Crct1	cysteine-rich C-terminal 1	6086	92812719	92814326	1.67987e-11	2.04445e-09	0	0	0	0	1
Prr9	proline rich 9	2590	91922583	91927976	Lce1l	late cornified envelope 1L	7991	92638268	92656166	0.00063151	0.0129258	0.00013911	0.00144197	0	0	0
Prr9	proline rich 9	2590	91922583	91927976	Sprr2f	small proline-rich protein 2F	1922	92167365	92174697	0.000173228	0.00447936	0.00184291	0.0149355	0	0	0
Prr9	proline rich 9	2590	91922583	91927976	Sprr4	small proline-rich protein 4	-36526	92340257	92341625	5.04233e-05	0.00159168	4.20164e-12	1.24007e-10	0	0	0
Prr9	proline rich 9	2590	91922583	91927976	Ivl	involucrin	21979	92352691	92358665	0.00272409	0.0417767	6.9282e-07	1.0605e-05	0	0	0
Prr9	proline rich 9	2590	91922583	91927976	Lce1a1	late cornified envelope 1A1	-2066	92453344	92455247	2.49476e-05	0.00087021	2.07442e-09	4.47623e-08	0	0	0
Prr9	proline rich 9	2590	91922583	91927976	Tchh	trichohyalin	-6463	93238765	93240814	0.000138123	0.00370448	0	0	0	0	0
Lelp1	late cornified envelope-like proline-rich 1	2183	91944123	91944864	Smcp	sperm mitochondria-associated cysteine-rich protein	4190	92385396	92392117	3.41773e-06	0.000154347	3.24053e-11	8.65972e-10	0	0	1
Lelp1	late cornified envelope-like proline-rich 1	2183	91944123	91944864	Crct1	cysteine-rich C-terminal 1	-1079	92819631	92821744	0.00114757	0.0208884	2.23188e-05	0.00026651	0	0	1
Lelp1	late cornified envelope-like proline-rich 1	2183	91944123	91944864	Rptn	repetin	-21485	93172462	93179810	0.00113601	0.0207096	2.73071e-05	0.000321115	0	0	1
Lelp1	late cornified envelope-like proline-rich 1	2183	91944123	91944864	Lce1l	late cornified envelope 1L	-8296	92662727	92664282	1.86034e-05	0.00067548	0.000837351	0.00731752	0	0	0
Lelp1	late cornified envelope-like proline-rich 1	2183	91944123	91944864	Lce1e	late cornified envelope 1E	2779	92504908	92515527	2.31926e-13	3.78373e-11	0.00552429	0.0394058	0	0	0
Lelp1	late cornified envelope-like proline-rich 1	-8241	91954624	91955211	Ivl	involucrin	12470	92363618	92366757	0.000589526	0.0122165	5.46671e-09	1.12248e-07	2	0	0
Lelp1	late cornified envelope-like proline-rich 1	-14242	91960466	91961371	Lce3a	late cornified envelope 3A	17395	92703797	92721717	2.19006e-11	2.62325e-09	0	0	1	0	1
Lelp1	late cornified envelope-like proline-rich 1	-14242	91960466	91961371	Npr1	natriuretic peptide receptor 1	-2616	90272129	90272679	0.000434688	0.00949396	0.00676413	0.0470308	1	0	0
Lelp1	late cornified envelope-like proline-rich 1	-14242	91960466	91961371	Lce1h	late cornified envelope 1H	1766	92564358	92570084	6.9428e-09	5.53344e-07	0	0	0	0	0
Lelp1	late cornified envelope-like proline-rich 1	-14242	91960466	91961371	Sprr2f	small proline-rich protein 2F	1922	92167365	92174697	0.00253366	0.0395771	0	0	0	0	0
Lelp1	late cornified envelope-like proline-rich 1	-14242	91960466	91961371	Ivl	involucrin	21979	92352691	92358665	0.0017901	0.0299308	0	0	0	0	0
Lelp1	late cornified envelope-like proline-rich 1	-14242	91960466	91961371	Lce1d	late cornified envelope 1D	2251	92487334	92490428	0.000372833	0.00840731	4.55191e-15	1.8548e-13	0	0	0
Lelp1	late cornified envelope-like proline-rich 1	-14242	91960466	91961371	S100a10	S100 calcium binding protein A10 (calpactin)	9900	93368500	93369379	0.000373842	0.00842323	1.35015e-07	2.30796e-06	0	0	0
Lelp1	late cornified envelope-like proline-rich 1	-14242	91960466	91961371	S100a10	S100 calcium binding protein A10 (calpactin)	29250	93387773	93388806	0.00163365	0.0278568	0	0	0	0	0
Lelp1	late cornified envelope-like proline-rich 1	-14242	91960466	91961371	Gm9125	predicted gene 9125	51420	93694506	93697585	0.000320241	0.00743661	2.66304e-11	7.17484e-10	0	0	0
Lelp1	late cornified envelope-like proline-rich 1	-25228	91971304	91972504	Lce1m	late cornified envelope 1M	-16245	92832517	92845937	4.44643e-07	2.46466e-05	0.00135971	0.0113539	1	1	3
Lelp1	late cornified envelope-like proline-rich 1	-25228	91971304	91972504	Crnn	cornulin	-24609	92921554	92926646	1.06693e-05	0.000417786	0.00686718	0.0476339	1	1	3
Lelp1	late cornified envelope-like proline-rich 1	-25228	91971304	91972504	Lce3f	late cornified envelope 3F	-7932	92786480	92789953	0.0001298	0.00351217	0.00644115	0.0451123	0	0	2
Lelp1	late cornified envelope-like proline-rich 1	-25228	91971304	91972504	Sprr4	small proline-rich protein 4	-13626	92316489	92319594	0	0	0.000287257	0.00277973	0	0	2
Lelp1	late cornified envelope-like proline-rich 1	-25228	91971304	91972504	Lce1d	late cornified envelope 1D	-1853	92490583	92495387	0.00230184	0.0367082	0.00013681	0.00141981	0	0	2
Lelp1	late cornified envelope-like proline-rich 1	-25228	91971304	91972504	Lce3c	late cornified envelope 3C	6369	92752355	92757200	4.70067e-06	0.000204317	0.00389721	0.0290368	0	0	2
Sprr2a1	small proline-rich protein 2A1	-32453	91986487	91988122	Lce3f	late cornified envelope 3F	10322	92806203	92806737	0.00337571	0.0493116	7.49778e-06	9.68959e-05	1	1	2
Sprr2a1	small proline-rich protein 2A1	-32453	91986487	91988122	S100a8	S100 calcium binding protein A8 (calgranulin A)	7085	90479225	90480932	3.94423e-07	2.21426e-05	0	0	0	0	2
Sprr2a1	small proline-rich protein 2A1	-32453	91986487	91988122	Lce3f	late cornified envelope 3F	-5017	92791012	92791250	0	0	0	0	0	0	2
Sprr2a1	small proline-rich protein 2A1	-18718	92000846	92001232	S100a7a	S100 calcium binding protein A7A	3046	90459180	90463360	2.60467e-05	0.000903632	7.22311e-13	2.31229e-11	1	3	0
Sprr2a1	small proline-rich protein 2A1	-18718	92000846	92001232	Slc39a1	solute carrier family 39 (zinc transporter), member 1	-1753	90047644	90053079	0.00299864	0.0450508	0.00229739	0.0181842	0	3	1
Sprr2a1	small proline-rich protein 2A1	-18718	92000846	92001232	Them5	thioesterase superfamily member 5	-1527	94144432	94144557	0.000113755	0.00313499	6.0919e-12	1.77504e-10	0	2	1
Sprr2e	small proline-rich protein 2E	-1339	92153701	92155751	Ivl	involucrin	-3753	92379195	92383626	0.00276425	0.0422718	7.28329e-07	1.11065e-05	0	0	1
Sprr2e	small proline-rich protein 2E	-1339	92153701	92155751	Lce1l	late cornified envelope 1L	-8296	92662727	92664282	5.85316e-05	0.00180258	0.000582495	0.00528179	0	0	0
Sprr2e	small proline-rich protein 2E	-1339	92153701	92155751	Lce1e	late cornified envelope 1E	2779	92504908	92515527	7.50232e-09	5.92276e-07	0.00558494	0.0398006	0	0	0
Sprr2f	small proline-rich protein 2F	-2255	92166344	92167364	Cgn	cingulin	-13773	94601267	94607154	2.65882e-08	1.90427e-06	8.66901e-07	1.30868e-05	0	1	1
Sprr2f	small proline-rich protein 2F	-2255	92166344	92167364	S100a10	S100 calcium binding protein A10 (calpactin)	2306	93360291	93362400	0.000183656	0.00468937	7.13998e-06	9.2509e-05	0	1	0
Sprr2f	small proline-rich protein 2F	-2255	92166344	92167364	Lce1h	late cornified envelope 1H	1766	92564358	92570084	0.00158058	0.0271183	4.54343e-08	8.28383e-07	0	0	0
Sprr2f	small proline-rich protein 2F	-2255	92166344	92167364	Snx27	sorting nexin family member 27	48679	94336601	94339317	5.28948e-05	0.00165902	0	0	0	0	0
Sprr2g	small proline-rich protein 2G	-2402	92174698	92176172	Dennd4b	DENN/MADD domain containing 4B	801	90070280	90072195	0.00211521	0.0343203	3.07202e-07	4.96554e-06	1	0	0
Sprr2g	small proline-rich protein 2G	-2402	92174698	92176172	S100a10	S100 calcium binding protein A10 (calpactin)	39333	93397682	93399062	2.72006e-08	1.93979e-06	0	0	0	0	0
Sprr2g	small proline-rich protein 2G	-2402	92174698	92176172	Snx27	sorting nexin family member 27	23713	94360538	94365313	6.90494e-07	3.66185e-05	1.25788e-09	2.79931e-08	0	0	0
Sprr2j-ps	small proline-rich protein 2J, pseudogene	-3170	92218430	92219248	Chtop	chromatin target of PRMT1	7358	90304710	90307414	1.05989e-05	0.000416007	0	0	0	0	1
Sprr2j-ps	small proline-rich protein 2J, pseudogene	-3170	92218430	92219248	Pip5k1a	phosphatidylinositol-4-phosphate 5-kinase, type 1 alpha	23833	94886838	94887201	1.40627e-10	1.46545e-08	0.000190867	0.00192605	0	0	0
Sprr2k	small proline-rich protein 2K	-2867	92231257	92236017	Snapin	SNAP-associated protein	3600	90290482	90292189	7.74279e-05	0.00228937	5.62033e-05	0.000625778	1	1	1
Sprr2k	small proline-rich protein 2K	-2867	92231257	92236017	S100a7a	S100 calcium binding protein A7A	3046	90459180	90463360	1.77906e-05	0.000650502	0	0	1	1	0
Sprr2k	small proline-rich protein 2K	-2867	92231257	92236017	Lce1d	late cornified envelope 1D	-1853	92490583	92495387	3.17724e-10	3.12354e-08	0.00102111	0.00876172	0	0	0
Sprr2k	small proline-rich protein 2K	1696	92237477	92238924	Cgn	cingulin	15631	94573683	94575930	1.22125e-15	2.72952e-13	0.00013543	0.00140799	0	1	0
Sprr2k	small proline-rich protein 2K	1696	92237477	92238924	Prr9	proline rich 9	16340	91909400	91913659	0.000501564	0.0107297	0.000233761	0.00231043	1	0	1
Sprr2k	small proline-rich protein 2K	1696	92237477	92238924	Lelp1	late cornified envelope-like proline-rich 1	-11119	91955311	91960279	0.00205348	0.033521	0.00148841	0.0123189	1	0	0
Sprr2k	small proline-rich protein 2K	1696	92237477	92238924	Lce6a	late cornified envelope 6A	10992	92412702	92416478	0	0	0.000488349	0.00449244	0	0	1
Sprr2k	small proline-rich protein 2K	1696	92237477	92238924	Lelp1	late cornified envelope-like proline-rich 1	8605	91936375	91939767	8.8528e-06	0.00035431	7.81242e-11	1.99541e-09	0	0	0
Sprr3	small proline-rich protein 3	4021	92258102	92259141	S100a7a	S100 calcium binding protein A7A	3046	90459180	90463360	0.00253054	0.0395573	0	0	1	1	0
Sprr3	small proline-rich protein 3	-7191	92266676	92272990	Lce3d	late cornified envelope 3D	-1515	92758725	92760869	0	0	0	0	0	0	0
Sprr4	small proline-rich protein 4	2716	92298369	92305029	Lelp1	late cornified envelope-like proline-rich 1	-11119	91955311	91960279	1.22125e-15	2.72952e-13	0.00152451	0.0125899	1	0	0
Sprr4	small proline-rich protein 4	2716	92298369	92305029	S100a6	S100 calcium binding protein A6 (calcyclin)	14317	90429550	90432717	0	0	0	0	0	0	1
Sprr4	small proline-rich protein 4	-10753	92313848	92316488	Cgn	cingulin	-13773	94601267	94607154	0.000438486	0.00956671	2.10079e-11	5.72455e-10	0	1	1
Sprr4	small proline-rich protein 4	-10753	92313848	92316488	Snx27	sorting nexin family member 27	-1455	94383558	94392629	0.000538399	0.0113459	0	0	0	0	1
Sprr4	small proline-rich protein 4	-10753	92313848	92316488	Pogz	pogo transposable element with ZNF domain	-4960	94635816	94637242	0.00112734	0.0205967	0	0	0	0	0
Sprr4	small proline-rich protein 4	-10753	92313848	92316488	Sprr2h	small proline-rich protein 2H	-762	92188333	92189358	1.46302e-05	0.000547675	0	0	0	0	0
Sprr4	small proline-rich protein 4	-10753	92313848	92316488	Snx27	sorting nexin family member 27	48679	94336601	94339317	0.00190188	0.0314403	3.81887e-06	5.17496e-05	0	0	0
Sprr4	small proline-rich protein 4	-29727	92330604	92337680	S100a10	S100 calcium binding protein A10 (calpactin)	-3697	93351222	93359462	8.71862e-06	0.000349948	1.40985e-11	3.94401e-10	1	1	0
Sprr4	small proline-rich protein 4	-29727	92330604	92337680	Pglyrp4	peptidoglycan recognition protein 4	10621	90539152	90543746	0.000352336	0.00802543	9.18537e-08	1.60941e-06	0	0	0
Sprr4	small proline-rich protein 4	-29727	92330604	92337680	Lelp1	late cornified envelope-like proline-rich 1	8605	91936375	91939767	1.31147e-05	0.00050015	0	0	0	0	0
Sprr4	small proline-rich protein 4	-34557	92338297	92339648	Gm16740	predicted gene, 16740	-25852	94994683	94996372	6.06817e-05	0.0018585	0.000294823	0.00284196	0	1	0
Ivl	involucrin	35862	92341626	92341965	S100a16	S100 calcium binding protein A16	-663	90342705	90346260	0.00092494	0.017629	0.000681912	0.00608459	0	1	1
Ivl	involucrin	35862	92341626	92341965	Tuft1	tuftelin 1	8640	94454012	94454296	0.00120345	0.0217772	0.00355422	0.0267398	0	1	1
Ivl	involucrin	35862	92341626	92341965	S100a8	S100 calcium binding protein A8 (calgranulin A)	3615	90475366	90477851	0.00335468	0.0490475	5.51414e-06	7.28261e-05	0	0	0
Ivl	involucrin	14500	92362697	92363617	Pglyrp3	peptidoglycan recognition protein 3	28187	91842245	91851140	4.19041e-05	0.0013593	8.1315e-12	2.33058e-10	1	0	1
Ivl	involucrin	14500	92362697	92363617	S100a8	S100 calcium binding protein A8 (calgranulin A)	-530	90471972	90472954	8.61705e-07	4.46751e-05	0	0	1	0	0
Ivl	involucrin	8982	92366758	92370592	S100a2	S100 calcium binding protein A2	-8807	90384827	90385898	3.24751e-05	0.00109476	0.000136184	0.001414	1	1	1
Ivl	involucrin	8982	92366758	92370592	Lce1m	late cornified envelope 1M	-16245	92832517	92845937	0	0	9.4982e-08	1.65925e-06	1	1	1
Ivl	involucrin	8982	92366758	92370592	Flg2	filaggrin family member 2	15911	93005366	93028846	1.28309e-09	1.1564e-07	1.70877e-07	2.87426e-06	0	0	0
Ivl	involucrin	8982	92366758	92370592	Rptn	repetin	-13581	93181080	93187000	0.000347412	0.00793495	3.27516e-14	1.23498e-12	0	0	0
Ivl	involucrin	767	92376687	92377093	Sprr2a2	small proline-rich protein 2A2	-18209	92001233	92001863	9.14047e-13	1.37052e-10	0	0	0	1	0
Ivl	involucrin	767	92376687	92377093	S100a14	S100 calcium binding protein A14	-1323	90328486	90330411	8.25144e-05	0.00240944	0.00166318	0.0136154	1	0	0
Ivl	involucrin	767	92376687	92377093	Pglyrp4	peptidoglycan recognition protein 4	160482	90689590	90693031	3.14304e-13	4.99095e-11	0	0	0	0	0
Ivl	involucrin	-953	92378027	92379194	Lor	loricrin	1930	91876919	91893349	9.8996e-05	0.00279477	0.000439768	0.00408629	0	1	2
Ivl	involucrin	-953	92378027	92379194	Tdpoz2	TD and POZ domain containing 2	44997	93411531	93411691	0.000253493	0.00613793	1.99254e-11	5.4522e-10	1	0	3
Ivl	involucrin	-953	92378027	92379194	Lelp1	late cornified envelope-like proline-rich 1	-31429	91977415	91978795	0.0007365	0.0146794	0.0015708	0.0129276	0	0	3
Ivl	involucrin	-953	92378027	92379194	Pglyrp4	peptidoglycan recognition protein 4	160482	90689590	90693031	3.06601e-05	0.00104073	0.00140539	0.0117074	0	0	2
Ivl	involucrin	-953	92378027	92379194	Sprr2h	small proline-rich protein 2H	-762	92188333	92189358	0.00269281	0.0414113	0	0	0	0	2
Ivl	involucrin	-953	92378027	92379194	Sprr4	small proline-rich protein 4	-13626	92316489	92319594	0.000279889	0.00665908	0.000121158	0.00126814	0	0	2
Ivl	involucrin	-953	92378027	92379194	Mrpl9	mitochondrial ribosomal protein L9	4451	94250121	94253297	0.000483899	0.0103976	7.7703e-09	1.56972e-07	0	0	2
Ivl	involucrin	-7105	92384129	92385395	S100a11	S100 calcium binding protein A11 (calgizzarin)	-9927	93313961	93315022	1.02965e-06	5.23724e-05	0.00419166	0.0309847	0	0	2
Smcp	sperm mitochondria-associated cysteine-rich protein	-6356	92399019	92399585	S100a7a	S100 calcium binding protein A7A	3046	90459180	90463360	0.0023776	0.0375973	0.00231478	0.0182967	1	1	0
Smcp	sperm mitochondria-associated cysteine-rich protein	-13965	92405170	92408653	Cgn	cingulin	-13773	94601267	94607154	0.000227912	0.00563304	1.01338e-09	2.27834e-08	0	1	3
Smcp	sperm mitochondria-associated cysteine-rich protein	-13965	92405170	92408653	Lelp1	late cornified envelope-like proline-rich 1	-31429	91977415	91978795	1.08995e-09	1.00073e-07	0.00476311	0.0346533	0	0	3
Smcp	sperm mitochondria-associated cysteine-rich protein	-13965	92405170	92408653	Sprr2h	small proline-rich protein 2H	-762	92188333	92189358	4.54573e-06	0.000198514	1.89406e-06	2.70839e-05	0	0	2
Smcp	sperm mitochondria-associated cysteine-rich protein	-13965	92405170	92408653	Mrpl9	mitochondrial ribosomal protein L9	-2357	94244716	94245087	0.0015656	0.0269001	0.00293937	0.0225721	0	0	2
Smcp	sperm mitochondria-associated cysteine-rich protein	-13965	92405170	92408653	Celf3	CUGBP, Elav-like family member 3	40264	94323802	94330014	0.000205668	0.0051489	4.13581e-06	5.57713e-05	0	0	2
Lce6a	late cornified envelope 6A	13113	92412238	92412701	Snx27	sorting nexin family member 27	-26911	94410600	94416498	0.000106284	0.00296637	0.00201013	0.016166	1	1	3
Lce6a	late cornified envelope 6A	13113	92412238	92412701	S100a7a	S100 calcium binding protein A7A	3046	90459180	90463360	0.00266687	0.0411414	5.54521e-11	1.44655e-09	1	1	2
Lce6a	late cornified envelope 6A	13113	92412238	92412701	Sprr2a2	small proline-rich protein 2A2	-21132	91996405	92000845	0.000918049	0.0175297	0.000366185	0.00345943	0	1	3
Lce6a	late cornified envelope 6A	13113	92412238	92412701	Lelp1	late cornified envelope-like proline-rich 1	-3068	91944865	91954623	1.01557e-11	1.27892e-09	2.22045e-16	1.01229e-14	1	0	2
Lce6a	late cornified envelope 6A	13113	92412238	92412701	Rps27rt	ribosomal protein S27, retrogene	19135	89997040	89999829	0.000261169	0.00628545	0.00567835	0.0403896	0	0	2
Lce6a	late cornified envelope 6A	13113	92412238	92412701	Lelp1	late cornified envelope-like proline-rich 1	8605	91936375	91939767	5.23339e-05	0.00164576	5.99409e-13	1.93893e-11	0	0	2
Lce6a	late cornified envelope 6A	3429	92421047	92423260	Lor	loricrin	1930	91876919	91893349	3.28381e-07	1.88281e-05	0	0	0	1	0
Lce6a	late cornified envelope 6A	3429	92421047	92423260	Selenbp1	selenium binding protein 1	-10750	94725960	94726551	9.20157e-07	4.73521e-05	2.28178e-06	3.21298e-05	0	0	0
Lce1a1	late cornified envelope 1A1	11213	92438818	92443215	Prr9	proline rich 9	16340	91909400	91913659	2.0375e-11	2.45462e-09	1.13649e-06	1.68422e-05	1	0	1
Lce1a1	late cornified envelope 1A1	5472	92444506	92449009	S100a9	S100 calcium binding protein A9 (calgranulin B)	-6352	90501782	90510208	0.00129221	0.0231571	2.21836e-10	5.38599e-09	1	1	0
Lce1a1	late cornified envelope 1A1	5472	92444506	92449009	Lelp1	late cornified envelope-like proline-rich 1	-11119	91955311	91960279	2.33147e-15	5.06163e-13	0.000331674	0.00316584	1	0	0
Lce1a1	late cornified envelope 1A1	5472	92444506	92449009	9130204L05Rik	RIKEN cDNA 9130204L05 gene	-379850	91274127	91275028	4.73351e-08	3.22663e-06	0.000431005	0.00401338	0	0	0
Lce1a1	late cornified envelope 1A1	5472	92444506	92449009	Pglyrp3	peptidoglycan recognition protein 3	-338836	91478040	91481299	1.72348e-07	1.04571e-05	0.00565216	0.0402251	0	0	0
Lce1a1	late cornified envelope 1A1	-3629	92455248	92456468	S100a2	S100 calcium binding protein A2	-8807	90384827	90385898	1.30859e-06	6.52468e-05	0	0	1	1	1
Lce1a1	late cornified envelope 1A1	-3629	92455248	92456468	Rps27rt	ribosomal protein S27, retrogene	41225	89976156	89976532	0.000354441	0.00806237	1.82421e-06	2.61776e-05	0	0	0
2	late cornified envelope 1B	1174	92459033	92460316	Pglyrp4	peptidoglycan recognition protein 4	2152	90532692	90533268	0.00327966	0.0482468	9.6096e-06	0.000121746	0	0	1
Lce1b	late cornified envelope 1B	1174	92459033	92460316	BC021767	cingulin pseudogene	1957	94468048	94470187	0.000359808	0.00815109	0	0	0	0	1
Lce1b	late cornified envelope 1B	1174	92459033	92460316	Them5	thioesterase superfamily member 5	-1527	94144432	94144557	8.09509e-06	0.00032904	1.20859e-12	3.79276e-11	0	0	1
Lce1b	late cornified envelope 1B	1174	92459033	92460316	Cgn	cingulin	5620	94583963	94585671	0.0032759	0.0482085	0.00142896	0.0118755	0	0	1
Lce1b	late cornified envelope 1B	1174	92459033	92460316	Rptn	repetin	-2463	93193567	93196749	5.18995e-06	0.000222681	6.4168e-06	8.38201e-05	0	0	0
Lce1b	late cornified envelope 1B	1174	92459033	92460316	Gm10696	predicted gene 10696	-52051	94030720	94037613	4.44136e-08	3.04993e-06	0.00507427	0.036583	0	0	0
Lce1b	late cornified envelope 1B	-2975	92463756	92463890	Sema6c	sema domain, transmembrane domain (TM), and cytoplasmic domain, (semaphorin) 6C	4445	94972063	94973349	5.18182e-05	0.00163138	3.20096e-09	6.76818e-08	1	1	0
Lce1b	late cornified envelope 1B	-2975	92463756	92463890	Pogz	pogo transposable element with ZNF domain	6000	94647094	94647885	1.40618e-06	6.96958e-05	1.49446e-07	2.53568e-06	0	0	0
Lce1b	late cornified envelope 1B	-2975	92463756	92463890	Selenbp1	selenium binding protein 1	-13380	94723571	94723679	0.00048787	0.0104663	0.00241398	0.0189812	0	0	0
Lce1a2	late cornified envelope 1A2	773	92473352	92473577	Them5	thioesterase superfamily member 5	6200	94151531	94152911	0	0	2.18714e-14	8.35507e-13	0	0	1
Lce1a2	late cornified envelope 1A2	773	92473352	92473577	Cgn	cingulin	5620	94583963	94585671	4.3314e-08	2.97933e-06	0.00327352	0.0248478	0	0	1
Lce1a2	late cornified envelope 1A2	773	92473352	92473577	Lelp1	late cornified envelope-like proline-rich 1	8605	91936375	91939767	4.26967e-06	0.000188133	5.82978e-13	1.8881e-11	0	0	0
Lce1a2	late cornified envelope 1A2	773	92473352	92473577	Pi4kb	phosphatidylinositol 4-kinase, catalytic, beta polypeptide	1446	94779979	94780219	2.01617e-13	3.30868e-11	0.00490884	0.0355512	0	0	0
Lce1a2	late cornified envelope 1A2	773	92473352	92473577	Sema6c	sema domain, transmembrane domain (TM), and cytoplasmic domain, (semaphorin) 6C	18270	94985799	94987264	7.56372e-06	0.000309402	0.00574559	0.0408182	0	0	0
Lce1a2	late cornified envelope 1A2	-717	92473924	92475985	S100a5	S100 calcium binding protein A5	-2222	90407427	90413018	1.08714e-05	0.000424702	4.15246e-12	1.22624e-10	1	1	1
Lce1a2	late cornified envelope 1A2	-717	92473924	92475985	S100a7a	S100 calcium binding protein A7A	3046	90459180	90463360	1.2968e-05	0.000495463	0	0	1	1	0
Lce1a2	late cornified envelope 1A2	-717	92473924	92475985	Lor	loricrin	1930	91876919	91893349	0	0	2.70381e-07	4.41929e-06	0	1	0
Lce1a2	late cornified envelope 1A2	-717	92473924	92475985	Sprr2h	small proline-rich protein 2H	-762	92188333	92189358	0.000259753	0.00625678	0	0	0	0	0
Lce1d	late cornified envelope 1D	627	92490429	92490582	Ints3	integrator complex subunit 3	21109	90213825	90219074	0.00131383	0.0234689	1.89324e-06	2.70839e-05	1	1	1
Lce1d	late cornified envelope 1D	627	92490429	92490582	Snx27	sorting nexin family member 27	5902	94380009	94381463	0.00254224	0.0396516	1.96251e-06	2.79183e-05	0	0	0
Lce1e	late cornified envelope 1E	-4019	92515528	92518503	9130204L05Rik	RIKEN cDNA 9130204L05 gene	-379850	91274127	91275028	1.37085e-05	0.000519706	0.00544303	0.0388947	0	0	0
Lce1e	late cornified envelope 1E	-4019	92515528	92518503	Gm10696	predicted gene 10696	-52051	94030720	94037613	6.7369e-05	0.00203122	4.57794e-05	0.000518838	0	0	0
Lce1f	late cornified envelope 1F	-11180	92535331	92535574	4930529C04Rik	zinc finger, BED domain containing 4 pseudogene	-17847	90853839	90861635	0.00298355	0.0448483	0.00126199	0.0106342	0	0	0
Lce1f	late cornified envelope 1F	-11180	92535331	92535574	Pglyrp3	peptidoglycan recognition protein 3	-338836	91478040	91481299	1.05553e-05	0.000414756	0.00314481	0.0239642	0	0	0
Lce1l	late cornified envelope 1L	-3510	92656167	92661269	Lor	loricrin	1930	91876919	91893349	7.19425e-14	1.26e-11	0.00583837	0.0414157	0	1	0
Lce1l	late cornified envelope 1L	-3510	92656167	92661269	Pglyrp3	peptidoglycan recognition protein 3	-70186	91747282	91749357	4.44752e-06	0.000195042	0.00496208	0.0359022	0	0	0
Lce1l	late cornified envelope 1L	-3510	92656167	92661269	S100a10	S100 calcium binding protein A10 (calpactin)	23386	93378783	93386068	0.000741188	0.0147471	0.00446773	0.0327811	0	0	0
2310050C09Rik	RIKEN cDNA 2310050C09 gene	6489	92664283	92670993	Lor	loricrin	1930	91876919	91893349	4.54787e-05	0.00145488	0	0	0	1	0
2310050C09Rik	RIKEN cDNA 2310050C09 gene	6489	92664283	92670993	Gatad2b	GATA zinc finger domain containing 2B	-32282	90112169	90114419	6.04824e-06	0.000254658	3.04201e-14	1.15037e-12	0	0	0
2310050C09Rik	RIKEN cDNA 2310050C09 gene	6489	92664283	92670993	9130204L05Rik	RIKEN cDNA 9130204L05 gene	-135831	91029791	91031325	0.00278462	0.0424995	5.49969e-06	7.26718e-05	0	0	0
2310050C09Rik	RIKEN cDNA 2310050C09 gene	6489	92664283	92670993	Pglyrp3	peptidoglycan recognition protein 3	-338836	91478040	91481299	0.0010338	0.019209	1.1215e-05	0.00014036	0	0	0
2310050C09Rik	RIKEN cDNA 2310050C09 gene	6489	92664283	92670993	Hrnr	hornerin	26312	93149553	93150413	0.000719978	0.014418	0.000241451	0.00237896	0	0	0
2310050C09Rik	RIKEN cDNA 2310050C09 gene	-7461	92679126	92684050	Lce1k	late cornified envelope 1K	-3778	92612965	92618218	0.00185141	0.0307707	7.72693e-11	1.97838e-09	0	0	0
2310050C09Rik	RIKEN cDNA 2310050C09 gene	-7461	92679126	92684050	Tdpoz4	TD and POZ domain containing 4	-25890	93574073	93574787	0.000715742	0.0143435	0.00478595	0.0347922	0	0	0
2310050C09Rik	RIKEN cDNA 2310050C09 gene	-16845	92689604	92692340	Lor	loricrin	1930	91876919	91893349	0	0	0.00194827	0.0157142	0	1	0
2310050C09Rik	RIKEN cDNA 2310050C09 gene	-16845	92689604	92692340	Prr9	proline rich 9	16340	91909400	91913659	1.28561e-09	1.15742e-07	1.11022e-16	5.1874e-15	1	0	1
2310050C09Rik	RIKEN cDNA 2310050C09 gene	-16845	92689604	92692340	Lelp1	late cornified envelope-like proline-rich 1	-11119	91955311	91960279	1.09652e-11	1.37452e-09	3.33067e-16	1.5015e-14	1	0	0
2310050C09Rik	RIKEN cDNA 2310050C09 gene	-16845	92689604	92692340	Pglyrp3	peptidoglycan recognition protein 3	-338836	91478040	91481299	1.11022e-16	2.73833e-14	0.000131554	0.00136932	0	0	0
2310050C09Rik	RIKEN cDNA 2310050C09 gene	-16845	92689604	92692340	Tdpoz2	TD and POZ domain containing 2	1310	93451999	93458598	1.06387e-06	5.39483e-05	0.00468252	0.0341464	0	0	0
Lce3c	late cornified envelope 3C	2810	92750083	92752354	Tdrkh	tudor and KH domain containing protein	9085	94224727	94227923	0.0011837	0.0214478	1.07618e-09	2.41438e-08	0	0	0
Lce3c	late cornified envelope 3C	2810	92750083	92752354	Crnn	cornulin	13997	92960927	92964486	0	0	3.45771e-09	7.27885e-08	0	0	0
Lce3c	late cornified envelope 3C	2810	92750083	92752354	Snx27	sorting nexin family member 27	48679	94336601	94339317	6.8317e-05	0.0020546	0	0	0	0	0
Lce3d	late cornified envelope 3D	-3430	92757201	92758564	Pip5k1a	phosphatidylinositol-4-phosphate 5-kinase, type 1 alpha	23833	94886838	94887201	0.00251204	0.039359	0.0014117	0.0117543	0	0	0
Lce3e	late cornified envelope 3E	-4044	92765221	92768657	Psmd4	proteasome (prosome, macropain) 26S subunit, non-ATPase, 4	-15993	94860624	94864435	0.00106263	0.0196556	2.04936e-12	6.25209e-11	1	1	0
Lce3e	late cornified envelope 3E	-4044	92765221	92768657	9130204L05Rik	RIKEN cDNA 9130204L05 gene	-379850	91274127	91275028	8.78597e-12	1.11655e-09	0.0002466	0.00242519	0	0	0
Lce3e	late cornified envelope 3E	-4044	92765221	92768657	9130204L05Rik	RIKEN cDNA 9130204L05 gene	-393646	91287430	91289317	0	0	0.00177523	0.0144471	0	0	0
Lce3e	late cornified envelope 3E	-4044	92765221	92768657	Tdpoz2	TD and POZ domain containing 2	1310	93451999	93458598	0.000814673	0.0158929	0.000933671	0.00808266	0	0	0
Lce3f	late cornified envelope 3F	-10530	92784758	92786479	Cgn	cingulin	-13773	94601267	94607154	0.000164875	0.00430206	6.15503e-06	8.06822e-05	0	1	1
Lce3f	late cornified envelope 3F	-10530	92784758	92786479	Lelp1	late cornified envelope-like proline-rich 1	-3068	91944865	91954623	0.00139159	0.0245632	0	0	1	0	0
Lce3f	late cornified envelope 3F	-10530	92784758	92786479	Pglyrp4	peptidoglycan recognition protein 4	10621	90539152	90543746	0.000123471	0.00336714	0.0045644	0.0334065	0	0	0
Lce3f	late cornified envelope 3F	-10530	92784758	92786479	4930529C04Rik	zinc finger, BED domain containing 4 pseudogene	-17847	90853839	90861635	0.000409958	0.00907029	5.12845e-12	1.50348e-10	0	0	0
Lce3f	late cornified envelope 3F	-10530	92784758	92786479	Pi4kb	phosphatidylinositol 4-kinase, catalytic, beta polypeptide	-7708	94768907	94772983	5.39433e-05	0.0016843	1.25448e-07	2.15423e-06	0	0	0
Crct1	cysteine-rich C-terminal 1	723	92818140	92819630	S100a2	S100 calcium binding protein A2	-8807	90384827	90385898	0.0027582	0.0422059	0	0	1	1	3
Crct1	cysteine-rich C-terminal 1	723	92818140	92819630	Nup210l	nucleoporin 210-like	31367	89938180	89940663	0.000433417	0.00947366	2.22045e-16	1.01229e-14	1	1	2
Crct1	cysteine-rich C-terminal 1	723	92818140	92819630	Lor	loricrin	1930	91876919	91893349	0.000369006	0.00834132	3.83048e-08	7.03764e-07	0	1	2
Crct1	cysteine-rich C-terminal 1	723	92818140	92819630	S100a14	S100 calcium binding protein A14	-1323	90328486	90330411	0.000439418	0.00957971	3.47677e-05	0.000401482	1	0	2
Crct1	cysteine-rich C-terminal 1	723	92818140	92819630	S100a9	S100 calcium binding protein A9 (calgranulin B)	1318	90497381	90499270	1.11022e-16	2.73833e-14	3.98024e-07	6.34767e-06	0	0	2
Crct1	cysteine-rich C-terminal 1	723	92818140	92819630	Sprr2f	small proline-rich protein 2F	1922	92167365	92174697	0.00146668	0.0255745	0	0	0	0	2
Crct1	cysteine-rich C-terminal 1	723	92818140	92819630	Sprr2i	small proline-rich protein 2I	4059	92214219	92217726	7.00995e-13	1.07032e-10	0	0	0	0	2
Lce1m	late cornified envelope 1M	189	92821745	92823842	Lor	loricrin	1930	91876919	91893349	0.000174817	0.00451206	2.43139e-14	9.2545e-13	0	3	2
Lce1m	late cornified envelope 1M	189	92821745	92823842	Setdb1	SET domain, bifurcated 1	5613	95152573	95158450	2.09261e-05	0.000746169	4.62107e-11	1.21491e-09	1	2	2
Lce1m	late cornified envelope 1M	189	92821745	92823842	Gm16740	predicted gene, 16740	-19245	95001066	95003203	1.31574e-05	0.000501321	2.59305e-11	7.00422e-10	0	2	3
Lce1m	late cornified envelope 1M	189	92821745	92823842	4930529C04Rik	zinc finger, BED domain containing 4 pseudogene	-17847	90853839	90861635	0.000380541	0.00853956	4.2287e-05	0.000481959	0	2	2
Lce1m	late cornified envelope 1M	189	92821745	92823842	Prr9	proline rich 9	5501	91922154	91922582	2.06071e-05	0.000737315	3.44444e-09	7.25381e-08	0	2	2
Lce1m	late cornified envelope 1M	-6983	92827414	92832516	Lor	loricrin	1930	91876919	91893349	0	0	0.00366812	0.0274936	2	3	2
Lce1m	late cornified envelope 1M	-6983	92827414	92832516	Prr9	proline rich 9	16340	91909400	91913659	0	0	3.40822e-09	7.18616e-08	3	2	3
Lce1m	late cornified envelope 1M	-6983	92827414	92832516	Lelp1	late cornified envelope-like proline-rich 1	-11119	91955311	91960279	0	0	5.66214e-15	2.28592e-13	3	2	2
Lce1m	late cornified envelope 1M	-6983	92827414	92832516	S100a16	S100 calcium binding protein A16	14540	90358910	90360460	0.00141032	0.0248254	0.00362529	0.0272036	2	2	3
Lce1m	late cornified envelope 1M	-6983	92827414	92832516	Lce6a	late cornified envelope 6A	10992	92412702	92416478	0	0	3.32501e-05	0.000385311	2	2	3
Lce1m	late cornified envelope 1M	-6983	92827414	92832516	Ints3	integrator complex subunit 3	-4570	90240380	90243877	0.00334613	0.048974	3.19529e-06	4.3762e-05	2	2	2
Lce1m	late cornified envelope 1M	-6983	92827414	92832516	Lelp1	late cornified envelope-like proline-rich 1	8605	91936375	91939767	0	0	0	0	2	2	2
Lce1m	late cornified envelope 1M	-6983	92827414	92832516	Tdpoz2	TD and POZ domain containing 2	1310	93451999	93458598	3.26903e-06	0.000148355	0.00269556	0.0209292	2	2	2
Gm4858	predicted gene 4858	-17563	92854621	92855744	Slc39a1	solute carrier family 39 (zinc transporter), member 1	-1753	90047644	90053079	0.00168078	0.0284453	4.91732e-05	0.00055372	2	1	1
Gm4858	predicted gene 4858	-17563	92854621	92855744	Setdb1	SET domain, bifurcated 1	5613	95152573	95158450	0	0	1.57599e-07	2.66456e-06	3	0	0
Gm4858	predicted gene 4858	-17563	92854621	92855744	Pglyrp4	peptidoglycan recognition protein 4	160482	90689590	90693031	7.88591e-12	1.00677e-09	0.00504876	0.036444	2	0	0
Gm4858	predicted gene 4858	20932	92895606	92901144	4930529C04Rik	zinc finger, BED domain containing 4 pseudogene	-55737	90818767	90820927	0.00296209	0.0446142	2.29836e-09	4.93514e-08	0	0	0
Gm4858	predicted gene 4858	26199	92903393	92903892	Ints3	integrator complex subunit 3	21109	90213825	90219074	0.00093497	0.0177829	5.6486e-08	1.01858e-06	1	1	1
Crnn	cornulin	-27328	92921210	92921553	S100a7a	S100 calcium binding protein A7A	-12329	90442009	90449781	0.00278935	0.042532	0	0	3	3	0
Crnn	cornulin	-27328	92921210	92921553	Ints3	integrator complex subunit 3	-4570	90240380	90243877	0.00297747	0.0447892	0	0	2	2	0
Crnn	cornulin	-27328	92921210	92921553	Pglyrp4	peptidoglycan recognition protein 4	160482	90689590	90693031	2.17375e-09	1.88181e-07	0	0	2	2	0
Crnn	cornulin	-21695	92926647	92927381	Flg	filaggrin	6820	93076901	93099719	5.79323e-05	0.0017861	1.48847e-08	2.89994e-07	0	0	3
Crnn	cornulin	-19088	92928281	92930961	S100a10	S100 calcium binding protein A10 (calpactin)	2306	93360291	93362400	0.000689014	0.0139014	6.91752e-07	1.05918e-05	2	3	2
Crnn	cornulin	-19088	92928281	92930961	Snx27	sorting nexin family member 27	39157	94345783	94349180	3.74755e-05	0.00123486	0	0	2	2	2
Crnn	cornulin	-19088	92928281	92930961	Pglyrp3	peptidoglycan recognition protein 3	-49326	91768046	91770312	0.000455846	0.00987074	3.60899e-10	8.54526e-09	2	2	2
Crnn	cornulin	-19088	92928281	92930961	Sprr2h	small proline-rich protein 2H	-762	92188333	92189358	0.000135233	0.0036391	0	0	2	2	2
Crnn	cornulin	-19088	92928281	92930961	S100a10	S100 calcium binding protein A10 (calpactin)	34379	93391263	93395574	0.00216275	0.0349761	4.9963e-09	1.03194e-07	2	2	2
Crnn	cornulin	-14879	92932926	92934734	Tchh	trichohyalin	-6463	93238765	93240814	1.49297e-05	0.000557136	0	0	2	2	2
Crnn	cornulin	-14879	92932926	92934734	Tdpoz4	TD and POZ domain containing 4	-25890	93574073	93574787	0.00280337	0.0426629	1.41109e-13	4.9154e-12	2	2	2
Crnn	cornulin	-3952	92942150	92947364	Npr1	natriuretic peptide receptor 1	-2616	90272129	90272679	0.00117943	0.0213923	1.44074e-12	4.4785e-11	1	2	0
Crnn	cornulin	-3952	92942150	92947364	Pglyrp4	peptidoglycan recognition protein 4	2152	90532692	90533268	0.00132577	0.0236467	2.06243e-05	0.000247739	0	2	1
Crnn	cornulin	-3952	92942150	92947364	Rps27rt	ribosomal protein S27, retrogene	41225	89976156	89976532	1.11022e-16	2.73833e-14	0	0	0	2	0
Crnn	cornulin	3396	92949613	92954598	Them5	thioesterase superfamily member 5	-14103	94128981	94134855	0.000121904	0.00332878	1.08154e-09	2.42331e-08	0	3	1
Crnn	cornulin	3396	92949613	92954598	Ints3	integrator complex subunit 3	-1627	90238588	90239782	5.54255e-06	0.000235507	1.11022e-16	5.1874e-15	0	2	0
Crnn	cornulin	11995	92960482	92960926	Psmb4	proteasome (prosome, macropain) subunit, beta type 4	-6996	94697396	94698356	1.45369e-05	0.000545162	0.000381335	0.0035903	1	0	0
Flg2	filaggrin family member 2	-7856	92993017	92993661	Psmb4	proteasome (prosome, macropain) subunit, beta type 4	2644	94688152	94688320	3.17517e-08	2.23378e-06	0	0	1	1	0
Flg2	filaggrin family member 2	-7856	92993017	92993661	Nup210l	nucleoporin 210-like	31367	89938180	89940663	6.37877e-05	0.00193655	0	0	1	1	0
Flg2	filaggrin family member 2	-7856	92993017	92993661	Them5	thioesterase superfamily member 5	-14103	94128981	94134855	0.00289959	0.0438551	8.39218e-13	2.66705e-11	0	1	1
Flg2	filaggrin family member 2	-7856	92993017	92993661	Mir7013	microRNA mir-7013	-12805	94794410	94796161	0.000784377	0.0153924	6.31612e-09	1.28683e-07	1	0	1
Flg2	filaggrin family member 2	-7856	92993017	92993661	Pglyrp4	peptidoglycan recognition protein 4	10621	90539152	90543746	1.06137e-05	0.000416318	0.00253204	0.0197882	0	0	0
Flg2	filaggrin family member 2	-7856	92993017	92993661	Lelp1	late cornified envelope-like proline-rich 1	8605	91936375	91939767	1.78486e-05	0.000651938	2.21146e-09	4.7602e-08	0	0	0
Flg2	filaggrin family member 2	649	92999574	93004115	Pglyrp4	peptidoglycan recognition protein 4	10621	90539152	90543746	0.000114477	0.00315282	2.82951e-12	8.51843e-11	0	0	0
Flg2	filaggrin family member 2	649	92999574	93004115	9130204L05Rik	RIKEN cDNA 9130204L05 gene	-263462	91155277	91161102	3.34177e-14	6.16355e-12	1.76927e-05	0.000214633	0	0	0
Flg2	filaggrin family member 2	649	92999574	93004115	Pglyrp3	peptidoglycan recognition protein 3	-57522	91758708	91763259	0.000474744	0.0102215	0	0	0	0	0
Flg2	filaggrin family member 2	649	92999574	93004115	Gm10696	predicted gene 10696	-52051	94030720	94037613	5.09418e-11	5.77803e-09	0.00240934	0.0189532	0	0	0
Flg2	filaggrin family member 2	649	92999574	93004115	Psmb4	proteasome (prosome, macropain) subunit, beta type 4	17024	94672596	94675116	0.00240214	0.037935	3.88578e-15	1.59324e-13	0	0	0
Flg2	filaggrin family member 2	3925	93004875	93005365	Rps27rt	ribosomal protein S27, retrogene	46815	89966912	89974596	0.000356731	0.00810118	0.00247534	0.0193999	0	0	0
Flg2	filaggrin family member 2	3925	93004875	93005365	Ints3	integrator complex subunit 3	-1627	90238588	90239782	2.80775e-13	4.49277e-11	0	0	0	0	0
Flg	filaggrin	-20825.5	93059936	93061393	Gatad2b	GATA zinc finger domain containing 2B	-32282	90112169	90114419	0.00162612	0.0277739	0.00047904	0.0044122	0	0	0
Flg	filaggrin	-5739	93074602	93076900	4930529C04Rik	zinc finger, BED domain containing 4 pseudogene	-81796	90792857	90794719	3.32333e-05	0.00111581	0.000148517	0.00153013	0	0	0
Flg	filaggrin	-5739	93074602	93076900	9130204L05Rik	RIKEN cDNA 9130204L05 gene	-277315	91171284	91172800	0.000291708	0.00689892	0.000644075	0.00578429	0	0	0
Flg	filaggrin	-5739	93074602	93076900	Gm9125	predicted gene 9125	51420	93694506	93697585	1.55103e-07	9.55684e-06	0.00111999	0.00953384	0	0	0
Flg	filaggrin	-5739	93074602	93076900	Gm10696	predicted gene 10696	-52051	94030720	94037613	0.000312487	0.00728904	0.000146833	0.00151485	0	0	0
Hrnr	hornerin	-16626	93104686	93109404	Crnn	cornulin	-24609	92921554	92926646	4.10878e-10	3.99225e-08	9.84761e-10	2.21875e-08	3	1	3
Hrnr	hornerin	-16626	93104686	93109404	Crnn	cornulin	-16766	92930962	92932925	0	0	0.00102742	0.00881151	3	1	3
Hrnr	hornerin	-16626	93104686	93109404	Gm9125	predicted gene 9125	51420	93694506	93697585	2.79771e-06	0.000128292	3.38047e-06	4.6106e-05	2	0	2
Hrnr	hornerin	29357	93150414	93155642	Them5	thioesterase superfamily member 5	6200	94151531	94152911	5.04389e-10	4.84997e-08	5.19734e-07	8.10219e-06	0	0	3
Rptn	repetin	-27520	93169465	93170737	Nup210l	nucleoporin 210-like	22884	89930863	89931014	0.000508461	0.0108411	1.86401e-09	4.04044e-08	2	3	2
Rptn	repetin	-27520	93169465	93170737	9130204L05Rik	RIKEN cDNA 9130204L05 gene	-182199	91076094	91077758	0.00275171	0.0421378	0	0	2	2	2
Rptn	repetin	-27520	93169465	93170737	Pglyrp3	peptidoglycan recognition protein 3	-74712	91742401	91745186	1.65818e-05	0.000610318	5.49724e-10	1.27576e-08	2	2	2
Rptn	repetin	-27520	93169465	93170737	Them4	thioesterase superfamily member 4	-13977	94096582	94103573	0.000188295	0.00478729	5.02564e-06	6.68277e-05	2	2	2
Rptn	repetin	-7581	93187001	93193079	Crnn	cornulin	-16766	92930962	92932925	0.00140447	0.024746	0	0	1	1	1
Rptn	repetin	-7581	93187001	93193079	S100a9	S100 calcium binding protein A9 (calgranulin B)	7712	90490837	90493026	0.000702126	0.0141352	2.22045e-16	1.01229e-14	0	0	0
Rptn	repetin	-7581	93187001	93193079	Lce1d	late cornified envelope 1D	2251	92487334	92490428	0.000869749	0.0167301	7.89591e-13	2.51953e-11	0	0	0
Rptn	repetin	-4238	93193257	93193510	S100a7a	S100 calcium binding protein A7A	3046	90459180	90463360	0.000372542	0.00840303	0.00137729	0.0114897	1	1	0
Rptn	repetin	2658	93198115	93202444	Crnn	cornulin	-24609	92921554	92926646	2.34753e-05	0.000823332	0.000741576	0.00655907	1	1	1
Rptn	repetin	9120	93204545	93208937	Crnn	cornulin	-29829	92917428	92920332	0.000916447	0.0175031	3.55569e-05	0.000409875	3	3	0
Rptn	repetin	9120	93204545	93208937	4930529C04Rik	zinc finger, BED domain containing 4 pseudogene	-81796	90792857	90794719	0.000227739	0.00563043	7.85184e-06	0.000101084	2	2	0
Rptn	repetin	9120	93204545	93208937	9130204L05Rik	RIKEN cDNA 9130204L05 gene	-50384	90944379	90945844	3.20037e-06	0.000145795	0.00439672	0.0323323	2	2	0
Rptn	repetin	9120	93204545	93208937	Lelp1	late cornified envelope-like proline-rich 1	8605	91936375	91939767	8.0806e-05	0.00237118	0.00515824	0.0371018	2	2	0
Rptn	repetin	9120	93204545	93208937	Psmb4	proteasome (prosome, macropain) subunit, beta type 4	21825	94667415	94670695	1.11149e-05	0.000432591	2.02178e-10	4.93838e-09	2	2	0
Rptn	repetin	17365	93212517	93217455	9130204L05Rik	RIKEN cDNA 9130204L05 gene	-50384	90944379	90945844	9.06152e-08	5.87425e-06	0	0	2	2	0
Rptn	repetin	17365	93212517	93217455	9130204L05Rik	RIKEN cDNA 9130204L05 gene	-379850	91274127	91275028	1.24436e-05	0.000478498	8.20535e-06	0.000105249	2	2	0
Rptn	repetin	17365	93212517	93217455	4930558C23Rik	RIKEN cDNA 4930558C23 gene	19737	95183553	95190499	0.000969963	0.0182947	2.31564e-06	3.25455e-05	2	2	0
Rptn	repetin	21808	93218833	93220025	Crnn	cornulin	-24609	92921554	92926646	3.2603e-08	2.29174e-06	0.000457395	0.00423436	1	1	1
Rptn	repetin	21808	93218833	93220025	Crnn	cornulin	-29829	92917428	92920332	1.84641e-11	2.24387e-09	0.0031089	0.0237388	1	1	0
Rptn	repetin	21808	93218833	93220025	Cgn	cingulin	5620	94583963	94585671	0.00034812	0.00794369	8.61134e-09	1.73296e-07	0	0	1
Tchh	trichohyalin	-16257	93228381	93231610	Crnn	cornulin	-16766	92930962	92932925	0.00285294	0.0432594	6.13037e-10	1.41209e-08	1	1	1
Tchh	trichohyalin	-16257	93228381	93231610	Pglyrp3	peptidoglycan recognition protein 3	28187	91842245	91851140	0.000425687	0.00935867	2.91295e-08	5.44322e-07	1	0	1
Tchh	trichohyalin	-16257	93228381	93231610	S100a9	S100 calcium binding protein A9 (calgranulin B)	7712	90490837	90493026	0.0014225	0.0249872	0.000437825	0.0040704	0	0	0
Tchh	trichohyalin	-16257	93228381	93231610	Ivl	involucrin	12470	92363618	92366757	0.000207355	0.00518646	5.15699e-13	1.68264e-11	0	0	0
Tchh	trichohyalin	-13042	93232172	93234249	Crnn	cornulin	-24609	92921554	92926646	0.0032655	0.0480978	4.22279e-05	0.000481421	1	1	1
Tchh	trichohyalin	-13042	93232172	93234249	Crnn	cornulin	-11356	92934735	92939972	0.000121196	0.00331379	6.77751e-07	1.03895e-05	1	1	1
Tchh	trichohyalin	-13042	93232172	93234249	Rps27rt	ribosomal protein S27, retrogene	3796	90013350	90014197	1.2461e-10	1.30507e-08	1.0062e-07	1.75076e-06	0	1	0
Tchh	trichohyalin	-13042	93232172	93234249	Pglyrp3	peptidoglycan recognition protein 3	20163	91838336	91839001	0.000148904	0.00394962	0.00282471	0.0217935	1	0	1
Tchh	trichohyalin	-2132	93240815	93247426	Crnn	cornulin	-29829	92917428	92920332	2.10655e-06	9.97934e-05	1.83839e-08	3.5436e-07	1	1	0
Tchh	trichohyalin	-2132	93240815	93247426	Crct1	cysteine-rich C-terminal 1	2964	92815150	92818139	0.000834054	0.0161929	0.00392255	0.029209	0	0	1
Tchhl1	trichohyalin-like 1	-10438	93261745	93262732	Crnn	cornulin	-24609	92921554	92926646	0	0	0.00614346	0.0433258	1	1	1
Tchhl1	trichohyalin-like 1	-10438	93261745	93262732	Gatad2b	GATA zinc finger domain containing 2B	-16199	90129256	90129498	0.00014897	0.0039501	2.52874e-10	6.10294e-09	0	0	0
Tchhl1	trichohyalin-like 1	6952	93279051	93280205	Crnn	cornulin	-24609	92921554	92926646	0	0	0.00266467	0.0207108	1	1	1
Tchhl1	trichohyalin-like 1	6952	93279051	93280205	S100a7a	S100 calcium binding protein A7A	3046	90459180	90463360	0.000605895	0.0124905	0	0	1	1	0
Tchhl1	trichohyalin-like 1	6952	93279051	93280205	Lelp1	late cornified envelope-like proline-rich 1	8605	91936375	91939767	1.91145e-11	2.31279e-09	8.09748e-05	0.000876884	0	0	0
S100a11	S100 calcium binding protein A11 (calgizzarin)	-13118	93310241	93312359	Npr1	natriuretic peptide receptor 1	16010	90249027	90258529	3.48882e-05	0.00116247	2.84438e-11	7.63602e-10	0	1	0
S100a11	S100 calcium binding protein A11 (calgizzarin)	-13118	93310241	93312359	Lce3a	late cornified envelope 3A	17395	92703797	92721717	0.000113461	0.00313	1.11022e-16	5.1874e-15	1	0	1
S100a11	S100 calcium binding protein A11 (calgizzarin)	-13118	93310241	93312359	Crnn	cornulin	13997	92960927	92964486	0.00268678	0.0413338	1.44427e-05	0.000177834	0	0	0
S100a11	S100 calcium binding protein A11 (calgizzarin)	-4543	93317982	93321768	Crnn	cornulin	-16766	92930962	92932925	9.58991e-06	0.000381067	0	0	3	1	3
S100a11	S100 calcium binding protein A11 (calgizzarin)	-4543	93317982	93321768	S100a10	S100 calcium binding protein A10 (calpactin)	-3697	93351222	93359462	0.0025156	0.0393761	2.17352e-07	3.60751e-06	3	1	2
S100a11	S100 calcium binding protein A11 (calgizzarin)	-4543	93317982	93321768	Cdc42se1	CDC42 small effector 1	3950	95033828	95039802	6.95976e-07	3.68389e-05	0	0	2	1	3
S100a11	S100 calcium binding protein A11 (calgizzarin)	-4543	93317982	93321768	Sprr1a	small proline-rich protein 1A	5991	92274379	92293246	1.17397e-11	1.46512e-09	2.24341e-06	3.16149e-05	2	0	3
S100a11	S100 calcium binding protein A11 (calgizzarin)	-4543	93317982	93321768	Ivl	involucrin	-3753	92379195	92383626	0.000306854	0.0071858	1.71945e-09	3.74562e-08	2	0	3
S100a11	S100 calcium binding protein A11 (calgizzarin)	-4543	93317982	93321768	S100a8	S100 calcium binding protein A8 (calgranulin A)	10899	90483393	90484391	0.00076412	0.015106	0	0	2	0	2
S100a11	S100 calcium binding protein A11 (calgizzarin)	7802	93331980	93332461	S100a10	S100 calcium binding protein A10 (calpactin)	2306	93360291	93362400	7.08995e-10	6.67117e-08	5.27331e-05	0.000590894	2	1	2
S100a11	S100 calcium binding protein A11 (calgizzarin)	7802	93331980	93332461	Crct1	cysteine-rich C-terminal 1	2964	92815150	92818139	0.000257992	0.00622696	0.000135925	0.00141202	2	0	3
S100a11	S100 calcium binding protein A11 (calgizzarin)	9397	93333220	93334410	Gm16740	predicted gene, 16740	-25852	94994683	94996372	0.00034259	0.00784632	2.2945e-06	3.22916e-05	0	1	0
S100a11	S100 calcium binding protein A11 (calgizzarin)	9397	93333220	93334410	Pglyrp3	peptidoglycan recognition protein 3	20163	91838336	91839001	0.000715043	0.014333	2.44494e-05	0.000290319	1	0	1
S100a11	S100 calcium binding protein A11 (calgizzarin)	9397	93333220	93334410	Setdb1	SET domain, bifurcated 1	5613	95152573	95158450	0.00209761	0.0340642	0	0	1	0	0
S100a11	S100 calcium binding protein A11 (calgizzarin)	9397	93333220	93334410	Tuft1	tuftelin 1	35513	94426954	94427609	4.64801e-06	0.000202556	2.80482e-06	3.88803e-05	0	0	1
S100a10	S100 calcium binding protein A10 (calpactin)	837	93359463	93360290	Nup210l	nucleoporin 210-like	22884	89930863	89931014	4.25027e-06	0.000187377	1.22125e-15	5.24461e-14	0	3	0
S100a10	S100 calcium binding protein A10 (calpactin)	837	93359463	93360290	Pglyrp4	peptidoglycan recognition protein 4	91633	90621668	90623255	0.00205792	0.0335566	0	0	0	2	0
S100a10	S100 calcium binding protein A10 (calpactin)	837	93359463	93360290	Pi4kb	phosphatidylinositol 4-kinase, catalytic, beta polypeptide	1446	94779979	94780219	0.00114988	0.0209213	2.55034e-08	4.81701e-07	0	2	0
S100a10	S100 calcium binding protein A10 (calpactin)	837	93359463	93360290	Pi4kb	phosphatidylinositol 4-kinase, catalytic, beta polypeptide	3236	94781657	94782122	6.87128e-10	6.47272e-08	0	0	0	2	0
S100a10	S100 calcium binding protein A10 (calpactin)	3622	93362401	93362922	Pglyrp3	peptidoglycan recognition protein 3	20163	91838336	91839001	0.00221625	0.0356408	0.000576868	0.0052389	1	2	1
S100a10	S100 calcium binding protein A10 (calpactin)	3622	93362401	93362922	S100a6	S100 calcium binding protein A6 (calcyclin)	14317	90429550	90432717	0.000299777	0.00705175	2.49158e-08	4.72128e-07	0	2	1
S100a10	S100 calcium binding protein A10 (calpactin)	3622	93362401	93362922	Pglyrp3	peptidoglycan recognition protein 3	-49326	91768046	91770312	3.11416e-05	0.00105493	1.4485e-08	2.83047e-07	0	2	0
S100a10	S100 calcium binding protein A10 (calpactin)	16715	93372727	93378782	Pglyrp3	peptidoglycan recognition protein 3	-49326	91768046	91770312	0.000749206	0.0148464	3.2041e-06	4.38713e-05	0	0	0
S100a10	S100 calcium binding protein A10 (calpactin)	27881	93386069	93387772	Pglyrp3	peptidoglycan recognition protein 3	9344	91822166	91833532	2.57083e-12	3.57203e-10	0.000786045	0.00691053	1	1	1
S100a10	S100 calcium binding protein A10 (calpactin)	27881	93386069	93387772	Psmb4	proteasome (prosome, macropain) subunit, beta type 4	2644	94688152	94688320	0.00018117	0.00464296	5.84406e-11	1.51624e-09	1	1	0
S100a10	S100 calcium binding protein A10 (calpactin)	27881	93386069	93387772	Kprp	keratinocyte expressed, proline-rich	-683	92630693	92633012	0.00325071	0.0479393	0.00636173	0.0446411	0	1	0
S100a10	S100 calcium binding protein A10 (calpactin)	27881	93386069	93387772	Sprr2h	small proline-rich protein 2H	-762	92188333	92189358	0.00032411	0.00750138	0.00139769	0.0116507	0	0	0
S100a10	S100 calcium binding protein A10 (calpactin)	38447	93397292	93397681	Ints3	integrator complex subunit 3	21109	90213825	90219074	3.72712e-11	4.29168e-09	0	0	1	1	1
S100a10	S100 calcium binding protein A10 (calpactin)	38447	93397292	93397681	S100a3	S100 calcium binding protein A3	-4615	90398132	90400912	5.25034e-05	0.00164999	0.000206841	0.00206898	0	1	1
S100a10	S100 calcium binding protein A10 (calpactin)	40956	93399063	93400928	Lingo4	leucine rich repeat and Ig domain containing 4	-4720	94193877	94202966	0.00171279	0.0288872	1.79993e-09	3.91121e-08	0	1	1
S100a10	S100 calcium binding protein A10 (calpactin)	40956	93399063	93400928	Rps27rt	ribosomal protein S27, retrogene	19135	89997040	89999829	9.78416e-05	0.00276499	4.82868e-08	8.78564e-07	0	0	0
S100a10	S100 calcium binding protein A10 (calpactin)	44469	93401975	93405042	Ints3	integrator complex subunit 3	21109	90213825	90219074	0.000956165	0.0180959	7.40785e-12	2.1395e-10	1	1	1
S100a10	S100 calcium binding protein A10 (calpactin)	44469	93401975	93405042	Prr9	proline rich 9	16340	91909400	91913659	0.00279752	0.0426128	7.8767e-12	2.26426e-10	1	0	1
S100a10	S100 calcium binding protein A10 (calpactin)	44469	93401975	93405042	9130204L05Rik	RIKEN cDNA 9130204L05 gene	-379850	91274127	91275028	0.000424118	0.00934143	6.78889e-11	1.74586e-09	0	0	0
S100a10	S100 calcium binding protein A10 (calpactin)	44469	93401975	93405042	Sprr2h	small proline-rich protein 2H	-762	92188333	92189358	1.1038e-05	0.000430402	0	0	0	0	0
Tdpoz2	TD and POZ domain containing 2	46919	93407849	93411530	Rps27rt	ribosomal protein S27, retrogene	19135	89997040	89999829	1.1963e-05	0.000461934	1.02409e-07	1.78011e-06	2	0	2
Tdpoz2	TD and POZ domain containing 2	44588	93411692	93412349	Crnn	cornulin	-29829	92917428	92920332	0.000279417	0.00664975	0	0	3	1	2
Tdpoz2	TD and POZ domain containing 2	44588	93411692	93412349	S100a10	S100 calcium binding protein A10 (calpactin)	2306	93360291	93362400	0.000940739	0.0178614	0	0	2	1	2
Tdpoz2	TD and POZ domain containing 2	44588	93411692	93412349	Pglyrp3	peptidoglycan recognition protein 3	20163	91838336	91839001	9.337e-06	0.000371904	8.31648e-10	1.88916e-08	3	0	3
Tdpoz2	TD and POZ domain containing 2	44588	93411692	93412349	S100a8	S100 calcium binding protein A8 (calgranulin A)	-530	90471972	90472954	0.000244903	0.00597156	6.41784e-06	8.38201e-05	3	0	2
Tdpoz2	TD and POZ domain containing 2	44588	93411692	93412349	Lelp1	late cornified envelope-like proline-rich 1	-11119	91955311	91960279	0.00180683	0.0301681	3.93726e-06	5.32715e-05	3	0	2
Tdpoz2	TD and POZ domain containing 2	44588	93411692	93412349	Lce1h	late cornified envelope 1H	1766	92564358	92570084	0.00243177	0.0382941	7.27065e-08	1.2907e-06	2	0	2
Tdpoz2	TD and POZ domain containing 2	44588	93411692	93412349	Lce1k	late cornified envelope 1K	-3778	92612965	92618218	0.00224741	0.0360139	1.44329e-15	6.15294e-14	2	0	2
Tdpoz2	TD and POZ domain containing 2	44588	93411692	93412349	Pglyrp3	peptidoglycan recognition protein 3	-49326	91768046	91770312	0.0013519	0.0240409	0	0	2	0	2
Tdpoz2	TD and POZ domain containing 2	44588	93411692	93412349	Sprr3	small proline-rich protein 3	-266	92259142	92266675	0.000658705	0.0133773	7.29985e-09	1.47752e-07	2	0	2
Tdpoz2	TD and POZ domain containing 2	28315	93427788	93428798	Crnn	cornulin	-16766	92930962	92932925	0.0021417	0.0346759	6.13704e-10	1.41301e-08	1	1	1
Tdpoz2	TD and POZ domain containing 2	28315	93427788	93428798	Psmd4	proteasome (prosome, macropain) 26S subunit, non-ATPase, 4	10064	94836306	94836638	2.75335e-14	5.14659e-12	0	0	0	1	1
Tdpoz2	TD and POZ domain containing 2	28315	93427788	93428798	Gm10696	predicted gene 10696	-52051	94030720	94037613	0	0	0.00273417	0.0211945	0	0	0
Tdpoz2	TD and POZ domain containing 2	-8298	93461993	93467819	4930529C04Rik	zinc finger, BED domain containing 4 pseudogene	-55737	90818767	90820927	0.000138848	0.00371956	9.63349e-05	0.00103069	0	0	0
Tdpoz2	TD and POZ domain containing 2	-8298	93461993	93467819	9130204L05Rik	RIKEN cDNA 9130204L05 gene	7184	90886774	90888313	0.000613451	0.0126244	0	0	0	0	0
Tdpoz2	TD and POZ domain containing 2	-8298	93461993	93467819	S100a8	S100 calcium binding protein A8 (calgranulin A)	10899	90483393	90484391	5.71847e-07	3.09364e-05	0	0	0	0	0
Tdpoz2	TD and POZ domain containing 2	-8298	93461993	93467819	9130204L05Rik	RIKEN cDNA 9130204L05 gene	-263462	91155277	91161102	0.000685874	0.0138582	1.3356e-13	4.67721e-12	0	0	0
Tdpoz2	TD and POZ domain containing 2	-8298	93461993	93467819	9130204L05Rik	RIKEN cDNA 9130204L05 gene	-393646	91287430	91289317	3.68487e-09	3.06582e-07	0	0	0	0	0
Tdpoz2	TD and POZ domain containing 2	-8298	93461993	93467819	Pglyrp3	peptidoglycan recognition protein 3	-94045	91722640	91726281	0	0	0	0	0	0	0
Tdpoz2	TD and POZ domain containing 2	-8298	93461993	93467819	Pglyrp3	peptidoglycan recognition protein 3	-57522	91758708	91763259	0.000153908	0.00405781	3.45791e-08	6.39111e-07	0	0	0
Tdpoz2	TD and POZ domain containing 2	-8298	93461993	93467819	Pglyrp3	peptidoglycan recognition protein 3	-49326	91768046	91770312	9.31977e-05	0.00265445	0	0	0	0	0
Tdpoz2	TD and POZ domain containing 2	-8298	93461993	93467819	Pglyrp3	peptidoglycan recognition protein 3	-16417	91801900	91802277	0.000593735	0.0122884	0	0	0	0	0
Tdpoz2	TD and POZ domain containing 2	-8298	93461993	93467819	Tdpoz4	TD and POZ domain containing 4	-25890	93574073	93574787	2.57592e-05	0.0008944	0	0	0	0	0
Tdpoz4	TD and POZ domain containing 4	-24263	93574851	93577264	Lelp1	late cornified envelope-like proline-rich 1	-31429	91977415	91978795	0.00134601	0.0239769	0.0039926	0.0296592	0	0	1
Tdpoz4	TD and POZ domain containing 4	-24263	93574851	93577264	4930529C04Rik	zinc finger, BED domain containing 4 pseudogene	-55737	90818767	90820927	2.85955e-11	3.37186e-09	0.000469138	0.00433068	0	0	0
Tdpoz4	TD and POZ domain containing 4	-24263	93574851	93577264	9130204L05Rik	RIKEN cDNA 9130204L05 gene	7184	90886774	90888313	0.000839948	0.0162884	0.000595887	0.00539206	0	0	0
Tdpoz4	TD and POZ domain containing 4	-24263	93574851	93577264	Pglyrp4	peptidoglycan recognition protein 4	160482	90689590	90693031	0	0	2.89491e-12	8.70035e-11	0	0	0
Tdpoz4	TD and POZ domain containing 4	-24263	93574851	93577264	9130204L05Rik	RIKEN cDNA 9130204L05 gene	-175205	91066578	91073286	1.35807e-09	1.2187e-07	5.18141e-06	6.8812e-05	0	0	0
Tdpoz4	TD and POZ domain containing 4	-24263	93574851	93577264	9130204L05Rik	RIKEN cDNA 9130204L05 gene	-182199	91076094	91077758	0	0	1.1455e-06	1.69709e-05	0	0	0
Tdpoz4	TD and POZ domain containing 4	-24263	93574851	93577264	9130204L05Rik	RIKEN cDNA 9130204L05 gene	-221410	91114330	91117945	3.56382e-14	6.55858e-12	2.68553e-07	4.39078e-06	0	0	0
Tdpoz4	TD and POZ domain containing 4	-24263	93574851	93577264	9130204L05Rik	RIKEN cDNA 9130204L05 gene	-230936	91121809	91129518	6.11555e-06	0.000257232	0.000168979	0.00172337	0	0	0
Tdpoz4	TD and POZ domain containing 4	-24263	93574851	93577264	9130204L05Rik	RIKEN cDNA 9130204L05 gene	-263462	91155277	91161102	0	0	0.000291009	0.00281011	0	0	0
Tdpoz4	TD and POZ domain containing 4	-24263	93574851	93577264	9130204L05Rik	RIKEN cDNA 9130204L05 gene	-379850	91274127	91275028	2.17157e-05	0.000770039	1.07465e-06	1.59752e-05	0	0	0
Tdpoz4	TD and POZ domain containing 4	-24263	93574851	93577264	9130204L05Rik	RIKEN cDNA 9130204L05 gene	-393646	91287430	91289317	0	0	1.14131e-13	4.01555e-12	0	0	0
Tdpoz4	TD and POZ domain containing 4	-24263	93574851	93577264	9130204L05Rik	RIKEN cDNA 9130204L05 gene	-441199	91333145	91338707	0.00034528	0.00789276	0.00367887	0.0275604	0	0	0
Tdpoz4	TD and POZ domain containing 4	-24263	93574851	93577264	Pglyrp3	peptidoglycan recognition protein 3	-74712	91742401	91745186	2.73958e-09	2.3305e-07	1.49531e-10	3.70756e-09	0	0	0
Tdpoz4	TD and POZ domain containing 4	-24263	93574851	93577264	Pglyrp3	peptidoglycan recognition protein 3	-70186	91747282	91749357	2.64452e-05	0.000914413	0.00068084	0.00607709	0	0	0
Tdpoz4	TD and POZ domain containing 4	-24263	93574851	93577264	Lce1a2	late cornified envelope 1A2	5616	92463891	92473351	0.00173875	0.0292659	0.00611115	0.0431238	0	0	0
Tdpoz4	TD and POZ domain containing 4	-24263	93574851	93577264	Gm9125	predicted gene 9125	51420	93694506	93697585	0	0	2.80937e-07	4.579e-06	0	0	0
Tdpoz4	TD and POZ domain containing 4	-24263	93574851	93577264	Psmb4	proteasome (prosome, macropain) subunit, beta type 4	17024	94672596	94675116	0.00143601	0.0251556	7.89652e-08	1.39568e-06	0	0	0
Tdpoz3	TD and POZ domain containing 3	-9322	93620377	93620864	4930529C04Rik	zinc finger, BED domain containing 4 pseudogene	-81796	90792857	90794719	0.000542518	0.0114241	4.6807e-13	1.53582e-11	0	0	0
Tdpoz3	TD and POZ domain containing 3	-9322	93620377	93620864	9130204L05Rik	RIKEN cDNA 9130204L05 gene	7184	90886774	90888313	0.000257407	0.00621823	0	0	0	0	0
Tdpoz3	TD and POZ domain containing 3	-9322	93620377	93620864	Gatad2b	GATA zinc finger domain containing 2B	-16199	90129256	90129498	1.62709e-11	1.98602e-09	0	0	0	0	0
Tdpoz3	TD and POZ domain containing 3	-9322	93620377	93620864	9130204L05Rik	RIKEN cDNA 9130204L05 gene	-243852	91137476	91139682	2.0122e-06	9.585e-05	0	0	0	0	0
Tdpoz3	TD and POZ domain containing 3	-9322	93620377	93620864	9130204L05Rik	RIKEN cDNA 9130204L05 gene	-379850	91274127	91275028	2.74346e-11	3.25339e-09	0.00141854	0.011802	0	0	0
Tdpoz3	TD and POZ domain containing 3	-9322	93620377	93620864	9130204L05Rik	RIKEN cDNA 9130204L05 gene	-393646	91287430	91289317	1.52307e-07	9.40544e-06	0.00178187	0.0144944	0	0	0
Tdpoz3	TD and POZ domain containing 3	-9322	93620377	93620864	Pglyrp3	peptidoglycan recognition protein 3	-338836	91478040	91481299	1.16573e-14	2.27596e-12	9.83383e-05	0.00104956	0	0	0
Tdpoz3	TD and POZ domain containing 3	-9322	93620377	93620864	Pglyrp3	peptidoglycan recognition protein 3	-74712	91742401	91745186	4.20833e-05	0.00136405	0.00546898	0.0390642	0	0	0
Tdpoz3	TD and POZ domain containing 3	-9322	93620377	93620864	Pglyrp3	peptidoglycan recognition protein 3	-57522	91758708	91763259	4.28352e-06	0.000188485	3.77783e-08	6.94819e-07	0	0	0
Tdpoz3	TD and POZ domain containing 3	-9322	93620377	93620864	Gm10696	predicted gene 10696	-64627	94045486	94047999	0	0	1.30779e-06	1.92128e-05	0	0	0
Tdpoz3	TD and POZ domain containing 3	-5463	93621427	93627532	Snapin	SNAP-associated protein	-4610	90299287	90299804	0.000385569	0.00863378	0.000172133	0.00175214	1	1	1
Tdpoz3	TD and POZ domain containing 3	-5463	93621427	93627532	Pglyrp3	peptidoglycan recognition protein 3	28187	91842245	91851140	0.000196664	0.00496372	1.08989e-07	1.88887e-06	1	0	1
Tdpoz3	TD and POZ domain containing 3	-5463	93621427	93627532	9130204L05Rik	RIKEN cDNA 9130204L05 gene	7184	90886774	90888313	8.53762e-14	1.48282e-11	0	0	0	0	0
Tdpoz3	TD and POZ domain containing 3	-5463	93621427	93627532	4930529C04Rik	zinc finger, BED domain containing 4 pseudogene	-17847	90853839	90861635	0.00333181	0.0488416	2.88658e-15	1.19568e-13	0	0	0
Tdpoz3	TD and POZ domain containing 3	-5463	93621427	93627532	9130204L05Rik	RIKEN cDNA 9130204L05 gene	-263462	91155277	91161102	5.91171e-10	5.61581e-08	0	0	0	0	0
Tdpoz3	TD and POZ domain containing 3	-5463	93621427	93627532	2310050C09Rik	RIKEN cDNA 2310050C09 gene	990	92670994	92675280	0.000452849	0.00981861	6.37383e-05	0.000703268	0	0	0
Tdpoz3	TD and POZ domain containing 3	-5463	93621427	93627532	Pi4kb	phosphatidylinositol 4-kinase, catalytic, beta polypeptide	-4636	94773869	94774166	0.00265912	0.0410654	4.94868e-07	7.75797e-06	0	0	0
Gm9125	predicted gene 9125	34749	93823869	93824247	S100a2	S100 calcium binding protein A2	-8807	90384827	90385898	0.00100929	0.0188785	0	0	1	1	1
Gm9125	predicted gene 9125	34749	93823869	93824247	4930529C04Rik	zinc finger, BED domain containing 4 pseudogene	-55737	90818767	90820927	5.48497e-05	0.00170748	2.16741e-11	5.89693e-10	0	0	0
Gm9125	predicted gene 9125	34749	93823869	93824247	9130204L05Rik	RIKEN cDNA 9130204L05 gene	7184	90886774	90888313	0.000640701	0.0130808	0.00209085	0.0167486	0	0	0
Gm9125	predicted gene 9125	34749	93823869	93824247	9130204L05Rik	RIKEN cDNA 9130204L05 gene	-175205	91066578	91073286	0.00310935	0.0463631	0	0	0	0	0
Gm9125	predicted gene 9125	34749	93823869	93824247	9130204L05Rik	RIKEN cDNA 9130204L05 gene	-182199	91076094	91077758	2.84817e-05	0.000977533	1.78069e-11	4.90057e-10	0	0	0
Gm9125	predicted gene 9125	34749	93823869	93824247	9130204L05Rik	RIKEN cDNA 9130204L05 gene	-379850	91274127	91275028	0.000173839	0.00449098	0	0	0	0	0
Gm9125	predicted gene 9125	34749	93823869	93824247	Pglyrp3	peptidoglycan recognition protein 3	-338836	91478040	91481299	6.74386e-07	3.58783e-05	0.00347013	0.0261776	0	0	0
Gm9125	predicted gene 9125	34749	93823869	93824247	Pglyrp3	peptidoglycan recognition protein 3	-37774	91780074	91781388	0.00241224	0.0380512	2.36453e-05	0.000281263	0	0	0
Them4	thioesterase superfamily member 4	-21782	94089247	94095298	Lce1k	late cornified envelope 1K	-3778	92612965	92618218	0.000392164	0.00874623	1.2367e-07	2.12578e-06	0	0	0
Them4	thioesterase superfamily member 4	-21782	94089247	94095298	Lce3a	late cornified envelope 3A	-9	92729766	92730557	2.26616e-07	1.34945e-05	0	0	0	0	0
Them4	thioesterase superfamily member 4	12109	94123347	94128980	Kprp	keratinocyte expressed, proline-rich	-683	92630693	92633012	0.00112341	0.0205294	3.95978e-09	8.28927e-08	0	3	2
Them4	thioesterase superfamily member 4	12109	94123347	94128980	Crnn	cornulin	-221	92947365	92949612	1.16828e-05	0.000452373	0.000373713	0.00352359	0	3	2
Them4	thioesterase superfamily member 4	12109	94123347	94128980	Npr1	natriuretic peptide receptor 1	16010	90249027	90258529	2.10226e-05	0.000748966	1.02474e-13	3.63214e-12	0	3	2
Them4	thioesterase superfamily member 4	12109	94123347	94128980	Pglyrp4	peptidoglycan recognition protein 4	160482	90689590	90693031	8.80834e-08	5.72243e-06	0	0	0	2	2
Them4	thioesterase superfamily member 4	12109	94123347	94128980	Pglyrp3	peptidoglycan recognition protein 3	-49326	91768046	91770312	0.000569769	0.0118779	0	0	0	2	2
Them5	thioesterase superfamily member 5	-1978	94143655	94144431	Cgn	cingulin	-22967	94613163	94613646	0.000764937	0.015115	3.21924e-08	5.97942e-07	1	1	3
Them5	thioesterase superfamily member 5	-1978	94143655	94144431	Smcp	sperm mitochondria-associated cysteine-rich protein	-15802	92408654	92408842	0.000627141	0.012849	0	0	0	0	3
Them5	thioesterase superfamily member 5	-1978	94143655	94144431	Snapin	SNAP-associated protein	-8353	90303182	90303394	5.06718e-10	4.86675e-08	5.66547e-13	1.83829e-11	0	0	3
Them5	thioesterase superfamily member 5	-1978	94143655	94144431	Pglyrp4	peptidoglycan recognition protein 4	160482	90689590	90693031	0.00230943	0.0367914	0	0	0	0	2
Them5	thioesterase superfamily member 5	-1978	94143655	94144431	Lce1a1	late cornified envelope 1A1	-2066	92453344	92455247	0.00289008	0.0437448	0	0	0	0	2
Them5	thioesterase superfamily member 5	-1978	94143655	94144431	Tchh	trichohyalin	-6463	93238765	93240814	0.00254112	0.0396516	7.69074e-06	9.9174e-05	0	0	2
Them5	thioesterase superfamily member 5	2023	94144558	94151530	Psmb4	proteasome (prosome, macropain) subunit, beta type 4	-15703	94702587	94710579	0.000484745	0.0104073	0.000769136	0.00677888	1	1	2
Them5	thioesterase superfamily member 5	8244	94152912	94155619	Crnn	cornulin	-16766	92930962	92932925	0.00159333	0.0272922	4.81608e-10	1.12463e-08	1	1	3
Them5	thioesterase superfamily member 5	8244	94152912	94155619	Rptn	repetin	-30615	93164549	93169464	0.00240386	0.0379494	2.14107e-07	3.56039e-06	1	1	3
Them5	thioesterase superfamily member 5	8244	94152912	94155619	Cgn	cingulin	-13773	94601267	94607154	0.00296705	0.0446808	1.26232e-05	0.00015679	0	1	3
Them5	thioesterase superfamily member 5	8244	94152912	94155619	S100a13	S100 calcium binding protein A13	1144	90316587	90322415	0.00160311	0.0274426	0.0059296	0.0420006	0	1	2
Them5	thioesterase superfamily member 5	8244	94152912	94155619	Dennd4b	DENN/MADD domain containing 4B	801	90070280	90072195	0.00042047	0.00927823	1.25417e-08	2.46631e-07	1	0	2
Them5	thioesterase superfamily member 5	8244	94152912	94155619	Smcp	sperm mitochondria-associated cysteine-rich protein	4190	92385396	92392117	0.000138152	0.00370448	1.01568e-10	2.56553e-09	0	0	3
Them5	thioesterase superfamily member 5	8244	94152912	94155619	Flg2	filaggrin family member 2	-4578	92993662	92999573	3.05551e-07	1.76526e-05	1.71631e-05	0.000208738	0	0	2
Them5	thioesterase superfamily member 5	8244	94152912	94155619	9130204L05Rik	RIKEN cDNA 9130204L05 gene	-379850	91274127	91275028	1.93218e-11	2.3311e-09	0.0006284	0.00565704	0	0	2
Them5	thioesterase superfamily member 5	8244	94152912	94155619	Pglyrp3	peptidoglycan recognition protein 3	-338836	91478040	91481299	0.000974053	0.0183469	0.0035942	0.0269935	0	0	2
Them5	thioesterase superfamily member 5	8244	94152912	94155619	Tdpoz2	TD and POZ domain containing 2	1310	93451999	93458598	0	0	0	0	0	0	2
Rorc	RAR-related orphan receptor gamma	2537	94180092	94187690	Snapin	SNAP-associated protein	-8353	90303182	90303394	0.000344329	0.00787749	4.45713e-07	7.03563e-06	0	2	1
Rorc	RAR-related orphan receptor gamma	2537	94180092	94187690	Pglyrp3	peptidoglycan recognition protein 3	-94045	91722640	91726281	0.000157921	0.00414919	5.04041e-14	1.86189e-12	0	2	0
Rorc	RAR-related orphan receptor gamma	2537	94180092	94187690	Lce1c	late cornified envelope 1C	-3662	92478134	92480881	8.5191e-06	0.000343262	2.11613e-08	4.04778e-07	0	2	0
Rorc	RAR-related orphan receptor gamma	10354	94189540	94193876	Psmd4	proteasome (prosome, macropain) 26S subunit, non-ATPase, 4	-15993	94860624	94864435	0.00163482	0.0278711	1.63879e-05	0.000199958	1	3	2
Rorc	RAR-related orphan receptor gamma	10354	94189540	94193876	Smcp	sperm mitochondria-associated cysteine-rich protein	-15802	92408654	92408842	1.66533e-14	3.19893e-12	1.8106e-08	3.49388e-07	0	2	3
Rorc	RAR-related orphan receptor gamma	10354	94189540	94193876	Lce1l	late cornified envelope 1L	-8296	92662727	92664282	0.00331971	0.0487156	4.30566e-07	6.81085e-06	0	2	2
Rorc	RAR-related orphan receptor gamma	10354	94189540	94193876	Pogz	pogo transposable element with ZNF domain	-2494	94638405	94639586	0.00045971	0.00994408	0.000294147	0.00283752	0	2	2
Rorc	RAR-related orphan receptor gamma	10354	94189540	94193876	Pi4kb	phosphatidylinositol 4-kinase, catalytic, beta polypeptide	-7708	94768907	94772983	4.88878e-06	0.000211062	3.73478e-07	5.98891e-06	0	2	2
Lingo4	leucine rich repeat and Ig domain containing 4	3686	94202967	94210687	Crnn	cornulin	-29829	92917428	92920332	7.91597e-05	0.00232987	0	0	1	3	2
Lingo4	leucine rich repeat and Ig domain containing 4	3686	94202967	94210687	Cgn	cingulin	-13773	94601267	94607154	0.00189994	0.0314208	0.00408506	0.0302862	0	3	3
Tdrkh	tudor and KH domain containing protein	6045	94221844	94224726	Lce1k	late cornified envelope 1K	-3778	92612965	92618218	4.54465e-10	4.39527e-08	0.000364385	0.00344553	0	0	0
Tdrkh	tudor and KH domain containing protein	6045	94221844	94224726	Celf3	CUGBP, Elav-like family member 3	40264	94323802	94330014	2.84639e-11	3.36344e-09	0.000306106	0.00293564	0	0	0
Tdrkh	tudor and KH domain containing protein	6045	94221844	94224726	Pogz	pogo transposable element with ZNF domain	-2494	94638405	94639586	0.000149237	0.00395594	0.000155526	0.00159422	0	0	0
Oaz3	ornithine decarboxylase antizyme 3	10245	94227924	94232732	Mir7013	microRNA mir-7013	-2906	94803678	94806691	0.00079352	0.0155398	0	0	1	1	1
Oaz3	ornithine decarboxylase antizyme 3	10245	94227924	94232732	Psmb4	proteasome (prosome, macropain) subunit, beta type 4	9359	94680100	94682943	0.00212639	0.0344615	2.53102e-07	4.15236e-06	0	1	0
Oaz3	ornithine decarboxylase antizyme 3	10245	94227924	94232732	Psmb4	proteasome (prosome, macropain) subunit, beta type 4	-6996	94697396	94698356	0.000298997	0.00703539	0	0	1	0	0
Oaz3	ornithine decarboxylase antizyme 3	10245	94227924	94232732	Pglyrp4	peptidoglycan recognition protein 4	10621	90539152	90543746	7.25221e-09	5.75255e-07	5.973e-14	2.18945e-12	0	0	0
Oaz3	ornithine decarboxylase antizyme 3	10245	94227924	94232732	Pogz	pogo transposable element with ZNF domain	-4960	94635816	94637242	0.000305269	0.00715469	0	0	0	0	0
Oaz3	ornithine decarboxylase antizyme 3	-2280	94240992	94244715	9130204L05Rik	RIKEN cDNA 9130204L05 gene	-243852	91137476	91139682	0.00188948	0.0312787	7.44338e-12	2.14858e-10	0	0	0
Oaz3	ornithine decarboxylase antizyme 3	-2280	94240992	94244715	Psmb4	proteasome (prosome, macropain) subunit, beta type 4	21825	94667415	94670695	2.38822e-08	1.72678e-06	3.61422e-12	1.07333e-10	0	0	0
Oaz3	ornithine decarboxylase antizyme 3	-2280	94240992	94244715	Psmb4	proteasome (prosome, macropain) subunit, beta type 4	17024	94672596	94675116	0.000350146	0.0079799	1.80911e-12	5.57414e-11	0	0	0
Mrpl9	mitochondrial ribosomal protein L9	346	94245088	94250120	S100a2	S100 calcium binding protein A2	-8807	90384827	90385898	0.00144043	0.0252224	1.26182e-07	2.16579e-06	1	1	1
Mrpl9	mitochondrial ribosomal protein L9	346	94245088	94250120	Pogz	pogo transposable element with ZNF domain	741	94641177	94643284	0.000484158	0.0104001	5.14753e-05	0.000577785	0	0	0
Mrpl9	mitochondrial ribosomal protein L9	6505	94253298	94254228	S100a9	S100 calcium binding protein A9 (calgranulin B)	-6352	90501782	90510208	0.00133602	0.0238143	0.000300918	0.00289276	1	1	0
Mrpl9	mitochondrial ribosomal protein L9	6505	94253298	94254228	9130204L05Rik	RIKEN cDNA 9130204L05 gene	-393646	91287430	91289317	0.000275964	0.00657508	0.00157447	0.0129517	0	0	0
Mrpl9	mitochondrial ribosomal protein L9	6505	94253298	94254228	Pglyrp3	peptidoglycan recognition protein 3	-49326	91768046	91770312	0.000462965	0.0100093	4.00494e-06	5.41454e-05	0	0	0
Mrpl9	mitochondrial ribosomal protein L9	6505	94253298	94254228	Sprr4	small proline-rich protein 4	-13626	92316489	92319594	0.000337258	0.0077538	0.000254986	0.00249641	0	0	0
Celf3	CUGBP, Elav-like family member 3	880	94277645	94297403	Slc27a3	solute carrier family 27 (fatty acid transporter), member 3	10892	90179047	90186868	4.44089e-16	1.03126e-13	0	0	1	3	2
Celf3	CUGBP, Elav-like family member 3	880	94277645	94297403	Psmb4	proteasome (prosome, macropain) subunit, beta type 4	-15703	94702587	94710579	1.04273e-07	6.67146e-06	0	0	1	3	2
Celf3	CUGBP, Elav-like family member 3	880	94277645	94297403	Cgn	cingulin	-13773	94601267	94607154	0.000954512	0.0180728	1.98747e-10	4.86815e-09	0	3	3
Celf3	CUGBP, Elav-like family member 3	880	94277645	94297403	4930529C04Rik	zinc finger, BED domain containing 4 pseudogene	-97545	90775831	90780247	2.08292e-09	1.81448e-07	0	0	0	2	3
Celf3	CUGBP, Elav-like family member 3	880	94277645	94297403	Pogz	pogo transposable element with ZNF domain	-4960	94635816	94637242	5.49394e-05	0.001709	0	0	0	2	2
Celf3	CUGBP, Elav-like family member 3	880	94277645	94297403	Nup210l	nucleoporin 210-like	49058	89953035	89961189	7.84718e-07	4.11701e-05	5.76275e-08	1.03703e-06	0	2	2
Celf3	CUGBP, Elav-like family member 3	880	94277645	94297403	Ints3	integrator complex subunit 3	-4570	90240380	90243877	1.90439e-07	1.14879e-05	4.94049e-14	1.82883e-12	0	2	2
Celf3	CUGBP, Elav-like family member 3	13611	94298020	94302490	Crnn	cornulin	-221	92947365	92949612	0.00294684	0.0444407	4.125e-05	0.000470854	2	3	0
Celf3	CUGBP, Elav-like family member 3	13611	94298020	94302490	9130204L05Rik	RIKEN cDNA 9130204L05 gene	-50384	90944379	90945844	4.8053e-09	3.91978e-07	1.49762e-08	2.9167e-07	2	2	0
Celf3	CUGBP, Elav-like family member 3	13611	94298020	94302490	Sprr4	small proline-rich protein 4	-13626	92316489	92319594	0.00102567	0.0190863	5.80457e-11	1.50748e-09	2	2	0
Celf3	CUGBP, Elav-like family member 3	29490	94313432	94318837	Psmb4	proteasome (prosome, macropain) subunit, beta type 4	-15703	94702587	94710579	0.00221364	0.0356331	1.45725e-08	2.84545e-07	1	1	0
Celf3	CUGBP, Elav-like family member 3	29490	94313432	94318837	Lelp1	late cornified envelope-like proline-rich 1	-31429	91977415	91978795	0.00282395	0.0429109	0.00690021	0.0478314	0	0	1
Celf3	CUGBP, Elav-like family member 3	29490	94313432	94318837	Pogz	pogo transposable element with ZNF domain	-2494	94638405	94639586	5.20242e-07	2.84439e-05	0	0	0	0	0
Celf3	CUGBP, Elav-like family member 3	44006	94330015	94331286	Prr9	proline rich 9	16340	91909400	91913659	4.80779e-05	0.00152689	0	0	1	0	1
Snx27	sorting nexin family member 27	46545	94339318	94340868	Psmb4	proteasome (prosome, macropain) subunit, beta type 4	17024	94672596	94675116	0.000573854	0.0119481	8.89678e-06	0.000113371	0	0	0
Snx27	sorting nexin family member 27	37162	94349181	94349772	Ints3	integrator complex subunit 3	-1627	90238588	90239782	0.00280832	0.0427304	8.56408e-06	0.00010945	0	0	0
Snx27	sorting nexin family member 27	37162	94349181	94349772	Pglyrp3	peptidoglycan recognition protein 3	-94045	91722640	91726281	1.62511e-07	9.93982e-06	6.45151e-05	0.000711242	0	0	0
Snx27	sorting nexin family member 27	17889	94365314	94372185	Gatad2b	GATA zinc finger domain containing 2B	12727	90158133	90158473	0.00142247	0.0249872	7.94151e-06	0.000102139	0	0	0
Snx27	sorting nexin family member 27	17889	94365314	94372185	Ints3	integrator complex subunit 3	-4570	90240380	90243877	0.00048987	0.0105065	0.00610788	0.0431164	0	0	0
Snx27	sorting nexin family member 27	-35088	94416499	94426953	S100a13	S100 calcium binding protein A13	1144	90316587	90322415	0.000282622	0.00671261	0	0	0	3	2
Snx27	sorting nexin family member 27	-35088	94416499	94426953	Cgn	cingulin	15631	94573683	94575930	0.0033508	0.0490164	5.68955e-09	1.16687e-07	0	3	2
Snx27	sorting nexin family member 27	-35088	94416499	94426953	Cgn	cingulin	1476	94586753	94591170	0.00303575	0.0454772	2.55746e-08	4.82698e-07	0	2	3
Tuft1	tuftelin 1	-460	94463096	94463413	Npr1	natriuretic peptide receptor 1	4649	90263782	90266497	7.69057e-09	6.0599e-07	0	0	0	3	2
Tuft1	tuftelin 1	-460	94463096	94463413	Lce3f	late cornified envelope 3F	-7932	92786480	92789953	3.00113e-05	0.00102287	0	0	0	2	2
Tuft1	tuftelin 1	-460	94463096	94463413	Lce1a1	late cornified envelope 1A1	1910	92449124	92451515	0.00262648	0.0406412	3.09766e-09	6.55767e-08	0	2	2
Selenbp2	selenium binding protein 2	15975	94511576	94515364	Snx27	sorting nexin family member 27	-17349	94398528	94409447	4.3636e-05	0.00140672	0.00168565	0.0137714	3	0	1
Selenbp2	selenium binding protein 2	15975	94511576	94515364	Celf3	CUGBP, Elav-like family member 3	24814	94310533	94312384	0.00166057	0.0281772	3.11929e-10	7.43938e-09	3	0	0
Cgn	cingulin	14005	94575931	94576934	Cgn	cingulin	15631	94573683	94575930	0.000185382	0.00472475	1.08618e-08	2.15613e-07	0	3	0
Cgn	cingulin	14005	94575931	94576934	Snapin	SNAP-associated protein	-8353	90303182	90303394	0.00197256	0.0324095	9.7261e-09	1.93948e-07	0	2	1
Cgn	cingulin	14005	94575931	94576934	Tuft1	tuftelin 1	35513	94426954	94427609	2.15374e-05	0.000764693	1.20235e-06	1.77531e-05	0	2	1
Cgn	cingulin	14005	94575931	94576934	Oaz3	ornithine decarboxylase antizyme 3	3711	94232733	94240991	0.0015462	0.0266571	1.19132e-06	1.7605e-05	0	2	0
Cgn	cingulin	14005	94575931	94576934	Snx27	sorting nexin family member 27	39157	94345783	94349180	0.00262199	0.0406084	0	0	0	2	0
Cgn	cingulin	14005	94575931	94576934	Celf3	CUGBP, Elav-like family member 3	40264	94323802	94330014	0.000170933	0.00443377	0	0	0	2	0
Cgn	cingulin	4267	94585672	94586669	Crnn	cornulin	-11356	92934735	92939972	9.74502e-05	0.00275587	1.76841e-07	2.96793e-06	1	1	3
Cgn	cingulin	4267	94585672	94586669	Nup210l	nucleoporin 210-like	22884	89930863	89931014	0.000364569	0.00824774	1.20427e-07	2.07343e-06	0	1	2
Cgn	cingulin	4267	94585672	94586669	Mrpl9	mitochondrial ribosomal protein L9	4451	94250121	94253297	9.61329e-05	0.00272748	2.21608e-06	3.12717e-05	0	0	2
Cgn	cingulin	-3817	94593996	94594513	S100a10	S100 calcium binding protein A10 (calpactin)	48571	93407372	93407848	0.00308117	0.0460239	6.61606e-08	1.18128e-06	1	0	2
Cgn	cingulin	-3817	94593996	94594513	Sprr2h	small proline-rich protein 2H	-762	92188333	92189358	4.49824e-05	0.00144399	0	0	0	0	2
Cgn	cingulin	-3817	94593996	94594513	Sprr4	small proline-rich protein 4	-33573	92337681	92338296	3.20794e-06	0.00014598	0	0	0	0	2
Cgn	cingulin	-8390	94596388	94601266	Mrpl9	mitochondrial ribosomal protein L9	14491	94257578	94265921	0.000298921	0.00703539	1.89902e-08	3.65644e-07	1	1	2
Cgn	cingulin	-8390	94596388	94601266	Sprr2a2	small proline-rich protein 2A2	-18209	92001233	92001863	1.82288e-12	2.61112e-10	0.00504531	0.0364291	0	1	2
Cgn	cingulin	-8390	94596388	94601266	Crnn	cornulin	6857	92954599	92956533	0.000623419	0.0127853	0.000181489	0.00183954	0	1	2
Cgn	cingulin	-8390	94596388	94601266	4930529C04Rik	zinc finger, BED domain containing 4 pseudogene	-55737	90818767	90820927	0.00106043	0.019628	5.67102e-11	1.47498e-09	0	0	2
Cgn	cingulin	-8390	94596388	94601266	Oaz3	ornithine decarboxylase antizyme 3	3711	94232733	94240991	0.000181491	0.0046465	3.86007e-10	9.11922e-09	0	0	2
Cgn	cingulin	-8390	94596388	94601266	Sprr2f	small proline-rich protein 2F	-5727	92162099	92164666	0.000105961	0.00296032	5.69655e-09	1.16785e-07	0	0	2
Cgn	cingulin	-8390	94596388	94601266	Mrpl9	mitochondrial ribosomal protein L9	4451	94250121	94253297	0.000100114	0.00282251	0.00120428	0.0101883	0	0	2
Cgn	cingulin	-8390	94596388	94601266	Celf3	CUGBP, Elav-like family member 3	47008	94332960	94334344	1.32781e-05	0.000504995	7.7271e-05	0.000840411	0	0	2
Cgn	cingulin	-19753	94607219	94613162	Rps27rt	ribosomal protein S27, retrogene	19135	89997040	89999829	0	0	0	0	2	2	2
Cgn	cingulin	-19753	94607219	94613162	Pglyrp3	peptidoglycan recognition protein 3	-14848	91803131	91804183	0.00171416	0.0289044	6.80715e-06	8.85898e-05	2	2	2
Cgn	cingulin	-19753	94607219	94613162	Snx27	sorting nexin family member 27	48679	94336601	94339317	1.74871e-12	2.51786e-10	0	0	2	2	2
Pogz	pogo transposable element with ZNF domain	-20560	94613647	94628212	Sprr4	small proline-rich protein 4	-36526	92340257	92341625	0.000548522	0.0115243	0.00022854	0.00226576	2	2	2
Pogz	pogo transposable element with ZNF domain	-3666	94637243	94638404	Snx27	sorting nexin family member 27	-26911	94410600	94416498	0.000191651	0.00485486	1.68388e-10	4.15355e-09	1	1	1
Pogz	pogo transposable element with ZNF domain	-3666	94637243	94638404	Riiad1	regulatory subunit of type II PKA R-subunit (RIIa) domain containing 1	6325	94269685	94272691	0.00205509	0.0335342	0	0	0	1	0
Pogz	pogo transposable element with ZNF domain	-3666	94637243	94638404	Tuft1	tuftelin 1	35513	94426954	94427609	0.000131783	0.00355899	2.69573e-12	8.13431e-11	0	0	1
Pogz	pogo transposable element with ZNF domain	-3666	94637243	94638404	Flg2	filaggrin family member 2	15911	93005366	93028846	0	0	1.51648e-06	2.20263e-05	0	0	0
Pogz	pogo transposable element with ZNF domain	-3666	94637243	94638404	Tdrkh	tudor and KH domain containing protein	9085	94224727	94227923	6.01787e-06	0.000253763	0	0	0	0	0
Pogz	pogo transposable element with ZNF domain	-3666	94637243	94638404	Oaz3	ornithine decarboxylase antizyme 3	3711	94232733	94240991	1.39468e-06	6.92492e-05	1.64702e-12	5.09861e-11	0	0	0
Pogz	pogo transposable element with ZNF domain	-3666	94637243	94638404	Snx27	sorting nexin family member 27	39157	94345783	94349180	4.27248e-05	0.00137948	0	0	0	0	0
Pogz	pogo transposable element with ZNF domain	-3666	94637243	94638404	Pogz	pogo transposable element with ZNF domain	-4960	94635816	94637242	4.51358e-05	0.00144766	0	0	0	0	0
Pogz	pogo transposable element with ZNF domain	-3666	94637243	94638404	Ints3	integrator complex subunit 3	-1627	90238588	90239782	1.44042e-10	1.4973e-08	0	0	0	0	0
Pogz	pogo transposable element with ZNF domain	-3666	94637243	94638404	Ints3	integrator complex subunit 3	-4570	90240380	90243877	4.14764e-05	0.00134805	0.000238896	0.00235511	0	0	0
Pogz	pogo transposable element with ZNF domain	-3666	94637243	94638404	9130204L05Rik	RIKEN cDNA 9130204L05 gene	-263462	91155277	91161102	5.2848e-06	0.000226284	0	0	0	0	0
Pogz	pogo transposable element with ZNF domain	-3666	94637243	94638404	Sprr2h	small proline-rich protein 2H	-762	92188333	92189358	0.00101406	0.0189336	0	0	0	0	0
Pogz	pogo transposable element with ZNF domain	-3666	94637243	94638404	Mrpl9	mitochondrial ribosomal protein L9	4451	94250121	94253297	4.71292e-06	0.000204636	1.73195e-14	6.69896e-13	0	0	0
Pogz	pogo transposable element with ZNF domain	-3666	94637243	94638404	Celf3	CUGBP, Elav-like family member 3	40264	94323802	94330014	0.000424378	0.00934469	0	0	0	0	0
Pogz	pogo transposable element with ZNF domain	-3666	94637243	94638404	Snx27	sorting nexin family member 27	48679	94336601	94339317	7.61975e-06	0.000311389	0	0	0	0	0
Pogz	pogo transposable element with ZNF domain	-3666	94637243	94638404	Pogz	pogo transposable element with ZNF domain	-2494	94638405	94639586	0.00022771	0.00563043	0	0	0	0	0
Pogz	pogo transposable element with ZNF domain	-1108	94639587	94641176	Celf3	CUGBP, Elav-like family member 3	24814	94310533	94312384	0.000181476	0.0046465	0.00665873	0.0463777	1	0	0
Pogz	pogo transposable element with ZNF domain	2339	94643285	94644371	Riiad1	regulatory subunit of type II PKA R-subunit (RIIa) domain containing 1	6325	94269685	94272691	0.000996834	0.0186874	1.11022e-16	5.1874e-15	0	1	0
Pogz	pogo transposable element with ZNF domain	2339	94643285	94644371	Celf3	CUGBP, Elav-like family member 3	24814	94310533	94312384	6.36828e-05	0.00193525	0	0	1	0	0
Pogz	pogo transposable element with ZNF domain	2339	94643285	94644371	Smcp	sperm mitochondria-associated cysteine-rich protein	-15802	92408654	92408842	2.05027e-08	1.50329e-06	0	0	0	0	1
Pogz	pogo transposable element with ZNF domain	2339	94643285	94644371	Tdrkh	tudor and KH domain containing protein	422	94213481	94221843	0.000791746	0.0155087	0	0	0	0	0
Pogz	pogo transposable element with ZNF domain	2339	94643285	94644371	Oaz3	ornithine decarboxylase antizyme 3	3711	94232733	94240991	0.000170319	0.00442197	0	0	0	0	0
Pogz	pogo transposable element with ZNF domain	2339	94643285	94644371	9130204L05Rik	RIKEN cDNA 9130204L05 gene	-182199	91076094	91077758	5.78028e-05	0.00178343	1.40843e-05	0.000173665	0	0	0
Pogz	pogo transposable element with ZNF domain	2339	94643285	94644371	Flg	filaggrin	-28239.5	93053185	93053316	0.0025141	0.0393675	0.000234375	0.00231575	0	0	0
Pogz	pogo transposable element with ZNF domain	6792	94647886	94648676	Celf3	CUGBP, Elav-like family member 3	11033	94297404	94297950	0.00142533	0.0250211	0.00114289	0.00971154	0	1	0
Pogz	pogo transposable element with ZNF domain	6792	94647886	94648676	Celf3	CUGBP, Elav-like family member 3	24814	94310533	94312384	0	0	0.00593576	0.0420329	1	0	0
Pogz	pogo transposable element with ZNF domain	6792	94647886	94648676	Oaz3	ornithine decarboxylase antizyme 3	3711	94232733	94240991	0	0	0.0070328	0.0485967	0	0	0
Pogz	pogo transposable element with ZNF domain	6792	94647886	94648676	Celf3	CUGBP, Elav-like family member 3	40264	94323802	94330014	0	0	0.000231109	0.00228649	0	0	0
Pogz	pogo transposable element with ZNF domain	6792	94647886	94648676	Celf3	CUGBP, Elav-like family member 3	47008	94332960	94334344	5.77316e-15	1.17388e-12	0.000938501	0.0081218	0	0	0
Psmb4	proteasome (prosome, macropain) subunit, beta type 4	19235	94670696	94672595	Pglyrp3	peptidoglycan recognition protein 3	28187	91842245	91851140	0	0	9.58424e-08	1.67317e-06	1	0	1
Psmb4	proteasome (prosome, macropain) subunit, beta type 4	15696	94675117	94675252	Snapin	SNAP-associated protein	-4610	90299287	90299804	0.000288463	0.00682799	0.00179758	0.0146064	1	1	1
Psmb4	proteasome (prosome, macropain) subunit, beta type 4	15696	94675117	94675252	Flg	filaggrin	-26835.5	93054116	93055193	1.10498e-08	8.50586e-07	2.38612e-11	6.46856e-10	0	0	0
Psmb4	proteasome (prosome, macropain) subunit, beta type 4	12595	94677696	94678875	Ints3	integrator complex subunit 3	21109	90213825	90219074	0.000293047	0.00692667	2.72903e-09	5.81003e-08	1	3	1
Psmb4	proteasome (prosome, macropain) subunit, beta type 4	12595	94677696	94678875	Lce1m	late cornified envelope 1M	-2646	92823843	92827413	8.8088e-06	0.000352888	0	0	0	3	1
Psmb4	proteasome (prosome, macropain) subunit, beta type 4	12595	94677696	94678875	Snx27	sorting nexin family member 27	39157	94345783	94349180	8.36705e-05	0.00243552	0	0	0	2	0
Psmb4	proteasome (prosome, macropain) subunit, beta type 4	12595	94677696	94678875	Sprr2k	small proline-rich protein 2K	243	92236018	92237476	3.62342e-07	2.05352e-05	3.60967e-12	1.07258e-10	0	2	0
Psmb4	proteasome (prosome, macropain) subunit, beta type 4	12595	94677696	94678875	Celf3	CUGBP, Elav-like family member 3	47008	94332960	94334344	0	0	0.000324507	0.00310363	0	2	0
Psmb4	proteasome (prosome, macropain) subunit, beta type 4	12595	94677696	94678875	Snx27	sorting nexin family member 27	48679	94336601	94339317	0.000103517	0.00290276	0	0	0	2	0
Psmb4	proteasome (prosome, macropain) subunit, beta type 4	5333	94682944	94688151	Pglyrp3	peptidoglycan recognition protein 3	-94045	91722640	91726281	4.84324e-10	4.6678e-08	1.27417e-07	2.18518e-06	2	2	0
Psmb4	proteasome (prosome, macropain) subunit, beta type 4	5333	94682944	94688151	Oaz3	ornithine decarboxylase antizyme 3	3711	94232733	94240991	1.22761e-08	9.37197e-07	1.42625e-05	0.000175738	2	2	0
Psmb4	proteasome (prosome, macropain) subunit, beta type 4	5333	94682944	94688151	Mrpl9	mitochondrial ribosomal protein L9	4451	94250121	94253297	0.000449054	0.00975153	8.66425e-06	0.000110595	2	2	0
Psmb4	proteasome (prosome, macropain) subunit, beta type 4	-1978	94688321	94697395	Psmd4	proteasome (prosome, macropain) 26S subunit, non-ATPase, 4	2187	94843076	94845622	8.34645e-06	0.000337632	2.06706e-10	5.04427e-09	2	3	0
Psmb4	proteasome (prosome, macropain) subunit, beta type 4	-1978	94688321	94697395	Prr9	proline rich 9	16340	91909400	91913659	0.00278294	0.0424994	8.83807e-05	0.000950815	3	2	1
Psmb4	proteasome (prosome, macropain) subunit, beta type 4	-1978	94688321	94697395	Sprr4	small proline-rich protein 4	-13626	92316489	92319594	2.60082e-09	2.21926e-07	0.00234596	0.0185169	2	2	0
Psmb4	proteasome (prosome, macropain) subunit, beta type 4	-1978	94688321	94697395	S100a10	S100 calcium binding protein A10 (calpactin)	23386	93378783	93386068	1.08011e-09	9.92783e-08	6.37204e-05	0.000703218	2	2	0
Psmb4	proteasome (prosome, macropain) subunit, beta type 4	-1978	94688321	94697395	Celf3	CUGBP, Elav-like family member 3	40264	94323802	94330014	1.42109e-14	2.75514e-12	0.00156381	0.0128781	2	2	0
Psmb4	proteasome (prosome, macropain) subunit, beta type 4	-22980	94710580	94717141	Tuft1	tuftelin 1	8640	94454012	94454296	0	0	0	0	2	3	1
Psmb4	proteasome (prosome, macropain) subunit, beta type 4	-22980	94710580	94717141	Lce1a1	late cornified envelope 1A1	1910	92449124	92451515	7.77156e-16	1.76537e-13	0.00190376	0.0153907	2	2	0
Selenbp1	selenium binding protein 1	-19320	94717326	94718045	Ivl	involucrin	12470	92363618	92366757	1.28677e-08	9.76993e-07	1.41485e-06	2.06414e-05	0	2	0
Selenbp1	selenium binding protein 1	-14375	94721690	94723570	Pglyrp4	peptidoglycan recognition protein 4	160482	90689590	90693031	0	0	0.000663802	0.00593876	0	0	0
Selenbp1	selenium binding protein 1	-12186	94723680	94725959	Tdrkh	tudor and KH domain containing protein	422	94213481	94221843	2.97252e-05	0.00101478	0.000254377	0.00249137	0	0	0
Selenbp1	selenium binding protein 1	-12186	94723680	94725959	S100a8	S100 calcium binding protein A8 (calgranulin A)	10899	90483393	90484391	4.41503e-09	3.63343e-07	2.74793e-05	0.00032285	0	0	0
Selenbp1	selenium binding protein 1	-12186	94723680	94725959	Mrpl9	mitochondrial ribosomal protein L9	4451	94250121	94253297	0.000155761	0.00409888	2.27596e-14	8.68174e-13	0	0	0
Selenbp1	selenium binding protein 1	-5109	94726552	94737241	Lce3f	late cornified envelope 3F	10322	92806203	92806737	8.86644e-07	4.58539e-05	3.9904e-05	0.000456382	1	1	2
Selenbp1	selenium binding protein 1	-5109	94726552	94737241	Tdrkh	tudor and KH domain containing protein	422	94213481	94221843	0.000320593	0.00744256	3.46739e-09	7.2963e-08	0	0	2
Selenbp1	selenium binding protein 1	-5109	94726552	94737241	Celf3	CUGBP, Elav-like family member 3	47008	94332960	94334344	0.000615173	0.0126536	0.000152075	0.00156311	0	0	2
Rfx5	regulatory factor X, 5 (influences HLA class II expression)	-3242	94754806	94756585	Tdrkh	tudor and KH domain containing protein	9085	94224727	94227923	0.0015034	0.0261112	8.32945e-12	2.38341e-10	2	0	2
Rfx5	regulatory factor X, 5 (influences HLA class II expression)	-3242	94754806	94756585	S100a8	S100 calcium binding protein A8 (calgranulin A)	3615	90475366	90477851	0.000172661	0.00446747	0	0	2	0	2
Pi4kb	phosphatidylinositol 4-kinase, catalytic, beta polypeptide	2285	94780220	94781656	Snx27	sorting nexin family member 27	-26911	94410600	94416498	0.000115327	0.00317204	9.16445e-06	0.000116443	1	1	1
Pi4kb	phosphatidylinositol 4-kinase, catalytic, beta polypeptide	4127	94782136	94783424	Psmb4	proteasome (prosome, macropain) subunit, beta type 4	-6996	94697396	94698356	0.00158269	0.0271378	3.1796e-06	4.35812e-05	1	0	0
Pi4kb	phosphatidylinositol 4-kinase, catalytic, beta polypeptide	4127	94782136	94783424	Snx27	sorting nexin family member 27	48679	94336601	94339317	1.17812e-05	0.000455336	0.00148773	0.0123152	0	0	0
Pi4kb	phosphatidylinositol 4-kinase, catalytic, beta polypeptide	12608	94788113	94794409	Lingo4	leucine rich repeat and Ig domain containing 4	-4720	94193877	94202966	1.91675e-05	0.000692043	0	0	0	1	1
Pi4kb	phosphatidylinositol 4-kinase, catalytic, beta polypeptide	12608	94788113	94794409	Psmb4	proteasome (prosome, macropain) subunit, beta type 4	-6996	94697396	94698356	0.000980995	0.0184485	0.00395885	0.0294335	1	0	0
Pi4kb	phosphatidylinositol 4-kinase, catalytic, beta polypeptide	12608	94788113	94794409	Crct1	cysteine-rich C-terminal 1	9150	92810148	92810769	0.000336627	0.00774378	1.78652e-11	4.91146e-10	0	0	1
Pi4kb	phosphatidylinositol 4-kinase, catalytic, beta polypeptide	12608	94788113	94794409	Tdrkh	tudor and KH domain containing protein	9085	94224727	94227923	1.20193e-08	9.19273e-07	0.00139467	0.0116291	0	0	0
Pi4kb	phosphatidylinositol 4-kinase, catalytic, beta polypeptide	12608	94788113	94794409	Pglyrp3	peptidoglycan recognition protein 3	-49326	91768046	91770312	0.000185818	0.00473153	0.000927842	0.00803882	0	0	0
Mir7013	microRNA mir-7013	-8171	94796162	94803677	Lingo4	leucine rich repeat and Ig domain containing 4	-4720	94193877	94202966	4.58552e-05	0.00146523	0.00046954	0.0043323	2	1	3
Mir7013	microRNA mir-7013	1376	94806692	94812240	Lce3c	late cornified envelope 3C	6369	92752355	92757200	0.00236928	0.0374942	9.99792e-10	2.24972e-08	0	2	2
Zfp687	zinc finger protein 687	2107	94813286	94820821	Psmd4	proteasome (prosome, macropain) 26S subunit, non-ATPase, 4	-30612	94875506	94878791	2.44626e-06	0.000114122	0	0	0	3	0
Zfp687	zinc finger protein 687	2107	94813286	94820821	Setdb1	SET domain, bifurcated 1	5613	95152573	95158450	8.32969e-05	0.00242794	0.00029987	0.00288373	1	2	0
Zfp687	zinc finger protein 687	2107	94813286	94820821	Mir7012	microRNA mir-7012	25756	90094336	90105319	2.94418e-08	2.08713e-06	6.38023e-12	1.85597e-10	0	2	0
Zfp687	zinc finger protein 687	2107	94813286	94820821	Tdrkh	tudor and KH domain containing protein	422	94213481	94221843	0.000449742	0.00976394	0	0	0	2	0
Zfp687	zinc finger protein 687	2107	94813286	94820821	Oaz3	ornithine decarboxylase antizyme 3	3711	94232733	94240991	0.00313304	0.0465978	3.06859e-06	4.22249e-05	0	2	0
Zfp687	zinc finger protein 687	-3252	94821033	94823792	Mir8099-2	microRNA mir-8099-2	2196	94939982	94941843	5.9651e-06	0.000251665	3.55271e-15	1.46468e-13	1	1	1
Zfp687	zinc finger protein 687	-3252	94821033	94823792	Scnm1	sodium channel modifier 1	1829	94935185	94937025	6.92955e-08	4.57036e-06	2.08783e-05	0.000250503	0	1	1
Zfp687	zinc finger protein 687	-3252	94821033	94823792	Rps27rt	ribosomal protein S27, retrogene	3796	90013350	90014197	4.47322e-06	0.00019586	0.000124329	0.00129798	0	1	0
Zfp687	zinc finger protein 687	-3252	94821033	94823792	S100a10	S100 calcium binding protein A10 (calpactin)	2306	93360291	93362400	0.000227018	0.00561762	0	0	0	1	0
Zfp687	zinc finger protein 687	-3252	94821033	94823792	Psmd4	proteasome (prosome, macropain) 26S subunit, non-ATPase, 4	-24169	94869588	94871823	9.94881e-06	0.00039364	1.54869e-11	4.29358e-10	0	1	0
Zfp687	zinc finger protein 687	-3252	94821033	94823792	Zfp687	zinc finger protein 687	-10984	94829372	94830916	1.55001e-06	7.59667e-05	1.27509e-12	3.99431e-11	0	0	1
Zfp687	zinc finger protein 687	-3252	94821033	94823792	Tdrkh	tudor and KH domain containing protein	9085	94224727	94227923	0.00162766	0.0277832	1.54849e-09	3.39821e-08	0	0	0
Zfp687	zinc finger protein 687	-3252	94821033	94823792	Gm16740	predicted gene, 16740	-8677	95012017	95013388	0.00025416	0.00615228	6.15458e-07	9.4983e-06	0	0	0
Zfp687	zinc finger protein 687	-12222	94830917	94831848	S100a6	S100 calcium binding protein A6 (calcyclin)	4426	90420276	90422209	0.00234114	0.0371971	0	0	1	3	3
Zfp687	zinc finger protein 687	-12222	94830917	94831848	Psmd4	proteasome (prosome, macropain) 26S subunit, non-ATPase, 4	2187	94843076	94845622	0.000318453	0.00740127	0.00442525	0.0325103	0	3	2
Zfp687	zinc finger protein 687	-12222	94830917	94831848	Setdb1	SET domain, bifurcated 1	5613	95152573	95158450	0.000221477	0.00550174	0	0	1	2	2
Psmd4	proteasome (prosome, macropain) 26S subunit, non-ATPase, 4	6679	94836639	94843075	Psmd4	proteasome (prosome, macropain) 26S subunit, non-ATPase, 4	-15993	94860624	94864435	5.62107e-09	4.5364e-07	5.51775e-05	0.000615529	1	3	2
Psmd4	proteasome (prosome, macropain) 26S subunit, non-ATPase, 4	6679	94836639	94843075	Bnipl	BCL2/adenovirus E1B 19kD interacting protein like	-4708	95055535	95064111	0	0	0.000125692	0.0013109	0	3	3
Psmd4	proteasome (prosome, macropain) 26S subunit, non-ATPase, 4	6679	94836639	94843075	Vps72	vacuolar protein sorting 72 (yeast)	2342	94913954	94920659	0.000613717	0.0126267	0.00282749	0.0218118	0	2	2
Psmd4	proteasome (prosome, macropain) 26S subunit, non-ATPase, 4	6679	94836639	94843075	Sema6c	sema domain, transmembrane domain (TM), and cytoplasmic domain, (semaphorin) 6C	-6313	94957105	94958954	2.46751e-06	0.000114985	3.16932e-10	7.54158e-09	0	2	2
Psmd4	proteasome (prosome, macropain) 26S subunit, non-ATPase, 4	-8410	94853644	94856248	Vps72	vacuolar protein sorting 72 (yeast)	2342	94913954	94920659	8.39795e-06	0.000339036	2.0537e-08	3.93409e-07	2	2	0
Psmd4	proteasome (prosome, macropain) 26S subunit, non-ATPase, 4	-20475	94864436	94869587	Bnipl	BCL2/adenovirus E1B 19kD interacting protein like	-4708	95055535	95064111	8.42444e-05	0.00244881	1.11022e-16	5.1874e-15	0	3	1
Psmd4	proteasome (prosome, macropain) 26S subunit, non-ATPase, 4	-20475	94864436	94869587	Nup210l	nucleoporin 210-like	711	89908121	89909410	6.19821e-05	0.00189207	0	0	0	2	0
Psmd4	proteasome (prosome, macropain) 26S subunit, non-ATPase, 4	-27128	94871824	94875505	Snapin	SNAP-associated protein	3600	90290482	90292189	2.83124e-07	1.64711e-05	0.00186716	0.0151204	1	3	1
Psmd4	proteasome (prosome, macropain) 26S subunit, non-ATPase, 4	-27128	94871824	94875505	Mir8099-2	microRNA mir-8099-2	2196	94939982	94941843	0.00111347	0.0203746	3.16649e-11	8.47047e-10	1	3	1
Psmd4	proteasome (prosome, macropain) 26S subunit, non-ATPase, 4	-27128	94871824	94875505	Smcp	sperm mitochondria-associated cysteine-rich protein	-15802	92408654	92408842	5.62911e-06	0.000238819	0	0	0	2	1
Psmd4	proteasome (prosome, macropain) 26S subunit, non-ATPase, 4	-27128	94871824	94875505	Gm16740	predicted gene, 16740	-8677	95012017	95013388	0.000101242	0.0028495	0.00197656	0.0159302	0	2	0
Pip5k1a	phosphatidylinositol-4-phosphate 5-kinase, type 1 alpha	26230	94882407	94886837	Bnipl	BCL2/adenovirus E1B 19kD interacting protein like	-4708	95055535	95064111	5.7887e-13	8.88738e-11	0.000116575	0.00122334	0	3	1
Pip5k1a	phosphatidylinositol-4-phosphate 5-kinase, type 1 alpha	26230	94882407	94886837	Cdc42se1	CDC42 small effector 1	-2700	95027317	95031976	0.000483919	0.0103976	0	0	0	3	0
Pip5k1a	phosphatidylinositol-4-phosphate 5-kinase, type 1 alpha	26230	94882407	94886837	S100a10	S100 calcium binding protein A10 (calpactin)	29250	93387773	93388806	0	0	8.41493e-05	0.000909014	0	2	0
Pip5k1a	phosphatidylinositol-4-phosphate 5-kinase, type 1 alpha	22765	94887202	94888973	Anxa9	annexin A9	-76	95106766	95115583	0.000560659	0.0117261	0	0	1	1	1
Pip5k1a	phosphatidylinositol-4-phosphate 5-kinase, type 1 alpha	22765	94887202	94888973	Cers2	ceramide synthase 2	5045	95121673	95126766	0.000179372	0.00460653	0	0	1	1	1
Pip5k1a	phosphatidylinositol-4-phosphate 5-kinase, type 1 alpha	22765	94887202	94888973	Tnfaip8l2	tumor necrosis factor, alpha-induced protein 8-like 2	-1356	94942940	94952336	1.40109e-08	1.05514e-06	0	0	1	1	1
Pip5k1a	phosphatidylinositol-4-phosphate 5-kinase, type 1 alpha	22765	94887202	94888973	Cdc42se1	CDC42 small effector 1	3950	95033828	95039802	0	0	2.1237e-05	0.000254459	0	1	1
Pip5k1a	phosphatidylinositol-4-phosphate 5-kinase, type 1 alpha	22765	94887202	94888973	Bnipl	BCL2/adenovirus E1B 19kD interacting protein like	-4708	95055535	95064111	2.22045e-16	5.33462e-14	0.000113941	0.00119881	0	1	1
Pip5k1a	phosphatidylinositol-4-phosphate 5-kinase, type 1 alpha	22765	94887202	94888973	Psmd4	proteasome (prosome, macropain) 26S subunit, non-ATPase, 4	2187	94843076	94845622	5.45134e-05	0.00169892	2.31591e-07	3.82092e-06	0	1	0
Pip5k1a	phosphatidylinositol-4-phosphate 5-kinase, type 1 alpha	22765	94887202	94888973	Psmd4	proteasome (prosome, macropain) 26S subunit, non-ATPase, 4	-24169	94869588	94871823	0	0	0.000467164	0.00431416	0	1	0
Pip5k1a	phosphatidylinositol-4-phosphate 5-kinase, type 1 alpha	22765	94887202	94888973	Gm16740	predicted gene, 16740	-25852	94994683	94996372	4.61108e-10	4.45435e-08	7.917e-12	2.27406e-10	0	1	0
Pip5k1a	phosphatidylinositol-4-phosphate 5-kinase, type 1 alpha	22765	94887202	94888973	Cdc42se1	CDC42 small effector 1	-2700	95027317	95031976	0.000777274	0.0152935	0	0	0	1	0
Pip5k1a	phosphatidylinositol-4-phosphate 5-kinase, type 1 alpha	22765	94887202	94888973	S100a14	S100 calcium binding protein A14	2428	90332071	90334327	1.54422e-09	1.36808e-07	8.78276e-09	1.76476e-07	1	0	0
Pip5k1a	phosphatidylinositol-4-phosphate 5-kinase, type 1 alpha	22765	94887202	94888973	Lce3f	late cornified envelope 3F	-7932	92786480	92789953	2.97056e-07	1.71805e-05	8.22949e-05	0.000889896	0	0	0
Pip5k1a	phosphatidylinositol-4-phosphate 5-kinase, type 1 alpha	22765	94887202	94888973	Pip5k1a	phosphatidylinositol-4-phosphate 5-kinase, type 1 alpha	23833	94886838	94887201	0	0	0.00282417	0.0217925	0	0	0
Pip5k1a	phosphatidylinositol-4-phosphate 5-kinase, type 1 alpha	22765	94887202	94888973	Ints3	integrator complex subunit 3	-4570	90240380	90243877	0.00238194	0.0376445	2.31176e-07	3.81647e-06	0	0	0
Lysmd1	LysM, putative peptidoglycan-binding, domain containing 1	493	94937026	94939981	Psmd4	proteasome (prosome, macropain) 26S subunit, non-ATPase, 4	-24169	94869588	94871823	2.53924e-05	0.000883137	9.99201e-16	4.3407e-14	0	3	2
Lysmd1	LysM, putative peptidoglycan-binding, domain containing 1	493	94937026	94939981	Gm16740	predicted gene, 16740	-8677	95012017	95013388	1.64302e-05	0.000605541	8.22463e-05	0.000889554	0	2	2
Mir8099-1	microRNA mir-8099-1	717	94941844	94942939	Snapin	SNAP-associated protein	3600	90290482	90292189	2.49931e-07	1.47355e-05	0	0	3	3	3
Mir8099-1	microRNA mir-8099-1	717	94941844	94942939	S100a6	S100 calcium binding protein A6 (calcyclin)	4426	90420276	90422209	0.0002513	0.00609546	0	0	3	3	3
Mir8099-1	microRNA mir-8099-1	717	94941844	94942939	Sema6c	sema domain, transmembrane domain (TM), and cytoplasmic domain, (semaphorin) 6C	6558	94974197	94975442	0	0	0	0	3	3	2
Tnfaip8l2	tumor necrosis factor, alpha-induced protein 8-like 2	-7245	94952337	94954717	Scnm1	sodium channel modifier 1	1829	94935185	94937025	0.00158381	0.0271513	0.00390699	0.0291056	0	1	1
Tnfaip8l2	tumor necrosis factor, alpha-induced protein 8-like 2	-7245	94952337	94954717	Gm16740	predicted gene, 16740	-25852	94994683	94996372	3.64848e-06	0.00016388	0	0	0	1	0
Tnfaip8l2	tumor necrosis factor, alpha-induced protein 8-like 2	-7245	94952337	94954717	Mir7013	microRNA mir-7013	-12805	94794410	94796161	2.23308e-05	0.000788499	0	0	1	0	1
Tnfaip8l2	tumor necrosis factor, alpha-induced protein 8-like 2	-7245	94952337	94954717	Rps27rt	ribosomal protein S27, retrogene	19135	89997040	89999829	8.21395e-10	7.65962e-08	0	0	0	0	0
Tnfaip8l2	tumor necrosis factor, alpha-induced protein 8-like 2	-7245	94952337	94954717	Lce1a1	late cornified envelope 1A1	-2066	92453344	92455247	2.52025e-08	1.81751e-06	0	0	0	0	0
Tnfaip8l2	tumor necrosis factor, alpha-induced protein 8-like 2	-7245	94952337	94954717	Gm16740	predicted gene, 16740	-8677	95012017	95013388	0.00164077	0.0279268	5.64127e-09	1.15787e-07	0	0	0
Tnfaip8l2	tumor necrosis factor, alpha-induced protein 8-like 2	-7245	94952337	94954717	Setdb1	SET domain, bifurcated 1	17747	95142771	95143984	0.000657611	0.0133617	0	0	0	0	0
Sema6c	sema domain, transmembrane domain (TM), and cytoplasmic domain, (semaphorin) 6C	-4623	94959055	94960384	Mir8099-2	microRNA mir-8099-2	2196	94939982	94941843	0.00128006	0.022979	0	0	1	1	1
Sema6c	sema domain, transmembrane domain (TM), and cytoplasmic domain, (semaphorin) 6C	-4623	94959055	94960384	Scnm1	sodium channel modifier 1	1829	94935185	94937025	0.000744705	0.014781	1.35358e-06	1.98079e-05	0	1	1
Sema6c	sema domain, transmembrane domain (TM), and cytoplasmic domain, (semaphorin) 6C	-4623	94959055	94960384	Cdc42se1	CDC42 small effector 1	3950	95033828	95039802	2.83894e-05	0.000974763	0	0	0	1	1
Sema6c	sema domain, transmembrane domain (TM), and cytoplasmic domain, (semaphorin) 6C	-4623	94959055	94960384	Sema6c	sema domain, transmembrane domain (TM), and cytoplasmic domain, (semaphorin) 6C	-1626	94963917	94969353	0.000307908	0.00720036	0.00249929	0.0195672	0	1	0
Sema6c	sema domain, transmembrane domain (TM), and cytoplasmic domain, (semaphorin) 6C	-4623	94959055	94960384	Npr1	natriuretic peptide receptor 1	16010	90249027	90258529	2.19624e-12	3.08758e-10	0	0	0	1	0
Sema6c	sema domain, transmembrane domain (TM), and cytoplasmic domain, (semaphorin) 6C	-4623	94959055	94960384	Psmd4	proteasome (prosome, macropain) 26S subunit, non-ATPase, 4	-24169	94869588	94871823	0.000768632	0.0151665	0	0	0	1	0
Sema6c	sema domain, transmembrane domain (TM), and cytoplasmic domain, (semaphorin) 6C	-4623	94959055	94960384	Rps27rt	ribosomal protein S27, retrogene	46815	89966912	89974596	2.43538e-05	0.000851278	2.44032e-08	4.62917e-07	0	0	0
Sema6c	sema domain, transmembrane domain (TM), and cytoplasmic domain, (semaphorin) 6C	-4623	94959055	94960384	Pglyrp3	peptidoglycan recognition protein 3	-16417	91801900	91802277	0.000479363	0.010313	0	0	0	0	0
Sema6c	sema domain, transmembrane domain (TM), and cytoplasmic domain, (semaphorin) 6C	-4623	94959055	94960384	Gm16740	predicted gene, 16740	-8677	95012017	95013388	0.00304453	0.0455923	8.69438e-12	2.48378e-10	0	0	0
Sema6c	sema domain, transmembrane domain (TM), and cytoplasmic domain, (semaphorin) 6C	-4623	94959055	94960384	Setdb1	SET domain, bifurcated 1	17747	95142771	95143984	0.00191442	0.0316225	2.75479e-11	7.40306e-10	0	0	0
Sema6c	sema domain, transmembrane domain (TM), and cytoplasmic domain, (semaphorin) 6C	2447	94969354	94972062	Sema6c	sema domain, transmembrane domain (TM), and cytoplasmic domain, (semaphorin) 6C	4445	94972063	94973349	0.0017555	0.0294942	0.000857392	0.00747278	1	3	0
Sema6c	sema domain, transmembrane domain (TM), and cytoplasmic domain, (semaphorin) 6C	2447	94969354	94972062	Bnipl	BCL2/adenovirus E1B 19kD interacting protein like	-4708	95055535	95064111	6.22735e-10	5.89947e-08	0.00222924	0.0177141	0	3	1
Sema6c	sema domain, transmembrane domain (TM), and cytoplasmic domain, (semaphorin) 6C	2447	94969354	94972062	Crct1	cysteine-rich C-terminal 1	6086	92812719	92814326	3.73035e-14	6.80496e-12	0.00287365	0.0221289	0	2	1
Sema6c	sema domain, transmembrane domain (TM), and cytoplasmic domain, (semaphorin) 6C	2447	94969354	94972062	Rps27rt	ribosomal protein S27, retrogene	35111	89982273	89982643	0.000844952	0.0163516	0.000125123	0.00130574	0	2	0
Sema6c	sema domain, transmembrane domain (TM), and cytoplasmic domain, (semaphorin) 6C	5512	94973350	94974196	S100a11	S100 calcium binding protein A11 (calgizzarin)	1207	93325513	93325738	0.00316465	0.0469358	0.000144794	0.00149588	3	2	1
Sema6c	sema domain, transmembrane domain (TM), and cytoplasmic domain, (semaphorin) 6C	8706	94975443	94978491	Cers2	ceramide synthase 2	5045	95121673	95126766	4.1023e-05	0.0013354	0	0	3	3	1
Sema6c	sema domain, transmembrane domain (TM), and cytoplasmic domain, (semaphorin) 6C	8706	94975443	94978491	Tnfaip8l2	tumor necrosis factor, alpha-induced protein 8-like 2	-1356	94942940	94952336	0.000424738	0.00934767	7.0413e-09	1.42794e-07	3	3	1
Sema6c	sema domain, transmembrane domain (TM), and cytoplasmic domain, (semaphorin) 6C	8706	94975443	94978491	Cdc42se1	CDC42 small effector 1	3950	95033828	95039802	4.81106e-10	4.64216e-08	0	0	2	3	1
Sema6c	sema domain, transmembrane domain (TM), and cytoplasmic domain, (semaphorin) 6C	8706	94975443	94978491	Psmd4	proteasome (prosome, macropain) 26S subunit, non-ATPase, 4	-24169	94869588	94871823	0.000170228	0.00442098	4.44089e-15	1.81237e-13	2	3	0
Sema6c	sema domain, transmembrane domain (TM), and cytoplasmic domain, (semaphorin) 6C	8706	94975443	94978491	Gm16740	predicted gene, 16740	-25852	94994683	94996372	5.57467e-09	4.50331e-07	0	0	2	3	0
Sema6c	sema domain, transmembrane domain (TM), and cytoplasmic domain, (semaphorin) 6C	8706	94975443	94978491	Setdb1	SET domain, bifurcated 1	5613	95152573	95158450	1.90525e-12	2.71977e-10	0	0	3	2	0
Sema6c	sema domain, transmembrane domain (TM), and cytoplasmic domain, (semaphorin) 6C	8706	94975443	94978491	Lelp1	late cornified envelope-like proline-rich 1	-31429	91977415	91978795	1.11022e-16	2.73833e-14	0.000451166	0.00418038	2	2	1
Sema6c	sema domain, transmembrane domain (TM), and cytoplasmic domain, (semaphorin) 6C	8706	94975443	94978491	Rps27rt	ribosomal protein S27, retrogene	46815	89966912	89974596	0.00338046	0.0493551	4.27993e-05	0.000487375	2	2	0
Sema6c	sema domain, transmembrane domain (TM), and cytoplasmic domain, (semaphorin) 6C	8706	94975443	94978491	Gm16740	predicted gene, 16740	-8677	95012017	95013388	2.07244e-07	1.2394e-05	2.27818e-13	7.77605e-12	2	2	0
Sema6c	sema domain, transmembrane domain (TM), and cytoplasmic domain, (semaphorin) 6C	11934	94978735	94981656	Mrpl9	mitochondrial ribosomal protein L9	14491	94257578	94265921	3.33067e-16	7.88826e-14	0	0	3	3	0
Sema6c	sema domain, transmembrane domain (TM), and cytoplasmic domain, (semaphorin) 6C	11934	94978735	94981656	Cdc42se1	CDC42 small effector 1	3950	95033828	95039802	6.57522e-06	0.000273666	2.64341e-08	4.97491e-07	2	3	1
Sema6c	sema domain, transmembrane domain (TM), and cytoplasmic domain, (semaphorin) 6C	11934	94978735	94981656	Psmd4	proteasome (prosome, macropain) 26S subunit, non-ATPase, 4	-30612	94875506	94878791	0.000448133	0.00974123	0.000304827	0.00292659	2	3	0
Sema6c	sema domain, transmembrane domain (TM), and cytoplasmic domain, (semaphorin) 6C	11934	94978735	94981656	Gm16740	predicted gene, 16740	-25852	94994683	94996372	8.33228e-05	0.00242794	3.37505e-08	6.25777e-07	2	3	0
Sema6c	sema domain, transmembrane domain (TM), and cytoplasmic domain, (semaphorin) 6C	11934	94978735	94981656	Setdb1	SET domain, bifurcated 1	5613	95152573	95158450	5.26072e-05	0.00165124	6.80518e-06	8.85861e-05	3	2	0
Sema6c	sema domain, transmembrane domain (TM), and cytoplasmic domain, (semaphorin) 6C	11934	94978735	94981656	S100a6	S100 calcium binding protein A6 (calcyclin)	14317	90429550	90432717	0.000189756	0.0048171	0.00145582	0.0120765	2	2	1
Sema6c	sema domain, transmembrane domain (TM), and cytoplasmic domain, (semaphorin) 6C	11934	94978735	94981656	Ivl	involucrin	12470	92363618	92366757	0.000385311	0.00863265	0.00264179	0.0205603	2	2	0
Sema6c	sema domain, transmembrane domain (TM), and cytoplasmic domain, (semaphorin) 6C	11934	94978735	94981656	Vps72	vacuolar protein sorting 72 (yeast)	2342	94913954	94920659	2.32429e-06	0.000109165	4.88022e-05	0.000550013	2	2	0
Sema6c	sema domain, transmembrane domain (TM), and cytoplasmic domain, (semaphorin) 6C	22712	94987265	94994682	Psmd4	proteasome (prosome, macropain) 26S subunit, non-ATPase, 4	-15993	94860624	94864435	0.0003692	0.00834345	1.63852e-09	3.5812e-08	1	3	0
Sema6c	sema domain, transmembrane domain (TM), and cytoplasmic domain, (semaphorin) 6C	22712	94987265	94994682	Bnipl	BCL2/adenovirus E1B 19kD interacting protein like	-4708	95055535	95064111	0	0	1.95397e-05	0.000235843	0	3	1
Sema6c	sema domain, transmembrane domain (TM), and cytoplasmic domain, (semaphorin) 6C	22712	94987265	94994682	Psmd4	proteasome (prosome, macropain) 26S subunit, non-ATPase, 4	-30612	94875506	94878791	0	0	8.0946e-05	0.000876753	0	3	0
Sema6c	sema domain, transmembrane domain (TM), and cytoplasmic domain, (semaphorin) 6C	22712	94987265	94994682	Vps72	vacuolar protein sorting 72 (yeast)	2342	94913954	94920659	1.27337e-06	6.36052e-05	0.000205717	0.00205969	0	2	0
Sema6c	sema domain, transmembrane domain (TM), and cytoplasmic domain, (semaphorin) 6C	22712	94987265	94994682	4930558C23Rik	RIKEN cDNA 4930558C23 gene	19737	95183553	95190499	6.43249e-10	6.0869e-08	0.0022168	0.0176252	0	2	0
Gm16740	predicted gene, 16740	-24186	94996373	94998014	Scnm1	sodium channel modifier 1	1829	94935185	94937025	2.79287e-07	1.62874e-05	0	0	0	3	1
Gm16740	predicted gene, 16740	-24186	94996373	94998014	9130204L05Rik	RIKEN cDNA 9130204L05 gene	-50384	90944379	90945844	8.57739e-05	0.00248546	1.92387e-07	3.21446e-06	0	2	0
Gm16740	predicted gene, 16740	-24186	94996373	94998014	Pglyrp3	peptidoglycan recognition protein 3	-16417	91801900	91802277	0.00221579	0.0356408	0.00101983	0.00875211	0	2	0
Gm16740	predicted gene, 16740	-12587	95005568	95012016	Scnm1	sodium channel modifier 1	1829	94935185	94937025	0.000466126	0.0100698	0	0	0	1	3
Gm16740	predicted gene, 16740	-12587	95005568	95012016	Psmd4	proteasome (prosome, macropain) 26S subunit, non-ATPase, 4	-24169	94869588	94871823	0.00120817	0.0218437	9.11406e-09	1.82435e-07	0	1	2
Gm16740	predicted gene, 16740	-12587	95005568	95012016	Setdb1	SET domain, bifurcated 1	5613	95152573	95158450	9.89132e-05	0.00279338	0	0	1	0	2
Gm16740	predicted gene, 16740	-12587	95005568	95012016	S100a16	S100 calcium binding protein A16	14540	90358910	90360460	0.000379407	0.00852557	0.000352207	0.00334482	0	0	3
Gm16740	predicted gene, 16740	-12587	95005568	95012016	Tdrkh	tudor and KH domain containing protein	9085	94224727	94227923	0.00340474	0.04964	4.44089e-16	1.97992e-14	0	0	2
Gabpb2	GA repeat binding protein, beta 2	-2759	95022946	95026300	Tnfaip8l2	tumor necrosis factor, alpha-induced protein 8-like 2	-1356	94942940	94952336	1.11022e-16	2.73833e-14	3.45108e-07	5.55262e-06	3	1	1
Gabpb2	GA repeat binding protein, beta 2	-2759	95022946	95026300	Bnipl	BCL2/adenovirus E1B 19kD interacting protein like	-4708	95055535	95064111	0	0	8.01709e-06	0.000102909	2	1	1
Gabpb2	GA repeat binding protein, beta 2	-2759	95022946	95026300	Psmd4	proteasome (prosome, macropain) 26S subunit, non-ATPase, 4	-30612	94875506	94878791	0	0	0.000464211	0.00428916	2	1	0
Gabpb2	GA repeat binding protein, beta 2	-2759	95022946	95026300	Vps72	vacuolar protein sorting 72 (yeast)	2342	94913954	94920659	5.69114e-06	0.000241206	0.0046089	0.0336852	2	0	0
Cdc42se1	CDC42 small effector 1	37	95031977	95033827	Lce1m	late cornified envelope 1M	-2646	92823843	92827413	2.41702e-09	2.07518e-07	2.24051e-07	3.70349e-06	0	3	1
Cdc42se1	CDC42 small effector 1	37	95031977	95033827	S100a11	S100 calcium binding protein A11 (calgizzarin)	6385	93329628	93331979	9.45799e-13	1.41305e-10	1.11355e-13	3.93105e-12	1	2	1
Cdc42se1	CDC42 small effector 1	37	95031977	95033827	Nup210l	nucleoporin 210-like	711	89908121	89909410	0.000357315	0.00810783	9.98222e-11	2.52872e-09	0	2	0
Cdc42se1	CDC42 small effector 1	37	95031977	95033827	Ivl	involucrin	12470	92363618	92366757	0.00130977	0.0234166	0.000120104	0.00125786	0	2	0
Cdc42se1	CDC42 small effector 1	37	95031977	95033827	Lce3d	late cornified envelope 3D	-1515	92758725	92760869	0.000204237	0.00512076	1.71957e-10	4.22967e-09	0	2	0
Gm128	predicted gene 128	-2637	95039803	95055534	Anxa9	annexin A9	-76	95106766	95115583	0.000689631	0.013904	7.90479e-14	2.84013e-12	1	3	3
Bnipl	BCL2/adenovirus E1B 19kD interacting protein like	-9986	95064112	95066090	Tnfaip8l2	tumor necrosis factor, alpha-induced protein 8-like 2	-1356	94942940	94952336	8.3491e-12	1.06265e-09	0.000283685	0.00274972	1	3	3
Bnipl	BCL2/adenovirus E1B 19kD interacting protein like	-9986	95064112	95066090	Psmd4	proteasome (prosome, macropain) 26S subunit, non-ATPase, 4	-30612	94875506	94878791	0	0	0.000557255	0.00507481	0	3	2
Bnipl	BCL2/adenovirus E1B 19kD interacting protein like	-9986	95064112	95066090	Gatad2b	GATA zinc finger domain containing 2B	-16199	90129256	90129498	0.00161827	0.0276573	0	0	0	2	2
Bnipl	BCL2/adenovirus E1B 19kD interacting protein like	-9986	95064112	95066090	Vps72	vacuolar protein sorting 72 (yeast)	2342	94913954	94920659	4.25622e-11	4.86064e-09	0.00317802	0.0242103	0	2	2
Prune	prune homolog (Drosophila)	7145	95067074	95090633	Lce3a	late cornified envelope 3A	17395	92703797	92721717	7.07813e-05	0.00211498	0	0	1	2	3
Anxa9	annexin A9	5122	95104444	95106765	Mir8099-2	microRNA mir-8099-2	2196	94939982	94941843	0.000129994	0.00351514	0	0	3	3	3
Anxa9	annexin A9	5122	95104444	95106765	Sema6c	sema domain, transmembrane domain (TM), and cytoplasmic domain, (semaphorin) 6C	-1626	94963917	94969353	8.92647e-05	0.00256434	2.13339e-06	3.0194e-05	2	3	2
Cers2	ceramide synthase 2	-2253	95115584	95118258	Cdc42se1	CDC42 small effector 1	-2700	95027317	95031976	0.00115315	0.0209625	7.72893e-12	2.22734e-10	2	3	2
Cers2	ceramide synthase 2	-2253	95115584	95118258	Sema6c	sema domain, transmembrane domain (TM), and cytoplasmic domain, (semaphorin) 6C	-6313	94957105	94958954	3.04102e-09	2.56599e-07	0.000430779	0.00401278	2	2	2
Setdb1	SET domain, bifurcated 1	12846	95143985	95152572	Cers2	ceramide synthase 2	5045	95121673	95126766	9.43339e-05	0.00268269	4.07897e-06	5.50614e-05	3	1	1
Setdb1	SET domain, bifurcated 1	12846	95143985	95152572	Mir8099-2	microRNA mir-8099-2	2196	94939982	94941843	0.00238819	0.0377361	1.92327e-06	2.74492e-05	3	1	1
Setdb1	SET domain, bifurcated 1	12846	95143985	95152572	Scnm1	sodium channel modifier 1	1829	94935185	94937025	1.84013e-06	8.8465e-05	1.7502e-07	2.93924e-06	2	1	1
Setdb1	SET domain, bifurcated 1	12846	95143985	95152572	Cdc42se1	CDC42 small effector 1	3950	95033828	95039802	4.54834e-07	2.51279e-05	1.78312e-06	2.56159e-05	2	1	1
Setdb1	SET domain, bifurcated 1	12846	95143985	95152572	Sema6c	sema domain, transmembrane domain (TM), and cytoplasmic domain, (semaphorin) 6C	-1626	94963917	94969353	0.000151972	0.0040093	9.7843e-05	0.00104555	2	1	0
Setdb1	SET domain, bifurcated 1	12846	95143985	95152572	Psmd4	proteasome (prosome, macropain) 26S subunit, non-ATPase, 4	-24169	94869588	94871823	0.000430794	0.009438	0.00130645	0.0109683	2	1	0
Setdb1	SET domain, bifurcated 1	12846	95143985	95152572	Gm16740	predicted gene, 16740	-25852	94994683	94996372	1.21497e-08	9.28393e-07	0	0	2	1	0
Setdb1	SET domain, bifurcated 1	12846	95143985	95152572	Flg	filaggrin	-28239.5	93053185	93053316	0.000170613	0.00442821	2.32226e-11	6.30845e-10	2	0	0
Setdb1	SET domain, bifurcated 1	1507	95158530	95160704	Npr1	natriuretic peptide receptor 1	4649	90263782	90266497	0.00199316	0.0326922	0.000110862	0.00116852	2	1	0
Setdb1	SET domain, bifurcated 1	1507	95158530	95160704	Tdpoz2	TD and POZ domain containing 2	44997	93411531	93411691	0.001629	0.0278002	0	0	3	0	1
Setdb1	SET domain, bifurcated 1	1507	95158530	95160704	Dennd4b	DENN/MADD domain containing 4B	801	90070280	90072195	0.00158254	0.0271378	0.00102923	0.00882279	3	0	0
Setdb1	SET domain, bifurcated 1	1507	95158530	95160704	Chtop	chromatin target of PRMT1	7358	90304710	90307414	0	0	0	0	2	0	1
Setdb1	SET domain, bifurcated 1	-4102	95164383	95166069	Lor	loricrin	23980	91862862	91863307	0.000621493	0.012771	3.51328e-11	9.35056e-10	0	0	0
Setdb1	SET domain, bifurcated 1	-4102	95164383	95166069	Lce1a1	late cornified envelope 1A1	1910	92449124	92451515	0	0	0.00170221	0.0138916	0	0	0
4930558C23Rik	RIKEN cDNA 4930558C23 gene	11513	95190500	95200000	Gm16740	predicted gene, 16740	-25852	94994683	94996372	0.000103003	0.00289228	4.17913e-07	6.62266e-06	0	1	0
4930558C23Rik	RIKEN cDNA 4930558C23 gene	11513	95190500	95200000	Them5	thioesterase superfamily member 5	-1527	94144432	94144557	0.000272351	0.00650408	1.10619e-07	1.91397e-06	0	0	1
4930558C23Rik	RIKEN cDNA 4930558C23 gene	11513	95190500	95200000	Pglyrp3	peptidoglycan recognition protein 3	-94045	91722640	91726281	0.00131652	0.023507	0.000191264	0.00192969	0	0	0
4930558C23Rik	RIKEN cDNA 4930558C23 gene	11513	95190500	95200000	2310050C09Rik	RIKEN cDNA 2310050C09 gene	-14220	92687092	92689603	7.17797e-06	0.000295508	1.61599e-11	4.47541e-10	0	0	0
4930558C23Rik	RIKEN cDNA 4930558C23 gene	11513	95190500	95200000	Setdb1	SET domain, bifurcated 1	17747	95142771	95143984	0.00102923	0.0191397	2.83817e-05	0.000332709	0	0	0
Read me 1: These are all significant 5C interactions reproducible in both keratinocyte library replicates at q-value <0.05.
Read me 2: The 5C interactions are classified for binding of the indicated proteins in the anchoring regions as follows: 0 - no binding in regions anchoring both forward and reverse probes, 1 - binding in the region anchoring a forward probe only, 2 - binding in the region anchoring a reverse probe only, 3 - binding in the regions anchoring both forward and reverse probes
