# Supplementary material for: 5C analysis of the Epidermal Differentiation Complex locus reveals distinct chromatin interaction networks between gene-rich and gene-poor TADs in skin epithelial cells
Source: PLoS Genet. 2017 Sep 1;13(9):e1006966. doi: 10.1371/journal.pgen.1006966 (PMC5599062; doi:10.1371/journal.pgen.1006966)
Supplement: S7 Table — (XLSX) [file pgen.1006966.s013.xlsx]

## Sheet: Sheet1
Gene.Name	Gene.Description	Distance.to.TSS	R_FSTART	R_END	Gene.Name	Gene.Description	Distance.to.TSS	F_FSTART	F_END	pvalK1	qvalK1	pvalK2	qvalK2	pvalT1	qvalT1	pvalT2	qvalT2
Rps27rt	ribosomal protein S27, retrogene	38167	89976533	89982272	Nup210l	nucleoporin 210-like	711	89908121	89909410	1.46711e-05	0.000548958	3.4972e-14	1.31588e-12	0.000132817	0.00126466	1.21788e-10	1.835e-09
Rps27rt	ribosomal protein S27, retrogene	1527	90014198	90017886	Nup210l	nucleoporin 210-like	711	89908121	89909410	0.0446444	0.295128	6.97674e-08	1.24315e-06	0	0	2.76698e-09	3.71332e-08
Rab13	RAB13, member RAS oncogene family	-2358	90019206	90025490	Nup210l	nucleoporin 210-like	711	89908121	89909410	0.0459108	0.300026	0.364691	0.597995	6.2507e-08	9.01308e-07	5.67435e-13	1.00172e-11
Slc27a3	solute carrier family 27 (fatty acid transporter), member 3	-2329	90191411	90200946	Nup210l	nucleoporin 210-like	711	89908121	89909410	0.00405816	0.0568692	0.598999	0.682627	0.00619664	0.0430598	2.95e-07	3.25952e-06
S100a3	S100 calcium binding protein A3	878	90402605	90407426	Nup210l	nucleoporin 210-like	711	89908121	89909410	0.0977657	0.445443	NA	NA	5.128e-08	7.46758e-07	3.40039e-07	3.73228e-06
S100a6	S100 calcium binding protein A6 (calcyclin)	20547	90432718	90442008	Nup210l	nucleoporin 210-like	711	89908121	89909410	0.0656683	0.364514	1.648e-11	4.55928e-10	2.66286e-05	0.000280883	0	0
Pglyrp4	peptidoglycan recognition protein 4	400	90529765	90532691	Nup210l	nucleoporin 210-like	711	89908121	89909410	0.498378	0.771782	0.0119179	0.0760913	0	0	0	0
Tdpoz2	TD and POZ domain containing 2	46919	93407849	93411530	Nup210l	nucleoporin 210-like	711	89908121	89909410	0.713441	0.840458	0.342857	0.591355	0.000206043	0.00190028	0	0
Rps27rt	ribosomal protein S27, retrogene	38167	89976533	89982272	Nup210l	nucleoporin 210-like	8892	89913745	89920148	1.77508e-08	1.31661e-06	5.71068e-11	1.48456e-09	9.71889e-13	2.11414e-11	0	0
Gatad2b	GATA zinc finger domain containing 2B	-7949	90137216	90138038	Nup210l	nucleoporin 210-like	8892	89913745	89920148	0.146687	0.529763	0.025576	0.141081	4.71384e-06	5.5003e-05	4.55191e-15	9.21763e-14
S100a14	S100 calcium binding protein A14	-5034	90323054	90328420	Nup210l	nucleoporin 210-like	8892	89913745	89920148	0.0109324	0.116906	9.81318e-05	0.00104821	2.20323e-07	3.01076e-06	0	0
9130204L05Rik	RIKEN cDNA 9130204L05 gene	-208791	91102547	91104489	Nup210l	nucleoporin 210-like	22884	89930863	89931014	0.0153716	0.148629	0.102158	0.382414	0	0	1.71108e-12	2.90176e-11
Pglyrp3	peptidoglycan recognition protein 3	33074	91851141	91852018	Nup210l	nucleoporin 210-like	22884	89930863	89931014	0.243406	0.634005	0.0615175	0.273944	1.98663e-08	3.03386e-07	0.000349059	0.00256815
Gm4858	predicted gene 4858	20932	92895606	92901144	Nup210l	nucleoporin 210-like	22884	89930863	89931014	0.401748	0.730721	0.271525	0.563954	0	0	3.404e-06	3.33734e-05
Slc27a3	solute carrier family 27 (fatty acid transporter), member 3	-15452	90204778	90213824	Nup210l	nucleoporin 210-like	31367	89938180	89940663	0.00615292	0.0772862	0.00191013	0.0154326	4.24005e-12	8.80576e-11	1.01819e-12	1.75995e-11
S100a13	S100 calcium binding protein A13	4281	90322416	90322860	Nup210l	nucleoporin 210-like	31367	89938180	89940663	0.330836	0.694009	0.158411	0.478135	0.00416783	0.0301672	0	0
S100a6	S100 calcium binding protein A6 (calcyclin)	20547	90432718	90442008	Nup210l	nucleoporin 210-like	31367	89938180	89940663	0.253076	0.641276	7.09465e-06	9.19897e-05	4.5629e-10	7.99261e-09	0.00316119	0.0196088
Prr9	proline rich 9	2590	91922583	91927976	Nup210l	nucleoporin 210-like	31367	89938180	89940663	0.130199	0.505306	3.67431e-07	5.89374e-06	2.36673e-07	3.22631e-06	1.11899e-05	0.000102552
Sprr2g	small proline-rich protein 2G	-2402	92174698	92176172	Nup210l	nucleoporin 210-like	31367	89938180	89940663	0.974957	0.871198	NA	NA	0.000894511	0.00742838	8.77076e-15	1.74815e-13
Ivl	involucrin	-953	92378027	92379194	Nup210l	nucleoporin 210-like	31367	89938180	89940663	0.193857	0.587781	0	0	0	0	8.38948e-10	1.17338e-08
Crct1	cysteine-rich C-terminal 1	723	92818140	92819630	Nup210l	nucleoporin 210-like	31367	89938180	89940663	0.000433417	0.00947366	2.22045e-16	1.01229e-14	0	0	0.00590772	0.0344813
Crnn	cornulin	3396	92949613	92954598	Nup210l	nucleoporin 210-like	31367	89938180	89940663	0.939292	0.871198	0.826377	0.766453	8.77147e-05	0.000853814	4.96109e-05	0.000416813
Tdpoz2	TD and POZ domain containing 2	28315	93427788	93428798	Nup210l	nucleoporin 210-like	31367	89938180	89940663	0.329738	0.693456	0.0929932	0.361313	5.17339e-06	6.00977e-05	0	0
Nup210l	nucleoporin 210-like	3523	89909411	89913744	Nup210l	nucleoporin 210-like	49058	89953035	89961189	0.00223372	0.0358801	0	0	0	0	3.08864e-13	5.56188e-12
Nup210l	nucleoporin 210-like	24335	89931015	89933763	Nup210l	nucleoporin 210-like	49058	89953035	89961189	1.99518e-07	1.19577e-05	3.5405e-13	1.18312e-11	2.58682e-14	6.19236e-13	0	0
Rps27rt	ribosomal protein S27, retrogene	38167	89976533	89982272	Nup210l	nucleoporin 210-like	49058	89953035	89961189	0.00021164	0.00527938	8.20357e-08	1.44316e-06	3.43614e-13	7.6982e-12	0	0
Mir7012	microRNA mir-7012	15308	90084423	90094335	Nup210l	nucleoporin 210-like	49058	89953035	89961189	0.00101999	0.0190216	3.48586e-06	4.74572e-05	0.000653508	0.00555264	9.30367e-13	1.61463e-11
Gatad2b	GATA zinc finger domain containing 2B	11976	90156973	90158132	Nup210l	nucleoporin 210-like	49058	89953035	89961189	0.148132	0.531753	0.00144652	0.01201	5.68538e-09	9.07908e-08	0.00206944	0.0133561
Slc27a3	solute carrier family 27 (fatty acid transporter), member 3	-2329	90191411	90200946	Nup210l	nucleoporin 210-like	49058	89953035	89961189	0.09166	0.432254	0.000372934	0.00351688	2.20618e-10	3.98821e-09	1.15463e-14	2.28131e-13
Npr1	natriuretic peptide receptor 1	475	90266498	90272128	Nup210l	nucleoporin 210-like	49058	89953035	89961189	0.220351	0.614249	2.12973e-07	3.5449e-06	3.02636e-08	4.51825e-07	7.10543e-15	1.42148e-13
S100a14	S100 calcium binding protein A14	4590	90334328	90336394	Nup210l	nucleoporin 210-like	49058	89953035	89961189	0.486207	0.767481	0.159166	0.478977	0	0	0	0
S100a8	S100 calcium binding protein A8 (calgranulin A)	-4128	90465760	90471971	Nup210l	nucleoporin 210-like	49058	89953035	89961189	0.26365	0.648637	0.370386	0.600398	0.000216094	0.00198499	0.000149064	0.00116769
Pglyrp3	peptidoglycan recognition protein 3	15923	91833533	91835324	Nup210l	nucleoporin 210-like	49058	89953035	89961189	0.06143	0.35241	0.574035	0.672607	1.63448e-05	0.000177458	1.8122e-10	2.68632e-09
Ivl	involucrin	767	92376687	92377093	Nup210l	nucleoporin 210-like	49058	89953035	89961189	0.0309205	0.235972	0.010521	0.0685035	2.25929e-09	3.72627e-08	0	0
Smcp	sperm mitochondria-associated cysteine-rich protein	-13965	92405170	92408653	Nup210l	nucleoporin 210-like	49058	89953035	89961189	0.273153	0.656147	0.3084	0.577733	0.00013154	0.00125315	0	0
Nup210l	nucleoporin 210-like	19017	89923280	89930862	Rps27rt	ribosomal protein S27, retrogene	46815	89966912	89974596	0.555342	0.792881	0.00671337	0.0467025	0.000186886	0.00173712	3.14767e-06	3.09962e-05
Gatad2b	GATA zinc finger domain containing 2B	14994	90158474	90162667	Rps27rt	ribosomal protein S27, retrogene	46815	89966912	89974596	0.0901453	0.42848	7.91828e-10	1.8026e-08	0	0	0.000162056	0.00126007
Slc27a3	solute carrier family 27 (fatty acid transporter), member 3	-2329	90191411	90200946	Rps27rt	ribosomal protein S27, retrogene	46815	89966912	89974596	0.0797672	0.403319	0.00835768	0.0562938	3.31202e-05	0.000344311	2.05697e-06	2.07536e-05
Slc27a3	solute carrier family 27 (fatty acid transporter), member 3	-15452	90204778	90213824	Rps27rt	ribosomal protein S27, retrogene	46815	89966912	89974596	0.605498	0.808488	0.701406	0.722144	0	0	0.000613208	0.00434683
S100a13	S100 calcium binding protein A13	4281	90322416	90322860	Rps27rt	ribosomal protein S27, retrogene	46815	89966912	89974596	0.462827	0.757508	0.865401	0.779074	0.000478646	0.00417418	0.000145269	0.00113984
S100a16	S100 calcium binding protein A16	19515	90360461	90368860	Rps27rt	ribosomal protein S27, retrogene	46815	89966912	89974596	0.237859	0.629568	0.0387219	0.195467	2.22045e-16	5.99147e-15	0.00818642	0.0459634
S100a8	S100 calcium binding protein A8 (calgranulin A)	-4128	90465760	90471971	Rps27rt	ribosomal protein S27, retrogene	46815	89966912	89974596	0.217336	0.611495	0.095651	0.367317	0	0	0.000189506	0.00145617
S100a8	S100 calcium binding protein A8 (calgranulin A)	5545	90477852	90479224	Rps27rt	ribosomal protein S27, retrogene	46815	89966912	89974596	0.254934	0.642692	0.120076	0.42025	0	0	5.11098e-05	0.000428654
Psmb4	proteasome (prosome, macropain) subunit, beta type 4	-1978	94688321	94697395	Rps27rt	ribosomal protein S27, retrogene	46815	89966912	89974596	0.994478	0.871198	0.125598	0.429902	1.87683e-10	3.40793e-09	0.00414324	0.0250548
Slc27a3	solute carrier family 27 (fatty acid transporter), member 3	-2329	90191411	90200946	Rps27rt	ribosomal protein S27, retrogene	41225	89976156	89976532	0.467397	0.75907	0.0389415	0.196406	1.11022e-16	3.04727e-15	0.00115218	0.00778942
Npr1	natriuretic peptide receptor 1	475	90266498	90272128	Rps27rt	ribosomal protein S27, retrogene	41225	89976156	89976532	0.285003	0.664553	0.430689	0.621144	0	0	0.000239585	0.00181126
Crct1	cysteine-rich C-terminal 1	723	92818140	92819630	Rps27rt	ribosomal protein S27, retrogene	41225	89976156	89976532	0.5903	0.803092	0.898734	0.782093	4.7123e-05	0.000478098	0	0
Prr9	proline rich 9	14155	91913660	91913769	Rps27rt	ribosomal protein S27, retrogene	35111	89982273	89982643	0.17441	0.566087	0.408148	0.613838	0.00305517	0.022737	0	0
Tchh	trichohyalin	-8373	93236994	93238764	Rps27rt	ribosomal protein S27, retrogene	35111	89982273	89982643	0.618101	0.813045	0.300321	0.575445	0.00108611	0.00886702	3.95971e-05	0.000337484
S100a9	S100 calcium binding protein A9 (calgranulin B)	4440	90493027	90497380	Rps27rt	ribosomal protein S27, retrogene	19135	89997040	89999829	0.561347	0.794244	0.0696994	0.29916	7.40361e-09	1.17008e-07	0	0
Flg2	filaggrin family member 2	37338	93036986	93040080	Rps27rt	ribosomal protein S27, retrogene	19135	89997040	89999829	0.00178186	0.0298348	0.044776	0.217565	0	0	0	0
S100a10	S100 calcium binding protein A10 (calpactin)	40956	93399063	93400928	Rps27rt	ribosomal protein S27, retrogene	19135	89997040	89999829	9.78416e-05	0.00276499	4.82868e-08	8.78564e-07	3.97075e-08	5.86143e-07	0	0
Tdpoz2	TD and POZ domain containing 2	46919	93407849	93411530	Rps27rt	ribosomal protein S27, retrogene	19135	89997040	89999829	1.1963e-05	0.000461934	1.02409e-07	1.78011e-06	0.000401611	0.00354619	0	0
Nup210l	nucleoporin 210-like	3523	89909411	89913744	Rps27rt	ribosomal protein S27, retrogene	3796	90013350	90014197	0.00792845	0.093186	4.55392e-09	9.47267e-08	4.96429e-05	0.000501998	5.6684e-05	0.000472371
Gatad2b	GATA zinc finger domain containing 2B	11976	90156973	90158132	Rps27rt	ribosomal protein S27, retrogene	3796	90013350	90014197	0.43339	0.745369	0.0232413	0.1311	0.000310198	0.00277915	0.000737416	0.00515605
Ints3	integrator complex subunit 3	14593	90219075	90226856	Rps27rt	ribosomal protein S27, retrogene	3796	90013350	90014197	0.141595	0.523101	0.198143	0.519527	0	0	2.77556e-15	5.72818e-14
Snapin	SNAP-associated protein	-1099	90292782	90299286	Rps27rt	ribosomal protein S27, retrogene	3796	90013350	90014197	0.141809	0.523494	0.451622	0.628456	0.00688848	0.0473031	0.000141441	0.00111242
Chtop	chromatin target of PRMT1	-1859	90314089	90316469	Rps27rt	ribosomal protein S27, retrogene	3796	90013350	90014197	0.0367405	0.262845	1.09672e-05	0.000137541	1.75346e-05	0.000189647	0	0
S100a3	S100 calcium binding protein A3	878	90402605	90407426	Rps27rt	ribosomal protein S27, retrogene	3796	90013350	90014197	0.0343162	0.251667	NA	NA	0	0	9.02648e-09	1.15696e-07
Pglyrp4	peptidoglycan recognition protein 4	400	90529765	90532691	Rps27rt	ribosomal protein S27, retrogene	3796	90013350	90014197	0.915691	0.871198	0.0515439	0.241413	2.79776e-13	6.34156e-12	0	0
Mir8099-1	microRNA mir-8099-1	717	94941844	94942939	Rps27rt	ribosomal protein S27, retrogene	3796	90013350	90014197	0.75251	0.850482	0.576932	0.673797	2.9717e-07	4.01077e-06	0.000603998	0.00428718
Ints3	integrator complex subunit 3	-8248	90243878	90247735	Rab13	RAB13, member RAS oncogene family	909	90017887	90019205	0.0442365	0.293735	9.55977e-06	0.000121173	1.54043e-07	2.14126e-06	0	0
Pglyrp3	peptidoglycan recognition protein 3	-42541	91772470	91779459	Rab13	RAB13, member RAS oncogene family	909	90017887	90019205	0.148704	0.532489	0.0189177	0.111322	1.24084e-07	1.74064e-06	0	0
Lce6a	late cornified envelope 6A	13113	92412238	92412701	Rab13	RAB13, member RAS oncogene family	909	90017887	90019205	0.282962	0.662835	3.99484e-07	6.36902e-06	0.000990416	0.0081419	0	0
Ilf2	interleukin enhancer binding factor 2	-578	90272680	90286410	Rab13	RAB13, member RAS oncogene family	3535	90025756	90030726	0.932279	0.871198	0.602215	0.68369	4.57567e-12	9.45462e-11	0	0
Pglyrp3	peptidoglycan recognition protein 3	-34572	91782599	91785267	Rab13	RAB13, member RAS oncogene family	3535	90025756	90030726	0.0776096	0.398232	0.604019	0.684073	0.00201634	0.0156667	3.44169e-15	7.05563e-14
Mir7012	microRNA mir-7012	15308	90084423	90094335	Slc39a1	solute carrier family 39 (zinc transporter), member 1	-1753	90047644	90053079	0.114825	0.479566	0.00815204	0.0551632	3.28047e-05	0.000341321	0	0
Slc27a3	solute carrier family 27 (fatty acid transporter), member 3	-2329	90191411	90200946	Slc39a1	solute carrier family 39 (zinc transporter), member 1	-1753	90047644	90053079	0.0807747	0.405214	5.83296e-06	7.67667e-05	1.57605e-05	0.000171469	0.00822002	0.046116
Snapin	SNAP-associated protein	-1099	90292782	90299286	Slc39a1	solute carrier family 39 (zinc transporter), member 1	-1753	90047644	90053079	0.561392	0.794263	0.974863	0.782093	0.000161233	0.00151209	8.25118e-13	1.43835e-11
Mir7012	microRNA mir-7012	15308	90084423	90094335	Dennd4b	DENN/MADD domain containing 4B	801	90070280	90072195	0.0977809	0.445443	0.00516523	0.037142	0	0	4.61892e-06	4.45675e-05
Ints3	integrator complex subunit 3	-8248	90243878	90247735	Dennd4b	DENN/MADD domain containing 4B	801	90070280	90072195	0.110327	0.471021	0.0310017	0.164721	6.90723e-07	8.90013e-06	0	0
Snapin	SNAP-associated protein	-1099	90292782	90299286	Dennd4b	DENN/MADD domain containing 4B	801	90070280	90072195	0.386979	0.723572	0.0556938	0.25541	7.72895e-07	9.87571e-06	0.00359757	0.0220647
S100a2	S100 calcium binding protein A2	-2154	90385899	90398131	Dennd4b	DENN/MADD domain containing 4B	801	90070280	90072195	0.999501	0.871198	0.0229715	0.129963	0	0	0.00021172	0.00161334
Rps27rt	ribosomal protein S27, retrogene	1527	90014198	90017886	Mir7012	microRNA mir-7012	25756	90094336	90105319	0.733651	0.845475	0.0651866	0.285542	0	0	0	0
Jtb	jumping translocation breakpoint	3666	90030727	90047643	Mir7012	microRNA mir-7012	25756	90094336	90105319	0.011569	0.12177	0.0624523	0.27686	7.07519e-06	8.10359e-05	0.000584686	0.00415764
Gatad2b	GATA zinc finger domain containing 2B	-18914	90125384	90127941	Mir7012	microRNA mir-7012	25756	90094336	90105319	0.00187666	0.0311344	0.121261	0.422567	0.00575181	0.0402661	0.0062607	0.0362904
Gatad2b	GATA zinc finger domain containing 2B	-7949	90137216	90138038	Mir7012	microRNA mir-7012	25756	90094336	90105319	0.39957	0.730003	0.0255083	0.14074	5.0518e-07	6.61151e-06	4.02933e-05	0.000342808
Slc27a3	solute carrier family 27 (fatty acid transporter), member 3	6425	90186869	90187980	Mir7012	microRNA mir-7012	25756	90094336	90105319	0.606234	0.808764	0.818472	0.763662	5.55112e-14	1.30835e-12	2.76554e-06	2.74149e-05
Npr1	natriuretic peptide receptor 1	10915	90258530	90259217	Mir7012	microRNA mir-7012	25756	90094336	90105319	0.553234	0.792148	2.55785e-05	0.000302276	8.34521e-07	1.06077e-05	4.3197e-11	6.71275e-10
Npr1	natriuretic peptide receptor 1	6663	90262469	90263781	Mir7012	microRNA mir-7012	25756	90094336	90105319	0.000630412	0.0129065	0.248174	0.55314	1.0527e-05	0.000117599	0	0
S100a14	S100 calcium binding protein A14	-5034	90323054	90328420	Mir7012	microRNA mir-7012	25756	90094336	90105319	0.0308132	0.235475	0.589339	0.678632	1.02477e-11	2.05723e-10	5.04023e-10	7.19422e-09
Nup210l	nucleoporin 210-like	33863	89940664	89943170	Gatad2b	GATA zinc finger domain containing 2B	-32282	90112169	90114419	0.0642782	0.360088	0.000426764	0.00397883	0.00149131	0.0118687	8.76922e-11	1.33575e-09
Mir7012	microRNA mir-7012	15308	90084423	90094335	Gatad2b	GATA zinc finger domain containing 2B	-32282	90112169	90114419	0.311934	0.682949	0.026674	0.146037	2.29572e-08	3.47121e-07	1.14014e-06	1.18189e-05
Slc27a3	solute carrier family 27 (fatty acid transporter), member 3	-2329	90191411	90200946	Gatad2b	GATA zinc finger domain containing 2B	-32282	90112169	90114419	0.1087	0.468197	0.00251539	0.0196785	0	0	2.20042e-10	3.23951e-09
Ints3	integrator complex subunit 3	-8248	90243878	90247735	Gatad2b	GATA zinc finger domain containing 2B	-32282	90112169	90114419	0.0653906	0.363644	0.0193472	0.113413	0.000222744	0.00204147	0.000278237	0.0020794
Npr1	natriuretic peptide receptor 1	475	90266498	90272128	Gatad2b	GATA zinc finger domain containing 2B	-32282	90112169	90114419	0.360596	0.710678	0.080846	0.330839	1.94914e-06	2.37792e-05	7.70776e-06	7.22207e-05
S100a14	S100 calcium binding protein A14	4590	90334328	90336394	Gatad2b	GATA zinc finger domain containing 2B	-32282	90112169	90114419	0.0881869	0.423811	0.0116729	0.0747723	2.93827e-09	4.80295e-08	0.00510644	0.0302345
S100a3	S100 calcium binding protein A3	878	90402605	90407426	Gatad2b	GATA zinc finger domain containing 2B	-32282	90112169	90114419	0.38787	0.724095	0.990841	0.782093	2.92322e-13	6.60552e-12	2.31548e-12	3.90065e-11
9130204L05Rik	RIKEN cDNA 9130204L05 gene	-58722	90953182	90953716	Gatad2b	GATA zinc finger domain containing 2B	-32282	90112169	90114419	0.628616	0.816535	NA	NA	1.73598e-09	2.88522e-08	2.30815e-13	4.18615e-12
Sprr3	small proline-rich protein 3	4021	92258102	92259141	Gatad2b	GATA zinc finger domain containing 2B	-16199	90129256	90129498	0.00397345	0.0560192	4.44089e-16	1.97992e-14	2.33147e-15	5.95809e-14	0	0
Ivl	involucrin	14500	92362697	92363617	Gatad2b	GATA zinc finger domain containing 2B	-5345	90139122	90141340	0.142114	0.523836	NA	NA	1.26821e-08	1.96869e-07	0	0
Rps27rt	ribosomal protein S27, retrogene	22250	89993600	89997039	Gatad2b	GATA zinc finger domain containing 2B	-687	90143814	90145965	0.00606045	0.0765162	0.0930442	0.361399	0.0018687	0.0146249	0	0
Psmb4	proteasome (prosome, macropain) subunit, beta type 4	12595	94677696	94678875	Gatad2b	GATA zinc finger domain containing 2B	-687	90143814	90145965	0.591064	0.803148	0.539152	0.659772	1.67959e-07	2.31976e-06	0.0027946	0.0175598
Rps27rt	ribosomal protein S27, retrogene	1527	90014198	90017886	Gatad2b	GATA zinc finger domain containing 2B	2096	90146163	90149181	0.0293734	0.228659	0.000563284	0.00512528	1.48424e-06	1.83453e-05	2.61346e-12	4.38208e-11
Nup210l	nucleoporin 210-like	24335	89931015	89933763	Gatad2b	GATA zinc finger domain containing 2B	10102	90154384	90156972	0.120864	0.490169	0.568143	0.670461	0	0	0.000878467	0.00606552
Nup210l	nucleoporin 210-like	42608	89948291	89953034	Gatad2b	GATA zinc finger domain containing 2B	10102	90154384	90156972	0.0162951	0.154652	2.31166e-06	3.24983e-05	1.45439e-14	3.53926e-13	0.00014255	0.00112024
Rab13	RAB13, member RAS oncogene family	-2358	90019206	90025490	Gatad2b	GATA zinc finger domain containing 2B	10102	90154384	90156972	0.00236825	0.037485	0.031614	0.167332	0	0	0	0
Mir7012	microRNA mir-7012	15308	90084423	90094335	Gatad2b	GATA zinc finger domain containing 2B	10102	90154384	90156972	1.4407e-05	0.000540778	0.0407938	0.203232	1.112e-06	1.39512e-05	0	0
S100a7a	S100 calcium binding protein A7A	-3744	90449782	90459179	Gatad2b	GATA zinc finger domain containing 2B	10102	90154384	90156972	0.00560631	0.0724507	3.33067e-16	1.5015e-14	1.11022e-16	3.04727e-15	6.30944e-05	0.000521455
Sprr2a1	small proline-rich protein 2A1	-18718	92000846	92001232	Gatad2b	GATA zinc finger domain containing 2B	10102	90154384	90156972	0.00136069	0.0241662	0.0484356	0.230537	0.000750182	0.00631846	0	0
Lce1a2	late cornified envelope 1A2	-717	92473924	92475985	Gatad2b	GATA zinc finger domain containing 2B	10102	90154384	90156972	0.366328	0.713707	0.00684186	0.0474833	0.0012815	0.0103357	0	0
Crnn	cornulin	-14879	92932926	92934734	Gatad2b	GATA zinc finger domain containing 2B	10102	90154384	90156972	0.989593	0.871198	NA	NA	1.09389e-05	0.000121866	2.57615e-07	2.87148e-06
Ivl	involucrin	-953	92378027	92379194	Gatad2b	GATA zinc finger domain containing 2B	12727	90158133	90158473	0.354017	0.707943	0.836247	0.76966	0.000444113	0.0038943	0	0
Lce1b	late cornified envelope 1B	1174	92459033	92460316	Gatad2b	GATA zinc finger domain containing 2B	12727	90158133	90158473	0.866963	0.871198	0.695826	0.720349	1.11022e-16	3.04727e-15	0.0084599	0.0473285
Nup210l	nucleoporin 210-like	3523	89909411	89913744	Gatad2b	GATA zinc finger domain containing 2B	18767	90162668	90166018	0.0407772	0.279653	0.548603	0.663215	0.00340971	0.0251562	0.00264595	0.0167331
Rps27rt	ribosomal protein S27, retrogene	13174	90003432	90005358	Gatad2b	GATA zinc finger domain containing 2B	18767	90162668	90166018	3.60722e-06	0.000162114	0.0490804	0.232876	0.000203933	0.00188271	0.00105866	0.00720581
Rps27rt	ribosomal protein S27, retrogene	1527	90014198	90017886	Gatad2b	GATA zinc finger domain containing 2B	18767	90162668	90166018	0.0057106	0.0733889	1.73032e-06	2.49187e-05	2.53535e-05	0.000268436	0	0
Jtb	jumping translocation breakpoint	3666	90030727	90047643	Gatad2b	GATA zinc finger domain containing 2B	18767	90162668	90166018	0.0110045	0.117511	0.0378291	0.191807	0.000261595	0.00236915	0.000575093	0.00409551
Gatad2b	GATA zinc finger domain containing 2B	-18914	90125384	90127941	Gatad2b	GATA zinc finger domain containing 2B	18767	90162668	90166018	0.00513581	0.0677247	0.0482457	0.229961	0.00176285	0.0138555	0.00352911	0.0216911
Npr1	natriuretic peptide receptor 1	6663	90262469	90263781	Gatad2b	GATA zinc finger domain containing 2B	18767	90162668	90166018	8.70718e-05	0.00251347	0.770975	0.747265	7.55691e-05	0.000744875	4.35205e-05	0.00036859
S100a5	S100 calcium binding protein A5	910	90413019	90413689	Gatad2b	GATA zinc finger domain containing 2B	18767	90162668	90166018	0.83307	0.868391	NA	NA	0.00025006	0.00227254	6.65663e-08	7.90867e-07
Celf3	CUGBP, Elav-like family member 3	880	94277645	94297403	Slc27a3	solute carrier family 27 (fatty acid transporter), member 3	10892	90179047	90186868	4.44089e-16	1.03126e-13	0	0	0	0	1.13911e-05	0.000104218
9130204L05Rik	RIKEN cDNA 9130204L05 gene	-115811	91007703	91013373	Slc27a3	solute carrier family 27 (fatty acid transporter), member 3	4154	90187981	90191410	0.957575	0.871198	0.0917186	0.358023	6.52953e-05	0.000649364	5.67881e-11	8.74907e-10
Sprr2j-ps	small proline-rich protein 2J, pseudogene	-3170	92218430	92219248	Slc27a3	solute carrier family 27 (fatty acid transporter), member 3	4154	90187981	90191410	0.0656693	0.364514	0.0318509	0.168332	6.42363e-11	1.21635e-09	1.30895e-12	2.24544e-11
Mir7012	microRNA mir-7012	15308	90084423	90094335	Ints3	integrator complex subunit 3	21109	90213825	90219074	0.164244	0.55321	0.0157573	0.0959982	1.7602e-08	2.6993e-07	2.60221e-10	3.79858e-09
Ints3	integrator complex subunit 3	-279	90237088	90238587	Ints3	integrator complex subunit 3	21109	90213825	90219074	0.16018	0.547336	0.000243893	0.00240077	0	0	0.00629551	0.0364534
S100a2	S100 calcium binding protein A2	-2154	90385899	90398131	Ints3	integrator complex subunit 3	21109	90213825	90219074	0.735575	0.84614	0.498309	0.645045	1.26565e-14	3.09433e-13	0	0
Smcp	sperm mitochondria-associated cysteine-rich protein	-13965	92405170	92408653	Ints3	integrator complex subunit 3	21109	90213825	90219074	0.804594	0.862582	0.331039	0.586937	0.000714179	0.00604018	0	0
Lce3f	late cornified envelope 3F	-5646	92789993	92791011	Ints3	integrator complex subunit 3	21109	90213825	90219074	0.00695429	0.0845249	3.61564e-05	0.000416146	1.66533e-15	4.29466e-14	4.68027e-08	5.6273e-07
Rptn	repetin	9120	93204545	93208937	Ints3	integrator complex subunit 3	21109	90213825	90219074	0.685649	0.833359	0.398169	0.610546	1.35302e-05	0.00014857	0.000996665	0.00681178
S100a10	S100 calcium binding protein A10 (calpactin)	38447	93397292	93397681	Ints3	integrator complex subunit 3	21109	90213825	90219074	3.72712e-11	4.29168e-09	0	0	0	0	0	0
Lce1c	late cornified envelope 1C	-2027	92480882	92481402	Ints3	integrator complex subunit 3	-1627	90238588	90239782	0.370337	0.715555	0.999683	0.782093	2.11611e-09	3.49483e-08	0	0
S100a11	S100 calcium binding protein A11 (calgizzarin)	-16588	93307722	93307938	Ints3	integrator complex subunit 3	-4570	90240380	90243877	0.96747	0.871198	NA	NA	1.03909e-06	1.30767e-05	0.000224217	0.00170195
Rps27rt	ribosomal protein S27, retrogene	38167	89976533	89982272	Npr1	natriuretic peptide receptor 1	16010	90249027	90258529	0.366638	0.713758	0.130398	0.437726	0	0	0.000402734	0.00293847
Rab13	RAB13, member RAS oncogene family	-2358	90019206	90025490	Npr1	natriuretic peptide receptor 1	16010	90249027	90258529	0.157829	0.544316	0.0029819	0.0228754	0	0	1.88738e-15	3.93283e-14
Mir7012	microRNA mir-7012	-418	90072196	90075110	Npr1	natriuretic peptide receptor 1	16010	90249027	90258529	0.00202183	0.0330776	3.19154e-06	4.37221e-05	0.00391605	0.0285078	8.65227e-10	1.20779e-08
Slc27a3	solute carrier family 27 (fatty acid transporter), member 3	-2329	90191411	90200946	Npr1	natriuretic peptide receptor 1	16010	90249027	90258529	4.50622e-08	3.08938e-06	4.07519e-09	8.52069e-08	0	0	0	0
Slc27a3	solute carrier family 27 (fatty acid transporter), member 3	-15452	90204778	90213824	Npr1	natriuretic peptide receptor 1	16010	90249027	90258529	2.95792e-09	2.50094e-07	0.0153427	0.0939603	0	0	0	0
Npr1	natriuretic peptide receptor 1	475	90266498	90272128	Npr1	natriuretic peptide receptor 1	16010	90249027	90258529	0.168099	0.557966	0.000177379	0.0018017	0.000179386	0.00167207	0.000154823	0.0012095
S100a14	S100 calcium binding protein A14	478	90330428	90332070	Npr1	natriuretic peptide receptor 1	16010	90249027	90258529	0.0318778	0.240458	1.11651e-06	1.65553e-05	2.71894e-13	6.1667e-12	6.16837e-10	8.72931e-09
S100a14	S100 calcium binding protein A14	4590	90334328	90336394	Npr1	natriuretic peptide receptor 1	16010	90249027	90258529	0.136847	0.515638	4.92943e-05	0.000554964	0	0	0.000207742	0.00158555
Pglyrp4	peptidoglycan recognition protein 4	400	90529765	90532691	Npr1	natriuretic peptide receptor 1	16010	90249027	90258529	0.685693	0.833359	6.98591e-08	1.24436e-06	0.00293934	0.0219685	0	0
Crct1	cysteine-rich C-terminal 1	723	92818140	92819630	Npr1	natriuretic peptide receptor 1	16010	90249027	90258529	0.935367	0.871198	0.590127	0.678871	0.00064468	0.00548525	0.00114417	0.0077401
Slc27a3	solute carrier family 27 (fatty acid transporter), member 3	-15452	90204778	90213824	Npr1	natriuretic peptide receptor 1	4649	90263782	90266497	0.0851086	0.416083	9.25996e-06	0.000117543	1.04691e-10	1.94328e-09	0.00272152	0.0171701
S100a2	S100 calcium binding protein A2	-2154	90385899	90398131	Npr1	natriuretic peptide receptor 1	4649	90263782	90266497	0.588357	0.802548	2.96102e-06	4.08515e-05	1.40643e-06	1.7466e-05	2.05417e-06	2.07302e-05
S100a9	S100 calcium binding protein A9 (calgranulin B)	4440	90493027	90497380	Npr1	natriuretic peptide receptor 1	4649	90263782	90266497	0.086722	0.419942	1.79982e-11	4.94286e-10	4.75386e-12	9.80074e-11	0	0
Pglyrp3	peptidoglycan recognition protein 3	-47327	91770313	91772043	Npr1	natriuretic peptide receptor 1	4649	90263782	90266497	0.923769	0.871198	0.999783	0.782093	1.64024e-09	2.73103e-08	0	0
Sprr2k	small proline-rich protein 2K	1696	92237477	92238924	Npr1	natriuretic peptide receptor 1	4649	90263782	90266497	0.26194	0.647358	0.00548798	0.039184	0	0	7.31637e-13	1.28005e-11
Flg2	filaggrin family member 2	37338	93036986	93040080	Npr1	natriuretic peptide receptor 1	4649	90263782	90266497	0.370471	0.715555	0.896485	0.782093	0	0	0	0
Tdpoz2	TD and POZ domain containing 2	28315	93427788	93428798	Npr1	natriuretic peptide receptor 1	4649	90263782	90266497	0.495308	0.770891	0	0	0.000869978	0.00723775	0	0
Rps27rt	ribosomal protein S27, retrogene	1527	90014198	90017886	Npr1	natriuretic peptide receptor 1	-2616	90272129	90272679	0.0849496	0.415697	7.47344e-08	1.32447e-06	0.00346753	0.0255519	2.26225e-08	2.79727e-07
Slc27a3	solute carrier family 27 (fatty acid transporter), member 3	-15452	90204778	90213824	Npr1	natriuretic peptide receptor 1	-2616	90272129	90272679	8.84959e-13	1.33411e-10	0.926317	0.782093	9.34502e-06	0.000105098	0	0
S100a6	S100 calcium binding protein A6 (calcyclin)	20547	90432718	90442008	Npr1	natriuretic peptide receptor 1	-2616	90272129	90272679	0.000126476	0.00343672	0	0	0	0	2.14495e-13	3.89672e-12
Zfp687	zinc finger protein 687	-12222	94830917	94831848	Npr1	natriuretic peptide receptor 1	-2616	90272129	90272679	0.4561	0.754755	0.451454	0.628435	1.00769e-07	1.42392e-06	2.34127e-07	2.61971e-06
Crtc2	CREB regulated transcription coactivator 2	3476	90053080	90070279	Snapin	SNAP-associated protein	3600	90290482	90292189	0.166563	0.556032	0.537401	0.65913	0.000952292	0.00786196	6.10823e-12	1.00234e-10
Gatad2b	GATA zinc finger domain containing 2B	14994	90158474	90162667	Snapin	SNAP-associated protein	3600	90290482	90292189	0.643485	0.821468	0.395774	0.609611	2.16471e-05	0.000230994	0.0066815	0.0384046
S100a2	S100 calcium binding protein A2	-2154	90385899	90398131	Snapin	SNAP-associated protein	3600	90290482	90292189	0.386905	0.723546	5.04474e-12	1.48142e-10	1.04235e-08	1.63049e-07	6.23938e-09	8.09841e-08
S100a6	S100 calcium binding protein A6 (calcyclin)	6698	90422210	90424819	Snapin	SNAP-associated protein	3600	90290482	90292189	0.0310238	0.236412	2.6282e-06	3.6567e-05	0	0	1.02945e-08	1.31207e-07
Nup210l	nucleoporin 210-like	19017	89923280	89930862	Snapin	SNAP-associated protein	-4610	90299287	90299804	0.739009	0.846948	1	0.782093	0.000431694	0.00379266	0.00427865	0.0257508
Mir7012	microRNA mir-7012	15308	90084423	90094335	Snapin	SNAP-associated protein	-4610	90299287	90299804	0.703826	0.837759	0.652264	0.703275	1.22886e-10	2.2627e-09	0.000106631	0.000854236
Gatad2b	GATA zinc finger domain containing 2B	-6877	90138621	90138778	Snapin	SNAP-associated protein	-4610	90299287	90299804	0.29298	0.67003	0.961612	0.782093	2.5774e-11	5.04445e-10	0	0
Gatad2b	GATA zinc finger domain containing 2B	14994	90158474	90162667	Snapin	SNAP-associated protein	-4610	90299287	90299804	0.223031	0.616852	0.655017	0.704462	9.15976e-06	0.000103173	1.39741e-07	1.60536e-06
S100a2	S100 calcium binding protein A2	-2154	90385899	90398131	Snapin	SNAP-associated protein	-4610	90299287	90299804	0.0108812	0.116582	5.90669e-06	7.76399e-05	0	0	0	0
S100a6	S100 calcium binding protein A6 (calcyclin)	6698	90422210	90424819	Snapin	SNAP-associated protein	-4610	90299287	90299804	0.0109442	0.116957	0.0010666	0.00911336	4.689e-07	6.16527e-06	0	0
9130204L05Rik	RIKEN cDNA 9130204L05 gene	-253103	91147316	91148344	Snapin	SNAP-associated protein	-4610	90299287	90299804	0.411809	0.734753	NA	NA	0.000147631	0.00139558	0.00173563	0.0113873
Sprr2h	small proline-rich protein 2H	-3865	92184613	92186871	Snapin	SNAP-associated protein	-4610	90299287	90299804	0.94016	0.871198	NA	NA	7.05103e-13	1.54203e-11	0	0
2310050C09Rik	RIKEN cDNA 2310050C09 gene	-7461	92679126	92684050	Snapin	SNAP-associated protein	-4610	90299287	90299804	0.836926	0.869126	NA	NA	2.3237e-13	5.28661e-12	0	0
S100a6	S100 calcium binding protein A6 (calcyclin)	20547	90432718	90442008	Snapin	SNAP-associated protein	-5401	90299936	90300737	0.0758447	0.393543	0.000115405	0.001213	0.000852136	0.00710219	2.91228e-06	2.87901e-05
Crct1	cysteine-rich C-terminal 1	723	92818140	92819630	Snapin	SNAP-associated protein	-8353	90303182	90303394	0.0220327	0.189161	7.88258e-14	2.83409e-12	1.57706e-11	3.12661e-10	0	0
Psmb4	proteasome (prosome, macropain) subunit, beta type 4	23877	94666593	94667414	Snapin	SNAP-associated protein	-8353	90303182	90303394	0.483847	0.766584	NA	NA	0	0	0	0
Ints3	integrator complex subunit 3	-279	90237088	90238587	Chtop	chromatin target of PRMT1	7358	90304710	90307414	0.716481	0.84149	0.421752	0.618418	4.3444e-07	5.74305e-06	0.000922516	0.00634627
S100a6	S100 calcium binding protein A6 (calcyclin)	6698	90422210	90424819	Chtop	chromatin target of PRMT1	7358	90304710	90307414	0.000466875	0.0100808	1.55431e-15	6.58884e-14	4.9954e-09	8.00511e-08	0.00402064	0.0243818
Psmb4	proteasome (prosome, macropain) subunit, beta type 4	23877	94666593	94667414	Chtop	chromatin target of PRMT1	7358	90304710	90307414	0.0351301	0.255178	0.00949363	0.0628091	0.00253623	0.0192417	7.63405e-05	0.000623633
S100a2	S100 calcium binding protein A2	-2154	90385899	90398131	S100a13	S100 calcium binding protein A13	1144	90316587	90322415	1.58762e-14	3.06376e-12	0.000116643	0.00122381	7.00087e-07	9.01761e-06	0.0003161	0.00234326
S100a3	S100 calcium binding protein A3	878	90402605	90407426	S100a13	S100 calcium binding protein A13	1144	90316587	90322415	5.3985e-05	0.00168497	0.000294922	0.00284239	8.67401e-08	1.23329e-06	0	0
S100a2	S100 calcium binding protein A2	-2154	90385899	90398131	S100a13	S100 calcium binding protein A13	4600	90322861	90323053	0.999977	0.871198	0.0018134	0.0147099	2.55768e-08	3.84198e-07	2.08841e-06	2.10561e-05
Sprr2g	small proline-rich protein 2G	-2402	92174698	92176172	S100a13	S100 calcium binding protein A13	4600	90322861	90323053	0.154721	0.539925	0.0116847	0.0748293	0	0	0	0
Lce1a2	late cornified envelope 1A2	-717	92473924	92475985	S100a13	S100 calcium binding protein A13	4600	90322861	90323053	0.576385	0.799363	0.367863	0.599341	0	0	0	0
Crnn	cornulin	9450	92956534	92959785	S100a13	S100 calcium binding protein A13	4600	90322861	90323053	0.212112	0.606789	0.128911	0.435483	3.70155e-10	6.55897e-09	0	0
S100a11	S100 calcium binding protein A11 (calgizzarin)	-4543	93317982	93321768	S100a13	S100 calcium binding protein A13	4600	90322861	90323053	0.744009	0.848471	0.0147372	0.0908259	5.86527e-09	9.36227e-08	0.00570312	0.0334412
Rps27rt	ribosomal protein S27, retrogene	32801	89983755	89985781	S100a14	S100 calcium binding protein A14	-1323	90328486	90330411	0.0256056	0.208931	NA	NA	0.000754701	0.00634924	2.22045e-15	4.61125e-14
Pglyrp3	peptidoglycan recognition protein 3	-342689	91475345	91476287	S100a14	S100 calcium binding protein A14	-1323	90328486	90330411	0.915137	0.871198	NA	NA	0.00380362	0.0277558	0	0
Sprr2k	small proline-rich protein 2K	-2867	92231257	92236017	S100a14	S100 calcium binding protein A14	-1323	90328486	90330411	0.982416	0.871198	0.638259	0.697485	3.26665e-07	4.38307e-06	1.7252e-07	1.95638e-06
Tchhl1	trichohyalin-like 1	-10438	93261745	93262732	S100a14	S100 calcium binding protein A14	-1323	90328486	90330411	0.00479513	0.0642382	0.0627842	0.27796	1.17129e-13	2.71699e-12	2.51354e-13	4.54908e-12
Gatad2b	GATA zinc finger domain containing 2B	-6877	90138621	90138778	S100a16	S100 calcium binding protein A16	-663	90342705	90346260	0.631732	0.817623	0.91122	0.782093	0.000733998	0.00619352	0.000305607	0.00227056
Sprr2k	small proline-rich protein 2K	1696	92237477	92238924	S100a16	S100 calcium binding protein A16	-663	90342705	90346260	0.355999	0.708706	NA	NA	9.01157e-12	1.81503e-10	0	0
Sprr3	small proline-rich protein 3	-7191	92266676	92272990	S100a16	S100 calcium binding protein A16	-663	90342705	90346260	0.876674	0.871198	2.88269e-12	8.67357e-11	0	0	0	0
S100a6	S100 calcium binding protein A6 (calcyclin)	20547	90432718	90442008	S100a16	S100 calcium binding protein A16	14540	90358910	90360460	0.0585935	0.3444	0	0	1.38445e-13	3.19329e-12	6.66134e-16	1.42034e-14
S100a9	S100 calcium binding protein A9 (calgranulin B)	4440	90493027	90497380	S100a16	S100 calcium binding protein A16	14540	90358910	90360460	0.329472	0.693408	0.606384	0.684996	4.32312e-05	0.000440929	0.000220496	0.00167577
Tchh	trichohyalin	-16257	93228381	93231610	S100a16	S100 calcium binding protein A16	14540	90358910	90360460	0.00957908	0.106631	NA	NA	3.16641e-06	3.75803e-05	0	0
Tdpoz2	TD and POZ domain containing 2	28315	93427788	93428798	S100a16	S100 calcium binding protein A16	24405	90368861	90370240	0.479324	0.764647	NA	NA	1.02115e-05	0.000114213	1.1114e-05	0.000101878
Mir7012	microRNA mir-7012	15308	90084423	90094335	S100a2	S100 calcium binding protein A2	-8807	90384827	90385898	0.35277	0.706992	0.298564	0.575188	1.00616e-05	0.000112674	4.46088e-13	7.93347e-12
Snapin	SNAP-associated protein	-1099	90292782	90299286	S100a2	S100 calcium binding protein A2	-8807	90384827	90385898	0.0585752	0.344374	0.000151221	0.00155555	4.36584e-12	9.04652e-11	2.54777e-06	2.54023e-05
Chtop	chromatin target of PRMT1	-1859	90314089	90316469	S100a2	S100 calcium binding protein A2	-8807	90384827	90385898	0.0163136	0.154758	5.66214e-14	2.0784e-12	1.42187e-06	1.76279e-05	0.00170979	0.0112315
S100a13	S100 calcium binding protein A13	4281	90322416	90322860	S100a2	S100 calcium binding protein A2	-8807	90384827	90385898	0.000162827	0.00425796	0	0	0	0	6.08615e-08	7.25891e-07
S100a14	S100 calcium binding protein A14	478	90330428	90332070	S100a2	S100 calcium binding protein A2	-8807	90384827	90385898	2.37283e-06	0.000111007	0	0	1.11022e-16	3.04727e-15	0.00168705	0.0110905
S100a14	S100 calcium binding protein A14	4590	90334328	90336394	S100a2	S100 calcium binding protein A2	-8807	90384827	90385898	0	0	NA	NA	0	0	1.13683e-10	1.71768e-09
S100a5	S100 calcium binding protein A5	910	90413019	90413689	S100a2	S100 calcium binding protein A2	-8807	90384827	90385898	0.182316	0.574907	0.00549716	0.0392389	5.39151e-08	7.83577e-07	0.000381286	0.00279238
S100a6	S100 calcium binding protein A6 (calcyclin)	6698	90422210	90424819	S100a2	S100 calcium binding protein A2	-8807	90384827	90385898	0.0265532	0.214169	1.31729e-05	0.000163231	0	0	0	0
S100a6	S100 calcium binding protein A6 (calcyclin)	20547	90432718	90442008	S100a2	S100 calcium binding protein A2	-8807	90384827	90385898	0.463171	0.757581	7.51453e-05	0.000819326	0	0	2.16602e-06	2.17876e-05
S100a7a	S100 calcium binding protein A7A	-3744	90449782	90459179	S100a2	S100 calcium binding protein A2	-8807	90384827	90385898	0.282758	0.662825	4.26706e-05	0.000486014	3.33067e-16	8.89564e-15	0.000204662	0.00156482
S100a9	S100 calcium binding protein A9 (calgranulin B)	-11495	90510209	90512067	S100a2	S100 calcium binding protein A2	-8807	90384827	90385898	0.138418	0.518439	0.0262426	0.144216	6.97779e-05	0.000690388	0.000309438	0.00229783
Prr9	proline rich 9	19473	91907394	91909399	S100a2	S100 calcium binding protein A2	-8807	90384827	90385898	0.202289	0.596379	NA	NA	3.84015e-05	0.000395184	0	0
Sprr2a1	small proline-rich protein 2A1	-32453	91986487	91988122	S100a2	S100 calcium binding protein A2	-8807	90384827	90385898	0.0597765	0.347557	0.179958	0.502785	4.75936e-05	0.00048251	1.11022e-16	2.44215e-15
Tdpoz2	TD and POZ domain containing 2	44588	93411692	93412349	S100a2	S100 calcium binding protein A2	-8807	90384827	90385898	0.656985	0.824736	0.597295	0.68175	2.50501e-08	3.76903e-07	5.76327e-08	6.88525e-07
Ilf2	interleukin enhancer binding factor 2	-578	90272680	90286410	S100a3	S100 calcium binding protein A3	-4615	90398132	90400912	0.666244	0.827337	0.41102	0.614824	0	0	0	0
Flg2	filaggrin family member 2	-7856	92993017	92993661	S100a3	S100 calcium binding protein A3	-4615	90398132	90400912	0.228505	0.621732	8.88178e-14	3.16519e-12	0.00176224	0.0138538	0	0
Snapin	SNAP-associated protein	-1099	90292782	90299286	S100a5	S100 calcium binding protein A5	-2222	90407427	90413018	0.0244646	0.202778	0.00811939	0.054984	0	0	0	0
Snapin	SNAP-associated protein	-6735	90300738	90302602	S100a5	S100 calcium binding protein A5	-2222	90407427	90413018	0.0451466	0.297035	0.000153368	0.00157424	3.78586e-14	8.99807e-13	0	0
Chtop	chromatin target of PRMT1	-1859	90314089	90316469	S100a5	S100 calcium binding protein A5	-2222	90407427	90413018	0.528694	0.782534	NA	NA	1.08268e-05	0.000120728	0.00779874	0.044097
S100a14	S100 calcium binding protein A14	-5034	90323054	90328420	S100a5	S100 calcium binding protein A5	-2222	90407427	90413018	0.000517497	0.011	0.00760548	0.0519732	5.01399e-10	8.7577e-09	1.06874e-08	1.35932e-07
S100a14	S100 calcium binding protein A14	478	90330428	90332070	S100a5	S100 calcium binding protein A5	-2222	90407427	90413018	0.000157595	0.00414192	0	0	0	0	1.54674e-07	1.76515e-06
S100a8	S100 calcium binding protein A8 (calgranulin A)	-4128	90465760	90471971	S100a5	S100 calcium binding protein A5	-2222	90407427	90413018	0.444042	0.749524	0.746127	0.737619	0.00490022	0.034897	2.71096e-11	4.25577e-10
Sprr4	small proline-rich protein 4	-34557	92338297	92339648	S100a5	S100 calcium binding protein A5	-2222	90407427	90413018	0.0162307	0.154287	NA	NA	4.04246e-05	0.000414492	0	0
Lce1a2	late cornified envelope 1A2	773	92473352	92473577	S100a5	S100 calcium binding protein A5	-2222	90407427	90413018	0.0882211	0.423853	0.00641773	0.0449793	4.67542e-05	0.000474619	1.26998e-07	1.46798e-06
Lce1a2	late cornified envelope 1A2	-717	92473924	92475985	S100a5	S100 calcium binding protein A5	-2222	90407427	90413018	1.08714e-05	0.000424702	4.15246e-12	1.22624e-10	0.000500599	0.00434497	0	0
Crnn	cornulin	-14879	92932926	92934734	S100a5	S100 calcium binding protein A5	-2222	90407427	90413018	0.54626	0.789622	0.00425588	0.0314197	0.00681053	0.0468115	3.98344e-08	4.81499e-07
Tnfaip8l2	tumor necrosis factor, alpha-induced protein 8-like 2	-7245	94952337	94954717	S100a5	S100 calcium binding protein A5	-2222	90407427	90413018	0.792818	0.860209	NA	NA	0.000828101	0.00692073	0.00032701	0.00241748
Lce1e	late cornified envelope 1E	-4019	92515528	92518503	S100a6	S100 calcium binding protein A6 (calcyclin)	-125	90413690	90419692	0.852188	0.871198	NA	NA	1.8211e-12	3.89674e-11	4.93561e-06	4.74426e-05
Chtop	chromatin target of PRMT1	-1859	90314089	90316469	S100a6	S100 calcium binding protein A6 (calcyclin)	4426	90420276	90422209	3.45931e-11	4.011e-09	NA	NA	1.16256e-05	0.000128929	5.95846e-12	9.78513e-11
Cers2	ceramide synthase 2	19813	95135204	95142770	S100a6	S100 calcium binding protein A6 (calcyclin)	9586	90424820	90427985	0.688878	0.834177	NA	NA	0.0041601	0.0301231	0.00761416	0.0431496
Rab13	RAB13, member RAS oncogene family	-2358	90019206	90025490	S100a7a	S100 calcium binding protein A7A	-12329	90442009	90449781	0.0646287	0.361191	0.431174	0.6213	0.00346705	0.0255519	3.82456e-07	4.17976e-06
Slc27a3	solute carrier family 27 (fatty acid transporter), member 3	-2329	90191411	90200946	S100a7a	S100 calcium binding protein A7A	-12329	90442009	90449781	0.00152319	0.0263724	1.39264e-09	3.08353e-08	6.12874e-06	7.06145e-05	0	0
Ints3	integrator complex subunit 3	-8248	90243878	90247735	S100a7a	S100 calcium binding protein A7A	-12329	90442009	90449781	0.00509064	0.0672673	0.531614	0.656544	2.13744e-06	2.59127e-05	7.1461e-05	0.000586329
Snapin	SNAP-associated protein	-1099	90292782	90299286	S100a7a	S100 calcium binding protein A7A	-12329	90442009	90449781	9.85253e-10	9.12636e-08	NA	NA	0	0	0	0
Snapin	SNAP-associated protein	-6735	90300738	90302602	S100a7a	S100 calcium binding protein A7A	-12329	90442009	90449781	0	0	0	0	0	0	0	0
S100a14	S100 calcium binding protein A14	4590	90334328	90336394	S100a7a	S100 calcium binding protein A7A	-12329	90442009	90449781	0.00154426	0.0266377	8.03582e-05	0.000871104	0	0	6.13977e-09	7.97393e-08
S100a16	S100 calcium binding protein A16	7395	90350170	90354911	S100a7a	S100 calcium binding protein A7A	-12329	90442009	90449781	0.0480375	0.307748	3.61896e-09	7.60611e-08	3.05559e-06	3.63591e-05	2.58841e-07	2.88412e-06
S100a2	S100 calcium binding protein A2	-2154	90385899	90398131	S100a7a	S100 calcium binding protein A7A	-12329	90442009	90449781	0.185288	0.578455	NA	NA	0.00200061	0.0155576	0	0
Sprr2f	small proline-rich protein 2F	-2255	92166344	92167364	S100a7a	S100 calcium binding protein A7A	-12329	90442009	90449781	0.295238	0.67117	NA	NA	0.000411309	0.00362311	4.42632e-05	0.000374472
Sprr3	small proline-rich protein 3	4021	92258102	92259141	S100a7a	S100 calcium binding protein A7A	-12329	90442009	90449781	9.61044e-05	0.00272748	NA	NA	0.00478787	0.0341964	2.55351e-15	5.27751e-14
Ilf2	interleukin enhancer binding factor 2	-578	90272680	90286410	S100a7a	S100 calcium binding protein A7A	3046	90459180	90463360	0.0678568	0.371344	0	0	0	0	0	0
Snapin	SNAP-associated protein	-9117	90303395	90304709	S100a7a	S100 calcium binding protein A7A	3046	90459180	90463360	0.0309207	0.235972	5.03988e-10	1.17532e-08	1.56625e-11	3.10685e-10	3.7259e-07	4.07504e-06
9130204L05Rik	RIKEN cDNA 9130204L05 gene	-253103	91147316	91148344	S100a7a	S100 calcium binding protein A7A	3046	90459180	90463360	0.855531	0.871198	0.25159	0.555151	0	0	1.21812e-09	1.67972e-08
Lor	loricrin	19833	91865920	91868542	S100a7a	S100 calcium binding protein A7A	3046	90459180	90463360	0.055279	0.33392	2.1888e-09	4.71335e-08	0.000441872	0.00387744	0	0
Sprr4	small proline-rich protein 4	-10753	92313848	92316488	S100a7a	S100 calcium binding protein A7A	3046	90459180	90463360	0.571969	0.797842	0.66477	0.708363	0	0	0	0
Psmb4	proteasome (prosome, macropain) subunit, beta type 4	-22980	94710580	94717141	S100a7a	S100 calcium binding protein A7A	3046	90459180	90463360	0.602128	0.807165	0.936732	0.782093	3.15303e-14	7.51346e-13	1.6682e-05	0.000149234
Hrnr	hornerin	29357	93150414	93155642	S100a8	S100 calcium binding protein A8 (calgranulin A)	-530	90471972	90472954	0.503227	0.773292	0.723979	0.729602	2.89612e-10	5.17677e-09	0	0
Tdpoz4	TD and POZ domain containing 4	-24263	93574851	93577264	S100a8	S100 calcium binding protein A8 (calgranulin A)	-530	90471972	90472954	0.723694	0.843076	0.334442	0.587893	3.7118e-05	0.000382834	0	0
Mir7012	microRNA mir-7012	15308	90084423	90094335	S100a8	S100 calcium binding protein A8 (calgranulin A)	3615	90475366	90477851	0.00435641	0.0599306	7.27083e-07	1.10907e-05	1.64801e-05	0.000178822	0.0042271	0.0254904
Slc27a3	solute carrier family 27 (fatty acid transporter), member 3	-2329	90191411	90200946	S100a8	S100 calcium binding protein A8 (calgranulin A)	3615	90475366	90477851	0.00634849	0.0789834	0	0	5.71793e-10	9.9352e-09	0	0
Ints3	integrator complex subunit 3	-8248	90243878	90247735	S100a8	S100 calcium binding protein A8 (calgranulin A)	3615	90475366	90477851	0.138041	0.517776	3.69007e-06	5.00818e-05	0.000422684	0.00371528	0.000106745	0.000854835
Snapin	SNAP-associated protein	-6735	90300738	90302602	S100a8	S100 calcium binding protein A8 (calgranulin A)	3615	90475366	90477851	0.0165273	0.156085	0	0	0.00157098	0.0124611	0	0
Snapin	SNAP-associated protein	-9117	90303395	90304709	S100a8	S100 calcium binding protein A8 (calgranulin A)	3615	90475366	90477851	4.23151e-06	0.000186847	1.53666e-05	0.000188459	1.85152e-05	0.000199663	0.0004626	0.00334525
S100a16	S100 calcium binding protein A16	19515	90360461	90368860	S100a8	S100 calcium binding protein A8 (calgranulin A)	3615	90475366	90477851	0.295278	0.671184	0.0249048	0.138106	3.82228e-10	6.75008e-09	8.17039e-05	0.000664049
S100a8	S100 calcium binding protein A8 (calgranulin A)	5545	90477852	90479224	S100a8	S100 calcium binding protein A8 (calgranulin A)	3615	90475366	90477851	0.0187161	0.169857	2.43011e-11	6.58101e-10	4.86349e-08	7.09929e-07	5.15092e-06	4.93691e-05
S100a9	S100 calcium binding protein A9 (calgranulin B)	4440	90493027	90497380	S100a8	S100 calcium binding protein A8 (calgranulin A)	3615	90475366	90477851	0.110369	0.47103	5.77787e-05	0.00064243	3.24178e-06	3.84251e-05	4.55463e-07	4.93632e-06
Ivl	involucrin	-953	92378027	92379194	S100a8	S100 calcium binding protein A8 (calgranulin A)	3615	90475366	90477851	0.929491	0.871198	0.930482	0.782093	0	0	0	0
Tchhl1	trichohyalin-like 1	-10438	93261745	93262732	S100a8	S100 calcium binding protein A8 (calgranulin A)	3615	90475366	90477851	0.425149	0.741134	0.432767	0.621885	0.00686684	0.0471633	1.03738e-11	1.67489e-10
Sprr4	small proline-rich protein 4	-34557	92338297	92339648	S100a8	S100 calcium binding protein A8 (calgranulin A)	7085	90479225	90480932	0.18319	0.575934	0.85953	0.777053	0.000473559	0.00413374	1.08441e-11	1.74624e-10
Flg2	filaggrin family member 2	3925	93004875	93005365	S100a8	S100 calcium binding protein A8 (calgranulin A)	7085	90479225	90480932	0.934836	0.871198	NA	NA	0	0	0	0
Pogz	pogo transposable element with ZNF domain	6792	94647886	94648676	S100a8	S100 calcium binding protein A8 (calgranulin A)	7085	90479225	90480932	0.17858	0.570938	NA	NA	6.66493e-06	7.65042e-05	8.06735e-10	1.1287e-08
Nup210l	nucleoporin 210-like	3523	89909411	89913744	S100a8	S100 calcium binding protein A8 (calgranulin A)	10899	90483393	90484391	0.0268324	0.215525	0.000686485	0.00611812	0	0	0.000652536	0.00460666
Nup210l	nucleoporin 210-like	33863	89940664	89943170	S100a8	S100 calcium binding protein A8 (calgranulin A)	10899	90483393	90484391	0.68336	0.832546	7.10872e-05	0.000778147	1.60982e-14	3.90198e-13	0.00495382	0.0294157
Slc27a3	solute carrier family 27 (fatty acid transporter), member 3	-2329	90191411	90200946	S100a8	S100 calcium binding protein A8 (calgranulin A)	10899	90483393	90484391	0.0167445	0.157235	9.48528e-10	2.14354e-08	2.02629e-05	0.000217107	0.00214569	0.0138127
Npr1	natriuretic peptide receptor 1	475	90266498	90272128	S100a8	S100 calcium binding protein A8 (calgranulin A)	10899	90483393	90484391	0.0150564	0.146643	1.79822e-06	2.58259e-05	0	0	2.48403e-06	2.48241e-05
S100a14	S100 calcium binding protein A14	-5034	90323054	90328420	S100a8	S100 calcium binding protein A8 (calgranulin A)	10899	90483393	90484391	2.43236e-07	1.4361e-05	2.52994e-11	6.84079e-10	2.01691e-05	0.000216291	3.33067e-16	7.2087e-15
S100a14	S100 calcium binding protein A14	478	90330428	90332070	S100a8	S100 calcium binding protein A8 (calgranulin A)	10899	90483393	90484391	0.000135848	0.00365447	0	0	7.54952e-15	1.8694e-13	3.47098e-06	3.39858e-05
S100a8	S100 calcium binding protein A8 (calgranulin A)	5545	90477852	90479224	S100a8	S100 calcium binding protein A8 (calgranulin A)	10899	90483393	90484391	0.0250819	0.206209	2.41913e-10	5.84913e-09	0.000134058	0.00127582	0.00288591	0.0180624
S100a8	S100 calcium binding protein A8 (calgranulin A)	9169	90480933	90483392	S100a8	S100 calcium binding protein A8 (calgranulin A)	10899	90483393	90484391	0.0131754	0.133349	4.86128e-06	6.47998e-05	7.04999e-11	1.32879e-09	1.53701e-10	2.29656e-09
S100a9	S100 calcium binding protein A9 (calgranulin B)	4440	90493027	90497380	S100a8	S100 calcium binding protein A8 (calgranulin A)	10899	90483393	90484391	0.0245749	0.203261	5.88418e-15	2.36829e-13	8.68194e-14	2.02545e-12	1.46284e-05	0.000132041
Lelp1	late cornified envelope-like proline-rich 1	2183	91944123	91944864	S100a8	S100 calcium binding protein A8 (calgranulin A)	10899	90483393	90484391	0.986068	0.871198	NA	NA	4.66756e-08	6.83232e-07	0	0
Rptn	repetin	-7581	93187001	93193079	S100a8	S100 calcium binding protein A8 (calgranulin A)	10899	90483393	90484391	0.321362	0.688591	0.00111394	0.009487	0	0	6.38423e-12	1.04684e-10
Gatad2b	GATA zinc finger domain containing 2B	-7949	90137216	90138038	S100a9	S100 calcium binding protein A9 (calgranulin B)	7712	90490837	90493026	0.368289	0.714604	0.04682	0.224715	4.84379e-06	5.65014e-05	0.00075036	0.0052389
Slc27a3	solute carrier family 27 (fatty acid transporter), member 3	-2329	90191411	90200946	S100a9	S100 calcium binding protein A9 (calgranulin B)	7712	90490837	90493026	7.89847e-07	4.14088e-05	0	0	0	0	1.72302e-08	2.14901e-07
Slc27a3	solute carrier family 27 (fatty acid transporter), member 3	-15452	90204778	90213824	S100a9	S100 calcium binding protein A9 (calgranulin B)	7712	90490837	90493026	1.64408e-10	1.69841e-08	0	0	0.000112228	0.00107872	4.58026e-06	4.42299e-05
S100a13	S100 calcium binding protein A13	4281	90322416	90322860	S100a9	S100 calcium binding protein A9 (calgranulin B)	7712	90490837	90493026	0.0959696	0.441757	2.54813e-08	4.81457e-07	0.00141641	0.0113046	7.56062e-14	1.41285e-12
S100a6	S100 calcium binding protein A6 (calcyclin)	6698	90422210	90424819	S100a9	S100 calcium binding protein A9 (calgranulin B)	7712	90490837	90493026	0.000632986	0.0129465	0	0	0	0	0	0
Cgn	cingulin	39171	94550159	94552373	S100a9	S100 calcium binding protein A9 (calgranulin B)	1318	90497381	90499270	0.782777	0.857794	9.73649e-07	1.45757e-05	0.000476634	0.00415762	0.000310839	0.00230704
Snapin	SNAP-associated protein	-9117	90303395	90304709	S100a9	S100 calcium binding protein A9 (calgranulin B)	-6352	90501782	90510208	6.49447e-10	6.13784e-08	0.984175	0.782093	0.000421529	0.00370869	0.00606918	0.0352981
Smcp	sperm mitochondria-associated cysteine-rich protein	-6356	92399019	92399585	Pglyrp4	peptidoglycan recognition protein 4	-1899	90528095	90529764	0.183201	0.575934	0.129169	0.435931	0.000584061	0.00500546	4.11175e-05	0.000349268
Lce3f	late cornified envelope 3F	11090	92806738	92807738	Pglyrp4	peptidoglycan recognition protein 4	-1899	90528095	90529764	0.0185565	0.168923	0.620839	0.690971	0	0	0	0
Lce1m	late cornified envelope 1M	-6983	92827414	92832516	Pglyrp4	peptidoglycan recognition protein 4	-1899	90528095	90529764	0.544086	0.789106	1.53855e-12	4.7769e-11	0	0	0	0
S100a11	S100 calcium binding protein A11 (calgizzarin)	-16588	93307722	93307938	Pglyrp4	peptidoglycan recognition protein 4	-1899	90528095	90529764	0.131614	0.507632	NA	NA	0.00729118	0.0497149	3.55437e-09	4.71131e-08
Slc27a3	solute carrier family 27 (fatty acid transporter), member 3	-15452	90204778	90213824	Pglyrp4	peptidoglycan recognition protein 4	2152	90532692	90533268	0.359652	0.71041	NA	NA	0	0	1.04599e-07	1.22019e-06
Pglyrp3	peptidoglycan recognition protein 3	-122589	91695823	91696009	Pglyrp4	peptidoglycan recognition protein 4	2152	90532692	90533268	0.0139455	0.13909	0.27319	0.564846	2.92504e-06	3.49208e-05	0	0
Crnn	cornulin	-21695	92926647	92927381	Pglyrp4	peptidoglycan recognition protein 4	2152	90532692	90533268	0.080237	0.4043	7.91648e-05	0.000859763	1.21816e-10	2.24525e-09	0	0
Nup210l	nucleoporin 210-like	42608	89948291	89953034	Pglyrp4	peptidoglycan recognition protein 4	10621	90539152	90543746	0.938867	0.871198	NA	NA	0	0	0	0
Slc27a3	solute carrier family 27 (fatty acid transporter), member 3	-15452	90204778	90213824	Pglyrp4	peptidoglycan recognition protein 4	10621	90539152	90543746	3.15845e-11	3.69298e-09	NA	NA	1.59938e-06	1.97021e-05	0	0
S100a16	S100 calcium binding protein A16	19515	90360461	90368860	Pglyrp4	peptidoglycan recognition protein 4	10621	90539152	90543746	0.604166	0.807948	NA	NA	1.73399e-06	2.12533e-05	3.33067e-16	7.2087e-15
Pglyrp4	peptidoglycan recognition protein 4	110420	90636370	90646127	Pglyrp4	peptidoglycan recognition protein 4	10621	90539152	90543746	0.000714744	0.014333	0.114696	0.409687	1.33948e-11	2.67148e-10	1.07655e-07	1.25347e-06
Lce6a	late cornified envelope 6A	13113	92412238	92412701	Pglyrp4	peptidoglycan recognition protein 4	10621	90539152	90543746	0.552196	0.791703	0.00212178	0.0169663	0	0	0	0
S100a11	S100 calcium binding protein A11 (calgizzarin)	7802	93331980	93332461	Pglyrp4	peptidoglycan recognition protein 4	10621	90539152	90543746	0.0123152	0.127395	NA	NA	0	0	6.76775e-11	1.03748e-09
Tdpoz3	TD and POZ domain containing 3	-9322	93620377	93620864	Pglyrp4	peptidoglycan recognition protein 4	10621	90539152	90543746	0.45728	0.755234	NA	NA	8.72961e-05	0.000850191	2.54111e-06	2.53476e-05
Lce3c	late cornified envelope 3C	2810	92750083	92752354	Pglyrp4	peptidoglycan recognition protein 4	123967	90646128	90663463	0.752401	0.850482	NA	NA	9.22262e-13	2.00857e-11	0	0
Nup210l	nucleoporin 210-like	42608	89948291	89953034	Pglyrp4	peptidoglycan recognition protein 4	160482	90689590	90693031	0.848527	0.871198	0.268268	0.562364	0	0	2.35945e-07	2.63813e-06
S100a6	S100 calcium binding protein A6 (calcyclin)	20547	90432718	90442008	Pglyrp4	peptidoglycan recognition protein 4	160482	90689590	90693031	0.802861	0.862061	5.19442e-10	1.20976e-08	0.000134679	0.00128073	0	0
Ivl	involucrin	-953	92378027	92379194	Pglyrp4	peptidoglycan recognition protein 4	160482	90689590	90693031	3.06601e-05	0.00104073	0.00140539	0.0117074	1.80779e-11	3.57395e-10	0	0
Rptn	repetin	-4238	93193257	93193510	Pglyrp4	peptidoglycan recognition protein 4	160482	90689590	90693031	2.72812e-05	0.000940977	0.323874	0.584281	0	0	0	0
Celf3	CUGBP, Elav-like family member 3	880	94277645	94297403	4930529C04Rik	zinc finger, BED domain containing 4 pseudogene	-97545	90775831	90780247	2.08292e-09	1.81448e-07	0	0	1.63813e-05	0.000177801	2.13108e-07	2.39397e-06
Rps27rt	ribosomal protein S27, retrogene	32801	89983755	89985781	4930529C04Rik	zinc finger, BED domain containing 4 pseudogene	-55737	90818767	90820927	0.229685	0.622628	0.990813	0.782093	6.03546e-07	7.82906e-06	5.83275e-09	7.58433e-08
Lce1d	late cornified envelope 1D	627	92490429	92490582	4930529C04Rik	zinc finger, BED domain containing 4 pseudogene	-55737	90818767	90820927	0.428779	0.743035	0	0	0.000119166	0.00114298	0.00571414	0.0335012
Sprr4	small proline-rich protein 4	-29727	92330604	92337680	4930529C04Rik	zinc finger, BED domain containing 4 pseudogene	-17847	90853839	90861635	0.983547	0.871198	0	0	6.94038e-11	1.30947e-09	0.000109736	0.00087683
Lce1m	late cornified envelope 1M	-6983	92827414	92832516	4930529C04Rik	zinc finger, BED domain containing 4 pseudogene	-17847	90853839	90861635	0.739702	0.847128	0	0	0.00720495	0.0492367	0	0
Tdpoz2	TD and POZ domain containing 2	28315	93427788	93428798	4930529C04Rik	zinc finger, BED domain containing 4 pseudogene	-17847	90853839	90861635	0.0499538	0.314696	0	0	1.37644e-07	1.92319e-06	4.18559e-05	0.000355162
Nup210l	nucleoporin 210-like	42608	89948291	89953034	9130204L05Rik	RIKEN cDNA 9130204L05 gene	7184	90886774	90888313	0.353714	0.707671	2.27046e-05	0.000270809	8.0813e-07	1.02937e-05	0.00484801	0.0288471
S100a16	S100 calcium binding protein A16	7395	90350170	90354911	9130204L05Rik	RIKEN cDNA 9130204L05 gene	7184	90886774	90888313	5.82612e-05	0.00179558	0.0951079	0.366128	0.000955621	0.00788589	0	0
Pglyrp3	peptidoglycan recognition protein 3	-458352	91359689	91360618	9130204L05Rik	RIKEN cDNA 9130204L05 gene	7184	90886774	90888313	0.155567	0.541067	0.189473	0.512455	0	0	0.00282972	0.0177468
Pglyrp3	peptidoglycan recognition protein 3	-5045	91811377	91815543	9130204L05Rik	RIKEN cDNA 9130204L05 gene	7184	90886774	90888313	7.00662e-13	1.07032e-10	4.37863e-05	0.000497643	0	0	0	0
Prr9	proline rich 9	2590	91922583	91927976	9130204L05Rik	RIKEN cDNA 9130204L05 gene	7184	90886774	90888313	0.909707	0.871198	1	0.782093	0	0	1.09956e-05	0.000100985
Sprr2a1	small proline-rich protein 2A1	-32453	91986487	91988122	9130204L05Rik	RIKEN cDNA 9130204L05 gene	7184	90886774	90888313	0.692818	0.835241	NA	NA	4.59976e-07	6.0583e-06	0	0
Lce1a2	late cornified envelope 1A2	-717	92473924	92475985	9130204L05Rik	RIKEN cDNA 9130204L05 gene	7184	90886774	90888313	0.0492282	0.312019	1.46493e-08	2.85743e-07	3.52747e-05	0.000365054	0	0
Rptn	repetin	-7581	93187001	93193079	9130204L05Rik	RIKEN cDNA 9130204L05 gene	7184	90886774	90888313	0.912065	0.871198	0.934942	0.782093	3.08727e-06	3.67003e-05	0	0
Celf3	CUGBP, Elav-like family member 3	880	94277645	94297403	9130204L05Rik	RIKEN cDNA 9130204L05 gene	7184	90886774	90888313	0.700507	0.836858	1.61564e-05	0.000197272	1.19238e-08	1.85332e-07	0.00577716	0.0338292
Lor	loricrin	30416	91853724	91859573	9130204L05Rik	RIKEN cDNA 9130204L05 gene	-175205	91066578	91073286	0.239988	0.631485	0.868902	0.779688	0.000222205	0.00203756	3.80723e-06	3.71431e-05
Psmb4	proteasome (prosome, macropain) subunit, beta type 4	12595	94677696	94678875	9130204L05Rik	RIKEN cDNA 9130204L05 gene	-175205	91066578	91073286	0.837039	0.869201	0.652214	0.703253	0.000851276	0.00709825	1.27618e-05	0.000116068
Crnn	cornulin	-3952	92942150	92947364	9130204L05Rik	RIKEN cDNA 9130204L05 gene	-230936	91121809	91129518	0.360372	0.710644	0.224921	0.53851	0.00427132	0.0308371	0.000222212	0.00168732
9130204L05Rik	RIKEN cDNA 9130204L05 gene	-381384	91275029	91277194	9130204L05Rik	RIKEN cDNA 9130204L05 gene	-243852	91137476	91139682	0.148755	0.532545	0.005414	0.0387294	3.35287e-13	7.52084e-12	1.08285e-07	1.26046e-06
9130204L05Rik	RIKEN cDNA 9130204L05 gene	-208791	91102547	91104489	9130204L05Rik	RIKEN cDNA 9130204L05 gene	-379850	91274127	91275028	0.0111279	0.118419	0.00271362	0.0210539	0.00633624	0.0439135	1.69475e-05	0.000151452
9130204L05Rik	RIKEN cDNA 9130204L05 gene	-381384	91275029	91277194	9130204L05Rik	RIKEN cDNA 9130204L05 gene	-379850	91274127	91275028	0	0	1.23728e-08	2.43585e-07	0.00173319	0.01364	2.55202e-08	3.14115e-07
Rab13	RAB13, member RAS oncogene family	-2358	90019206	90025490	9130204L05Rik	RIKEN cDNA 9130204L05 gene	-393646	91287430	91289317	0.928658	0.871198	NA	NA	0.0046089	0.0330533	0.000449862	0.00325971
Pglyrp4	peptidoglycan recognition protein 4	15620	90545558	90547338	9130204L05Rik	RIKEN cDNA 9130204L05 gene	-393646	91287430	91289317	0.650632	0.823513	0.117191	0.414651	5.66214e-15	1.41446e-13	0	0
9130204L05Rik	RIKEN cDNA 9130204L05 gene	4508	90889739	90890699	9130204L05Rik	RIKEN cDNA 9130204L05 gene	-393646	91287430	91289317	0.00379568	0.0540297	0.118168	0.416371	2.84772e-13	6.44684e-12	1.78759e-06	1.81634e-05
Ivl	involucrin	767	92376687	92377093	9130204L05Rik	RIKEN cDNA 9130204L05 gene	-393646	91287430	91289317	0.892803	0.871198	0.0040227	0.0298617	0.00659078	0.0454509	4.05798e-12	6.72304e-11
Tdpoz4	TD and POZ domain containing 4	-24263	93574851	93577264	9130204L05Rik	RIKEN cDNA 9130204L05 gene	-393646	91287430	91289317	0	0	1.14131e-13	4.01555e-12	4.13666e-05	0.000422969	6.97065e-11	1.06782e-09
S100a10	S100 calcium binding protein A10 (calpactin)	27881	93386069	93387772	Pglyrp3	peptidoglycan recognition protein 3	-94045	91722640	91726281	0.136917	0.515794	0.791141	0.754611	4.13611e-09	6.67767e-08	9.09747e-06	8.44161e-05
Pglyrp3	peptidoglycan recognition protein 3	-343768	91474258	91475217	Pglyrp3	peptidoglycan recognition protein 3	-74712	91742401	91745186	0	0	9.69225e-14	3.44701e-12	1.17838e-05	0.000130448	0.00343528	0.0211355
Sema6c	sema domain, transmembrane domain (TM), and cytoplasmic domain, (semaphorin) 6C	5512	94973350	94974196	Pglyrp3	peptidoglycan recognition protein 3	-74712	91742401	91745186	0.13464	0.512065	NA	NA	0	0	0.000131028	0.00103639
S100a9	S100 calcium binding protein A9 (calgranulin B)	9884	90488683	90490836	Pglyrp3	peptidoglycan recognition protein 3	-70186	91747282	91749357	0.498083	0.771726	0.692119	0.719145	0	0	3.39728e-14	6.51226e-13
9130204L05Rik	RIKEN cDNA 9130204L05 gene	-226273	91120193	91121808	Pglyrp3	peptidoglycan recognition protein 3	-70186	91747282	91749357	0.0950422	0.439573	0.000866056	0.00753954	9.9053e-12	1.99285e-10	0.000335555	0.00247683
Tdpoz4	TD and POZ domain containing 4	-24263	93574851	93577264	Pglyrp3	peptidoglycan recognition protein 3	-70186	91747282	91749357	2.64452e-05	0.000914413	0.00068084	0.00607709	0.00457034	0.0328087	0.00175358	0.0114963
Cdc42se1	CDC42 small effector 1	37	95031977	95033827	Pglyrp3	peptidoglycan recognition protein 3	-70186	91747282	91749357	0.036801	0.263165	7.83817e-14	2.82005e-12	0.00225879	0.0173485	4.65784e-06	4.49028e-05
Smcp	sperm mitochondria-associated cysteine-rich protein	-13965	92405170	92408653	Pglyrp3	peptidoglycan recognition protein 3	-57522	91758708	91763259	0.244693	0.635352	5.71278e-10	1.32127e-08	0	0	6.17284e-14	1.16462e-12
S100a6	S100 calcium binding protein A6 (calcyclin)	20547	90432718	90442008	Pglyrp3	peptidoglycan recognition protein 3	-49326	91768046	91770312	0.850038	0.871198	3.75696e-06	5.095e-05	0.00154308	0.0122595	0.000621231	0.00439864
Pglyrp4	peptidoglycan recognition protein 4	110420	90636370	90646127	Pglyrp3	peptidoglycan recognition protein 3	-49326	91768046	91770312	0.587339	0.802194	0.406307	0.613476	0	0	0	0
Pglyrp3	peptidoglycan recognition protein 3	-47327	91770313	91772043	Pglyrp3	peptidoglycan recognition protein 3	-49326	91768046	91770312	1.58458e-09	1.39642e-07	0	0	4.23797e-11	8.12546e-10	1.11244e-13	2.05387e-12
Crnn	cornulin	-19088	92928281	92930961	Pglyrp3	peptidoglycan recognition protein 3	-49326	91768046	91770312	0.000455846	0.00987074	3.60899e-10	8.54526e-09	0	0	6.9611e-14	1.30705e-12
Tdpoz2	TD and POZ domain containing 2	44588	93411692	93412349	Pglyrp3	peptidoglycan recognition protein 3	-49326	91768046	91770312	0.0013519	0.0240409	0	0	0	0	0	0
Mrpl9	mitochondrial ribosomal protein L9	6505	94253298	94254228	Pglyrp3	peptidoglycan recognition protein 3	-49326	91768046	91770312	0.000462965	0.0100093	4.00494e-06	5.41454e-05	4.93402e-07	6.4689e-06	0	0
Pogz	pogo transposable element with ZNF domain	-3666	94637243	94638404	Pglyrp3	peptidoglycan recognition protein 3	-49326	91768046	91770312	0.556378	0.793006	0.619071	0.690144	0.000715838	0.00605281	8.45459e-05	0.000685595
Psmb4	proteasome (prosome, macropain) subunit, beta type 4	5333	94682944	94688151	Pglyrp3	peptidoglycan recognition protein 3	-49326	91768046	91770312	3.71497e-06	0.000166598	0.0132508	0.0830381	0.00678595	0.0466689	8.08542e-07	8.5522e-06
Lce6a	late cornified envelope 6A	3429	92421047	92423260	Pglyrp3	peptidoglycan recognition protein 3	-37774	91780074	91781388	0.345331	0.703064	8.38965e-05	0.000906655	0.00515587	0.0365756	1.20326e-12	2.06989e-11
Lce3f	late cornified envelope 3F	-10530	92784758	92786479	Pglyrp3	peptidoglycan recognition protein 3	-37774	91780074	91781388	0.797501	0.860987	0.856399	0.775978	0	0	3.48931e-07	3.8221e-06
Crnn	cornulin	-19088	92928281	92930961	Pglyrp3	peptidoglycan recognition protein 3	-37774	91780074	91781388	0.162106	0.549875	0.641006	0.698865	0.00313549	0.0232875	1.24274e-09	1.71093e-08
Crnn	cornulin	-14879	92932926	92934734	Pglyrp3	peptidoglycan recognition protein 3	-37774	91780074	91781388	0.578673	0.800008	1.52949e-06	2.2209e-05	8.55005e-12	1.72492e-10	0	0
Celf3	CUGBP, Elav-like family member 3	880	94277645	94297403	Pglyrp3	peptidoglycan recognition protein 3	-37774	91780074	91781388	0.349753	0.705077	0.162537	0.482911	5.36717e-05	0.000539912	1.32139e-11	2.11599e-10
Gatad2b	GATA zinc finger domain containing 2B	11976	90156973	90158132	Pglyrp3	peptidoglycan recognition protein 3	-16417	91801900	91802277	0.330748	0.69395	0	0	0	0	2.42888e-06	2.42899e-05
Npr1	natriuretic peptide receptor 1	10915	90258530	90259217	Pglyrp3	peptidoglycan recognition protein 3	-16417	91801900	91802277	0.53939	0.786978	0.623853	0.691973	4.67726e-12	9.65366e-11	1.80731e-06	1.8355e-05
Pglyrp4	peptidoglycan recognition protein 4	110420	90636370	90646127	Pglyrp3	peptidoglycan recognition protein 3	-16417	91801900	91802277	0.739697	0.847128	0.0682104	0.294516	0.00541044	0.0381383	0	0
Crct1	cysteine-rich C-terminal 1	723	92818140	92819630	Pglyrp3	peptidoglycan recognition protein 3	-16417	91801900	91802277	0.0484535	0.309341	0.00982108	0.0646755	0.00168191	0.0132592	0	0
Celf3	CUGBP, Elav-like family member 3	13611	94298020	94302490	Pglyrp3	peptidoglycan recognition protein 3	-16417	91801900	91802277	0.477112	0.76325	0.991341	0.782093	6.56729e-05	0.000652765	0.00672032	0.0385913
Crnn	cornulin	3396	92949613	92954598	Pglyrp3	peptidoglycan recognition protein 3	9344	91822166	91833532	0.69112	0.834775	NA	NA	7.58618e-07	9.7068e-06	1.06366e-05	9.78553e-05
Pglyrp4	peptidoglycan recognition protein 4	26580	90557028	90557788	Pglyrp3	peptidoglycan recognition protein 3	20163	91838336	91839001	0.568122	0.796409	0.213165	0.530843	0.00273271	0.0205666	1.19246e-11	1.91379e-10
9130204L05Rik	RIKEN cDNA 9130204L05 gene	-271941	91165618	91167718	Pglyrp3	peptidoglycan recognition protein 3	28187	91842245	91851140	0.396118	0.728058	0.957476	0.782093	0	0	0.0056334	0.0330818
Crnn	cornulin	-27328	92921210	92921553	Pglyrp3	peptidoglycan recognition protein 3	28187	91842245	91851140	0.0399101	0.275908	3.71412e-05	0.000426921	0	0	0	0
Tdpoz3	TD and POZ domain containing 3	-5463	93621427	93627532	Pglyrp3	peptidoglycan recognition protein 3	28187	91842245	91851140	0.000196664	0.00496372	1.08989e-07	1.88887e-06	0	0	0.00019846	0.00152171
Psmb4	proteasome (prosome, macropain) subunit, beta type 4	19235	94670696	94672595	Pglyrp3	peptidoglycan recognition protein 3	28187	91842245	91851140	0	0	9.58424e-08	1.67317e-06	2.17496e-05	0.00023202	5.69506e-07	6.12916e-06
Gatad2b	GATA zinc finger domain containing 2B	8683	90154136	90154383	Lor	loricrin	34193	91852019	91853723	0.0584401	0.343895	1.75804e-12	5.41996e-11	4.64073e-14	1.09801e-12	0	0
4930529C04Rik	zinc finger, BED domain containing 4 pseudogene	-47238	90825218	90831475	Lor	loricrin	34193	91852019	91853723	0.145643	0.528358	0.0857132	0.343535	0	0	7.59607e-11	1.16074e-09
Sprr4	small proline-rich protein 4	-29727	92330604	92337680	Lor	loricrin	34193	91852019	91853723	0.6556	0.824551	0.161394	0.4817	4.72955e-12	9.7561e-11	0.00163333	0.0107686
Crnn	cornulin	-21695	92926647	92927381	Lor	loricrin	34193	91852019	91853723	0.408137	0.733368	0.0432253	0.212089	0	0	0	0
Crnn	cornulin	3396	92949613	92954598	Lor	loricrin	34193	91852019	91853723	0.35858	0.709759	0.0346871	0.179512	3.33067e-16	8.89564e-15	0	0
S100a13	S100 calcium binding protein A13	4281	90322416	90322860	Lor	loricrin	23980	91862862	91863307	0.102133	0.455084	1.01793e-08	2.02295e-07	0.00456478	0.0327817	2.10942e-15	4.38703e-14
Pglyrp4	peptidoglycan recognition protein 4	26580	90557028	90557788	Lor	loricrin	23980	91862862	91863307	0.048544	0.30969	0.00217856	0.0173621	0.00218251	0.0168119	3.80806e-14	7.26415e-13
Lce1l	late cornified envelope 1L	-3510	92656167	92661269	Lor	loricrin	22205	91864762	91864956	0.00968616	0.107292	3.49175e-07	5.61462e-06	1.11022e-16	3.04727e-15	1.92717e-05	0.00017063
Gatad2b	GATA zinc finger domain containing 2B	8683	90154136	90154383	Lor	loricrin	1930	91876919	91893349	0.984872	0.871198	0.872624	0.780794	6.37988e-07	8.26123e-06	0	0
Ints3	integrator complex subunit 3	14593	90219075	90226856	Lor	loricrin	1930	91876919	91893349	0.45354	0.753687	0.463584	0.632427	6.82787e-13	1.4959e-11	0.000988586	0.00676515
Ivl	involucrin	-953	92378027	92379194	Lor	loricrin	1930	91876919	91893349	9.8996e-05	0.00279477	0.000439768	0.00408629	0.000760452	0.00639176	7.50545e-06	7.0509e-05
Rptn	repetin	-7581	93187001	93193079	Lor	loricrin	1930	91876919	91893349	0.00655814	0.0809731	0.158446	0.478135	4.18302e-05	0.000427352	0	0
2310050C09Rik	RIKEN cDNA 2310050C09 gene	-16845	92689604	92692340	Prr9	proline rich 9	16340	91909400	91913659	1.28561e-09	1.15742e-07	1.11022e-16	5.1874e-15	0.000494915	0.00430672	0.00894222	0.0498046
Tchh	trichohyalin	-16257	93228381	93231610	Prr9	proline rich 9	16340	91909400	91913659	0.000343783	0.00786716	0.0977961	0.372049	4.43339e-07	5.85225e-06	3.33067e-16	7.2087e-15
Celf3	CUGBP, Elav-like family member 3	44006	94330015	94331286	Prr9	proline rich 9	16340	91909400	91913659	4.80779e-05	0.00152689	0	0	0	0	0	0
S100a16	S100 calcium binding protein A16	19515	90360461	90368860	Prr9	proline rich 9	5501	91922154	91922582	0.153737	0.538799	2.36731e-07	3.8996e-06	3.33067e-16	8.89564e-15	1.66002e-08	2.07344e-07
4930529C04Rik	zinc finger, BED domain containing 4 pseudogene	-87727	90786099	90789616	Prr9	proline rich 9	5501	91922154	91922582	0.155929	0.541568	0.00121323	0.0102529	1.01646e-09	1.7285e-08	0	0
Lce3f	late cornified envelope 3F	-10530	92784758	92786479	Lelp1	late cornified envelope-like proline-rich 1	-3068	91944865	91954623	0.00139159	0.0245632	0	0	0	0	0.000202324	0.00154886
Tdpoz2	TD and POZ domain containing 2	44588	93411692	93412349	Lelp1	late cornified envelope-like proline-rich 1	-11119	91955311	91960279	0.00180683	0.0301681	3.93726e-06	5.32715e-05	0	0	0	0
Cgn	cingulin	-3817	94593996	94594513	Lelp1	late cornified envelope-like proline-rich 1	-14792	91961372	91961565	0.148824	0.532609	0.650305	0.702658	0.00509974	0.0362054	0	0
Crnn	cornulin	-27328	92921210	92921553	Lelp1	late cornified envelope-like proline-rich 1	-31429	91977415	91978795	0.121557	0.491198	0.0645758	0.283673	0	0	0.00337082	0.0207656
Crnn	cornulin	-14879	92932926	92934734	Lelp1	late cornified envelope-like proline-rich 1	-31429	91977415	91978795	0.348374	0.704392	0.0468681	0.224883	0.00444648	0.0320073	3.54161e-14	6.78289e-13
S100a11	S100 calcium binding protein A11 (calgizzarin)	7802	93331980	93332461	Lelp1	late cornified envelope-like proline-rich 1	-31429	91977415	91978795	0.688261	0.833946	NA	NA	0	0	0.000309649	0.002299
Them5	thioesterase superfamily member 5	-1978	94143655	94144431	Lelp1	late cornified envelope-like proline-rich 1	-31429	91977415	91978795	0.484502	0.766919	0.576672	0.673676	0.000509478	0.00441474	9.99201e-16	2.1055e-14
Cers2	ceramide synthase 2	-2253	95115584	95118258	Sprr2a2	small proline-rich protein 2A2	-33618	91985792	91986486	0.846339	0.871198	0.0236073	0.132561	0.00369845	0.0270633	0.00882839	0.0492279
9130204L05Rik	RIKEN cDNA 9130204L05 gene	-199003	91092952	91094508	Sprr2a2	small proline-rich protein 2A2	-21132	91996405	92000845	0.300214	0.675716	NA	NA	2.03823e-05	0.000218258	5.13519e-10	7.32248e-09
S100a16	S100 calcium binding protein A16	7395	90350170	90354911	Sprr2a2	small proline-rich protein 2A2	-18209	92001233	92001863	0.390595	0.725758	6.86781e-08	1.22457e-06	3.46367e-12	7.25496e-11	0	0
S100a10	S100 calcium binding protein A10 (calpactin)	44469	93401975	93405042	Sprr2a2	small proline-rich protein 2A2	-18209	92001233	92001863	0.109217	0.469188	0.0045239	0.0331562	0.00262254	0.0198392	6.07864e-07	6.51594e-06
Rps27rt	ribosomal protein S27, retrogene	32801	89983755	89985781	Sprr2e	small proline-rich protein 2E	-4102	92150226	92153700	0.35733	0.709149	0	0	4.61592e-07	6.07572e-06	2.9976e-15	6.1687e-14
Snapin	SNAP-associated protein	-4935	90299805	90299935	Sprr2f	small proline-rich protein 2F	-5727	92162099	92164666	0.203158	0.597465	0.122618	0.424986	0.00349001	0.0256905	0	0
Celf3	CUGBP, Elav-like family member 3	880	94277645	94297403	Sprr2f	small proline-rich protein 2F	-5727	92162099	92164666	0	0	0.0411093	0.204454	4.47543e-07	5.90562e-06	0	0
S100a9	S100 calcium binding protein A9 (calgranulin B)	9884	90488683	90490836	Sprr2f	small proline-rich protein 2F	1922	92167365	92174697	0.711638	0.840025	8.85958e-14	3.15942e-12	0	0	2.71048e-06	2.69124e-05
S100a9	S100 calcium binding protein A9 (calgranulin B)	4440	90493027	90497380	Sprr2f	small proline-rich protein 2F	1922	92167365	92174697	0.90136	0.871198	0.265215	0.560775	0	0	0	0
Pglyrp3	peptidoglycan recognition protein 3	-343768	91474258	91475217	Sprr2f	small proline-rich protein 2F	1922	92167365	92174697	0.000250618	0.00608244	0.330022	0.586576	0.0063762	0.0441487	0.00198118	0.0128361
Lce1a2	late cornified envelope 1A2	-717	92473924	92475985	Sprr2f	small proline-rich protein 2F	1922	92167365	92174697	0.000666525	0.0135197	0.0374274	0.190138	0.00160254	0.0126934	0	0
2310050C09Rik	RIKEN cDNA 2310050C09 gene	6489	92664283	92670993	Sprr2f	small proline-rich protein 2F	1922	92167365	92174697	0.413178	0.735264	0	0	2.15877e-11	4.25461e-10	5.8952e-09	7.66322e-08
Crct1	cysteine-rich C-terminal 1	723	92818140	92819630	Sprr2f	small proline-rich protein 2F	1922	92167365	92174697	0.00146668	0.0255745	0	0	0	0	0	0
Lce1m	late cornified envelope 1M	189	92821745	92823842	Sprr2f	small proline-rich protein 2F	1922	92167365	92174697	0.00680133	0.0833462	NA	NA	0	0	0	0
S100a11	S100 calcium binding protein A11 (calgizzarin)	9397	93333220	93334410	Sprr2f	small proline-rich protein 2F	1922	92167365	92174697	0.711002	0.839716	0.148655	0.464842	0.00720817	0.0492438	3.27845e-07	3.60487e-06
Pglyrp3	peptidoglycan recognition protein 3	-47327	91770313	91772043	Sprr2h	small proline-rich protein 2H	-762	92188333	92189358	0.588572	0.802616	0.000567601	0.00516187	3.13638e-13	7.05679e-12	0.000133371	0.00105396
Sprr4	small proline-rich protein 4	-10753	92313848	92316488	Sprr2h	small proline-rich protein 2H	-762	92188333	92189358	1.46302e-05	0.000547675	0	0	2.50168e-07	3.40395e-06	0.000112016	0.000893224
Ivl	involucrin	-953	92378027	92379194	Sprr2h	small proline-rich protein 2H	-762	92188333	92189358	0.00269281	0.0414113	0	0	4.82711e-07	6.33779e-06	1.66533e-14	3.25306e-13
Smcp	sperm mitochondria-associated cysteine-rich protein	-13965	92405170	92408653	Sprr2h	small proline-rich protein 2H	-762	92188333	92189358	4.54573e-06	0.000198514	1.89406e-06	2.70839e-05	2.25335e-06	2.72369e-05	3.36386e-05	0.000289853
Lce1a2	late cornified envelope 1A2	-717	92473924	92475985	Sprr2h	small proline-rich protein 2H	-762	92188333	92189358	0.000259753	0.00625678	0	0	0.00379223	0.0276833	0	0
Crnn	cornulin	-27328	92921210	92921553	Sprr2h	small proline-rich protein 2H	-762	92188333	92189358	0.816158	0.865041	0.000501601	0.00460387	0.00015181	0.00143103	0.00041599	0.0030275
Crnn	cornulin	-19088	92928281	92930961	Sprr2h	small proline-rich protein 2H	-762	92188333	92189358	0.000135233	0.0036391	0	0	0	0	0	0
Rptn	repetin	9120	93204545	93208937	Sprr2h	small proline-rich protein 2H	-762	92188333	92189358	0.157033	0.543185	0.0877388	0.34865	3.23785e-12	6.80527e-11	1.18975e-07	1.37819e-06
Pogz	pogo transposable element with ZNF domain	-3666	94637243	94638404	Sprr2h	small proline-rich protein 2H	-762	92188333	92189358	0.00101406	0.0189336	0	0	4.42141e-08	6.49012e-07	0.00014849	0.0011634
Sema6c	sema domain, transmembrane domain (TM), and cytoplasmic domain, (semaphorin) 6C	5512	94973350	94974196	Sprr2h	small proline-rich protein 2H	-762	92188333	92189358	0.593865	0.803857	0.0117262	0.0750675	3.73132e-10	6.60852e-09	1.05771e-06	1.102e-05
Gatad2b	GATA zinc finger domain containing 2B	11976	90156973	90158132	Sprr2i	small proline-rich protein 2I	4059	92214219	92217726	0.0403161	0.277646	0	0	0	0	0	0
Crct1	cysteine-rich C-terminal 1	723	92818140	92819630	Sprr2i	small proline-rich protein 2I	4059	92214219	92217726	7.00995e-13	1.07032e-10	0	0	0	0	1.27969e-08	1.61241e-07
Them5	thioesterase superfamily member 5	2023	94144558	94151530	Sprr2i	small proline-rich protein 2I	4059	92214219	92217726	0.159847	0.5472	NA	NA	3.56648e-12	7.46178e-11	0.000909249	0.00626024
S100a6	S100 calcium binding protein A6 (calcyclin)	20547	90432718	90442008	Sprr2k	small proline-rich protein 2K	243	92236018	92237476	0.25341	0.641659	0.358902	0.595769	0	0	4.32234e-08	5.21294e-07
Tdpoz2	TD and POZ domain containing 2	44588	93411692	93412349	Sprr2k	small proline-rich protein 2K	243	92236018	92237476	0.157456	0.543731	0.0732512	0.309096	5.55367e-12	1.13861e-10	1.15305e-08	1.46138e-07
Smcp	sperm mitochondria-associated cysteine-rich protein	-13965	92405170	92408653	Sprr1a	small proline-rich protein 1A	5991	92274379	92293246	1.87857e-07	1.13486e-05	0.0736619	0.310097	0	0	0.000341475	0.00251579
Crnn	cornulin	-21695	92926647	92927381	Sprr1a	small proline-rich protein 1A	5991	92274379	92293246	0.00125286	0.0225393	NA	NA	8.96192e-11	1.67748e-09	7.56062e-14	1.41285e-12
9130204L05Rik	RIKEN cDNA 9130204L05 gene	-253103	91147316	91148344	Sprr4	small proline-rich protein 4	6396	92297670	92298368	8.67127e-05	0.00250744	0.676429	0.71339	4.21885e-14	1.00077e-12	0	0
Bnipl	BCL2/adenovirus E1B 19kD interacting protein like	-9986	95064112	95066090	Sprr4	small proline-rich protein 4	-749	92305030	92305298	0.738688	0.846902	0.00156334	0.0128762	2.74303e-05	0.000288593	2.50428e-05	0.000219116
Rps27rt	ribosomal protein S27, retrogene	38167	89976533	89982272	Sprr4	small proline-rich protein 4	-13626	92316489	92319594	0.607597	0.8093	0	0	0.00016157	0.00151486	9.8587e-06	9.1283e-05
S100a6	S100 calcium binding protein A6 (calcyclin)	6698	90422210	90424819	Sprr4	small proline-rich protein 4	-13626	92316489	92319594	0.0322473	0.242067	5.73549e-10	1.3252e-08	3.73701e-13	8.33663e-12	8.29337e-14	1.54575e-12
Ivl	involucrin	-953	92378027	92379194	Sprr4	small proline-rich protein 4	-13626	92316489	92319594	0.000279889	0.00665908	0.000121158	0.00126814	0.0006291	0.00535766	3.5855e-05	0.000307598
Cgn	cingulin	-3817	94593996	94594513	Sprr4	small proline-rich protein 4	-13626	92316489	92319594	0.586896	0.802145	0.000877673	0.00763057	2.65034e-08	3.97466e-07	0	0
S100a14	S100 calcium binding protein A14	478	90330428	90332070	Sprr4	small proline-rich protein 4	-33573	92337681	92338296	0.322115	0.688981	0.906135	0.782093	3.18188e-05	0.000331816	9.88837e-06	9.15184e-05
Pglyrp4	peptidoglycan recognition protein 4	110420	90636370	90646127	Sprr4	small proline-rich protein 4	-36526	92340257	92341625	0.966999	0.871198	NA	NA	1.22125e-15	3.16722e-14	0	0
Psmb4	proteasome (prosome, macropain) subunit, beta type 4	15696	94675117	94675252	Sprr4	small proline-rich protein 4	-36526	92340257	92341625	0.514968	0.777942	0.63405	0.696185	0.00195466	0.0152424	5.05571e-10	7.21392e-09
Pi4kb	phosphatidylinositol 4-kinase, catalytic, beta polypeptide	2285	94780220	94781656	Sprr4	small proline-rich protein 4	-36526	92340257	92341625	0.233727	0.626012	3.83536e-09	8.03842e-08	1.72129e-08	2.64516e-07	1.84519e-13	3.36777e-12
Cdc42se1	CDC42 small effector 1	37	95031977	95033827	Sprr4	small proline-rich protein 4	-36526	92340257	92341625	0.43883	0.747462	0.920214	0.782093	2.06048e-05	0.000220448	1.84108e-12	3.11733e-11
S100a9	S100 calcium binding protein A9 (calgranulin B)	9884	90488683	90490836	Ivl	involucrin	21979	92352691	92358665	0.0854091	0.416848	0.00458628	0.0335479	0	0	0	0
Sprr2j-ps	small proline-rich protein 2J, pseudogene	-3170	92218430	92219248	Ivl	involucrin	21979	92352691	92358665	0.0658053	0.364734	0.000842386	0.00735782	2.82308e-07	3.8158e-06	0.000575784	0.00409975
Lce1a2	late cornified envelope 1A2	-717	92473924	92475985	Ivl	involucrin	21979	92352691	92358665	0.442852	0.749186	0.279418	0.567506	0.00683327	0.0469503	1.05235e-11	1.69651e-10
S100a10	S100 calcium binding protein A10 (calpactin)	27881	93386069	93387772	Ivl	involucrin	21979	92352691	92358665	0.290143	0.668426	0.154305	0.472997	0	0	3.07921e-07	3.39532e-06
Tdpoz2	TD and POZ domain containing 2	28315	93427788	93428798	Ivl	involucrin	21979	92352691	92358665	0.151862	0.536042	0.196705	0.518544	1.6181e-06	1.98994e-05	8.51603e-06	7.94313e-05
Hrnr	hornerin	29357	93150414	93155642	Ivl	involucrin	12470	92363618	92366757	0.848093	0.871198	0.0901959	0.354393	0.000825887	0.00690381	3.01217e-09	4.02607e-08
Selenbp1	selenium binding protein 1	-19320	94717326	94718045	Ivl	involucrin	12470	92363618	92366757	1.28677e-08	9.76993e-07	1.41485e-06	2.06414e-05	4.75172e-09	7.63127e-08	1.06168e-09	1.47342e-08
Oaz3	ornithine decarboxylase antizyme 3	10245	94227924	94232732	Ivl	involucrin	1604	92375421	92376686	0.486303	0.767581	NA	NA	0.0014754	0.0117523	3.0184e-06	2.97914e-05
Gatad2b	GATA zinc finger domain containing 2B	488	90145966	90146162	Ivl	involucrin	-3753	92379195	92383626	0.427151	0.74208	NA	NA	0	0	0	0
Crnn	cornulin	-21695	92926647	92927381	Ivl	involucrin	-3753	92379195	92383626	0.109867	0.470187	NA	NA	7.12763e-14	1.67027e-12	2.9382e-09	3.93107e-08
Flg2	filaggrin family member 2	649	92999574	93004115	Ivl	involucrin	-3753	92379195	92383626	0.138637	0.518679	0.00294991	0.0226332	0	0	7.60185e-06	7.12903e-05
Lce1a1	late cornified envelope 1A1	5472	92444506	92449009	Smcp	sperm mitochondria-associated cysteine-rich protein	4190	92385396	92392117	0.0106589	0.115013	0.46746	0.633996	0.000988914	0.00813488	6.36986e-07	6.80779e-06
Rptn	repetin	-7581	93187001	93193079	Smcp	sperm mitochondria-associated cysteine-rich protein	-9431	92399586	92405169	0.0694423	0.376165	0.998744	0.782093	1.88983e-05	0.000203555	6.10019e-07	6.53742e-06
Them5	thioesterase superfamily member 5	-1978	94143655	94144431	Smcp	sperm mitochondria-associated cysteine-rich protein	-15802	92408654	92408842	0.000627141	0.012849	0	0	2.22045e-16	5.99147e-15	0	0
Rorc	RAR-related orphan receptor gamma	10354	94189540	94193876	Smcp	sperm mitochondria-associated cysteine-rich protein	-15802	92408654	92408842	1.66533e-14	3.19893e-12	1.8106e-08	3.49388e-07	0	0	0	0
Snx27	sorting nexin family member 27	46545	94339318	94340868	Smcp	sperm mitochondria-associated cysteine-rich protein	-15802	92408654	92408842	0.974912	0.871198	0.911481	0.782093	7.38452e-06	8.4342e-05	9.8283e-07	1.02796e-05
Pogz	pogo transposable element with ZNF domain	-3666	94637243	94638404	Lce6a	late cornified envelope 6A	10992	92412702	92416478	0	0	0.022633	0.12838	0.00271318	0.0204447	6.98606e-07	7.424e-06
9130204L05Rik	RIKEN cDNA 9130204L05 gene	-242627	91137233	91137475	Lce1a1	late cornified envelope 1A1	1910	92449124	92451515	0	0	1.63009e-06	2.35657e-05	2.52962e-05	0.000267908	7.70486e-05	0.000629179
Psmb4	proteasome (prosome, macropain) subunit, beta type 4	-22980	94710580	94717141	Lce1a1	late cornified envelope 1A1	1910	92449124	92451515	7.77156e-16	1.76537e-13	0.00190376	0.0153907	2.46414e-12	5.20939e-11	0	0
Pglyrp4	peptidoglycan recognition protein 4	110420	90636370	90646127	Lce1a1	late cornified envelope 1A1	-2066	92453344	92455247	0.0436609	0.291583	2.83807e-08	5.30706e-07	6.29744e-05	0.000627813	0	0
9130204L05Rik	RIKEN cDNA 9130204L05 gene	-253103	91147316	91148344	Lce1a1	late cornified envelope 1A1	-2066	92453344	92455247	0.182288	0.574895	0.00447408	0.0328139	2.44693e-13	5.56353e-12	0	0
Pglyrp3	peptidoglycan recognition protein 3	-458352	91359689	91360618	Lce1a1	late cornified envelope 1A1	-2066	92453344	92455247	0.207085	0.601288	0.170818	0.492339	1.8762e-05	0.000202206	1.35442e-10	2.03361e-09
Lor	loricrin	23030	91863308	91864761	Lce1a1	late cornified envelope 1A1	-2066	92453344	92455247	0.018621	0.169288	0.22466	0.53851	0.0048565	0.0346394	0.00165353	0.0108901
Sprr3	small proline-rich protein 3	4021	92258102	92259141	Lce1a1	late cornified envelope 1A1	-2066	92453344	92455247	0.999461	0.871198	NA	NA	8.39534e-07	1.06641e-05	6.01299e-05	0.000498483
Rptn	repetin	-7581	93187001	93193079	Lce1a1	late cornified envelope 1A1	-2066	92453344	92455247	0.256236	0.643904	0.0462026	0.222666	7.85215e-07	1.00209e-05	0	0
Sema6c	sema domain, transmembrane domain (TM), and cytoplasmic domain, (semaphorin) 6C	11934	94978735	94981656	Lce1a1	late cornified envelope 1A1	-2066	92453344	92455247	0.824823	0.866651	NA	NA	4.7991e-10	8.39835e-09	0	0
Cdc42se1	CDC42 small effector 1	37	95031977	95033827	Lce1a1	late cornified envelope 1A1	-2066	92453344	92455247	0.509827	0.77573	NA	NA	0	0	0.00013388	0.00105779
9130204L05Rik	RIKEN cDNA 9130204L05 gene	-381384	91275029	91277194	Lce1b	late cornified envelope 1B	3098	92456469	92459032	0.305507	0.679137	0	0	0	0	0.00492402	0.029267
Flg2	filaggrin family member 2	37338	93036986	93040080	Lce1b	late cornified envelope 1B	3098	92456469	92459032	0.178962	0.571309	0.728713	0.731314	2.56212e-06	3.07867e-05	6.8154e-06	6.43914e-05
Pglyrp4	peptidoglycan recognition protein 4	110420	90636370	90646127	Lce1b	late cornified envelope 1B	398	92460317	92460583	0.465222	0.758211	4.81877e-07	7.56559e-06	0	0	0	0
Pglyrp3	peptidoglycan recognition protein 3	-42541	91772470	91779459	Lce1b	late cornified envelope 1B	398	92460317	92460583	0.110638	0.471694	0.0021344	0.0170559	1.60982e-14	3.90198e-13	3.3205e-10	4.80965e-09
S100a2	S100 calcium binding protein A2	-23863	90370241	90370371	Lce1a2	late cornified envelope 1A2	5616	92463891	92473351	0.68064	0.831956	0.600626	0.683249	5.42532e-10	9.44916e-09	5.55112e-16	1.18832e-14
Pglyrp4	peptidoglycan recognition protein 4	400	90529765	90532691	Lce1a2	late cornified envelope 1A2	5616	92463891	92473351	0.197245	0.591105	0.156168	0.475382	0	0	0	0
Ints3	integrator complex subunit 3	-279	90237088	90238587	Lce1a2	late cornified envelope 1A2	487	92473578	92473923	0.77957	0.856959	0.558798	0.6667	1.00963e-06	1.27233e-05	0.00406769	0.0246429
Rptn	repetin	-7581	93187001	93193079	Lce1a2	late cornified envelope 1A2	487	92473578	92473923	0.508792	0.775437	0.438272	0.623648	3.88259e-05	0.000398992	0.00128556	0.00861944
Sema6c	sema domain, transmembrane domain (TM), and cytoplasmic domain, (semaphorin) 6C	8706	94975443	94978491	Lce1a2	late cornified envelope 1A2	487	92473578	92473923	0.664128	0.826709	0.89828	0.782093	6.85896e-13	1.50181e-11	0	0
4930558C23Rik	RIKEN cDNA 4930558C23 gene	11513	95190500	95200000	Lce1a2	late cornified envelope 1A2	487	92473578	92473923	0.622169	0.814648	2.60591e-05	0.000307608	0.00130057	0.0104733	0.00252722	0.0160411
Gm4858	predicted gene 4858	20932	92895606	92901144	Lce1c	late cornified envelope 1C	-3662	92478134	92480881	0.636553	0.819145	0.182613	0.505713	8.19753e-06	9.2991e-05	3.85693e-09	5.09512e-08
S100a10	S100 calcium binding protein A10 (calpactin)	38447	93397292	93397681	Lce1c	late cornified envelope 1C	-3662	92478134	92480881	0.656654	0.824643	0.492054	0.64256	0	0	2.51799e-12	4.23022e-11
Snx27	sorting nexin family member 27	37162	94349181	94349772	Lce1c	late cornified envelope 1C	-3662	92478134	92480881	0.268542	0.652505	0.00411959	0.0304991	3.77622e-05	0.000388932	0	0
Gm16740	predicted gene, 16740	-24186	94996373	94998014	Lce1c	late cornified envelope 1C	-3662	92478134	92480881	0.889197	0.871198	0.00372664	0.0278845	0	0	0	0
S100a9	S100 calcium binding protein A9 (calgranulin B)	9884	90488683	90490836	Lce1d	late cornified envelope 1D	2251	92487334	92490428	0.623549	0.814899	0.686641	0.716926	0.000225462	0.00206535	2.58955e-05	0.000226347
Pglyrp4	peptidoglycan recognition protein 4	110420	90636370	90646127	Lce1d	late cornified envelope 1D	2251	92487334	92490428	0.232567	0.624988	0.23063	0.541396	0	0	0	0
9130204L05Rik	RIKEN cDNA 9130204L05 gene	-253103	91147316	91148344	Lce1d	late cornified envelope 1D	2251	92487334	92490428	0.341375	0.700812	4.85963e-09	1.00568e-07	0	0	0.00448491	0.026895
Sprr2g	small proline-rich protein 2G	-2402	92174698	92176172	Lce1d	late cornified envelope 1D	2251	92487334	92490428	0.181645	0.574234	0.0619293	0.275148	9.00267e-06	0.000101559	0.000450136	0.00326114
Lce1a2	late cornified envelope 1A2	-717	92473924	92475985	Lce1d	late cornified envelope 1D	2251	92487334	92490428	0.00142812	0.025049	0.00946017	0.0626125	4.44089e-16	1.17666e-14	0	0
Lce1m	late cornified envelope 1M	189	92821745	92823842	Lce1d	late cornified envelope 1D	2251	92487334	92490428	0.999317	0.871198	NA	NA	0	0	3.33078e-05	0.00028729
Rptn	repetin	-7581	93187001	93193079	Lce1d	late cornified envelope 1D	2251	92487334	92490428	0.000869749	0.0167301	7.89591e-13	2.51953e-11	0	0	4.17562e-10	5.99986e-09
Cgn	cingulin	14005	94575931	94576934	Lce1d	late cornified envelope 1D	2251	92487334	92490428	0	0	NA	NA	0	0	0.000701237	0.00492305
4930529C04Rik	zinc finger, BED domain containing 4 pseudogene	-47238	90825218	90831475	Lce1e	late cornified envelope 1E	2779	92504908	92515527	3.77986e-06	0.000168972	0.0945075	0.364874	8.24463e-05	0.000807242	0.000741283	0.00517972
Pglyrp3	peptidoglycan recognition protein 3	-47327	91770313	91772043	Lce1h	late cornified envelope 1H	1766	92564358	92570084	2.71565e-08	1.93831e-06	0	0	3.72131e-07	4.95506e-06	0.00480103	0.0286303
Sprr2g	small proline-rich protein 2G	-2402	92174698	92176172	Lce1h	late cornified envelope 1H	1766	92564358	92570084	0.0107832	0.115902	0.00932239	0.0618876	0	0	9.4591e-14	1.75468e-12
Ivl	involucrin	8982	92366758	92370592	Lce1h	late cornified envelope 1H	1766	92564358	92570084	0.448052	0.751101	0.0316713	0.167551	0.0027067	0.0204001	7.12728e-09	9.2065e-08
Crnn	cornulin	-19088	92928281	92930961	Lce1h	late cornified envelope 1H	1766	92564358	92570084	0.333576	0.696126	0.0545401	0.251436	0.00025649	0.00232529	1.02067e-08	1.30165e-07
Pogz	pogo transposable element with ZNF domain	-3666	94637243	94638404	Lce1h	late cornified envelope 1H	1766	92564358	92570084	0.234275	0.626319	1.33227e-15	5.70276e-14	2.2606e-10	4.08256e-09	3.26406e-14	6.27363e-13
Sprr2j-ps	small proline-rich protein 2J, pseudogene	-3170	92218430	92219248	Lce1k	late cornified envelope 1K	-3778	92612965	92618218	0.192357	0.586172	0.00381743	0.0285071	1.47945e-11	2.94104e-10	0	0
2310050C09Rik	RIKEN cDNA 2310050C09 gene	6489	92664283	92670993	Lce1k	late cornified envelope 1K	-3778	92612965	92618218	0.754021	0.850901	5.07119e-08	9.2014e-07	5.06954e-10	8.85051e-09	6.99441e-14	1.31216e-12
Lce1m	late cornified envelope 1M	189	92821745	92823842	Lce1k	late cornified envelope 1K	-3778	92612965	92618218	1.77636e-15	3.9177e-13	NA	NA	0	0	1.41234e-07	1.62122e-06
Crnn	cornulin	-19088	92928281	92930961	Lce1k	late cornified envelope 1K	-3778	92612965	92618218	0.431507	0.744095	NA	NA	0.00190746	0.0149155	0.00211542	0.0136301
Cgn	cingulin	4267	94585672	94586669	Lce1k	late cornified envelope 1K	-3778	92612965	92618218	0.638367	0.819787	NA	NA	0.000236561	0.00216002	1.96834e-07	2.21751e-06
4930529C04Rik	zinc finger, BED domain containing 4 pseudogene	-87727	90786099	90789616	Kprp	keratinocyte expressed, proline-rich	-683	92630693	92633012	0.00839169	0.0973271	0	0	0	0	3.22298e-13	5.80136e-12
4930529C04Rik	zinc finger, BED domain containing 4 pseudogene	-47238	90825218	90831475	Kprp	keratinocyte expressed, proline-rich	-683	92630693	92633012	0.0115523	0.121647	NA	NA	1.04602e-10	1.94262e-09	0.000106467	0.000853082
Pglyrp3	peptidoglycan recognition protein 3	-343768	91474258	91475217	Kprp	keratinocyte expressed, proline-rich	-683	92630693	92633012	7.99661e-05	0.00234984	NA	NA	0.00134071	0.0107588	0.00219896	0.0141302
Lelp1	late cornified envelope-like proline-rich 1	2183	91944123	91944864	Kprp	keratinocyte expressed, proline-rich	-683	92630693	92633012	0.0794541	0.402606	0.853186	0.774972	0.000270392	0.00244399	0.000976628	0.00669076
Setdb1	SET domain, bifurcated 1	12846	95143985	95152572	Kprp	keratinocyte expressed, proline-rich	-683	92630693	92633012	0.873031	0.871198	NA	NA	0	0	0.000155507	0.00121463
4930529C04Rik	zinc finger, BED domain containing 4 pseudogene	-47238	90825218	90831475	Lce1l	late cornified envelope 1L	7991	92638268	92656166	1.07205e-05	0.000419397	0.0268709	0.146886	3.15845e-09	5.14909e-08	0	0
9130204L05Rik	RIKEN cDNA 9130204L05 gene	-381384	91275029	91277194	Lce1l	late cornified envelope 1L	7991	92638268	92656166	8.50332e-11	9.20371e-09	0.00252681	0.0197503	5.60701e-05	0.000562496	4.44089e-15	9.00974e-14
Lor	loricrin	-11930	91897650	91900339	Lce1l	late cornified envelope 1L	7991	92638268	92656166	0	0	NA	NA	0	0	1.28553e-05	0.000116795
Sprr3	small proline-rich protein 3	4021	92258102	92259141	Lce1l	late cornified envelope 1L	7991	92638268	92656166	0.999999	0.871198	NA	NA	0	0	0	0
Lce1a1	late cornified envelope 1A1	5472	92444506	92449009	Lce1l	late cornified envelope 1L	7991	92638268	92656166	0.462777	0.757492	0.984938	0.782093	0.00271622	0.0204634	0.00129261	0.00866134
Crnn	cornulin	3396	92949613	92954598	Lce1l	late cornified envelope 1L	7991	92638268	92656166	1	0.871198	NA	NA	7.97032e-05	0.000782054	0	0
Tmod4	tropomodulin 4	3788	94932053	94932396	Lce1l	late cornified envelope 1L	7991	92638268	92656166	0.766107	0.853925	NA	NA	3.27766e-08	4.87532e-07	0	0
S100a16	S100 calcium binding protein A16	19515	90360461	90368860	Lce1l	late cornified envelope 1L	-8296	92662727	92664282	0.0684763	0.373358	NA	NA	9.79158e-07	1.23606e-05	0	0
Lor	loricrin	-11930	91897650	91900339	Lce1l	late cornified envelope 1L	-8296	92662727	92664282	3.82292e-10	3.74066e-08	1.77134e-07	2.9719e-06	5.58747e-05	0.000560689	0	0
Sprr4	small proline-rich protein 4	-10753	92313848	92316488	Lce1l	late cornified envelope 1L	-8296	92662727	92664282	0.874158	0.871198	NA	NA	2.66083e-05	0.00028075	0.00696851	0.0398629
Psmb4	proteasome (prosome, macropain) subunit, beta type 4	12595	94677696	94678875	Lce1l	late cornified envelope 1L	-8296	92662727	92664282	0.143964	0.525969	NA	NA	5.99631e-13	1.31765e-11	1.28786e-14	2.53293e-13
9130204L05Rik	RIKEN cDNA 9130204L05 gene	-253103	91147316	91148344	2310050C09Rik	RIKEN cDNA 2310050C09 gene	-14220	92687092	92689603	0.0226747	0.192693	0.659988	0.706536	0	0	0.00310136	0.0192626
S100a13	S100 calcium binding protein A13	4281	90322416	90322860	Lce3a	late cornified envelope 3A	17395	92703797	92721717	0.00295059	0.0444892	0.18623	0.50908	0.000554854	0.00477634	0	0
S100a16	S100 calcium binding protein A16	7395	90350170	90354911	Lce3a	late cornified envelope 3A	17395	92703797	92721717	0.266535	0.650937	0.707987	0.724186	4.69037e-08	6.86066e-07	0	0
Prr9	proline rich 9	2590	91922583	91927976	Lce3a	late cornified envelope 3A	17395	92703797	92721717	0	0	0	0	0	0	0	0
Lce1a2	late cornified envelope 1A2	773	92473352	92473577	Lce3a	late cornified envelope 3A	17395	92703797	92721717	0.0203665	0.17969	0.624461	0.69223	0.00035591	0.00316474	2.77906e-05	0.000241832
Lce1m	late cornified envelope 1M	189	92821745	92823842	Lce3a	late cornified envelope 3A	17395	92703797	92721717	3.26858e-08	2.29562e-06	0.032591	0.171244	0	0	8.90399e-13	1.54901e-11
Crnn	cornulin	-3952	92942150	92947364	Lce3a	late cornified envelope 3A	17395	92703797	92721717	0.574543	0.798792	4.6103e-07	7.26432e-06	0	0	0	0
Cgn	cingulin	-3817	94593996	94594513	Lce3a	late cornified envelope 3A	17395	92703797	92721717	0.32251	0.689019	7.86115e-11	2.00688e-09	0	0	0	0
Pogz	pogo transposable element with ZNF domain	-20560	94613647	94628212	Lce3a	late cornified envelope 3A	17395	92703797	92721717	0.912327	0.871198	NA	NA	0	0	0	0
S100a9	S100 calcium binding protein A9 (calgranulin B)	9884	90488683	90490836	Lce3c	late cornified envelope 3C	6369	92752355	92757200	0.849013	0.871198	0.823186	0.765531	2.45207e-11	4.8223e-10	0	0
Lce1m	late cornified envelope 1M	189	92821745	92823842	Lce3c	late cornified envelope 3C	6369	92752355	92757200	0.497727	0.771578	NA	NA	0	0	0	0
Pogz	pogo transposable element with ZNF domain	-1108	94639587	94641176	Lce3c	late cornified envelope 3C	6369	92752355	92757200	0.00811512	0.0948717	0.0132117	0.0828517	1.08174e-06	1.35947e-05	0	0
Nup210l	nucleoporin 210-like	42608	89948291	89953034	Lce3d	late cornified envelope 3D	-1515	92758725	92760869	0.840748	0.870146	NA	NA	7.55285e-13	1.65079e-11	9.89142e-12	1.599e-10
Crtc2	CREB regulated transcription coactivator 2	3476	90053080	90070279	Lce3d	late cornified envelope 3D	-1515	92758725	92760869	0.85197	0.871198	NA	NA	0.00365225	0.026763	0.000852677	0.00589879
Pglyrp4	peptidoglycan recognition protein 4	110420	90636370	90646127	Lce3d	late cornified envelope 3D	-1515	92758725	92760869	0.00112005	0.0204803	6.66134e-16	2.91791e-14	0.00661321	0.0455919	0	0
Pglyrp3	peptidoglycan recognition protein 3	-42541	91772470	91779459	Lce3d	late cornified envelope 3D	-1515	92758725	92760869	1.10344e-09	1.00977e-07	1.11022e-16	5.1874e-15	0	0	0	0
Pglyrp3	peptidoglycan recognition protein 3	15923	91833533	91835324	Lce3d	late cornified envelope 3D	-1515	92758725	92760869	0.101891	0.454752	0.193023	0.515502	2.22045e-15	5.67833e-14	0.00588027	0.0343397
Sprr2a1	small proline-rich protein 2A1	-18718	92000846	92001232	Lce3d	late cornified envelope 3D	-1515	92758725	92760869	0.0979666	0.445854	0.0526651	0.245135	0.000121046	0.0011601	0	0
Sprr3	small proline-rich protein 3	4021	92258102	92259141	Lce3d	late cornified envelope 3D	-1515	92758725	92760869	0.404416	0.732035	0.718638	0.72816	1.46358e-05	0.000159896	0	0
Ivl	involucrin	767	92376687	92377093	Lce3d	late cornified envelope 3D	-1515	92758725	92760869	0.512619	0.776957	0.743798	0.736839	6.72628e-10	1.15885e-08	0	0
Smcp	sperm mitochondria-associated cysteine-rich protein	-13965	92405170	92408653	Lce3d	late cornified envelope 3D	-1515	92758725	92760869	0.270903	0.65456	6.69095e-05	0.000735172	0.00474213	0.0338829	0.000123719	0.000981645
Lce1a2	late cornified envelope 1A2	773	92473352	92473577	Lce3d	late cornified envelope 3D	-1515	92758725	92760869	0.408162	0.733368	0.345028	0.591975	0.000988972	0.00813488	1.44475e-07	1.65754e-06
Lce1m	late cornified envelope 1M	189	92821745	92823842	Lce3d	late cornified envelope 3D	-1515	92758725	92760869	0.318113	0.686645	0.254048	0.555686	0	0	4.70211e-05	0.000396523
Pi4kb	phosphatidylinositol 4-kinase, catalytic, beta polypeptide	2285	94780220	94781656	Lce3d	late cornified envelope 3D	-1515	92758725	92760869	0.0607078	0.350068	2.31286e-10	5.60767e-09	8.03624e-12	1.62932e-10	0	0
Setdb1	SET domain, bifurcated 1	12846	95143985	95152572	Lce3d	late cornified envelope 3D	-1515	92758725	92760869	0.495046	0.770703	0.839806	0.771095	0.00199458	0.0155141	0	0
Gatad2b	GATA zinc finger domain containing 2B	-3251	90141341	90143309	Lce3e	late cornified envelope 3E	11688	92780585	92784757	0.362259	0.711617	0.548612	0.663215	0.00251182	0.0190881	0	0
S100a16	S100 calcium binding protein A16	19515	90360461	90368860	Lce3e	late cornified envelope 3E	11688	92780585	92784757	0.69361	0.835328	0.795812	0.756384	5.05038e-07	6.61151e-06	2.91633e-12	4.87473e-11
S100a9	S100 calcium binding protein A9 (calgranulin B)	4440	90493027	90497380	Lce3e	late cornified envelope 3E	11688	92780585	92784757	0.189057	0.582959	0.00614052	0.0433136	1.1715e-10	2.16361e-09	0	0
Pglyrp4	peptidoglycan recognition protein 4	31956	90562308	90563261	Lce3e	late cornified envelope 3E	11688	92780585	92784757	0.000105142	0.00294138	1.55431e-15	6.58884e-14	2.10467e-06	2.55324e-05	1.05471e-14	2.09349e-13
9130204L05Rik	RIKEN cDNA 9130204L05 gene	4508	90889739	90890699	Lce3e	late cornified envelope 3E	11688	92780585	92784757	0.891948	0.871198	0.533734	0.657313	1.60994e-07	2.22859e-06	0	0
Pglyrp3	peptidoglycan recognition protein 3	15923	91833533	91835324	Lce3e	late cornified envelope 3E	11688	92780585	92784757	0.126705	0.500165	0	0	2.72228e-10	4.87554e-09	2.27357e-11	3.5848e-10
Sprr2h	small proline-rich protein 2H	-3865	92184613	92186871	Lce3e	late cornified envelope 3E	11688	92780585	92784757	0.702985	0.837509	0.272036	0.564303	7.89342e-08	1.12798e-06	0.000101469	0.00081561
Them5	thioesterase superfamily member 5	8244	94152912	94155619	Lce3e	late cornified envelope 3E	11688	92780585	92784757	0.994677	0.871198	0.92993	0.782093	0.00460561	0.0330361	0	0
Celf3	CUGBP, Elav-like family member 3	13611	94298020	94302490	Lce3f	late cornified envelope 3F	-7932	92786480	92789953	0.277815	0.659393	5.55112e-16	2.44997e-14	0	0	0	0
Psmb4	proteasome (prosome, macropain) subunit, beta type 4	-22980	94710580	94717141	Lce3f	late cornified envelope 3F	-7932	92786480	92789953	0.701199	0.836997	0.354575	0.594553	0.00167771	0.0132317	2.61766e-06	2.60689e-05
Nup210l	nucleoporin 210-like	42608	89948291	89953034	Lce3f	late cornified envelope 3F	10322	92806203	92806737	0.475509	0.762602	1.48245e-11	4.12733e-10	0	0	2.28244e-11	3.59616e-10
Slc27a3	solute carrier family 27 (fatty acid transporter), member 3	-2329	90191411	90200946	Lce3f	late cornified envelope 3F	10322	92806203	92806737	0.233325	0.625665	2.22045e-16	1.01229e-14	0	0	9.20819e-13	1.59935e-11
Pglyrp3	peptidoglycan recognition protein 3	15923	91833533	91835324	Lce3f	late cornified envelope 3F	10322	92806203	92806737	6.22894e-06	0.000261342	0.000419079	0.0039155	0	0	0	0
Sprr2g	small proline-rich protein 2G	-2402	92174698	92176172	Lce3f	late cornified envelope 3F	10322	92806203	92806737	0.307958	0.6804	0.502737	0.646921	1.74881e-08	2.68295e-07	0.000386341	0.00282604
Ivl	involucrin	-953	92378027	92379194	Lce3f	late cornified envelope 3F	10322	92806203	92806737	0.321109	0.68844	0.191798	0.514562	4.59352e-07	6.05275e-06	7.94528e-05	0.000647217
Rptn	repetin	9120	93204545	93208937	Lce3f	late cornified envelope 3F	10322	92806203	92806737	0.0782043	0.399475	0.000192331	0.00193934	0.00165052	0.0130369	0	0
Them5	thioesterase superfamily member 5	8244	94152912	94155619	Lce3f	late cornified envelope 3F	10322	92806203	92806737	0.818946	0.865465	3.84762e-05	0.000440916	1.18063e-09	1.99199e-08	0	0
Oaz3	ornithine decarboxylase antizyme 3	10245	94227924	94232732	Lce3f	late cornified envelope 3F	10322	92806203	92806737	0.302511	0.677029	0.63613	0.696973	0.00456887	0.0328047	0	0
Pogz	pogo transposable element with ZNF domain	-3666	94637243	94638404	Lce3f	late cornified envelope 3F	10322	92806203	92806737	0.990023	0.871198	0.278399	0.566906	0.00325744	0.0241346	6.26596e-07	6.70173e-06
Pglyrp4	peptidoglycan recognition protein 4	110420	90636370	90646127	Crct1	cysteine-rich C-terminal 1	9150	92810148	92810769	0.365324	0.713286	1.13754e-10	2.85824e-09	8.82543e-08	1.25433e-06	0	0
Lor	loricrin	19833	91865920	91868542	Crct1	cysteine-rich C-terminal 1	9150	92810148	92810769	0.000786431	0.0154264	0.00133593	0.0111748	1.04426e-06	1.31373e-05	3.18924e-07	3.51126e-06
Them5	thioesterase superfamily member 5	8244	94152912	94155619	Crct1	cysteine-rich C-terminal 1	9150	92810148	92810769	0.564932	0.795396	0.0464317	0.223577	0	0	1.76135e-06	1.79136e-05
Pip5k1a	phosphatidylinositol-4-phosphate 5-kinase, type 1 alpha	22765	94887202	94888973	Crct1	cysteine-rich C-terminal 1	9150	92810148	92810769	0.0739355	0.388309	0.0939075	0.363376	2.89768e-13	6.5559e-12	0	0
S100a9	S100 calcium binding protein A9 (calgranulin B)	-11495	90510209	90512067	Crct1	cysteine-rich C-terminal 1	6086	92812719	92814326	0.375689	0.717922	0.291723	0.572238	0.00436132	0.0314313	0	0
9130204L05Rik	RIKEN cDNA 9130204L05 gene	-58722	90953182	90953716	Crct1	cysteine-rich C-terminal 1	6086	92812719	92814326	0.225976	0.619255	1.1667e-11	3.29361e-10	2.63943e-08	3.96316e-07	5.19972e-11	8.02817e-10
9130204L05Rik	RIKEN cDNA 9130204L05 gene	-242627	91137233	91137475	Crct1	cysteine-rich C-terminal 1	6086	92812719	92814326	0.35507	0.708351	0.448343	0.62721	5.67437e-08	8.22406e-07	0	0
9130204L05Rik	RIKEN cDNA 9130204L05 gene	-253103	91147316	91148344	Crct1	cysteine-rich C-terminal 1	6086	92812719	92814326	0.921355	0.871198	0.00244192	0.0191722	0.00024966	0.00226946	0	0
S100a11	S100 calcium binding protein A11 (calgizzarin)	-4543	93317982	93321768	Crct1	cysteine-rich C-terminal 1	6086	92812719	92814326	0.806714	0.862927	0.00737598	0.0506419	0.00152515	0.0121249	0.00291644	0.0182323
Tdpoz2	TD and POZ domain containing 2	44588	93411692	93412349	Crct1	cysteine-rich C-terminal 1	6086	92812719	92814326	0.279726	0.660836	0.135195	0.444691	2.3505e-08	3.55112e-07	0.000122134	0.000969782
Tdpoz2	TD and POZ domain containing 2	28315	93427788	93428798	Crct1	cysteine-rich C-terminal 1	6086	92812719	92814326	0.0694957	0.376405	0.0197085	0.115044	0.00119961	0.00971689	0.000492532	0.00354504
Them5	thioesterase superfamily member 5	8244	94152912	94155619	Crct1	cysteine-rich C-terminal 1	6086	92812719	92814326	0.312947	0.68325	1.0386e-06	1.54699e-05	1.77159e-08	2.71563e-07	0	0
S100a14	S100 calcium binding protein A14	478	90330428	90332070	Crct1	cysteine-rich C-terminal 1	2964	92815150	92818139	0.351237	0.706241	6.18061e-13	1.99681e-11	2.87729e-11	5.59853e-10	0	0
9130204L05Rik	RIKEN cDNA 9130204L05 gene	-226273	91120193	91121808	Crct1	cysteine-rich C-terminal 1	2964	92815150	92818139	0.986653	0.871198	6.03608e-09	1.23265e-07	0	0	0.000104752	0.000840119
Prr9	proline rich 9	2590	91922583	91927976	Crct1	cysteine-rich C-terminal 1	2964	92815150	92818139	3.04432e-11	3.57458e-09	NA	NA	0	0	7.72299e-10	1.08298e-08
Ivl	involucrin	-953	92378027	92379194	Crct1	cysteine-rich C-terminal 1	2964	92815150	92818139	0.0730918	0.386173	0.000826695	0.00723161	0.000195217	0.00180998	0.000175557	0.00135624
S100a11	S100 calcium binding protein A11 (calgizzarin)	-13118	93310241	93312359	Crct1	cysteine-rich C-terminal 1	2964	92815150	92818139	0.052065	0.323025	1.98776e-06	2.82545e-05	0	0	5.10099e-08	6.11098e-07
S100a11	S100 calcium binding protein A11 (calgizzarin)	7802	93331980	93332461	Crct1	cysteine-rich C-terminal 1	2964	92815150	92818139	0.000257992	0.00622696	0.000135925	0.00141202	2.15383e-14	5.17613e-13	0	0
Tdpoz2	TD and POZ domain containing 2	44588	93411692	93412349	Crct1	cysteine-rich C-terminal 1	2964	92815150	92818139	0.368925	0.714892	5.9675e-08	1.07131e-06	0	0	6.47078e-08	7.70061e-07
Pi4kb	phosphatidylinositol 4-kinase, catalytic, beta polypeptide	12608	94788113	94794409	Crct1	cysteine-rich C-terminal 1	2964	92815150	92818139	0.381594	0.721357	NA	NA	4.52818e-05	0.000460436	6.4323e-07	6.86771e-06
Snx27	sorting nexin family member 27	46545	94339318	94340868	Crct1	cysteine-rich C-terminal 1	-1079	92819631	92821744	0.783306	0.858024	NA	NA	1.79612e-12	3.84553e-11	1.16421e-10	1.7572e-09
Crnn	cornulin	11995	92960482	92960926	Lce1m	late cornified envelope 1M	-2646	92823843	92827413	0.0589365	0.345062	NA	NA	0	0	0.000973123	0.00666886
Tdpoz3	TD and POZ domain containing 3	-5463	93621427	93627532	Lce1m	late cornified envelope 1M	-2646	92823843	92827413	0.545843	0.789455	NA	NA	7.77156e-16	2.03856e-14	0	0
Tdpoz4	TD and POZ domain containing 4	-24263	93574851	93577264	Lce1m	late cornified envelope 1M	-16245	92832517	92845937	0.0487999	0.310462	0.127523	0.433191	0.00636306	0.0440661	0.00020792	0.00158663
Tuft1	tuftelin 1	-460	94463096	94463413	Lce1m	late cornified envelope 1M	-16245	92832517	92845937	0.255158	0.642892	0.000184948	0.00187099	0.000163298	0.0015295	6.66134e-16	1.42034e-14
Pglyrp3	peptidoglycan recognition protein 3	15923	91833533	91835324	Gm4858	predicted gene 4858	24825	92901145	92903392	0.10149	0.453886	4.85442e-05	0.000547692	0	0	1.46553e-08	1.83797e-07
Sprr2f	small proline-rich protein 2F	-2255	92166344	92167364	Gm4858	predicted gene 4858	24825	92901145	92903392	0.80394	0.862452	NA	NA	1.22115e-07	1.71433e-06	1.06132e-10	1.60754e-09
Sprr4	small proline-rich protein 4	-29727	92330604	92337680	Gm4858	predicted gene 4858	24825	92901145	92903392	0.649648	0.823353	0.122603	0.424962	2.41588e-08	3.6409e-07	0	0
Crnn	cornulin	-21695	92926647	92927381	Gm4858	predicted gene 4858	24825	92901145	92903392	0.620204	0.813754	0.581099	0.675356	0.000409086	0.00360612	1.2347e-06	1.2753e-05
Tdpoz2	TD and POZ domain containing 2	28315	93427788	93428798	Gm4858	predicted gene 4858	24825	92901145	92903392	0.100208	0.451168	0.0152849	0.0936634	0	0	0.00121996	0.00821026
Them5	thioesterase superfamily member 5	-1978	94143655	94144431	Gm4858	predicted gene 4858	24825	92901145	92903392	0.0977894	0.445443	0.00692722	0.0479807	8.34488e-12	1.68631e-10	0.00612086	0.0355712
Pglyrp4	peptidoglycan recognition protein 4	110420	90636370	90646127	Crnn	cornulin	-29829	92917428	92920332	0.702599	0.837336	0.0027732	0.0214559	2.32999e-05	0.00024791	0	0
9130204L05Rik	RIKEN cDNA 9130204L05 gene	-58722	90953182	90953716	Crnn	cornulin	-29829	92917428	92920332	0.175497	0.567363	0.000141298	0.00146263	0.00584723	0.040864	0	0
9130204L05Rik	RIKEN cDNA 9130204L05 gene	-115811	91007703	91013373	Crnn	cornulin	-29829	92917428	92920332	0.000320676	0.00744256	0.0526483	0.245079	0.00128064	0.010331	0	0
9130204L05Rik	RIKEN cDNA 9130204L05 gene	-253103	91147316	91148344	Crnn	cornulin	-29829	92917428	92920332	0.0136946	0.137352	0.423588	0.618619	3.40568e-11	6.5709e-10	0	0
Crnn	cornulin	-27328	92921210	92921553	Crnn	cornulin	-29829	92917428	92920332	0.229677	0.622628	0.0342068	0.177692	0.00643978	0.0445554	0.0007273	0.00509027
Tchh	trichohyalin	-2132	93240815	93247426	Crnn	cornulin	-29829	92917428	92920332	2.10655e-06	9.97934e-05	1.83839e-08	3.5436e-07	3.2002e-07	4.30019e-06	1.30698e-06	1.34641e-05
S100a10	S100 calcium binding protein A10 (calpactin)	30995	93388807	93391262	Crnn	cornulin	-29829	92917428	92920332	0.0940744	0.437302	1.41797e-07	2.41135e-06	0	0	0	0
Tdpoz2	TD and POZ domain containing 2	44588	93411692	93412349	Crnn	cornulin	-29829	92917428	92920332	0.000279417	0.00664975	0	0	0	0	3.4839e-10	5.03448e-09
Celf3	CUGBP, Elav-like family member 3	29490	94313432	94318837	Crnn	cornulin	-29829	92917428	92920332	0.352116	0.706789	0.0930308	0.361382	0.00163181	0.0129002	0.00253948	0.0161023
Zfp687	zinc finger protein 687	-12222	94830917	94831848	Crnn	cornulin	-29829	92917428	92920332	0.405508	0.732449	5.44148e-07	8.45988e-06	0	0	0	0
Tmod4	tropomodulin 4	3788	94932053	94932396	Crnn	cornulin	-29829	92917428	92920332	0.333178	0.69585	0.175543	0.497511	0	0	0	0
Pglyrp4	peptidoglycan recognition protein 4	400	90529765	90532691	Crnn	cornulin	-24609	92921554	92926646	0.424712	0.740983	0.0522596	0.243864	0	0	0	0
Prr9	proline rich 9	2590	91922583	91927976	Crnn	cornulin	-24609	92921554	92926646	3.33185e-05	0.00111777	NA	NA	0.000989119	0.00813488	2.15152e-11	3.40108e-10
Lce1m	late cornified envelope 1M	189	92821745	92823842	Crnn	cornulin	-24609	92921554	92926646	0.718826	0.842083	NA	NA	5.38873e-05	0.000541635	0.00651821	0.0375712
Crnn	cornulin	-21695	92926647	92927381	Crnn	cornulin	-24609	92921554	92926646	0.0471727	0.304584	0.41868	0.617285	0.000651585	0.005538	1.16114e-05	0.000106143
Crnn	cornulin	-3952	92942150	92947364	Crnn	cornulin	-24609	92921554	92926646	0.998733	0.871198	0.0784007	0.32447	5.40222e-08	7.84511e-07	0.000187542	0.00144282
Cgn	cingulin	4267	94585672	94586669	Crnn	cornulin	-24609	92921554	92926646	0.000142682	0.00380393	NA	NA	5.3266e-05	0.000536271	2.33147e-15	4.83482e-14
Sprr4	small proline-rich protein 4	-10753	92313848	92316488	Crnn	cornulin	-16766	92930962	92932925	0.250408	0.639357	0.00255484	0.0199486	0	0	0.0020883	0.0134677
S100a10	S100 calcium binding protein A10 (calpactin)	27881	93386069	93387772	Crnn	cornulin	-16766	92930962	92932925	0.162884	0.550904	0.0713154	0.303609	3.03733e-06	3.61535e-05	0.00421702	0.0254439
Oaz3	ornithine decarboxylase antizyme 3	10245	94227924	94232732	Crnn	cornulin	-16766	92930962	92932925	0.58328	0.801118	0.11328	0.407004	1.16395e-06	1.45632e-05	0.00112396	0.00761659
Celf3	CUGBP, Elav-like family member 3	13611	94298020	94302490	Crnn	cornulin	-11356	92934735	92939972	0.515567	0.778149	0.967462	0.782093	0	0	0	0
Setdb1	SET domain, bifurcated 1	-4102	95164383	95166069	Crnn	cornulin	-11356	92934735	92939972	0.868399	0.871198	0.456524	0.630105	7.4771e-08	1.07225e-06	0	0
Sprr2a1	small proline-rich protein 2A1	-32453	91986487	91988122	Crnn	cornulin	-221	92947365	92949612	0.33428	0.696362	0.590097	0.678868	1.00749e-05	0.000112789	0.000188916	0.00145257
Snx27	sorting nexin family member 27	17889	94365314	94372185	Crnn	cornulin	-221	92947365	92949612	0.656654	0.824643	0.297113	0.574829	1.58743e-06	1.95747e-05	0	0
Pogz	pogo transposable element with ZNF domain	2339	94643285	94644371	Crnn	cornulin	-221	92947365	92949612	0.656887	0.824713	NA	NA	0.000275507	0.00248838	0	0
Gatad2b	GATA zinc finger domain containing 2B	8683	90154136	90154383	Crnn	cornulin	6857	92954599	92956533	0.459924	0.756329	0.804719	0.759391	8.36641e-08	1.1914e-06	1.86731e-08	2.32292e-07
Lce1a2	late cornified envelope 1A2	-717	92473924	92475985	Crnn	cornulin	6857	92954599	92956533	0.968365	0.871198	0.00676686	0.047041	0	0	0	0
Crnn	cornulin	3396	92949613	92954598	Crnn	cornulin	6857	92954599	92956533	0.31306	0.683268	0.0415217	0.205902	0.000173392	0.00161867	1.16769e-05	0.000106629
Flg2	filaggrin family member 2	649	92999574	93004115	Crnn	cornulin	6857	92954599	92956533	0.634786	0.818489	0.205596	0.525642	5.53761e-06	6.41459e-05	0.00025407	0.00191138
Lce6a	late cornified envelope 6A	13113	92412238	92412701	Crnn	cornulin	11424	92959786	92960481	9.35327e-07	4.80142e-05	0.0814545	0.332576	5.91718e-10	1.02668e-08	0	0
Tdpoz3	TD and POZ domain containing 3	-5463	93621427	93627532	Crnn	cornulin	11424	92959786	92960481	0.360247	0.710597	0.356371	0.594985	8.29593e-05	0.000811832	9.01926e-06	8.37445e-05
Pogz	pogo transposable element with ZNF domain	-3666	94637243	94638404	Crnn	cornulin	11424	92959786	92960481	0.0834134	0.411474	0.00189712	0.0153393	0	0	1.18583e-12	2.04154e-11
Lor	loricrin	30416	91853724	91859573	Flg2	filaggrin family member 2	-14842	92979691	92993016	0.00122869	0.0221714	0	0	0.00359182	0.0263672	1.00293e-10	1.52231e-09
Crnn	cornulin	-3952	92942150	92947364	Flg2	filaggrin family member 2	-14842	92979691	92993016	0.472382	0.761048	0.125824	0.430338	0.000977333	0.0080542	3.76728e-05	0.000321911
Snapin	SNAP-associated protein	-4935	90299805	90299935	Flg2	filaggrin family member 2	15911	93005366	93028846	0.41688	0.737405	0.123792	0.426714	5.65216e-10	9.82559e-09	3.55885e-09	4.7158e-08
Pglyrp4	peptidoglycan recognition protein 4	15620	90545558	90547338	Flg2	filaggrin family member 2	15911	93005366	93028846	0.734014	0.845544	0.453442	0.629125	0.00408515	0.0296389	0.00661907	0.0380813
9130204L05Rik	RIKEN cDNA 9130204L05 gene	-381384	91275029	91277194	Flg2	filaggrin family member 2	15911	93005366	93028846	1.12133e-14	2.19956e-12	0.000130022	0.00135365	1.47771e-05	0.000161344	0.000206609	0.00157809
Lor	loricrin	30416	91853724	91859573	Flg2	filaggrin family member 2	15911	93005366	93028846	0.00170079	0.0287198	3.20863e-11	8.57884e-10	0	0	0	0
Lce1m	late cornified envelope 1M	189	92821745	92823842	Flg2	filaggrin family member 2	15911	93005366	93028846	0.998525	0.871198	NA	NA	0	0	3.18112e-07	3.50411e-06
Rptn	repetin	2658	93198115	93202444	Flg2	filaggrin family member 2	15911	93005366	93028846	0.0775389	0.398154	NA	NA	0	0	1.78502e-07	2.01943e-06
Tchh	trichohyalin	-16257	93228381	93231610	Flg2	filaggrin family member 2	15911	93005366	93028846	0.51802	0.778908	0.0110734	0.0715155	1.05262e-05	0.000117599	0.00051143	0.00367064
Mrpl9	mitochondrial ribosomal protein L9	346	94245088	94250120	Flg2	filaggrin family member 2	15911	93005366	93028846	0.446211	0.750542	5.4647e-06	7.22457e-05	4.2617e-12	8.84572e-11	0	0
Selenbp2	selenium binding protein 2	15975	94511576	94515364	Flg2	filaggrin family member 2	15911	93005366	93028846	0.553309	0.792194	NA	NA	0.00314941	0.0233814	2.78839e-06	2.76161e-05
Psmd4	proteasome (prosome, macropain) 26S subunit, non-ATPase, 4	-20475	94864436	94869587	Flg2	filaggrin family member 2	15911	93005366	93028846	0.914555	0.871198	0.0351869	0.181509	2.3185e-09	3.81536e-08	0	0
Sema6c	sema domain, transmembrane domain (TM), and cytoplasmic domain, (semaphorin) 6C	5512	94973350	94974196	Flg2	filaggrin family member 2	15911	93005366	93028846	0.986993	0.871198	1.2806e-06	1.88554e-05	0.00336944	0.024874	1.17684e-14	2.32305e-13
Nup210l	nucleoporin 210-like	3523	89909411	89913744	Flg	filaggrin	-28239.5	93053185	93053316	0.151393	0.535269	0.0215483	0.12352	0.000464357	0.00405921	1.01761e-06	1.06228e-05
Gatad2b	GATA zinc finger domain containing 2B	8683	90154136	90154383	Flg	filaggrin	-28239.5	93053185	93053316	0.0252215	0.20685	1.88359e-05	0.000227829	0	0	3.58835e-12	5.97486e-11
S100a8	S100 calcium binding protein A8 (calgranulin A)	5545	90477852	90479224	Flg	filaggrin	-28239.5	93053185	93053316	0.21369	0.608401	0.112601	0.405354	1.07502e-08	1.67802e-07	0	0
S100a9	S100 calcium binding protein A9 (calgranulin B)	4440	90493027	90497380	Flg	filaggrin	-28239.5	93053185	93053316	0.254258	0.642068	0.0566072	0.258494	0.00389238	0.0283524	4.93233e-07	5.32959e-06
Pglyrp4	peptidoglycan recognition protein 4	31956	90562308	90563261	Flg	filaggrin	-28239.5	93053185	93053316	0.0162859	0.154583	0.356218	0.594985	0.00511653	0.0363176	0	0
4930529C04Rik	zinc finger, BED domain containing 4 pseudogene	-87727	90786099	90789616	Flg	filaggrin	-28239.5	93053185	93053316	0.00279811	0.042614	3.44169e-15	1.42225e-13	8.37788e-05	0.000818336	5.12938e-06	4.91955e-05
Ivl	involucrin	767	92376687	92377093	Flg	filaggrin	-28239.5	93053185	93053316	0.483535	0.766432	0.511103	0.649404	3.93832e-10	6.93832e-09	3.35882e-09	4.46585e-08
Rptn	repetin	9120	93204545	93208937	Flg	filaggrin	-28239.5	93053185	93053316	0.0211058	0.183743	0.0309648	0.164575	0.000109309	0.00105202	8.83996e-06	8.22213e-05
9130204L05Rik	RIKEN cDNA 9130204L05 gene	-242627	91137233	91137475	Flg	filaggrin	-26835.5	93054116	93055193	0.161359	0.548763	0.0844043	0.34016	0.00695379	0.0477159	0	0
Pglyrp3	peptidoglycan recognition protein 3	-42541	91772470	91779459	Flg	filaggrin	-26835.5	93054116	93055193	0.0647308	0.361519	1.21159e-08	2.38885e-07	1.99093e-08	3.03917e-07	0.000497451	0.00357806
Lor	loricrin	19833	91865920	91868542	Flg	filaggrin	-26835.5	93054116	93055193	0.297431	0.673278	0.311812	0.578813	1.31785e-06	1.64215e-05	0.000619009	0.00438434
S100a8	S100 calcium binding protein A8 (calgranulin A)	5545	90477852	90479224	Flg	filaggrin	-10161.5	93068056	93074601	0.31455	0.684063	0.0700709	0.300109	1.55431e-14	3.77991e-13	0	0
9130204L05Rik	RIKEN cDNA 9130204L05 gene	-381384	91275029	91277194	Flg	filaggrin	-10161.5	93068056	93074601	0.0137138	0.137462	0.314121	0.580217	0.00544532	0.0383693	1.90217e-05	0.000168659
Prr9	proline rich 9	14155	91913660	91913769	Flg	filaggrin	-10161.5	93068056	93074601	6.37441e-07	3.4065e-05	0.0171682	0.102889	5.29695e-05	0.000533726	1.09712e-12	1.89412e-11
Sprr2g	small proline-rich protein 2G	-2402	92174698	92176172	Flg	filaggrin	-10161.5	93068056	93074601	0.390418	0.725656	0.149133	0.46562	0.000468282	0.00409157	0.00180957	0.0118147
Crnn	cornulin	3396	92949613	92954598	Flg	filaggrin	-10161.5	93068056	93074601	0.0530488	0.325999	0.00140394	0.0116972	7.09583e-05	0.000700933	0.000891535	0.00614787
Flg2	filaggrin family member 2	-7856	92993017	92993661	Flg	filaggrin	-10161.5	93068056	93074601	0.0359521	0.25896	9.01031e-05	0.000968948	1.67288e-12	3.58587e-11	1.82666e-09	2.48154e-08
Flg2	filaggrin family member 2	649	92999574	93004115	Flg	filaggrin	-10161.5	93068056	93074601	0.0645067	0.360823	0.061243	0.272999	0.000760087	0.00639015	4.71668e-06	4.54497e-05
Tdpoz3	TD and POZ domain containing 3	-5463	93621427	93627532	Flg	filaggrin	-10161.5	93068056	93074601	0.363661	0.712256	0.215104	0.532167	0	0	3.14646e-08	3.84318e-07
Lor	loricrin	19833	91865920	91868542	Flg	filaggrin	6820	93076901	93099719	0.032166	0.241692	1.65423e-14	6.41725e-13	1.62367e-05	0.00017644	2.11164e-13	3.84107e-12
Gm128	predicted gene 128	-2637	95039803	95055534	Flg	filaggrin	6820	93076901	93099719	0.848221	0.871198	1.35808e-05	0.000168008	7.91037e-05	0.000776379	0.00792736	0.0447245
S100a8	S100 calcium binding protein A8 (calgranulin A)	9169	90480933	90483392	Hrnr	hornerin	3148	93126665	93126973	0.397988	0.729287	0.631164	0.69507	0	0	0	0
9130204L05Rik	RIKEN cDNA 9130204L05 gene	-381384	91275029	91277194	Hrnr	hornerin	16678	93137378	93143320	0.44512	0.749964	NA	NA	0	0	3.36507e-10	4.87093e-09
Sprr2k	small proline-rich protein 2K	-2867	92231257	92236017	Hrnr	hornerin	16678	93137378	93143320	0.011318	0.119891	NA	NA	1.11022e-16	3.04727e-15	2.78744e-06	2.7613e-05
2310050C09Rik	RIKEN cDNA 2310050C09 gene	-16845	92689604	92692340	Hrnr	hornerin	16678	93137378	93143320	0.989105	0.871198	0.94338	0.782093	1.12953e-06	1.41615e-05	5.12806e-06	4.91938e-05
Tdpoz4	TD and POZ domain containing 4	-24263	93574851	93577264	Hrnr	hornerin	16678	93137378	93143320	0.208999	0.603424	0.336846	0.588948	4.8815e-09	7.826e-08	1.42653e-12	2.44033e-11
Rps27rt	ribosomal protein S27, retrogene	32801	89983755	89985781	Hrnr	hornerin	21693	93145237	93145492	0.0940743	0.437302	0.636314	0.697015	0.00520893	0.036895	0.00191878	0.0124738
Gm16740	predicted gene, 16740	-24186	94996373	94998014	Hrnr	hornerin	21693	93145237	93145492	0.0552342	0.333849	0.654103	0.70404	0.000669838	0.0056835	0	0
9130204L05Rik	RIKEN cDNA 9130204L05 gene	-208791	91102547	91104489	Hrnr	hornerin	26312	93149553	93150413	0.940153	0.871198	8.12913e-05	0.000879587	0	0	0	0
9130204L05Rik	RIKEN cDNA 9130204L05 gene	-381384	91275029	91277194	Hrnr	hornerin	26312	93149553	93150413	0.00412382	0.0575283	7.60472e-06	9.81674e-05	2.84978e-09	4.66038e-08	5.07393e-07	5.47709e-06
Lor	loricrin	-11930	91897650	91900339	Rptn	repetin	-30615	93164549	93169464	0.821127	0.865923	0.321913	0.583641	1.84015e-05	0.000198554	7.68052e-13	1.34267e-11
Lce1d	late cornified envelope 1D	627	92490429	92490582	Rptn	repetin	-30615	93164549	93169464	0.0976655	0.445383	NA	NA	0.00177281	0.0139279	0	0
Lce1a2	late cornified envelope 1A2	773	92473352	92473577	Rptn	repetin	-21485	93172462	93179810	0.726939	0.843865	0.250944	0.554956	2.38332e-08	3.59626e-07	2.41084e-06	2.41207e-05
Crnn	cornulin	-19088	92928281	92930961	Rptn	repetin	-21485	93172462	93179810	0.148358	0.531984	0.000154049	0.00158093	5.55112e-16	1.46449e-14	1.91458e-05	0.000169585
Tchhl1	trichohyalin-like 1	-10438	93261745	93262732	Rptn	repetin	-21485	93172462	93179810	0.221525	0.615162	0.0596485	0.268303	7.61398e-05	0.000749896	1.99208e-05	0.000176015
S100a11	S100 calcium binding protein A11 (calgizzarin)	-4543	93317982	93321768	Rptn	repetin	-21485	93172462	93179810	0.643803	0.821548	2.57627e-08	4.859e-07	0	0	2.22045e-16	4.84473e-15
Them5	thioesterase superfamily member 5	8244	94152912	94155619	Rptn	repetin	-21485	93172462	93179810	0.0277122	0.220089	0	0	5.39975e-08	7.84464e-07	7.54671e-06	7.08503e-05
Npr1	natriuretic peptide receptor 1	475	90266498	90272128	Rptn	repetin	-13581	93181080	93187000	0.126514	0.499764	0.409131	0.614011	0.000256822	0.00232765	0	0
Lce6a	late cornified envelope 6A	3429	92421047	92423260	Rptn	repetin	-13581	93181080	93187000	0.847284	0.871198	0.91274	0.782093	0.000805135	0.00673954	7.02684e-06	6.62873e-05
Gm16740	predicted gene, 16740	-24186	94996373	94998014	Rptn	repetin	-13581	93181080	93187000	0.602082	0.807165	0.916952	0.782093	6.78043e-10	1.16708e-08	0.00076992	0.00536331
Gatad2b	GATA zinc finger domain containing 2B	-6877	90138621	90138778	Rptn	repetin	5140	93202445	93203078	0	0	1.43611e-08	2.80835e-07	8.79852e-11	1.64819e-09	2.96427e-05	0.000256963
9130204L05Rik	RIKEN cDNA 9130204L05 gene	-253103	91147316	91148344	Rptn	repetin	5140	93202445	93203078	4.2451e-05	0.0013733	0.000566982	0.00515714	9.34048e-07	1.18033e-05	3.68594e-14	7.04366e-13
Pglyrp4	peptidoglycan recognition protein 4	110420	90636370	90646127	Rptn	repetin	13791	93210308	93212516	0.911151	0.871198	0.0167128	0.100768	0	0	2.87076e-05	0.000249359
Pglyrp3	peptidoglycan recognition protein 3	15923	91833533	91835324	Rptn	repetin	20523	93217456	93218832	0.993846	0.871198	0.122634	0.424994	2.27154e-06	2.74478e-05	1.50415e-07	1.72065e-06
Ivl	involucrin	35862	92341626	92341965	Rptn	repetin	20523	93217456	93218832	0.0492915	0.312326	0.01264	0.079877	1.35634e-09	2.27486e-08	0.00013241	0.00104694
Lce6a	late cornified envelope 6A	13113	92412238	92412701	Rptn	repetin	20523	93217456	93218832	0.288812	0.667532	0.173699	0.495459	0	0	4.24575e-06	4.11604e-05
Snapin	SNAP-associated protein	-1099	90292782	90299286	Tchh	trichohyalin	-11660	93234250	93234935	0.992593	0.871198	0.798342	0.757303	8.30893e-07	1.05726e-05	9.42264e-05	0.000760518
Ivl	involucrin	-953	92378027	92379194	Tchh	trichohyalin	-11660	93234250	93234935	5.46012e-06	0.00023236	0.30856	0.577795	1.22758e-06	1.53384e-05	0	0
Tchh	trichohyalin	-13042	93232172	93234249	Tchh	trichohyalin	-11660	93234250	93234935	0.000715963	0.0143445	0.971817	0.782093	0.000518457	0.00448724	4.14081e-07	4.50595e-06
Crnn	cornulin	-3952	92942150	92947364	Tchh	trichohyalin	-6463	93238765	93240814	0.898197	0.871198	1.26203e-07	2.16579e-06	1.46857e-06	1.81823e-05	2.61524e-06	2.60568e-05
Gatad2b	GATA zinc finger domain containing 2B	-3251	90141341	90143309	Tchh	trichohyalin	3466	93247427	93252009	0.699619	0.836467	NA	NA	0.00200294	0.0155692	0	0
S100a8	S100 calcium binding protein A8 (calgranulin A)	-4128	90465760	90471971	Tchh	trichohyalin	3466	93247427	93252009	0.351923	0.706683	0.951991	0.782093	0	0	0	0
Lor	loricrin	-11930	91897650	91900339	Tchh	trichohyalin	3466	93247427	93252009	0.389437	0.725159	0.000178565	0.0018127	0.00226704	0.0174083	0	0
Sprr2k	small proline-rich protein 2K	1696	92237477	92238924	Tchh	trichohyalin	3466	93247427	93252009	0.960697	0.871198	0.715005	0.726736	0	0	6.14225e-05	0.000508222
Lce3d	late cornified envelope 3D	-3430	92757201	92758564	Tchh	trichohyalin	3466	93247427	93252009	0.832274	0.868189	0.524543	0.653872	0.000396171	0.00350153	6.05587e-05	0.000501845
Crnn	cornulin	-21695	92926647	92927381	Tchh	trichohyalin	3466	93247427	93252009	0.404514	0.732037	0.0359666	0.184662	1.61712e-09	2.69499e-08	2.98062e-05	0.000258225
Pi4kb	phosphatidylinositol 4-kinase, catalytic, beta polypeptide	4127	94782136	94783424	Tchh	trichohyalin	3466	93247427	93252009	0.165734	0.555059	1.14593e-08	2.26789e-07	0	0	0	0
S100a6	S100 calcium binding protein A6 (calcyclin)	11951	90427986	90429549	Tchhl1	trichohyalin-like 1	-13086	93257437	93261744	0.630299	0.817237	0.00413964	0.0306347	0.002805	0.0210502	0	0
Pogz	pogo transposable element with ZNF domain	2339	94643285	94644371	Tchhl1	trichohyalin-like 1	-13086	93257437	93261744	0.472257	0.760958	NA	NA	3.35443e-10	5.95827e-09	1.63865e-07	1.86313e-06
Slc27a3	solute carrier family 27 (fatty acid transporter), member 3	6425	90186869	90187980	Tchhl1	trichohyalin-like 1	-6389	93262733	93269842	0.198995	0.593141	3.72508e-09	7.81041e-08	1.37087e-08	2.12715e-07	0.000111421	0.00088881
Pglyrp3	peptidoglycan recognition protein 3	-47327	91770313	91772043	Tchhl1	trichohyalin-like 1	-6389	93262733	93269842	5.86509e-10	5.58166e-08	3.29736e-14	1.24247e-12	0.00541318	0.0381502	0.00769617	0.0435742
Pglyrp3	peptidoglycan recognition protein 3	-15812	91802278	91803109	Tchhl1	trichohyalin-like 1	-6389	93262733	93269842	0.000948742	0.0179962	0.0380272	0.192626	0	0	4.79905e-12	7.90825e-11
Pglyrp3	peptidoglycan recognition protein 3	-342689	91475345	91476287	S100a11	S100 calcium binding protein A11 (calgizzarin)	-9927	93313961	93315022	0.0345065	0.252496	0.00996197	0.0655048	0.00142083	0.0113359	0.0063676	0.0368213
Nup210l	nucleoporin 210-like	-3994	89900000	89908120	S100a11	S100 calcium binding protein A11 (calgizzarin)	1207	93325513	93325738	0.207069	0.601288	0	0	1.47331e-06	1.82348e-05	1.30229e-13	2.39617e-12
Tuft1	tuftelin 1	-460	94463096	94463413	S100a11	S100 calcium binding protein A11 (calgizzarin)	1207	93325513	93325738	0.252829	0.641276	0.740999	0.735784	0	0	0	0
Pogz	pogo transposable element with ZNF domain	2339	94643285	94644371	S100a11	S100 calcium binding protein A11 (calgizzarin)	1207	93325513	93325738	0.621351	0.814272	NA	NA	3.36923e-09	5.47811e-08	0	0
Tmod4	tropomodulin 4	3788	94932053	94932396	S100a11	S100 calcium binding protein A11 (calgizzarin)	1207	93325513	93325738	0.112961	0.475542	4.12217e-07	6.54036e-06	0.00103154	0.00844779	0	0
Setdb1	SET domain, bifurcated 1	-4102	95164383	95166069	S100a11	S100 calcium binding protein A11 (calgizzarin)	1207	93325513	93325738	0.0807429	0.405108	0.132424	0.440501	7.78725e-05	0.000764909	0	0
Celf3	CUGBP, Elav-like family member 3	13611	94298020	94302490	S100a11	S100 calcium binding protein A11 (calgizzarin)	6385	93329628	93331979	0.342787	0.701571	0.000683067	0.00609283	0	0	6.19023e-05	0.000512093
Lce1a2	late cornified envelope 1A2	773	92473352	92473577	S100a11	S100 calcium binding protein A11 (calgizzarin)	8422	93332462	93333219	0.783775	0.858137	0.71907	0.728281	6.67366e-09	1.05927e-07	2.77066e-07	3.07556e-06
Lce3f	late cornified envelope 3F	-10530	92784758	92786479	S100a11	S100 calcium binding protein A11 (calgizzarin)	8422	93332462	93333219	0.0143007	0.141524	8.76277e-12	2.50196e-10	4.44089e-16	1.17666e-14	5.42584e-10	7.71397e-09
S100a11	S100 calcium binding protein A11 (calgizzarin)	7802	93331980	93332461	S100a11	S100 calcium binding protein A11 (calgizzarin)	8422	93332462	93333219	0.003733	0.0533072	0.240627	0.548662	1.11022e-16	3.04727e-15	4.79085e-09	6.275e-08
S100a10	S100 calcium binding protein A10 (calpactin)	40956	93399063	93400928	S100a11	S100 calcium binding protein A11 (calgizzarin)	8422	93332462	93333219	0.0615844	0.352917	0.000339743	0.00323815	2.6375e-05	0.000278529	1.16113e-06	1.20249e-05
Cgn	cingulin	-19753	94607219	94613162	S100a11	S100 calcium binding protein A11 (calgizzarin)	8422	93332462	93333219	0.296097	0.672012	0.0952193	0.366382	9.36254e-09	1.4708e-07	0	0
Pogz	pogo transposable element with ZNF domain	-3666	94637243	94638404	S100a11	S100 calcium binding protein A11 (calgizzarin)	8422	93332462	93333219	0.879112	0.871198	NA	NA	3.2751e-05	0.000340955	1.90692e-05	0.000169046
S100a10	S100 calcium binding protein A10 (calpactin)	27881	93386069	93387772	S100a10	S100 calcium binding protein A10 (calpactin)	-3697	93351222	93359462	0.155832	0.541525	NA	NA	4.43497e-08	6.50482e-07	0.00616385	0.0357969
Pi4kb	phosphatidylinositol 4-kinase, catalytic, beta polypeptide	-1605	94774167	94779930	S100a10	S100 calcium binding protein A10 (calpactin)	-3697	93351222	93359462	0.00293794	0.0443225	NA	NA	1.17018e-12	2.52452e-11	7.28496e-11	1.11439e-09
S100a14	S100 calcium binding protein A14	4590	90334328	90336394	S100a10	S100 calcium binding protein A10 (calpactin)	2306	93360291	93362400	8.21628e-07	4.27835e-05	NA	NA	0	0	9.99201e-16	2.1055e-14
S100a8	S100 calcium binding protein A8 (calgranulin A)	5545	90477852	90479224	S100a10	S100 calcium binding protein A10 (calpactin)	2306	93360291	93362400	0.651874	0.823663	0.215353	0.53219	5.18972e-05	0.000523065	0	0
S100a9	S100 calcium binding protein A9 (calgranulin B)	4440	90493027	90497380	S100a10	S100 calcium binding protein A10 (calpactin)	2306	93360291	93362400	0.00221183	0.0356109	3.33067e-16	1.5015e-14	0	0	6.20246e-09	8.05293e-08
9130204L05Rik	RIKEN cDNA 9130204L05 gene	-271941	91165618	91167718	S100a10	S100 calcium binding protein A10 (calpactin)	2306	93360291	93362400	0.959512	0.871198	0.441622	0.625025	0	0	0	0
Sprr2a1	small proline-rich protein 2A1	-32453	91986487	91988122	S100a10	S100 calcium binding protein A10 (calpactin)	2306	93360291	93362400	0.936262	0.871198	0.299621	0.575416	0.00356988	0.0262238	2.38362e-07	2.66308e-06
Ivl	involucrin	767	92376687	92377093	S100a10	S100 calcium binding protein A10 (calpactin)	2306	93360291	93362400	0	0	NA	NA	0	0	1.32705e-10	1.9946e-09
S100a11	S100 calcium binding protein A11 (calgizzarin)	-13118	93310241	93312359	S100a10	S100 calcium binding protein A10 (calpactin)	2306	93360291	93362400	0.517536	0.778874	0.0119146	0.0760791	0	0	0	0
S100a11	S100 calcium binding protein A11 (calgizzarin)	7802	93331980	93332461	S100a10	S100 calcium binding protein A10 (calpactin)	2306	93360291	93362400	7.08995e-10	6.67117e-08	5.27331e-05	0.000590894	1.04804e-10	1.9444e-09	6.22951e-07	6.66441e-06
S100a10	S100 calcium binding protein A10 (calpactin)	27881	93386069	93387772	S100a10	S100 calcium binding protein A10 (calpactin)	2306	93360291	93362400	0.000910653	0.0174044	0.822268	0.765187	2.67496e-05	0.000281998	1.85962e-13	3.39267e-12
S100a10	S100 calcium binding protein A10 (calpactin)	30995	93388807	93391262	S100a10	S100 calcium binding protein A10 (calpactin)	2306	93360291	93362400	0.180473	0.573061	4.83627e-06	6.45054e-05	0.00219951	0.0169286	1.5074e-10	2.25388e-09
S100a10	S100 calcium binding protein A10 (calpactin)	38447	93397292	93397681	S100a10	S100 calcium binding protein A10 (calpactin)	2306	93360291	93362400	0.485155	0.767028	0.00013181	0.00137144	1.40481e-10	2.57762e-09	5.17395e-09	6.76034e-08
S100a10	S100 calcium binding protein A10 (calpactin)	40956	93399063	93400928	S100a10	S100 calcium binding protein A10 (calpactin)	2306	93360291	93362400	0.132789	0.509419	0.082192	0.334525	0.000171156	0.00159942	1.46816e-08	1.84074e-07
Tdpoz2	TD and POZ domain containing 2	46919	93407849	93411530	S100a10	S100 calcium binding protein A10 (calpactin)	2306	93360291	93362400	0.696502	0.836005	1.93303e-05	0.000233423	3.86397e-05	0.000397412	5.49682e-08	6.57604e-07
Snx27	sorting nexin family member 27	17889	94365314	94372185	S100a10	S100 calcium binding protein A10 (calpactin)	2306	93360291	93362400	0.955294	0.871198	0.0185511	0.10954	0.00538836	0.0379972	1.13243e-14	2.24052e-13
Sprr2k	small proline-rich protein 2K	-2867	92231257	92236017	S100a10	S100 calcium binding protein A10 (calpactin)	12735	93370823	93372726	0.450273	0.752213	NA	NA	3.01208e-06	3.58879e-05	0	0
2310050C09Rik	RIKEN cDNA 2310050C09 gene	6489	92664283	92670993	S100a10	S100 calcium binding protein A10 (calpactin)	23386	93378783	93386068	0.0230443	0.194545	6.76857e-11	1.74149e-09	0.000192387	0.00178419	2.11676e-07	2.3785e-06
9130204L05Rik	RIKEN cDNA 9130204L05 gene	-58722	90953182	90953716	S100a10	S100 calcium binding protein A10 (calpactin)	34379	93391263	93395574	0.800008	0.861426	0.795014	0.756126	1.12881e-10	2.08792e-09	3.88499e-08	4.7039e-07
Lor	loricrin	19833	91865920	91868542	S100a10	S100 calcium binding protein A10 (calpactin)	34379	93391263	93395574	0.0384199	0.269732	0.0152128	0.0932868	0	0	0	0
Crnn	cornulin	-27328	92921210	92921553	S100a10	S100 calcium binding protein A10 (calpactin)	34379	93391263	93395574	0.0184189	0.168092	7.8749e-06	0.000101356	0	0	0	0
Crnn	cornulin	11995	92960482	92960926	S100a10	S100 calcium binding protein A10 (calpactin)	34379	93391263	93395574	0.141986	0.523611	0.00664988	0.0463284	0	0	0.00416045	0.0251412
S100a11	S100 calcium binding protein A11 (calgizzarin)	7802	93331980	93332461	S100a10	S100 calcium binding protein A10 (calpactin)	34379	93391263	93395574	0.0306101	0.234503	0.000350361	0.00332909	0	0	0.000155962	0.00121752
S100a10	S100 calcium binding protein A10 (calpactin)	16715	93372727	93378782	S100a10	S100 calcium binding protein A10 (calpactin)	34379	93391263	93395574	0.202208	0.596364	0.00858619	0.0575747	0	0	3.688e-09	4.87944e-08
Celf3	CUGBP, Elav-like family member 3	29490	94313432	94318837	S100a10	S100 calcium binding protein A10 (calpactin)	34379	93391263	93395574	0.100688	0.452062	0.00103085	0.00883357	0	0	7.10744e-11	1.08801e-09
Nup210l	nucleoporin 210-like	42608	89948291	89953034	S100a10	S100 calcium binding protein A10 (calpactin)	39333	93397682	93399062	0.058953	0.345062	0	0	0	0	0.00491084	0.0292008
S100a2	S100 calcium binding protein A2	-2154	90385899	90398131	S100a10	S100 calcium binding protein A10 (calpactin)	39333	93397682	93399062	0.0589418	0.345062	6.45519e-11	1.66657e-09	0	0	0.000260089	0.00195291
Rorc	RAR-related orphan receptor gamma	10354	94189540	94193876	S100a10	S100 calcium binding protein A10 (calpactin)	39333	93397682	93399062	0.423732	0.740615	0.958735	0.782093	2.92321e-05	0.000306607	0.00183407	0.011964
4930558C23Rik	RIKEN cDNA 4930558C23 gene	11513	95190500	95200000	S100a10	S100 calcium binding protein A10 (calpactin)	39333	93397682	93399062	0.857289	0.871198	NA	NA	7.77598e-06	8.84826e-05	0.0039169	0.0238265
9130204L05Rik	RIKEN cDNA 9130204L05 gene	-115811	91007703	91013373	S100a10	S100 calcium binding protein A10 (calpactin)	42412	93400929	93401974	0.914589	0.871198	0.0807648	0.330558	0.000129644	0.00123702	0	0
Crnn	cornulin	-21695	92926647	92927381	S100a10	S100 calcium binding protein A10 (calpactin)	42412	93400929	93401974	0.270086	0.653989	0.00475925	0.03463	7.66902e-08	1.09805e-06	1.70223e-10	2.53113e-09
Nup210l	nucleoporin 210-like	42608	89948291	89953034	S100a10	S100 calcium binding protein A10 (calpactin)	48571	93407372	93407848	0.0122665	0.127033	1.43847e-05	0.000177202	0	0	0.00265442	0.0167768
Slc27a3	solute carrier family 27 (fatty acid transporter), member 3	-2329	90191411	90200946	S100a10	S100 calcium binding protein A10 (calpactin)	48571	93407372	93407848	0.260371	0.646431	0.0379028	0.192144	1.63047e-09	2.716e-08	0	0
S100a14	S100 calcium binding protein A14	4590	90334328	90336394	S100a10	S100 calcium binding protein A10 (calpactin)	48571	93407372	93407848	0.346348	0.703541	7.7926e-10	1.77476e-08	6.00198e-08	8.68173e-07	4.30367e-12	7.11641e-11
Crnn	cornulin	-3952	92942150	92947364	S100a10	S100 calcium binding protein A10 (calpactin)	48571	93407372	93407848	0.384806	0.722995	0.0944239	0.364657	0	0	0.00027672	0.00206878
Rorc	RAR-related orphan receptor gamma	10354	94189540	94193876	S100a10	S100 calcium binding protein A10 (calpactin)	48571	93407372	93407848	0.553501	0.792194	0.000984496	0.0084771	0	0	1.24532e-06	1.28566e-05
Pogz	pogo transposable element with ZNF domain	-3666	94637243	94638404	S100a10	S100 calcium binding protein A10 (calpactin)	48571	93407372	93407848	0.491207	0.769625	0.12056	0.421104	7.35705e-08	1.05586e-06	0.00333066	0.0205414
Pi4kb	phosphatidylinositol 4-kinase, catalytic, beta polypeptide	4127	94782136	94783424	S100a10	S100 calcium binding protein A10 (calpactin)	48571	93407372	93407848	0.0482031	0.308524	0.0510356	0.239759	3.04158e-05	0.00031827	5.58691e-06	5.32871e-05
Npr1	natriuretic peptide receptor 1	10915	90258530	90259217	Tdpoz2	TD and POZ domain containing 2	1310	93451999	93458598	0.584933	0.801637	1.11022e-16	5.1874e-15	2.69594e-09	4.41666e-08	1.40397e-07	1.61247e-06
Lor	loricrin	30416	91853724	91859573	Tdpoz2	TD and POZ domain containing 2	1310	93451999	93458598	0.509888	0.77573	0.379089	0.6038	0	0	4.91163e-13	8.72431e-12
Lce1m	late cornified envelope 1M	189	92821745	92823842	Tdpoz2	TD and POZ domain containing 2	1310	93451999	93458598	0.268335	0.652278	NA	NA	0.000435694	0.00382414	4.04585e-05	0.000344077
Crnn	cornulin	-3952	92942150	92947364	Tdpoz2	TD and POZ domain containing 2	1310	93451999	93458598	0.0795402	0.402773	0.411813	0.614997	0.00184702	0.0144675	0.0004756	0.00343177
Crct1	cysteine-rich C-terminal 1	723	92818140	92819630	Tdpoz4	TD and POZ domain containing 4	-25890	93574073	93574787	0.679874	0.831775	0.488595	0.641446	0.00114129	0.00928858	2.50927e-06	2.5059e-05
Pogz	pogo transposable element with ZNF domain	-3666	94637243	94638404	Tdpoz4	TD and POZ domain containing 4	-25890	93574073	93574787	0.991326	0.871198	0.216851	0.533446	2.80442e-13	6.35274e-12	1.09435e-06	1.13578e-05
Psmd4	proteasome (prosome, macropain) 26S subunit, non-ATPase, 4	-8410	94853644	94856248	Tdpoz4	TD and POZ domain containing 4	-25890	93574073	93574787	0.149583	0.533638	0.77861	0.750272	1.68972e-10	3.08038e-09	9.56619e-07	1.00201e-05
Pglyrp3	peptidoglycan recognition protein 3	-66020	91751994	91752977	Gm9125	predicted gene 9125	51420	93694506	93697585	4.95814e-08	3.36325e-06	1.73528e-13	5.98517e-12	7.79739e-10	1.33712e-08	0	0
Tdpoz4	TD and POZ domain containing 4	-24263	93574851	93577264	Gm9125	predicted gene 9125	51420	93694506	93697585	0	0	2.80937e-07	4.579e-06	5.76287e-06	6.66291e-05	1.66753e-10	2.48297e-09
Lce1a2	late cornified envelope 1A2	773	92473352	92473577	Gm10696	predicted gene 10696	12380	93969272	93970198	0.525285	0.78115	0.531139	0.656447	0.00488247	0.0347908	6.13776e-12	1.00681e-10
Lce1a2	late cornified envelope 1A2	-717	92473924	92475985	Gm10696	predicted gene 10696	12380	93969272	93970198	0.513531	0.777371	0.000469067	0.00433068	4.3007e-07	5.69143e-06	1.11609e-07	1.29669e-06
Crnn	cornulin	11995	92960482	92960926	Gm10696	predicted gene 10696	12380	93969272	93970198	0.0193628	0.173422	0.000584296	0.00529629	0	0	3.29736e-14	6.33199e-13
Lce3d	late cornified envelope 3D	-3430	92757201	92758564	Gm10696	predicted gene 10696	-52051	94030720	94037613	0.0178021	0.164008	0.0197849	0.115426	0.00317444	0.0235482	0.00778264	0.0440175
Lce1m	late cornified envelope 1M	189	92821745	92823842	Gm10696	predicted gene 10696	-52051	94030720	94037613	0.530263	0.783258	NA	NA	0.00469292	0.0335771	3.27156e-05	0.000282521
Gm4858	predicted gene 4858	20932	92895606	92901144	Gm10696	predicted gene 10696	-52051	94030720	94037613	0.995308	0.871198	1.99141e-12	6.08235e-11	0	0	0	0
Flg2	filaggrin family member 2	649	92999574	93004115	Gm10696	predicted gene 10696	-52051	94030720	94037613	5.09418e-11	5.77803e-09	0.00240934	0.0189532	1.21014e-14	2.96454e-13	1.27653e-05	0.000116075
S100a6	S100 calcium binding protein A6 (calcyclin)	20547	90432718	90442008	Gm10696	predicted gene 10696	-64627	94045486	94047999	0.918199	0.871198	NA	NA	0.00217859	0.0167923	1.20648e-12	2.07461e-11
9130204L05Rik	RIKEN cDNA 9130204L05 gene	-253103	91147316	91148344	Gm10696	predicted gene 10696	-64627	94045486	94047999	0.0013105	0.0234245	0.0327036	0.171733	2.71615e-06	3.25417e-05	4.11302e-06	3.99816e-05
Lce1a1	late cornified envelope 1A1	5472	92444506	92449009	Gm10696	predicted gene 10696	-64627	94045486	94047999	0.00463317	0.0626045	0.00698044	0.0482857	5.08482e-14	1.19999e-12	0.00050897	0.0036542
Lce1m	late cornified envelope 1M	-6983	92827414	92832516	Gm10696	predicted gene 10696	-64627	94045486	94047999	0	0	0.0536812	0.248676	3.52762e-12	7.38469e-11	0	0
Tdpoz3	TD and POZ domain containing 3	-9322	93620377	93620864	Gm10696	predicted gene 10696	-64627	94045486	94047999	0	0	1.30779e-06	1.92128e-05	0	0	0	0
Gm4858	predicted gene 4858	-17563	92854621	92855744	Them4	thioesterase superfamily member 4	-13977	94096582	94103573	3.29033e-05	0.00110562	0.011352	0.0730371	0	0	4.0863e-11	6.36612e-10
Selenbp2	selenium binding protein 2	15975	94511576	94515364	Them4	thioesterase superfamily member 4	-13977	94096582	94103573	0.56677	0.795874	NA	NA	1.01169e-11	2.0332e-10	1.80574e-06	1.83435e-05
Pogz	pogo transposable element with ZNF domain	2339	94643285	94644371	Them4	thioesterase superfamily member 4	-3027	94110565	94111489	0.0619711	0.353833	0.716804	0.727424	0.0036523	0.026763	0.000857677	0.00593243
Pglyrp3	peptidoglycan recognition protein 3	15923	91833533	91835324	Them4	thioesterase superfamily member 4	8684	94122130	94123346	0.146488	0.529562	0.508089	0.648483	0.00185806	0.0145509	1.82983e-07	2.06686e-06
Celf3	CUGBP, Elav-like family member 3	29490	94313432	94318837	Them4	thioesterase superfamily member 4	8684	94122130	94123346	0.500423	0.772495	0.252726	0.555347	1.17009e-05	0.000129686	1.23512e-12	2.12217e-11
Cgn	cingulin	-19753	94607219	94613162	Them4	thioesterase superfamily member 4	8684	94122130	94123346	0.299958	0.675578	0.28945	0.571347	0.000348632	0.00310605	0	0
Psmb4	proteasome (prosome, macropain) subunit, beta type 4	12595	94677696	94678875	Them4	thioesterase superfamily member 4	8684	94122130	94123346	0.393995	0.72702	0.303475	0.576425	1.11003e-07	1.56312e-06	0.000246677	0.00185966
Celf3	CUGBP, Elav-like family member 3	29490	94313432	94318837	Them5	thioesterase superfamily member 5	-14103	94128981	94134855	0.221059	0.614586	NA	NA	0.000488911	0.00425965	2.73462e-05	0.000238109
Pglyrp3	peptidoglycan recognition protein 3	33074	91851141	91852018	Them5	thioesterase superfamily member 5	6200	94151531	94152911	0.0603021	0.348747	0.000112627	0.00118617	5.63261e-07	7.32722e-06	0	0
Bnipl	BCL2/adenovirus E1B 19kD interacting protein like	-9986	95064112	95066090	Rorc	RAR-related orphan receptor gamma	7261	94187691	94189539	0.669596	0.828552	0.549893	0.66366	7.73376e-08	1.10683e-06	0.00223126	0.014325
Chtop	chromatin target of PRMT1	-1859	90314089	90316469	Tdrkh	tudor and KH domain containing protein	422	94213481	94221843	0.745033	0.848766	0.508379	0.648483	0.00331296	0.024485	0.000510931	0.00366768
S100a11	S100 calcium binding protein A11 (calgizzarin)	-13118	93310241	93312359	Tdrkh	tudor and KH domain containing protein	422	94213481	94221843	0.0398331	0.275672	0.175588	0.497554	3.26185e-08	4.85404e-07	1.66533e-15	3.47687e-14
Rorc	RAR-related orphan receptor gamma	10354	94189540	94193876	Tdrkh	tudor and KH domain containing protein	422	94213481	94221843	0.079033	0.401457	0.426513	0.619294	3.21992e-05	0.000335503	1.47635e-07	1.68975e-06
Mrpl9	mitochondrial ribosomal protein L9	346	94245088	94250120	Tdrkh	tudor and KH domain containing protein	422	94213481	94221843	0.798793	0.861059	NA	NA	0	0	3.83091e-09	5.0623e-08
Tuft1	tuftelin 1	-460	94463096	94463413	Tdrkh	tudor and KH domain containing protein	422	94213481	94221843	0.514133	0.777646	0.0450815	0.218787	5.21805e-15	1.30708e-13	0.000872865	0.00602977
Psmb4	proteasome (prosome, macropain) subunit, beta type 4	-1978	94688321	94697395	Tdrkh	tudor and KH domain containing protein	422	94213481	94221843	2.33147e-15	5.06163e-13	0.00737298	0.0506279	4.79394e-13	1.05851e-11	8.59882e-09	1.10411e-07
Zfp687	zinc finger protein 687	-12222	94830917	94831848	Tdrkh	tudor and KH domain containing protein	422	94213481	94221843	0.0246387	0.203613	0.405855	0.613385	0.000173567	0.0016199	0	0
Psmd4	proteasome (prosome, macropain) 26S subunit, non-ATPase, 4	-20475	94864436	94869587	Tdrkh	tudor and KH domain containing protein	422	94213481	94221843	0.704394	0.838038	0.0135901	0.0848091	0.000924424	0.00765254	8.35736e-09	1.07471e-07
Vps72	vacuolar protein sorting 72 (yeast)	-1678	94912619	94913953	Tdrkh	tudor and KH domain containing protein	422	94213481	94221843	0.81633	0.865068	0.494681	0.643346	1.30288e-07	1.82489e-06	4.45755e-13	7.93082e-12
Setdb1	SET domain, bifurcated 1	-4102	95164383	95166069	Tdrkh	tudor and KH domain containing protein	422	94213481	94221843	0.843954	0.870751	0.652192	0.703251	3.60974e-05	0.000372727	9.65705e-07	1.01079e-05
9130204L05Rik	RIKEN cDNA 9130204L05 gene	-271941	91165618	91167718	Tdrkh	tudor and KH domain containing protein	9085	94224727	94227923	0.0852305	0.416421	0.0761344	0.317465	0	0	0.00802899	0.0451914
Lce1a2	late cornified envelope 1A2	-717	92473924	92475985	Tdrkh	tudor and KH domain containing protein	9085	94224727	94227923	0.924264	0.871198	NA	NA	0.0024063	0.0183776	6.66134e-16	1.42034e-14
S100a11	S100 calcium binding protein A11 (calgizzarin)	-13118	93310241	93312359	Tdrkh	tudor and KH domain containing protein	9085	94224727	94227923	0.824138	0.866533	NA	NA	0	0	0	0
S100a10	S100 calcium binding protein A10 (calpactin)	27881	93386069	93387772	Tdrkh	tudor and KH domain containing protein	9085	94224727	94227923	0.643979	0.821571	0.783637	0.751861	7.90634e-06	8.98823e-05	0.00335117	0.0206505
Celf3	CUGBP, Elav-like family member 3	880	94277645	94297403	Tdrkh	tudor and KH domain containing protein	9085	94224727	94227923	0.901575	0.871198	0.587474	0.677823	4.33526e-09	6.9869e-08	6.21975e-05	0.000514239
Snx27	sorting nexin family member 27	17889	94365314	94372185	Tdrkh	tudor and KH domain containing protein	9085	94224727	94227923	0.896183	0.871198	0.496232	0.644006	1.11022e-16	3.04727e-15	8.38147e-07	8.83932e-06
Cgn	cingulin	-3817	94593996	94594513	Tdrkh	tudor and KH domain containing protein	9085	94224727	94227923	0.995009	0.871198	0.403869	0.612865	1.17942e-05	0.000130523	9.52238e-13	1.65193e-11
Pi4kb	phosphatidylinositol 4-kinase, catalytic, beta polypeptide	2285	94780220	94781656	Tdrkh	tudor and KH domain containing protein	9085	94224727	94227923	0.691668	0.835008	NA	NA	0	0	1.9403e-06	1.9641e-05
Pi4kb	phosphatidylinositol 4-kinase, catalytic, beta polypeptide	6781	94785248	94785620	Tdrkh	tudor and KH domain containing protein	9085	94224727	94227923	0.508681	0.775434	0.774108	0.748546	0.0025753	0.0195059	0.00533202	0.0314621
Pi4kb	phosphatidylinositol 4-kinase, catalytic, beta polypeptide	12608	94788113	94794409	Tdrkh	tudor and KH domain containing protein	9085	94224727	94227923	1.20193e-08	9.19273e-07	0.00139467	0.0116291	0.00112151	0.00913646	1.11022e-16	2.44215e-15
Mir7013	microRNA mir-7013	-8171	94796162	94803677	Tdrkh	tudor and KH domain containing protein	9085	94224727	94227923	0.000306008	0.00716798	NA	NA	0.000190907	0.00177136	0	0
Tnfaip8l2	tumor necrosis factor, alpha-induced protein 8-like 2	-7245	94952337	94954717	Tdrkh	tudor and KH domain containing protein	9085	94224727	94227923	0.938911	0.871198	1.90227e-06	2.71864e-05	2.63843e-11	5.15634e-10	1.3981e-12	2.39361e-11
Setdb1	SET domain, bifurcated 1	1507	95158530	95160704	Tdrkh	tudor and KH domain containing protein	9085	94224727	94227923	0.993848	0.871198	0.995461	0.782093	4.41092e-13	9.76874e-12	0	0
Nup210l	nucleoporin 210-like	-3994	89900000	89908120	Oaz3	ornithine decarboxylase antizyme 3	3711	94232733	94240991	0.835483	0.868775	0.414144	0.615872	3.6119e-06	4.25373e-05	6.76126e-14	1.27174e-12
Smcp	sperm mitochondria-associated cysteine-rich protein	-13965	92405170	92408653	Oaz3	ornithine decarboxylase antizyme 3	3711	94232733	94240991	0.339598	0.699851	0.875419	0.781481	1.88738e-15	4.85024e-14	7.50194e-10	1.05301e-08
Tdpoz2	TD and POZ domain containing 2	46919	93407849	93411530	Oaz3	ornithine decarboxylase antizyme 3	3711	94232733	94240991	0.682603	0.83238	0.328797	0.586124	2.78404e-05	0.00029274	2.61187e-05	0.00022802
Tdpoz2	TD and POZ domain containing 2	44588	93411692	93412349	Oaz3	ornithine decarboxylase antizyme 3	3711	94232733	94240991	0.941435	0.871198	0.813225	0.762526	0.00384399	0.028015	1.05372e-07	1.22821e-06
Pogz	pogo transposable element with ZNF domain	-3666	94637243	94638404	Oaz3	ornithine decarboxylase antizyme 3	3711	94232733	94240991	1.39468e-06	6.92492e-05	1.64702e-12	5.09861e-11	0	0	0	0
Sema6c	sema domain, transmembrane domain (TM), and cytoplasmic domain, (semaphorin) 6C	-4623	94959055	94960384	Oaz3	ornithine decarboxylase antizyme 3	3711	94232733	94240991	0.252756	0.64119	0.0197372	0.115185	0.00102528	0.00840403	2.71794e-12	4.55194e-11
Gm16740	predicted gene, 16740	-12587	95005568	95012016	Oaz3	ornithine decarboxylase antizyme 3	3711	94232733	94240991	0.0410348	0.280681	5.69553e-05	0.000633613	8.89277e-05	0.000864704	0	0
S100a10	S100 calcium binding protein A10 (calpactin)	44469	93401975	93405042	Mrpl9	mitochondrial ribosomal protein L9	-2357	94244716	94245087	0.635428	0.818677	0.994086	0.782093	3.92352e-05	0.000403085	0	0
Rorc	RAR-related orphan receptor gamma	2537	94180092	94187690	Mrpl9	mitochondrial ribosomal protein L9	-2357	94244716	94245087	0.456375	0.754909	NA	NA	0.00107006	0.00874378	0.000141761	0.0011145
Cdc42se1	CDC42 small effector 1	37	95031977	95033827	Mrpl9	mitochondrial ribosomal protein L9	-2357	94244716	94245087	0.645827	0.822008	0.460098	0.631532	0	0	0.00354545	0.0217791
Gatad2b	GATA zinc finger domain containing 2B	-7949	90137216	90138038	Mrpl9	mitochondrial ribosomal protein L9	4451	94250121	94253297	0.624459	0.815218	0.560547	0.667683	0.00126158	0.0101863	0.00340074	0.0209379
S100a11	S100 calcium binding protein A11 (calgizzarin)	7802	93331980	93332461	Mrpl9	mitochondrial ribosomal protein L9	4451	94250121	94253297	0.00870831	0.0999976	NA	NA	0.00402227	0.0292144	0	0
Rorc	RAR-related orphan receptor gamma	10354	94189540	94193876	Mrpl9	mitochondrial ribosomal protein L9	4451	94250121	94253297	0.563033	0.794801	0.500144	0.645913	7.08902e-07	9.11516e-06	0	0
Snx27	sorting nexin family member 27	17889	94365314	94372185	Mrpl9	mitochondrial ribosomal protein L9	4451	94250121	94253297	0.317224	0.685999	0.0847441	0.341105	1.02061e-11	2.04999e-10	0.000687812	0.00483589
Pogz	pogo transposable element with ZNF domain	-3666	94637243	94638404	Mrpl9	mitochondrial ribosomal protein L9	4451	94250121	94253297	4.71292e-06	0.000204636	1.73195e-14	6.69896e-13	1.17338e-09	1.98067e-08	0.00035766	0.00262874
Psmb4	proteasome (prosome, macropain) subunit, beta type 4	12595	94677696	94678875	Mrpl9	mitochondrial ribosomal protein L9	4451	94250121	94253297	0.00898022	0.101954	2.05933e-06	2.92245e-05	0	0	2.33937e-06	2.34274e-05
S100a2	S100 calcium binding protein A2	-23863	90370241	90370371	Mrpl9	mitochondrial ribosomal protein L9	14491	94257578	94265921	0.00335388	0.0490443	0.000178698	0.0018137	0	0	2.97392e-06	2.93658e-05
Pglyrp4	peptidoglycan recognition protein 4	400	90529765	90532691	Mrpl9	mitochondrial ribosomal protein L9	14491	94257578	94265921	0.640389	0.820351	0.75735	0.74186	1.77636e-14	4.29711e-13	1.00437e-07	1.17419e-06
Prr9	proline rich 9	14155	91913660	91913769	Mrpl9	mitochondrial ribosomal protein L9	14491	94257578	94265921	0	0	0.00753216	0.0515526	0	0	0	0
Crnn	cornulin	-21695	92926647	92927381	Mrpl9	mitochondrial ribosomal protein L9	14491	94257578	94265921	0.00482188	0.0644722	0.138132	0.449305	0.00164165	0.0129724	3.21965e-15	6.60672e-14
Crnn	cornulin	-19088	92928281	92930961	Mrpl9	mitochondrial ribosomal protein L9	14491	94257578	94265921	1.52552e-07	9.41359e-06	0.193523	0.515992	2.88085e-06	3.44361e-05	0	0
Crnn	cornulin	-3952	92942150	92947364	Mrpl9	mitochondrial ribosomal protein L9	14491	94257578	94265921	0.109911	0.470253	0.0464923	0.223754	0	0	0	0
Gatad2b	GATA zinc finger domain containing 2B	8683	90154136	90154383	Riiad1	regulatory subunit of type II PKA R-subunit (RIIa) domain containing 1	6325	94269685	94272691	0.634506	0.818489	0.521095	0.652448	0.000495018	0.00430672	0.00166885	0.0109776
Flg2	filaggrin family member 2	-7856	92993017	92993661	Riiad1	regulatory subunit of type II PKA R-subunit (RIIa) domain containing 1	6325	94269685	94272691	0.3277	0.692415	0.241108	0.548758	0.000572382	0.0049157	1.21465e-06	1.2552e-05
S100a11	S100 calcium binding protein A11 (calgizzarin)	7802	93331980	93332461	Riiad1	regulatory subunit of type II PKA R-subunit (RIIa) domain containing 1	6325	94269685	94272691	0.868571	0.871198	NA	NA	1.59849e-07	2.21693e-06	0	0
S100a10	S100 calcium binding protein A10 (calpactin)	27881	93386069	93387772	Riiad1	regulatory subunit of type II PKA R-subunit (RIIa) domain containing 1	6325	94269685	94272691	0.27591	0.658282	NA	NA	0.00180761	0.0141891	0	0
Them5	thioesterase superfamily member 5	8244	94152912	94155619	Riiad1	regulatory subunit of type II PKA R-subunit (RIIa) domain containing 1	6325	94269685	94272691	0.999845	0.871198	0.459569	0.631256	0.00041086	0.00362002	0	0
Rorc	RAR-related orphan receptor gamma	10354	94189540	94193876	Riiad1	regulatory subunit of type II PKA R-subunit (RIIa) domain containing 1	6325	94269685	94272691	0.423093	0.740414	0.059688	0.268412	7.86174e-06	8.94029e-05	0	0
Celf3	CUGBP, Elav-like family member 3	29490	94313432	94318837	Riiad1	regulatory subunit of type II PKA R-subunit (RIIa) domain containing 1	6325	94269685	94272691	0.155132	0.540445	0.000375337	0.00353636	6.42396e-05	0.000639558	4.48481e-08	5.3968e-07
Tmod4	tropomodulin 4	3788	94932053	94932396	Riiad1	regulatory subunit of type II PKA R-subunit (RIIa) domain containing 1	6325	94269685	94272691	0.453383	0.753589	0.419405	0.617754	1.91232e-05	0.000205736	1.47003e-05	0.000132579
Ivl	involucrin	-953	92378027	92379194	Celf3	CUGBP, Elav-like family member 3	11033	94297404	94297950	0.8511	0.871198	1.40001e-10	3.48936e-09	0	0	0	0
Crnn	cornulin	9450	92956534	92959785	Celf3	CUGBP, Elav-like family member 3	11033	94297404	94297950	0.530919	0.78353	0.999991	0.782093	0	0	6.9928e-08	8.28979e-07
Flg2	filaggrin family member 2	-21581	92979539	92979690	Celf3	CUGBP, Elav-like family member 3	11033	94297404	94297950	0.463812	0.757774	NA	NA	8.56273e-07	1.08504e-05	5.39568e-14	1.02068e-12
Anxa9	annexin A9	5122	95104444	95106765	Celf3	CUGBP, Elav-like family member 3	24814	94310533	94312384	0.0547758	0.332043	8.60384e-07	1.29959e-05	0.00236727	0.0181153	4.44089e-16	9.56356e-15
Ivl	involucrin	767	92376687	92377093	Celf3	CUGBP, Elav-like family member 3	40264	94323802	94330014	0.780417	0.857168	0.00631174	0.0443429	5.59552e-14	1.31797e-12	0	0
Crct1	cysteine-rich C-terminal 1	723	92818140	92819630	Celf3	CUGBP, Elav-like family member 3	40264	94323802	94330014	0.789087	0.859307	6.42864e-12	1.86901e-10	0.000158994	0.00149262	2.85327e-14	5.50126e-13
Tchh	trichohyalin	-2132	93240815	93247426	Celf3	CUGBP, Elav-like family member 3	40264	94323802	94330014	0.143729	0.525651	NA	NA	6.16628e-05	0.000615239	2.01121e-11	3.18512e-10
S100a10	S100 calcium binding protein A10 (calpactin)	30995	93388807	93391262	Celf3	CUGBP, Elav-like family member 3	40264	94323802	94330014	0.150197	0.534259	5.55112e-16	2.44997e-14	0	0	0.000409745	0.00298659
Celf3	CUGBP, Elav-like family member 3	29490	94313432	94318837	Celf3	CUGBP, Elav-like family member 3	40264	94323802	94330014	0.779885	0.857081	0.119458	0.41912	0.00138134	0.0110535	0.00752031	0.0426738
Rfx5	regulatory factor X, 5 (influences HLA class II expression)	-3242	94754806	94756585	Celf3	CUGBP, Elav-like family member 3	40264	94323802	94330014	0.0101569	0.111319	3.64546e-10	8.62384e-09	0	0	0.000657501	0.00463943
Psmd4	proteasome (prosome, macropain) 26S subunit, non-ATPase, 4	-20475	94864436	94869587	Celf3	CUGBP, Elav-like family member 3	40264	94323802	94330014	0.98192	0.871198	0.000504341	0.00462579	0	0	0	0
Gm16740	predicted gene, 16740	-12587	95005568	95012016	Celf3	CUGBP, Elav-like family member 3	40264	94323802	94330014	0.0156746	0.150373	2.22045e-16	1.01229e-14	0	0	2.15684e-11	3.40824e-10
Prune	prune homolog (Drosophila)	7145	95067074	95090633	Celf3	CUGBP, Elav-like family member 3	40264	94323802	94330014	0.512641	0.776957	0.000445913	0.00413681	2.56183e-11	5.01664e-10	1.35171e-07	1.55535e-06
Lor	loricrin	-11930	91897650	91900339	Celf3	CUGBP, Elav-like family member 3	47008	94332960	94334344	2.23233e-12	3.12776e-10	2.28249e-07	3.77051e-06	4.24889e-11	8.1379e-10	0	0
Gm16740	predicted gene, 16740	-24186	94996373	94998014	Celf3	CUGBP, Elav-like family member 3	47008	94332960	94334344	0.871263	0.871198	0.781114	0.750873	5.1303e-05	0.000517645	0.00566122	0.0332225
S100a10	S100 calcium binding protein A10 (calpactin)	38447	93397292	93397681	Snx27	sorting nexin family member 27	48679	94336601	94339317	0.650663	0.82352	1.90081e-06	2.71729e-05	0.00131905	0.0106059	0.000235427	0.00178202
Them5	thioesterase superfamily member 5	8244	94152912	94155619	Snx27	sorting nexin family member 27	48679	94336601	94339317	0.53139	0.783649	0.303992	0.576616	0	0	0	0
Rorc	RAR-related orphan receptor gamma	10354	94189540	94193876	Snx27	sorting nexin family member 27	48679	94336601	94339317	0.201503	0.595752	0.0211524	0.121657	2.55351e-15	6.49388e-14	0	0
Oaz3	ornithine decarboxylase antizyme 3	10245	94227924	94232732	Snx27	sorting nexin family member 27	48679	94336601	94339317	0.0987605	0.447829	0.0219734	0.125409	0.00196476	0.0153146	0.000375096	0.00275032
Celf3	CUGBP, Elav-like family member 3	29490	94313432	94318837	Snx27	sorting nexin family member 27	48679	94336601	94339317	0.0301766	0.232184	6.23903e-08	1.11814e-06	2.60093e-07	3.53245e-06	5.47852e-11	8.45257e-10
Pogz	pogo transposable element with ZNF domain	-3666	94637243	94638404	Snx27	sorting nexin family member 27	48679	94336601	94339317	7.61975e-06	0.000311389	0	0	0	0	0.000525108	0.00376568
Pogz	pogo transposable element with ZNF domain	2339	94643285	94644371	Snx27	sorting nexin family member 27	48679	94336601	94339317	3.50378e-05	0.00116699	NA	NA	0.00580664	0.0405958	0	0
Pi4kb	phosphatidylinositol 4-kinase, catalytic, beta polypeptide	2285	94780220	94781656	Snx27	sorting nexin family member 27	48679	94336601	94339317	0.00919686	0.103666	0.00952012	0.0629459	0.000120793	0.00115799	0.00151201	0.0100178
Rptn	repetin	9120	93204545	93208937	Snx27	sorting nexin family member 27	39157	94345783	94349180	0.0989689	0.448335	0.293071	0.573039	6.24945e-13	1.37081e-11	0	0
Rorc	RAR-related orphan receptor gamma	10354	94189540	94193876	Snx27	sorting nexin family member 27	39157	94345783	94349180	0.475028	0.762433	0.155324	0.474212	1.11022e-16	3.04727e-15	3.60207e-08	4.37118e-07
Oaz3	ornithine decarboxylase antizyme 3	10245	94227924	94232732	Snx27	sorting nexin family member 27	39157	94345783	94349180	0.120112	0.488932	0.184821	0.507686	0.00138476	0.0110784	0	0
Psmb4	proteasome (prosome, macropain) subunit, beta type 4	-22980	94710580	94717141	Snx27	sorting nexin family member 27	39157	94345783	94349180	8.10646e-05	0.00237626	NA	NA	0	0	6.68961e-10	9.42671e-09
S100a11	S100 calcium binding protein A11 (calgizzarin)	7802	93331980	93332461	Snx27	sorting nexin family member 27	23713	94360538	94365313	0.0513327	0.319936	NA	NA	1.4951e-07	2.0814e-06	1.34904e-05	0.000122282
Cgn	cingulin	-19753	94607219	94613162	Snx27	sorting nexin family member 27	23713	94360538	94365313	0.0338894	0.249974	0.0441525	0.215368	0	0	6.05206e-06	5.74693e-05
Crnn	cornulin	-21695	92926647	92927381	Snx27	sorting nexin family member 27	-1455	94383558	94392629	0.0119632	0.124823	1.25882e-08	2.47453e-07	4.48235e-10	7.85527e-09	9.92511e-07	1.03784e-05
Oaz3	ornithine decarboxylase antizyme 3	-2280	94240992	94244715	Snx27	sorting nexin family member 27	-1455	94383558	94392629	0.274276	0.657078	0.000644451	0.00578667	5.14866e-12	1.05909e-10	0.00190799	0.0124104
Pogz	pogo transposable element with ZNF domain	-3666	94637243	94638404	Snx27	sorting nexin family member 27	-1455	94383558	94392629	0.108466	0.467889	2.58928e-07	4.24397e-06	0	0	1.43455e-06	1.4687e-05
Cgn	cingulin	4267	94585672	94586669	Snx27	sorting nexin family member 27	-17349	94398528	94409447	0.000609808	0.0125587	NA	NA	0.000148518	0.00140288	2.83962e-12	4.74834e-11
Rps27rt	ribosomal protein S27, retrogene	54701	89962392	89963344	Tuft1	tuftelin 1	35513	94426954	94427609	0.723129	0.843024	0.532213	0.656761	7.32747e-15	1.81565e-13	1.25683e-10	1.89237e-09
Snapin	SNAP-associated protein	-1099	90292782	90299286	Tuft1	tuftelin 1	35513	94426954	94427609	5.47403e-05	0.00170471	6.31273e-13	2.03699e-11	1.23272e-07	1.72992e-06	0.00715372	0.0408086
Chtop	chromatin target of PRMT1	-1859	90314089	90316469	Tuft1	tuftelin 1	35513	94426954	94427609	0.0129245	0.131608	6.74081e-05	0.000740217	2.44721e-05	0.000259704	6.15803e-06	5.84369e-05
S100a6	S100 calcium binding protein A6 (calcyclin)	6698	90422210	90424819	Tuft1	tuftelin 1	35513	94426954	94427609	0.000305547	0.0071592	0	0	0	0	0	0
Lelp1	late cornified envelope-like proline-rich 1	2183	91944123	91944864	Tuft1	tuftelin 1	35513	94426954	94427609	0.315566	0.684874	0.610835	0.686483	0.00371019	0.0271384	0	0
Ivl	involucrin	-953	92378027	92379194	Tuft1	tuftelin 1	35513	94426954	94427609	0.560867	0.794134	0.325636	0.584821	0	0	3.27387e-09	4.36202e-08
S100a11	S100 calcium binding protein A11 (calgizzarin)	7802	93331980	93332461	Tuft1	tuftelin 1	35513	94426954	94427609	0.000319898	0.00743071	0.717703	0.727961	0	0	4.67915e-07	5.06364e-06
Pogz	pogo transposable element with ZNF domain	-3666	94637243	94638404	Tuft1	tuftelin 1	35513	94426954	94427609	0.000131783	0.00355899	2.69573e-12	8.13431e-11	1.85366e-10	3.3692e-09	0	0
Tdpoz3	TD and POZ domain containing 3	-9322	93620377	93620864	Tuft1	tuftelin 1	8640	94454012	94454296	0.453196	0.753489	0.00226498	0.0179519	2.06442e-08	3.1448e-07	0.000694993	0.00488399
Crnn	cornulin	-19088	92928281	92930961	BC021767	cingulin pseudogene	1957	94468048	94470187	0.84617	0.871198	NA	NA	0.000939382	0.00776761	4.64527e-09	6.09728e-08
Ivl	involucrin	-953	92378027	92379194	Selenbp2	selenium binding protein 2	26698	94523769	94524618	0.439993	0.747869	0.187919	0.510721	0.00140151	0.0112051	0.00221539	0.0142316
Lce1a2	late cornified envelope 1A2	-717	92473924	92475985	Selenbp2	selenium binding protein 2	26698	94523769	94524618	0.274592	0.657244	0.404718	0.613056	2.9252e-06	3.49208e-05	4.01569e-08	4.85262e-07
Tdpoz2	TD and POZ domain containing 2	44588	93411692	93412349	Selenbp2	selenium binding protein 2	26698	94523769	94524618	0.221358	0.614957	0.057665	0.261869	3.2051e-12	6.74029e-11	8.82868e-06	8.21711e-05
Setdb1	SET domain, bifurcated 1	1507	95158530	95160704	Selenbp2	selenium binding protein 2	26698	94523769	94524618	0	0	NA	NA	0	0	0	0
Pglyrp3	peptidoglycan recognition protein 3	-15812	91802278	91803109	Cgn	cingulin	15631	94573683	94575930	0.246851	0.636972	4.18443e-13	1.37901e-11	0	0	1.16573e-14	2.30219e-13
Cgn	cingulin	14005	94575931	94576934	Cgn	cingulin	15631	94573683	94575930	0.000185382	0.00472475	1.08618e-08	2.15613e-07	0.00628997	0.0436175	3.56343e-06	3.48514e-05
Pogz	pogo transposable element with ZNF domain	-3666	94637243	94638404	Cgn	cingulin	1476	94586753	94591170	0.217321	0.611493	0.0538628	0.249257	5.74773e-05	0.000575826	2.49134e-13	4.51079e-12
Sema6c	sema domain, transmembrane domain (TM), and cytoplasmic domain, (semaphorin) 6C	-4623	94959055	94960384	Cgn	cingulin	1476	94586753	94591170	0.870021	0.871198	0.569794	0.671022	0.000473459	0.00413374	0.000150919	0.00118115
Gm16740	predicted gene, 16740	-12587	95005568	95012016	Cgn	cingulin	1476	94586753	94591170	0.228775	0.621939	0.0973103	0.371028	0	0	4.98949e-08	5.98406e-07
Gm4858	predicted gene 4858	-17563	92854621	92855744	Cgn	cingulin	-5013	94594514	94596387	0.478464	0.763917	0.426558	0.619295	3.56529e-05	0.000368656	3.26628e-13	5.87194e-12
Rptn	repetin	-7581	93187001	93193079	Cgn	cingulin	-5013	94594514	94596387	0.77684	0.856385	5.44135e-05	0.000607651	6.22077e-05	0.000620339	0	0
Mir7012	microRNA mir-7012	15308	90084423	90094335	Cgn	cingulin	-13773	94601267	94607154	0.040005	0.276404	NA	NA	1.53733e-09	2.56902e-08	2.92479e-08	3.5836e-07
Sprr2g	small proline-rich protein 2G	-2402	92174698	92176172	Cgn	cingulin	-13773	94601267	94607154	0.363058	0.711914	NA	NA	6.81428e-07	8.79006e-06	0	0
Them5	thioesterase superfamily member 5	8244	94152912	94155619	Cgn	cingulin	-13773	94601267	94607154	0.00296705	0.0446808	1.26232e-05	0.00015679	0	0	0	0
Oaz3	ornithine decarboxylase antizyme 3	-2280	94240992	94244715	Cgn	cingulin	-13773	94601267	94607154	0.0115769	0.121829	NA	NA	5.24225e-06	6.08014e-05	2.06976e-07	2.32751e-06
Celf3	CUGBP, Elav-like family member 3	29490	94313432	94318837	Cgn	cingulin	-13773	94601267	94607154	0.0304528	0.233703	5.12923e-14	1.89204e-12	4.00882e-10	7.05913e-09	1.30914e-09	1.80004e-08
Psmb4	proteasome (prosome, macropain) subunit, beta type 4	-1978	94688321	94697395	Cgn	cingulin	-13773	94601267	94607154	0.886968	0.871198	NA	NA	0.00225612	0.0173352	2.06273e-11	3.26431e-10
Pglyrp3	peptidoglycan recognition protein 3	-42541	91772470	91779459	Pogz	pogo transposable element with ZNF domain	-4960	94635816	94637242	0.703748	0.837732	1.02093e-07	1.77521e-06	1.05501e-09	1.79157e-08	5.02722e-10	7.18041e-09
Sprr2a1	small proline-rich protein 2A1	-18718	92000846	92001232	Pogz	pogo transposable element with ZNF domain	-4960	94635816	94637242	0.951415	0.871198	NA	NA	0.00641824	0.0444231	0	0
Sprr2g	small proline-rich protein 2G	-2402	92174698	92176172	Pogz	pogo transposable element with ZNF domain	-4960	94635816	94637242	0.842885	0.87063	1.76559e-08	3.41078e-07	0.00049782	0.00432495	0.000120379	0.000957259
Rptn	repetin	9120	93204545	93208937	Pogz	pogo transposable element with ZNF domain	-4960	94635816	94637242	0.177667	0.569757	0.00236091	0.0186213	0	0	1.34337e-14	2.63849e-13
S100a11	S100 calcium binding protein A11 (calgizzarin)	-4543	93317982	93321768	Pogz	pogo transposable element with ZNF domain	-4960	94635816	94637242	0.00231002	0.0367937	NA	NA	0	0	0	0
Oaz3	ornithine decarboxylase antizyme 3	10245	94227924	94232732	Pogz	pogo transposable element with ZNF domain	-4960	94635816	94637242	0.000305269	0.00715469	0	0	0	0	0	0
Celf3	CUGBP, Elav-like family member 3	29490	94313432	94318837	Pogz	pogo transposable element with ZNF domain	-4960	94635816	94637242	0.127454	0.501481	6.66134e-15	2.67086e-13	0.000379518	0.00336651	6.83897e-14	1.2858e-12
Pogz	pogo transposable element with ZNF domain	-3666	94637243	94638404	Pogz	pogo transposable element with ZNF domain	-4960	94635816	94637242	4.51358e-05	0.00144766	0	0	7.06378e-07	9.08589e-06	3.01279e-05	0.000260854
Nup210l	nucleoporin 210-like	-3994	89900000	89908120	Pogz	pogo transposable element with ZNF domain	-2494	94638405	94639586	0.693981	0.835572	0.694486	0.719911	0.00130303	0.0104909	0.000281856	0.00210498
Crnn	cornulin	-27328	92921210	92921553	Pogz	pogo transposable element with ZNF domain	-2494	94638405	94639586	0.9501	0.871198	3.43349e-07	5.52601e-06	9.22676e-07	1.16636e-05	0.00276311	0.0173898
Crnn	cornulin	-19088	92928281	92930961	Pogz	pogo transposable element with ZNF domain	-2494	94638405	94639586	0.186956	0.580647	0.226057	0.538858	2.28806e-12	4.86122e-11	1.30299e-09	1.79216e-08
S100a10	S100 calcium binding protein A10 (calpactin)	27881	93386069	93387772	Pogz	pogo transposable element with ZNF domain	-2494	94638405	94639586	0.883813	0.871198	NA	NA	6.71663e-12	1.36706e-10	6.65157e-09	8.61785e-08
Rorc	RAR-related orphan receptor gamma	10354	94189540	94193876	Pogz	pogo transposable element with ZNF domain	-2494	94638405	94639586	0.00045971	0.00994408	0.000294147	0.00283752	1.58762e-14	3.85325e-13	3.48495e-06	3.41148e-05
Pogz	pogo transposable element with ZNF domain	-3666	94637243	94638404	Pogz	pogo transposable element with ZNF domain	-2494	94638405	94639586	0.00022771	0.00563043	0	0	8.75674e-09	1.37858e-07	8.69118e-07	9.15026e-06
Rps27rt	ribosomal protein S27, retrogene	42193	89974597	89976155	Pogz	pogo transposable element with ZNF domain	6000	94647094	94647885	9.19863e-05	0.00262464	0.0578077	0.262335	0.00554717	0.0389823	0.00843984	0.0472386
Pglyrp3	peptidoglycan recognition protein 3	-15812	91802278	91803109	Pogz	pogo transposable element with ZNF domain	6000	94647094	94647885	0.443751	0.749466	4.54081e-14	1.68682e-12	0.00243015	0.0185327	0	0
Hrnr	hornerin	24648	93147087	93149552	Psmb4	proteasome (prosome, macropain) subunit, beta type 4	21825	94667415	94670695	0.468908	0.759574	NA	NA	3.84765e-10	6.78835e-09	1.40822e-06	1.44311e-05
Oaz3	ornithine decarboxylase antizyme 3	10245	94227924	94232732	Psmb4	proteasome (prosome, macropain) subunit, beta type 4	9359	94680100	94682943	0.00212639	0.0344615	2.53102e-07	4.15236e-06	6.14665e-10	1.06398e-08	3.7054e-09	4.90095e-08
Gatad2b	GATA zinc finger domain containing 2B	8683	90154136	90154383	Psmb4	proteasome (prosome, macropain) subunit, beta type 4	2644	94688152	94688320	0.119183	0.487108	0.444559	0.626037	0.000505426	0.00438376	2.4965e-06	2.4943e-05
Lor	loricrin	19833	91865920	91868542	Psmb4	proteasome (prosome, macropain) subunit, beta type 4	2644	94688152	94688320	0.85484	0.871198	1.39342e-05	0.000171894	0.0043939	0.0316598	6.36346e-06	6.0214e-05
Sprr2e	small proline-rich protein 2E	-1339	92153701	92155751	Psmb4	proteasome (prosome, macropain) subunit, beta type 4	2644	94688152	94688320	0.0140238	0.139562	0	0	2.88658e-15	7.30546e-14	0	0
Crnn	cornulin	-19088	92928281	92930961	Psmb4	proteasome (prosome, macropain) subunit, beta type 4	-6996	94697396	94698356	8.68491e-05	0.00250877	0.880569	0.782093	6.57285e-12	1.33928e-10	4.47945e-11	6.94312e-10
Oaz3	ornithine decarboxylase antizyme 3	-2280	94240992	94244715	Psmb4	proteasome (prosome, macropain) subunit, beta type 4	-15703	94702587	94710579	0.124595	0.497046	3.10846e-06	4.27175e-05	0.000942726	0.00779174	1.39411e-05	0.000126181
Pi4kb	phosphatidylinositol 4-kinase, catalytic, beta polypeptide	12608	94788113	94794409	Psmb4	proteasome (prosome, macropain) subunit, beta type 4	-15703	94702587	94710579	0.00412595	0.0575291	1.99736e-11	5.4597e-10	0.00229543	0.0176041	0	0
Slc27a3	solute carrier family 27 (fatty acid transporter), member 3	-15452	90204778	90213824	Selenbp1	selenium binding protein 1	-19772	94717142	94717325	0.959922	0.871198	0.702093	0.722273	6.08402e-14	1.43028e-12	2.9785e-05	0.000258092
Npr1	natriuretic peptide receptor 1	475	90266498	90272128	Selenbp1	selenium binding protein 1	-19772	94717142	94717325	0.0104647	0.113536	0.00222287	0.0176661	6.3336e-12	1.29269e-10	0.00287562	0.0180032
Crct1	cysteine-rich C-terminal 1	723	92818140	92819630	Selenbp1	selenium binding protein 1	-19772	94717142	94717325	0.32687	0.691885	1.18318e-06	1.74946e-05	0	0	0	0
Celf3	CUGBP, Elav-like family member 3	880	94277645	94297403	Selenbp1	selenium binding protein 1	-19772	94717142	94717325	0.00490979	0.0653431	0.000690104	0.00614308	0	0	1.14917e-06	1.19068e-05
Snx27	sorting nexin family member 27	46545	94339318	94340868	Selenbp1	selenium binding protein 1	-19772	94717142	94717325	0.23651	0.628383	0.0240307	0.134407	0.00216171	0.0166692	3.86475e-08	4.68203e-07
Rfx5	regulatory factor X, 5 (influences HLA class II expression)	-3242	94754806	94756585	Selenbp1	selenium binding protein 1	-19772	94717142	94717325	0.172893	0.564266	0.56399	0.668572	3.33067e-16	8.89564e-15	1.03129e-05	9.51406e-05
Mir7013	microRNA mir-7013	-8171	94796162	94803677	Selenbp1	selenium binding protein 1	-19772	94717142	94717325	0.269288	0.653328	0.0861426	0.344704	5.33592e-07	6.95605e-06	0.000708621	0.00497165
Ivl	involucrin	767	92376687	92377093	Selenbp1	selenium binding protein 1	-17138	94718046	94721689	0.779373	0.856928	0.532967	0.656953	1.18255e-06	1.47808e-05	0	0
Lce3f	late cornified envelope 3F	-10530	92784758	92786479	Selenbp1	selenium binding protein 1	-17138	94718046	94721689	0.00169336	0.0286175	0.0442901	0.215778	0.00118805	0.00963915	4.76699e-10	6.81777e-09
Cgn	cingulin	-8390	94596388	94601266	Selenbp1	selenium binding protein 1	-17138	94718046	94721689	0.440035	0.74788	NA	NA	0.000118203	0.00113463	0.00161417	0.0106504
Zfp687	zinc finger protein 687	-12222	94830917	94831848	Selenbp1	selenium binding protein 1	-17138	94718046	94721689	0.0158618	0.15161	0.0538643	0.249257	0.00331135	0.0244796	4.55191e-15	9.21763e-14
Rorc	RAR-related orphan receptor gamma	10354	94189540	94193876	Rfx5	regulatory factor X, 5 (influences HLA class II expression)	-5804	94751462	94754805	9.33211e-08	6.04027e-06	0.0137881	0.0858118	4.6636e-12	9.63089e-11	3.04101e-09	4.05958e-08
Psmb4	proteasome (prosome, macropain) subunit, beta type 4	-1978	94688321	94697395	Rfx5	regulatory factor X, 5 (influences HLA class II expression)	-5804	94751462	94754805	0.42291	0.740414	0.0149976	0.0921821	7.53079e-07	9.63929e-06	0.000227524	0.00172523
Mir7013	microRNA mir-7013	-8171	94796162	94803677	Rfx5	regulatory factor X, 5 (influences HLA class II expression)	-5804	94751462	94754805	0	0	0.0174661	0.104341	0	0	0	0
Psmd4	proteasome (prosome, macropain) 26S subunit, non-ATPase, 4	6679	94836639	94843075	Rfx5	regulatory factor X, 5 (influences HLA class II expression)	-5804	94751462	94754805	0.39991	0.730081	0.0123206	0.0781781	4.48456e-09	7.21484e-08	2.67618e-05	0.000233378
Gm16740	predicted gene, 16740	-24186	94996373	94998014	Rfx5	regulatory factor X, 5 (influences HLA class II expression)	-5804	94751462	94754805	0.806139	0.862715	0.568226	0.670461	1.4444e-13	3.32739e-12	1.76614e-09	2.40083e-08
Gabpb2	GA repeat binding protein, beta 2	-2759	95022946	95026300	Rfx5	regulatory factor X, 5 (influences HLA class II expression)	-5804	94751462	94754805	0.791944	0.860094	0.0734897	0.309691	2.40711e-05	0.000255671	2.39384e-05	0.000210007
Prune	prune homolog (Drosophila)	7145	95067074	95090633	Rfx5	regulatory factor X, 5 (influences HLA class II expression)	-5804	94751462	94754805	0.688417	0.833976	0.336915	0.588976	0.000473954	0.00413621	0	0
Rorc	RAR-related orphan receptor gamma	10354	94189540	94193876	Rfx5	regulatory factor X, 5 (influences HLA class II expression)	-1230	94756586	94758829	0.145071	0.527393	0.116861	0.414021	0.00205969	0.0159563	0	0
Mir7013	microRNA mir-7013	-8171	94796162	94803677	Rfx5	regulatory factor X, 5 (influences HLA class II expression)	-1230	94756586	94758829	0.346324	0.70354	0.101925	0.381924	1.41772e-06	1.75883e-05	2.43154e-06	2.43109e-05
Sprr2g	small proline-rich protein 2G	-2402	92174698	92176172	Pi4kb	phosphatidylinositol 4-kinase, catalytic, beta polypeptide	-7708	94768907	94772983	0.31009	0.681334	NA	NA	0.00236317	0.0180896	0	0
Ivl	involucrin	-953	92378027	92379194	Pi4kb	phosphatidylinositol 4-kinase, catalytic, beta polypeptide	-7708	94768907	94772983	0.0107779	0.115902	NA	NA	5.5984e-06	6.48092e-05	0	0
Them5	thioesterase superfamily member 5	8244	94152912	94155619	Pi4kb	phosphatidylinositol 4-kinase, catalytic, beta polypeptide	-7708	94768907	94772983	0.382149	0.721694	NA	NA	0	0	5.82627e-05	0.000484496
Mir7013	microRNA mir-7013	-8171	94796162	94803677	Pi4kb	phosphatidylinositol 4-kinase, catalytic, beta polypeptide	-7708	94768907	94772983	0.000640049	0.0130749	NA	NA	0.00463201	0.0331736	1.29683e-10	1.95053e-09
Pglyrp3	peptidoglycan recognition protein 3	15923	91833533	91835324	Pi4kb	phosphatidylinositol 4-kinase, catalytic, beta polypeptide	-4636	94773869	94774166	0.96855	0.871198	0.14671	0.462116	0	0	0.00206799	0.0133504
Rptn	repetin	-7581	93187001	93193079	Pi4kb	phosphatidylinositol 4-kinase, catalytic, beta polypeptide	-4636	94773869	94774166	0.760218	0.852201	NA	NA	1.31006e-14	3.19651e-13	2.74709e-09	3.68778e-08
S100a10	S100 calcium binding protein A10 (calpactin)	27881	93386069	93387772	Pi4kb	phosphatidylinositol 4-kinase, catalytic, beta polypeptide	-4636	94773869	94774166	0.973783	0.871198	NA	NA	8.80996e-05	0.000857334	0	0
Pglyrp3	peptidoglycan recognition protein 3	15923	91833533	91835324	Pi4kb	phosphatidylinositol 4-kinase, catalytic, beta polypeptide	1446	94779979	94780219	2.74848e-08	1.95672e-06	0.0467306	0.224396	1.80137e-10	3.28066e-09	0.00690688	0.0395418
Lce1a2	late cornified envelope 1A2	773	92473352	92473577	Pi4kb	phosphatidylinositol 4-kinase, catalytic, beta polypeptide	1446	94779979	94780219	2.01617e-13	3.30868e-11	0.00490884	0.0355512	0.00265482	0.0200585	2.69034e-07	2.99025e-06
Hrnr	hornerin	29357	93150414	93155642	Pi4kb	phosphatidylinositol 4-kinase, catalytic, beta polypeptide	1446	94779979	94780219	0.00911239	0.102978	0.0751602	0.314275	0.00467711	0.033477	0.000176872	0.00136567
S100a2	S100 calcium binding protein A2	-23863	90370241	90370371	Pi4kb	phosphatidylinositol 4-kinase, catalytic, beta polypeptide	3236	94781657	94782122	1.11022e-16	2.73833e-14	0	0	4.66294e-15	1.17043e-13	8.88178e-16	1.87983e-14
Sema6c	sema domain, transmembrane domain (TM), and cytoplasmic domain, (semaphorin) 6C	-4623	94959055	94960384	Pi4kb	phosphatidylinositol 4-kinase, catalytic, beta polypeptide	3236	94781657	94782122	0.0482742	0.308766	0.465914	0.633255	0	0	3.02839e-08	3.70526e-07
Setdb1	SET domain, bifurcated 1	1507	95158530	95160704	Pi4kb	phosphatidylinositol 4-kinase, catalytic, beta polypeptide	3236	94781657	94782122	0.524294	0.780561	0.675327	0.713087	2.76882e-07	3.74799e-06	5.59319e-09	7.28603e-08
Nup210l	nucleoporin 210-like	3523	89909411	89913744	Pi4kb	phosphatidylinositol 4-kinase, catalytic, beta polypeptide	5683	94783425	94785247	0.351283	0.706247	0.40057	0.61141	0	0	0.00523635	0.0309314
Rorc	RAR-related orphan receptor gamma	10354	94189540	94193876	Pi4kb	phosphatidylinositol 4-kinase, catalytic, beta polypeptide	5683	94783425	94785247	0.275638	0.658093	0.0269088	0.147039	0	0	0.00650727	0.0375132
Celf3	CUGBP, Elav-like family member 3	29490	94313432	94318837	Pi4kb	phosphatidylinositol 4-kinase, catalytic, beta polypeptide	5683	94783425	94785247	0.432379	0.744813	0.206453	0.526059	0.00679845	0.0467373	4.79402e-07	5.18404e-06
Snx27	sorting nexin family member 27	46545	94339318	94340868	Pi4kb	phosphatidylinositol 4-kinase, catalytic, beta polypeptide	5683	94783425	94785247	0.179469	0.572129	1.84719e-12	5.67816e-11	0	0	0.00137858	0.00920735
Psmb4	proteasome (prosome, macropain) subunit, beta type 4	-1978	94688321	94697395	Pi4kb	phosphatidylinositol 4-kinase, catalytic, beta polypeptide	5683	94783425	94785247	0.0986945	0.447651	0.00346513	0.0261474	1.90901e-10	3.46294e-09	0	0
Mir7013	microRNA mir-7013	-8171	94796162	94803677	Pi4kb	phosphatidylinositol 4-kinase, catalytic, beta polypeptide	5683	94783425	94785247	0.1142	0.478297	0.000986065	0.00848869	0.00625836	0.0434394	0.000308959	0.00229467
Sema6c	sema domain, transmembrane domain (TM), and cytoplasmic domain, (semaphorin) 6C	8706	94975443	94978491	Pi4kb	phosphatidylinositol 4-kinase, catalytic, beta polypeptide	5683	94783425	94785247	0.240613	0.632104	9.96089e-07	1.48831e-05	0.000166336	0.00155756	5.39846e-12	8.87564e-11
Crnn	cornulin	-19088	92928281	92930961	Pi4kb	phosphatidylinositol 4-kinase, catalytic, beta polypeptide	8213	94785621	94788112	0.374908	0.717693	NA	NA	0.00523428	0.0370531	9.50503e-05	0.000766594
Hrnr	hornerin	29357	93150414	93155642	Pi4kb	phosphatidylinositol 4-kinase, catalytic, beta polypeptide	8213	94785621	94788112	6.07291e-07	3.2642e-05	NA	NA	0	0	2.09283e-08	2.59523e-07
Ivl	involucrin	35862	92341626	92341965	Mir7013	microRNA mir-7013	-12805	94794410	94796161	0.164936	0.554263	0.203488	0.52389	0.000549022	0.0047328	0.000108568	0.000868231
Ivl	involucrin	-953	92378027	92379194	Mir7013	microRNA mir-7013	-12805	94794410	94796161	0.482433	0.766008	0.756082	0.741309	2.16473e-06	2.6235e-05	1.0441e-07	1.21831e-06
S100a11	S100 calcium binding protein A11 (calgizzarin)	7802	93331980	93332461	Mir7013	microRNA mir-7013	-12805	94794410	94796161	0.310784	0.681944	NA	NA	4.28468e-12	8.88839e-11	0	0
Tdpoz3	TD and POZ domain containing 3	-9322	93620377	93620864	Mir7013	microRNA mir-7013	-12805	94794410	94796161	0.854729	0.871198	0.03522	0.181627	1.05471e-14	2.58896e-13	0.000370152	0.00271731
Oaz3	ornithine decarboxylase antizyme 3	10245	94227924	94232732	Mir7013	microRNA mir-7013	-12805	94794410	94796161	0.860462	0.871198	5.06693e-06	6.73597e-05	0	0	0	0
Psmb4	proteasome (prosome, macropain) subunit, beta type 4	-1978	94688321	94697395	Mir7013	microRNA mir-7013	-12805	94794410	94796161	0.00837728	0.0972005	0.122826	0.425373	1.56966e-07	2.17942e-06	0	0
Sema6c	sema domain, transmembrane domain (TM), and cytoplasmic domain, (semaphorin) 6C	8706	94975443	94978491	Mir7013	microRNA mir-7013	-12805	94794410	94796161	0.152442	0.537113	0.000150952	0.00155309	1.50078e-05	0.000163716	0.000258186	0.0019393
Tdpoz3	TD and POZ domain containing 3	-5463	93621427	93627532	Mir7013	microRNA mir-7013	-2906	94803678	94806691	0.493526	0.770404	NA	NA	0	0	0.0029064	0.0181801
Psmb4	proteasome (prosome, macropain) subunit, beta type 4	-1978	94688321	94697395	Mir7013	microRNA mir-7013	-2906	94803678	94806691	0.654426	0.824475	0.152788	0.470724	0.00500124	0.0355516	1.13793e-11	1.83038e-10
Gm128	predicted gene 128	-2637	95039803	95055534	Mir7013	microRNA mir-7013	-2906	94803678	94806691	0.432744	0.745027	NA	NA	0.000496284	0.00431364	0.000141782	0.0011145
Crnn	cornulin	-19088	92928281	92930961	Zfp687	zinc finger protein 687	-10984	94829372	94830916	0.529621	0.782993	NA	NA	0.000914401	0.0075747	0	0
Rorc	RAR-related orphan receptor gamma	10354	94189540	94193876	Zfp687	zinc finger protein 687	-10984	94829372	94830916	0.610996	0.810493	0.543934	0.6615	0.00288876	0.0216169	9.86002e-08	1.15396e-06
Rfx5	regulatory factor X, 5 (influences HLA class II expression)	-3242	94754806	94756585	Zfp687	zinc finger protein 687	-10984	94829372	94830916	0.208377	0.602884	0.848234	0.773421	0.000460022	0.00402419	0	0
Pglyrp4	peptidoglycan recognition protein 4	110420	90636370	90646127	Psmd4	proteasome (prosome, macropain) 26S subunit, non-ATPase, 4	10064	94836306	94836638	0.399963	0.730086	0	0	7.09379e-07	9.1181e-06	3.9745e-05	0.00033861
Flg2	filaggrin family member 2	-21581	92979539	92979690	Psmd4	proteasome (prosome, macropain) 26S subunit, non-ATPase, 4	10064	94836306	94836638	0.00223176	0.0358555	0.0415472	0.20599	0.000857035	0.00713978	7.83973e-06	7.33934e-05
Rorc	RAR-related orphan receptor gamma	10354	94189540	94193876	Psmd4	proteasome (prosome, macropain) 26S subunit, non-ATPase, 4	10064	94836306	94836638	0.504105	0.77351	0.145327	0.459795	0.00623401	0.0432949	1.38321e-08	1.73827e-07
Gm128	predicted gene 128	-2637	95039803	95055534	Psmd4	proteasome (prosome, macropain) 26S subunit, non-ATPase, 4	2187	94843076	94845622	0.0155977	0.149842	NA	NA	0.00268471	0.0202552	0	0
S100a6	S100 calcium binding protein A6 (calcyclin)	20547	90432718	90442008	Psmd4	proteasome (prosome, macropain) 26S subunit, non-ATPase, 4	-24169	94869588	94871823	0.0207637	0.181866	0	0	0	0	0	0
Them5	thioesterase superfamily member 5	8244	94152912	94155619	Psmd4	proteasome (prosome, macropain) 26S subunit, non-ATPase, 4	-24169	94869588	94871823	0.96062	0.871198	NA	NA	0	0	0	0
Cgn	cingulin	-19753	94607219	94613162	Psmd4	proteasome (prosome, macropain) 26S subunit, non-ATPase, 4	-24169	94869588	94871823	0.230091	0.622776	0.0118714	0.0758458	1.13512e-08	1.76807e-07	6.11404e-06	5.8045e-05
Pi4kb	phosphatidylinositol 4-kinase, catalytic, beta polypeptide	12608	94788113	94794409	Psmd4	proteasome (prosome, macropain) 26S subunit, non-ATPase, 4	-24169	94869588	94871823	0.00977489	0.108091	0.000661337	0.0059211	2.09636e-05	0.000224091	0	0
Tnfaip8l2	tumor necrosis factor, alpha-induced protein 8-like 2	-7245	94952337	94954717	Psmd4	proteasome (prosome, macropain) 26S subunit, non-ATPase, 4	-24169	94869588	94871823	0.017718	0.16341	8.08962e-06	0.000103815	0	0	1.84115e-08	2.29104e-07
Sema6c	sema domain, transmembrane domain (TM), and cytoplasmic domain, (semaphorin) 6C	-4623	94959055	94960384	Psmd4	proteasome (prosome, macropain) 26S subunit, non-ATPase, 4	-24169	94869588	94871823	0.000768632	0.0151665	0	0	0	0	4.74778e-09	6.22048e-08
Sema6c	sema domain, transmembrane domain (TM), and cytoplasmic domain, (semaphorin) 6C	8706	94975443	94978491	Psmd4	proteasome (prosome, macropain) 26S subunit, non-ATPase, 4	-24169	94869588	94871823	0.000170228	0.00442098	4.44089e-15	1.81237e-13	0	0	0	0
Sema6c	sema domain, transmembrane domain (TM), and cytoplasmic domain, (semaphorin) 6C	22712	94987265	94994682	Psmd4	proteasome (prosome, macropain) 26S subunit, non-ATPase, 4	-24169	94869588	94871823	0	0	0.0327131	0.171756	0.00435393	0.0313841	8.1256e-09	1.04598e-07
Sema6c	sema domain, transmembrane domain (TM), and cytoplasmic domain, (semaphorin) 6C	5512	94973350	94974196	Psmd4	proteasome (prosome, macropain) 26S subunit, non-ATPase, 4	-30612	94875506	94878791	0.333827	0.696281	0.00294388	0.0226012	0.00123993	0.0100291	2.49839e-11	3.92635e-10
Sema6c	sema domain, transmembrane domain (TM), and cytoplasmic domain, (semaphorin) 6C	22712	94987265	94994682	Psmd4	proteasome (prosome, macropain) 26S subunit, non-ATPase, 4	-30612	94875506	94878791	0	0	8.0946e-05	0.000876753	1.11276e-09	1.88441e-08	1.50723e-05	0.000135651
Gabpb2	GA repeat binding protein, beta 2	-2759	95022946	95026300	Psmd4	proteasome (prosome, macropain) 26S subunit, non-ATPase, 4	-30612	94875506	94878791	0	0	0.000464211	0.00428916	3.87947e-05	0.000398783	0.00421468	0.0254333
Gm128	predicted gene 128	-2637	95039803	95055534	Psmd4	proteasome (prosome, macropain) 26S subunit, non-ATPase, 4	-30612	94875506	94878791	7.58515e-12	9.74344e-10	0.0132271	0.0829266	0.00480153	0.0342873	0.00831668	0.0466158
Crnn	cornulin	-14879	92932926	92934734	Pip5k1a	phosphatidylinositol-4-phosphate 5-kinase, type 1 alpha	23833	94886838	94887201	0.211716	0.60622	0.343858	0.591624	6.89563e-08	9.91574e-07	9.86187e-10	1.37086e-08
Gm16740	predicted gene, 16740	-12587	95005568	95012016	Pip5k1a	phosphatidylinositol-4-phosphate 5-kinase, type 1 alpha	23833	94886838	94887201	0.00671862	0.0825389	0.0935423	0.36253	0.00209812	0.0162402	0.00672276	0.0385954
Lce3f	late cornified envelope 3F	-10530	92784758	92786479	Pip5k1a	phosphatidylinositol-4-phosphate 5-kinase, type 1 alpha	15164	94888974	94902402	0.319314	0.687149	0.646863	0.701101	2.22045e-16	5.99147e-15	0	0
Rptn	repetin	9120	93204545	93208937	Pip5k1a	phosphatidylinositol-4-phosphate 5-kinase, type 1 alpha	15164	94888974	94902402	0.264928	0.649562	0.260659	0.558739	0	0	0	0
Tdpoz2	TD and POZ domain containing 2	28315	93427788	93428798	Pip5k1a	phosphatidylinositol-4-phosphate 5-kinase, type 1 alpha	15164	94888974	94902402	0.483042	0.766237	0.428012	0.620014	0	0	0	0
Flg2	filaggrin family member 2	-7856	92993017	92993661	Vps72	vacuolar protein sorting 72 (yeast)	2342	94913954	94920659	9.78989e-06	0.000387998	0.328901	0.586124	0.000236863	0.00216224	0.000709594	0.00497605
Psmb4	proteasome (prosome, macropain) subunit, beta type 4	-1978	94688321	94697395	Vps72	vacuolar protein sorting 72 (yeast)	2342	94913954	94920659	0.801732	0.861777	0.236675	0.545717	0.00103846	0.00850254	0.000106263	0.000851605
Zfp687	zinc finger protein 687	2107	94813286	94820821	Vps72	vacuolar protein sorting 72 (yeast)	2342	94913954	94920659	0.0101067	0.110966	0.925217	0.782093	1.72085e-14	4.16558e-13	3.64221e-09	4.8233e-08
Sema6c	sema domain, transmembrane domain (TM), and cytoplasmic domain, (semaphorin) 6C	22712	94987265	94994682	Vps72	vacuolar protein sorting 72 (yeast)	2342	94913954	94920659	1.27337e-06	6.36052e-05	0.000205717	0.00205969	4.65257e-10	8.1458e-09	4.02101e-05	0.000342235
Gabpb2	GA repeat binding protein, beta 2	-2759	95022946	95026300	Vps72	vacuolar protein sorting 72 (yeast)	2342	94913954	94920659	5.69114e-06	0.000241206	0.0046089	0.0336852	1.11022e-15	2.88746e-14	0.000635507	0.00449455
Bnipl	BCL2/adenovirus E1B 19kD interacting protein like	-9986	95064112	95066090	Vps72	vacuolar protein sorting 72 (yeast)	2342	94913954	94920659	4.25622e-11	4.86064e-09	0.00317802	0.0242103	0.00579844	0.0405634	0.00777941	0.044005
Pi4kb	phosphatidylinositol 4-kinase, catalytic, beta polypeptide	4127	94782136	94783424	Scnm1	sodium channel modifier 1	1829	94935185	94937025	4.99047e-05	0.0015771	0.598572	0.682464	0.000550988	0.00474863	4.22915e-06	4.1019e-05
Gm16740	predicted gene, 16740	-12587	95005568	95012016	Scnm1	sodium channel modifier 1	1829	94935185	94937025	0.000466126	0.0100698	0	0	0	0	1.28467e-05	0.000116741
Anxa9	annexin A9	5122	95104444	95106765	Scnm1	sodium channel modifier 1	1829	94935185	94937025	0.0666126	0.367637	NA	NA	1.78045e-07	2.45261e-06	1.94279e-05	0.000171977
Rptn	repetin	9120	93204545	93208937	Mir8099-2	microRNA mir-8099-2	2196	94939982	94941843	0.834311	0.868592	0.000102678	0.00109255	0	0	0.00253258	0.016068
Rorc	RAR-related orphan receptor gamma	10354	94189540	94193876	Mir8099-2	microRNA mir-8099-2	2196	94939982	94941843	0.414209	0.735728	0.196635	0.518544	2.22045e-16	5.99147e-15	0	0
Zfp687	zinc finger protein 687	-12222	94830917	94831848	Mir8099-2	microRNA mir-8099-2	2196	94939982	94941843	0.119506	0.487818	0.00470635	0.0343068	0	0	3.71825e-06	3.63162e-05
Psmd4	proteasome (prosome, macropain) 26S subunit, non-ATPase, 4	-20475	94864436	94869587	Mir8099-2	microRNA mir-8099-2	2196	94939982	94941843	0.0728556	0.385805	3.63231e-08	6.69931e-07	0.000700154	0.00592702	1.07025e-08	1.36085e-07
Psmd4	proteasome (prosome, macropain) 26S subunit, non-ATPase, 4	-27128	94871824	94875505	Mir8099-2	microRNA mir-8099-2	2196	94939982	94941843	0.00111347	0.0203746	3.16649e-11	8.47047e-10	0	0	0.000297495	0.00221334
Tnfaip8l2	tumor necrosis factor, alpha-induced protein 8-like 2	-7245	94952337	94954717	Mir8099-2	microRNA mir-8099-2	2196	94939982	94941843	0.00373782	0.0533578	5.00206e-09	1.03272e-07	0	0	0.000321975	0.00238353
Sema6c	sema domain, transmembrane domain (TM), and cytoplasmic domain, (semaphorin) 6C	-4623	94959055	94960384	Mir8099-2	microRNA mir-8099-2	2196	94939982	94941843	0.00128006	0.022979	0	0	2.22045e-16	5.99147e-15	6.41779e-06	6.07014e-05
Gm16740	predicted gene, 16740	-12587	95005568	95012016	Mir8099-2	microRNA mir-8099-2	2196	94939982	94941843	0.118603	0.486361	2.06762e-05	0.000248306	9.08153e-07	1.1488e-05	0.000119016	0.000947288
Anxa9	annexin A9	5122	95104444	95106765	Mir8099-2	microRNA mir-8099-2	2196	94939982	94941843	0.000129994	0.00351514	0	0	0.000993388	0.00816268	1.05406e-05	9.70135e-05
Setdb1	SET domain, bifurcated 1	12846	95143985	95152572	Mir8099-2	microRNA mir-8099-2	2196	94939982	94941843	0.00238819	0.0377361	1.92327e-06	2.74492e-05	7.53174e-06	8.59432e-05	0.000883221	0.00609639
Them5	thioesterase superfamily member 5	8244	94152912	94155619	Tnfaip8l2	tumor necrosis factor, alpha-induced protein 8-like 2	-1356	94942940	94952336	0.779391	0.856928	0.153351	0.471435	2.75079e-11	5.36092e-10	0.000220778	0.00167762
Psmd4	proteasome (prosome, macropain) 26S subunit, non-ATPase, 4	6679	94836639	94843075	Tnfaip8l2	tumor necrosis factor, alpha-induced protein 8-like 2	-1356	94942940	94952336	0.00392661	0.0554452	0.927077	0.782093	6.51701e-14	1.52815e-12	0	0
Sema6c	sema domain, transmembrane domain (TM), and cytoplasmic domain, (semaphorin) 6C	8706	94975443	94978491	Tnfaip8l2	tumor necrosis factor, alpha-induced protein 8-like 2	-1356	94942940	94952336	0.000424738	0.00934767	7.0413e-09	1.42794e-07	2.50858e-10	4.51042e-09	5.85088e-14	1.10485e-12
Gm16740	predicted gene, 16740	-12587	95005568	95012016	Sema6c	sema domain, transmembrane domain (TM), and cytoplasmic domain, (semaphorin) 6C	-1626	94963917	94969353	0.00325355	0.0479642	0.468827	0.634463	1.57652e-14	3.82883e-13	1.24079e-09	1.70879e-08
Lce6a	late cornified envelope 6A	13113	92412238	92412701	Sema6c	sema domain, transmembrane domain (TM), and cytoplasmic domain, (semaphorin) 6C	4445	94972063	94973349	0.0518553	0.322118	6.65245e-05	0.000731094	0	0	0.000258672	0.00194261
Celf3	CUGBP, Elav-like family member 3	880	94277645	94297403	Sema6c	sema domain, transmembrane domain (TM), and cytoplasmic domain, (semaphorin) 6C	4445	94972063	94973349	0.00381437	0.0542467	0	0	0	0	6.0366e-05	0.000500345
Pi4kb	phosphatidylinositol 4-kinase, catalytic, beta polypeptide	-1605	94774167	94779930	Sema6c	sema domain, transmembrane domain (TM), and cytoplasmic domain, (semaphorin) 6C	4445	94972063	94973349	0.392149	0.726363	0.173617	0.495459	3.15294e-08	4.7015e-07	7.85039e-13	1.37015e-11
Pi4kb	phosphatidylinositol 4-kinase, catalytic, beta polypeptide	12608	94788113	94794409	Sema6c	sema domain, transmembrane domain (TM), and cytoplasmic domain, (semaphorin) 6C	4445	94972063	94973349	0.389607	0.72526	0.040313	0.201563	1.12782e-10	2.08713e-09	7.84434e-05	0.000639479
Pip5k1a	phosphatidylinositol-4-phosphate 5-kinase, type 1 alpha	22765	94887202	94888973	Sema6c	sema domain, transmembrane domain (TM), and cytoplasmic domain, (semaphorin) 6C	4445	94972063	94973349	0.10494	0.460276	6.66134e-16	2.91791e-14	0	0	0.00218112	0.014024
Lce1a2	late cornified envelope 1A2	773	92473352	92473577	Sema6c	sema domain, transmembrane domain (TM), and cytoplasmic domain, (semaphorin) 6C	18270	94985799	94987264	7.56372e-06	0.000309402	0.00574559	0.0408182	2.10441e-05	0.000224886	2.84217e-14	5.48231e-13
Pglyrp3	peptidoglycan recognition protein 3	-47327	91770313	91772043	Gm16740	predicted gene, 16740	-25852	94994683	94996372	0.958123	0.871198	NA	NA	3.9575e-12	8.23294e-11	1.42919e-12	2.44392e-11
Them5	thioesterase superfamily member 5	-1978	94143655	94144431	Gm16740	predicted gene, 16740	-25852	94994683	94996372	0.594242	0.804115	0.532589	0.656857	1.16669e-06	1.45924e-05	0.000819461	0.00568269
Pi4kb	phosphatidylinositol 4-kinase, catalytic, beta polypeptide	12608	94788113	94794409	Gm16740	predicted gene, 16740	-25852	94994683	94996372	0.05012	0.315426	2.1814e-07	3.61844e-06	0	0	1.662e-13	3.03857e-12
Mir7013	microRNA mir-7013	-8171	94796162	94803677	Gm16740	predicted gene, 16740	-25852	94994683	94996372	0.034895	0.254218	9.9139e-08	1.72613e-06	2.10942e-14	5.07273e-13	0	0
Zfp687	zinc finger protein 687	-12222	94830917	94831848	Gm16740	predicted gene, 16740	-25852	94994683	94996372	0.226286	0.619536	0.0908539	0.35581	3.87472e-05	0.000398406	0	0
Psmd4	proteasome (prosome, macropain) 26S subunit, non-ATPase, 4	-20475	94864436	94869587	Gm16740	predicted gene, 16740	-25852	94994683	94996372	0.108896	0.468607	4.89199e-05	0.000550985	3.18501e-11	6.16785e-10	0.0038252	0.023328
Tnfaip8l2	tumor necrosis factor, alpha-induced protein 8-like 2	-7245	94952337	94954717	Gm16740	predicted gene, 16740	-25852	94994683	94996372	3.64848e-06	0.00016388	0	0	5.54657e-09	8.86126e-08	0.00663892	0.0381904
Sema6c	sema domain, transmembrane domain (TM), and cytoplasmic domain, (semaphorin) 6C	8706	94975443	94978491	Gm16740	predicted gene, 16740	-25852	94994683	94996372	5.57467e-09	4.50331e-07	0	0	0	0	0	0
Sema6c	sema domain, transmembrane domain (TM), and cytoplasmic domain, (semaphorin) 6C	22712	94987265	94994682	Gm16740	predicted gene, 16740	-25852	94994683	94996372	0.000229897	0.00567361	0.345356	0.591975	0.00536377	0.0378602	6.69946e-10	9.43751e-09
Setdb1	SET domain, bifurcated 1	12846	95143985	95152572	Gm16740	predicted gene, 16740	-25852	94994683	94996372	1.21497e-08	9.28393e-07	0	0	2.22262e-07	3.0355e-06	0.00397822	0.0241484
4930558C23Rik	RIKEN cDNA 4930558C23 gene	11513	95190500	95200000	Gm16740	predicted gene, 16740	-25852	94994683	94996372	0.000103003	0.00289228	4.17913e-07	6.62266e-06	1.53253e-05	0.000166883	0	0
Slc27a3	solute carrier family 27 (fatty acid transporter), member 3	-15452	90204778	90213824	Gm16740	predicted gene, 16740	-19245	95001066	95003203	0.900471	0.871198	NA	NA	1.39915e-05	0.000153268	0.00149408	0.00991114
Tdpoz2	TD and POZ domain containing 2	28315	93427788	93428798	Gm16740	predicted gene, 16740	-19245	95001066	95003203	0.685836	0.833427	0.68164	0.715458	0.0038453	0.028015	4.41367e-05	0.000373662
Mir7013	microRNA mir-7013	-8171	94796162	94803677	Gm16740	predicted gene, 16740	-8677	95012017	95013388	0.129836	0.505108	0.440535	0.624471	2.22045e-16	5.99147e-15	1.93501e-12	3.27122e-11
Tnfaip8l2	tumor necrosis factor, alpha-induced protein 8-like 2	-7245	94952337	94954717	Gm16740	predicted gene, 16740	-8677	95012017	95013388	0.00164077	0.0279268	5.64127e-09	1.15787e-07	0	0	0.0031514	0.0195537
Sema6c	sema domain, transmembrane domain (TM), and cytoplasmic domain, (semaphorin) 6C	8706	94975443	94978491	Gm16740	predicted gene, 16740	-8677	95012017	95013388	2.07244e-07	1.2394e-05	2.27818e-13	7.77605e-12	0	0	3.54443e-09	4.69959e-08
Cers2	ceramide synthase 2	-2253	95115584	95118258	Cdc42se1	CDC42 small effector 1	-2700	95027317	95031976	0.00115315	0.0209625	7.72893e-12	2.22734e-10	0.00042245	0.00371411	8.02864e-08	9.46049e-07
S100a11	S100 calcium binding protein A11 (calgizzarin)	-4543	93317982	93321768	Cdc42se1	CDC42 small effector 1	3950	95033828	95039802	6.95976e-07	3.68389e-05	0	0	0	0	0	0
Mir7013	microRNA mir-7013	-8171	94796162	94803677	Cdc42se1	CDC42 small effector 1	3950	95033828	95039802	0.00244114	0.0384241	0.418654	0.617285	4.92406e-12	1.01345e-10	5.29576e-13	9.38343e-12
Psmb4	proteasome (prosome, macropain) subunit, beta type 4	23877	94666593	94667414	Bnipl	BCL2/adenovirus E1B 19kD interacting protein like	-4708	95055535	95064111	0.941948	0.871198	0.728343	0.731185	2.00669e-05	0.000215321	0.00685119	0.0392595
Psmd4	proteasome (prosome, macropain) 26S subunit, non-ATPase, 4	6679	94836639	94843075	Bnipl	BCL2/adenovirus E1B 19kD interacting protein like	-4708	95055535	95064111	0	0	0.000125692	0.0013109	1.76867e-09	2.93821e-08	0.000550639	0.00393281
Pip5k1a	phosphatidylinositol-4-phosphate 5-kinase, type 1 alpha	26230	94882407	94886837	Bnipl	BCL2/adenovirus E1B 19kD interacting protein like	-4708	95055535	95064111	5.7887e-13	8.88738e-11	0.000116575	0.00122334	0	0	0	0
Tmod4	tropomodulin 4	3788	94932053	94932396	Bnipl	BCL2/adenovirus E1B 19kD interacting protein like	-4708	95055535	95064111	0.393224	0.726674	0.125463	0.429635	0.00053773	0.0046431	0.00025616	0.00192576
Mir8099-1	microRNA mir-8099-1	717	94941844	94942939	Bnipl	BCL2/adenovirus E1B 19kD interacting protein like	-4708	95055535	95064111	0.286873	0.665926	0.00060341	0.0054534	7.85347e-07	1.00209e-05	2.96289e-08	3.62821e-07
Sema6c	sema domain, transmembrane domain (TM), and cytoplasmic domain, (semaphorin) 6C	22712	94987265	94994682	Bnipl	BCL2/adenovirus E1B 19kD interacting protein like	-4708	95055535	95064111	0	0	1.95397e-05	0.000235843	0	0	1.11022e-16	2.44215e-15
Gabpb2	GA repeat binding protein, beta 2	-2759	95022946	95026300	Bnipl	BCL2/adenovirus E1B 19kD interacting protein like	-4708	95055535	95064111	0	0	8.01709e-06	0.000102909	4.97817e-10	8.70342e-09	3.01058e-05	0.000260715
Sema6c	sema domain, transmembrane domain (TM), and cytoplasmic domain, (semaphorin) 6C	-4623	94959055	94960384	Bnipl	BCL2/adenovirus E1B 19kD interacting protein like	-11467	95066091	95067073	0.0961264	0.442064	0.161535	0.481867	1.10817e-05	0.000123345	7.06205e-09	9.13045e-08
Gm16740	predicted gene, 16740	-12587	95005568	95012016	Bnipl	BCL2/adenovirus E1B 19kD interacting protein like	-11467	95066091	95067073	0.102243	0.455374	0.109443	0.398559	0.00462115	0.0331281	0.000961073	0.00659573
Snx27	sorting nexin family member 27	46545	94339318	94340868	Cers2	ceramide synthase 2	5045	95121673	95126766	0.240372	0.631926	0.0287355	0.155142	1.27231e-09	2.13978e-08	0.00087287	0.00602977
Pi4kb	phosphatidylinositol 4-kinase, catalytic, beta polypeptide	12608	94788113	94794409	Cers2	ceramide synthase 2	5045	95121673	95126766	0.249891	0.638684	0.00430844	0.031763	0	0	0.00697764	0.0399098
Zfp687	zinc finger protein 687	-12222	94830917	94831848	Cers2	ceramide synthase 2	5045	95121673	95126766	0.415742	0.736738	0.467408	0.633964	0	0	2.18181e-12	3.67835e-11
Sema6c	sema domain, transmembrane domain (TM), and cytoplasmic domain, (semaphorin) 6C	22712	94987265	94994682	Cers2	ceramide synthase 2	5045	95121673	95126766	0.8606	0.871198	0.0733628	0.309319	9.02832e-11	1.68865e-09	4.88498e-15	9.85504e-14
4930558C23Rik	RIKEN cDNA 4930558C23 gene	11513	95190500	95200000	Cers2	ceramide synthase 2	5045	95121673	95126766	0.00376837	0.0537112	1.85302e-07	3.102e-06	0	0	0.00196924	0.0127664
Tdpoz3	TD and POZ domain containing 3	-9322	93620377	93620864	Setdb1	SET domain, bifurcated 1	17747	95142771	95143984	0.323424	0.689605	0.00183429	0.0148725	1.94707e-07	2.67511e-06	0	0
Rfx5	regulatory factor X, 5 (influences HLA class II expression)	-3242	94754806	94756585	Setdb1	SET domain, bifurcated 1	17747	95142771	95143984	0.227428	0.620781	NA	NA	2.13344e-05	0.000227789	0.000243418	0.00183702
Lce1a1	late cornified envelope 1A1	-3629	92455248	92456468	Setdb1	SET domain, bifurcated 1	5613	95152573	95158450	0.316699	0.685646	0.229557	0.540951	0	0	0	0
Gm4858	predicted gene 4858	-17563	92854621	92855744	Setdb1	SET domain, bifurcated 1	5613	95152573	95158450	0	0	1.57599e-07	2.66456e-06	0.000139113	0.00131981	7.51166e-07	7.959e-06
Zfp687	zinc finger protein 687	-12222	94830917	94831848	Setdb1	SET domain, bifurcated 1	5613	95152573	95158450	0.000221477	0.00550174	0	0	0	0	4.23652e-10	6.08331e-09
Psmd4	proteasome (prosome, macropain) 26S subunit, non-ATPase, 4	-20475	94864436	94869587	Setdb1	SET domain, bifurcated 1	5613	95152573	95158450	0.00744711	0.0886915	0	0	0	0	0	0
Tnfaip8l2	tumor necrosis factor, alpha-induced protein 8-like 2	-7245	94952337	94954717	Setdb1	SET domain, bifurcated 1	5613	95152573	95158450	0.00877343	0.100469	1.4906e-09	3.27973e-08	0	0	1.47457e-05	0.000132917
Sema6c	sema domain, transmembrane domain (TM), and cytoplasmic domain, (semaphorin) 6C	8706	94975443	94978491	Setdb1	SET domain, bifurcated 1	5613	95152573	95158450	1.90525e-12	2.71977e-10	0	0	0	0	0.00119156	0.00803169
Gm16740	predicted gene, 16740	-12587	95005568	95012016	Setdb1	SET domain, bifurcated 1	5613	95152573	95158450	9.89132e-05	0.00279338	0	0	0	0	5.19152e-08	6.2177e-07
Pi4kb	phosphatidylinositol 4-kinase, catalytic, beta polypeptide	12608	94788113	94794409	Setdb1	SET domain, bifurcated 1	-546	95160705	95162635	0.153731	0.538799	0.00180271	0.014639	1.7334e-07	2.38959e-06	0.00199451	0.0129147
Pglyrp4	peptidoglycan recognition protein 4	400	90529765	90532691	4930558C23Rik	RIKEN cDNA 4930558C23 gene	19737	95183553	95190499	0.321211	0.688494	0.208813	0.527877	8.66207e-06	9.78975e-05	1.5834e-05	0.000142091
S100a10	S100 calcium binding protein A10 (calpactin)	38447	93397292	93397681	4930558C23Rik	RIKEN cDNA 4930558C23 gene	19737	95183553	95190499	0.946263	0.871198	0.997603	0.782093	0.000493176	0.00429477	2.44055e-09	3.29165e-08
Psmd4	proteasome (prosome, macropain) 26S subunit, non-ATPase, 4	-20475	94864436	94869587	4930558C23Rik	RIKEN cDNA 4930558C23 gene	19737	95183553	95190499	0.275701	0.658116	0.000989859	0.00851856	1.60701e-07	2.2261e-06	0	0
Tmod4	tropomodulin 4	3788	94932053	94932396	4930558C23Rik	RIKEN cDNA 4930558C23 gene	19737	95183553	95190499	0.745735	0.84892	0.00190732	0.0154123	2.79273e-10	4.99929e-09	0.00184547	0.0120328
Read me: These are 5C interactions reproducible in both thymocyte library replicates at q-value <0.05
