# Supplementary material for: 5C analysis of the Epidermal Differentiation Complex locus reveals distinct chromatin interaction networks between gene-rich and gene-poor TADs in skin epithelial cells
Source: PLoS Genet. 2017 Sep 1;13(9):e1006966. doi: 10.1371/journal.pgen.1006966 (PMC5599062; doi:10.1371/journal.pgen.1006966)
Supplement: S8 Table — (XLSX) [file pgen.1006966.s014.xlsx]

## Sheet: Sheet1
Gene.Name	Gene.Description	Distance.to.TSS	R_FSTART	R_END	Gene.Name	Gene.Description	Distance.to.TSS	F_FSTART	F_END	pvalK1	qvalK1	pvalK2	qvalK2	pvalT1	qvalT1	pvalT2	qvalT2
Rps27rt	ribosomal protein S27, retrogene	22250	89993600	89997039	Nup210l	nucleoporin 210-like	711	89908121	89909410	0.0021912	0.0353401	0.00148943	0.0123254	0.614225	0.712255	0.00544514	0.0320745
Cdc42se1	CDC42 small effector 1	37	95031977	95033827	Nup210l	nucleoporin 210-like	711	89908121	89909410	0.000357315	0.00810783	9.98222e-11	2.52872e-09	0.0613544	0.292787	0.956058	0.806664
Nup210l	nucleoporin 210-like	3523	89909411	89913744	Nup210l	nucleoporin 210-like	31367	89938180	89940663	0.00115959	0.0210704	5.17921e-09	1.06678e-07	5.01536e-05	0.000506604	0.268174	0.595708
Celf3	CUGBP, Elav-like family member 3	880	94277645	94297403	Nup210l	nucleoporin 210-like	49058	89953035	89961189	7.84718e-07	4.11701e-05	5.76275e-08	1.03703e-06	0.0274077	0.154285	0.000261097	0.0019598
Nup210l	nucleoporin 210-like	33863	89940664	89943170	Rps27rt	ribosomal protein S27, retrogene	46815	89966912	89974596	0.000278414	0.00662967	0	0	1.11022e-16	3.04727e-15	0.0413518	0.185631
Flg2	filaggrin family member 2	3925	93004875	93005365	Rps27rt	ribosomal protein S27, retrogene	46815	89966912	89974596	0.000356731	0.00810118	0.00247534	0.0193999	0.681296	0.731255	0.611853	0.735199
Sema6c	sema domain, transmembrane domain (TM), and cytoplasmic domain, (semaphorin) 6C	8706	94975443	94978491	Rps27rt	ribosomal protein S27, retrogene	46815	89966912	89974596	0.00338046	0.0493551	4.27993e-05	0.000487375	0.953135	0.800182	0.696521	0.748946
Lce1a1	late cornified envelope 1A1	-3629	92455248	92456468	Rps27rt	ribosomal protein S27, retrogene	41225	89976156	89976532	0.000354441	0.00806237	1.82421e-06	2.61776e-05	0.865935	0.792055	0.479134	0.69381
Crnn	cornulin	-3952	92942150	92947364	Rps27rt	ribosomal protein S27, retrogene	41225	89976156	89976532	1.11022e-16	2.73833e-14	0	0	0.722145	0.742692	1.26755e-06	1.30767e-05
Sema6c	sema domain, transmembrane domain (TM), and cytoplasmic domain, (semaphorin) 6C	2447	94969354	94972062	Rps27rt	ribosomal protein S27, retrogene	35111	89982273	89982643	0.000844952	0.0163516	0.000125123	0.00130574	0.782561	0.763048	0.472797	0.691804
Lce6a	late cornified envelope 6A	13113	92412238	92412701	Rps27rt	ribosomal protein S27, retrogene	19135	89997040	89999829	0.000261169	0.00628545	0.00567835	0.0403896	0.11095	0.439878	0	0
Nup210l	nucleoporin 210-like	24335	89931015	89933763	Rps27rt	ribosomal protein S27, retrogene	3796	90013350	90014197	4.14612e-08	2.85896e-06	0	0	2.59481e-12	5.47569e-11	0.0506108	0.2191
Rps27rt	ribosomal protein S27, retrogene	22250	89993600	89997039	Rps27rt	ribosomal protein S27, retrogene	3796	90013350	90014197	0.000881667	0.0169242	0.00136763	0.0114163	0.530792	0.689529	0.999726	0.806664
Sprr2g	small proline-rich protein 2G	-2402	92174698	92176172	Dennd4b	DENN/MADD domain containing 4B	801	90070280	90072195	0.00211521	0.0343203	3.07202e-07	4.96554e-06	0.0263359	0.14919	0.735242	0.754717
Them5	thioesterase superfamily member 5	8244	94152912	94155619	Dennd4b	DENN/MADD domain containing 4B	801	90070280	90072195	0.00042047	0.00927823	1.25417e-08	2.46631e-07	4.09088e-06	4.79628e-05	0.0831591	0.320384
S100a7a	S100 calcium binding protein A7A	-3744	90449782	90459179	Mir7012	microRNA mir-7012	25756	90094336	90105319	6.52654e-05	0.00197638	2.79772e-06	3.8792e-05	0.0372881	0.198199	1.41579e-08	1.77869e-07
S100a9	S100 calcium binding protein A9 (calgranulin B)	4440	90493027	90497380	Gatad2b	GATA zinc finger domain containing 2B	10102	90154384	90156972	0.000829305	0.0161232	1.04698e-10	2.63952e-09	0.186535	0.560209	0.801436	0.769178
Snx27	sorting nexin family member 27	17889	94365314	94372185	Gatad2b	GATA zinc finger domain containing 2B	12727	90158133	90158473	0.00142247	0.0249872	7.94151e-06	0.000102139	0.953706	0.800182	0.916813	0.797303
Mir7012	microRNA mir-7012	15308	90084423	90094335	Npr1	natriuretic peptide receptor 1	16010	90249027	90258529	0.000203156	0.00509673	0.00336813	0.0254886	0.019213	0.114643	2.45347e-08	3.02503e-07
S100a6	S100 calcium binding protein A6 (calcyclin)	6698	90422210	90424819	Npr1	natriuretic peptide receptor 1	-2616	90272129	90272679	0.000993886	0.0186447	6.18452e-06	8.10284e-05	0.000985673	0.00811564	0.0517342	0.222994
Crnn	cornulin	-3952	92942150	92947364	Npr1	natriuretic peptide receptor 1	-2616	90272129	90272679	0.00117943	0.0213923	1.44074e-12	4.4785e-11	0.429583	0.659666	0	0
Mir8099-1	microRNA mir-8099-1	717	94941844	94942939	Snapin	SNAP-associated protein	3600	90290482	90292189	2.49931e-07	1.47355e-05	0	0	0.987516	0.800182	0	0
Psmb4	proteasome (prosome, macropain) subunit, beta type 4	15696	94675117	94675252	Snapin	SNAP-associated protein	-4610	90299287	90299804	0.000288463	0.00682799	0.00179758	0.0146064	0.0695297	0.32249	0.0666008	0.271186
S100a6	S100 calcium binding protein A6 (calcyclin)	6698	90422210	90424819	Snapin	SNAP-associated protein	-5401	90299936	90300737	3.74024e-05	0.00123294	5.98115e-08	1.07339e-06	0.0248029	0.142152	6.40235e-07	6.84081e-06
Them5	thioesterase superfamily member 5	-1978	94143655	94144431	Snapin	SNAP-associated protein	-8353	90303182	90303394	5.06718e-10	4.86675e-08	5.66547e-13	1.83829e-11	1.13313e-05	0.000125932	0.669245	0.744992
Them5	thioesterase superfamily member 5	8244	94152912	94155619	S100a13	S100 calcium binding protein A13	1144	90316587	90322415	0.00160311	0.0274426	0.0059296	0.0420006	0.729021	0.744835	0.780635	0.763557
Crct1	cysteine-rich C-terminal 1	723	92818140	92819630	S100a14	S100 calcium binding protein A14	-1323	90328486	90330411	0.000439418	0.00957971	3.47677e-05	0.000401482	0.0701163	0.324149	0.763948	0.760802
S100a14	S100 calcium binding protein A14	478	90330428	90332070	S100a16	S100 calcium binding protein A16	14540	90358910	90360460	0.000403888	0.00895023	0.00124573	0.0105073	0.0244289	0.140403	0.00298512	0.0186023
Lce1m	late cornified envelope 1M	-6983	92827414	92832516	S100a16	S100 calcium binding protein A16	14540	90358910	90360460	0.00141032	0.0248254	0.00362529	0.0272036	0.446367	0.664732	0.538085	0.714475
Gm16740	predicted gene, 16740	-12587	95005568	95012016	S100a16	S100 calcium binding protein A16	14540	90358910	90360460	0.000379407	0.00852557	0.000352207	0.00334482	0.704829	0.737906	0.667196	0.744619
Snapin	SNAP-associated protein	-6735	90300738	90302602	S100a2	S100 calcium binding protein A2	-8807	90384827	90385898	5.57922e-07	3.02616e-05	0.000631094	0.00567935	0.106334	0.429828	1.01107e-09	1.40455e-08
S100a14	S100 calcium binding protein A14	-5034	90323054	90328420	S100a2	S100 calcium binding protein A2	-8807	90384827	90385898	4.28521e-09	3.54057e-07	0	0	2.24295e-06	2.71291e-05	0.0207786	0.103631
S100a16	S100 calcium binding protein A16	7395	90350170	90354911	S100a2	S100 calcium binding protein A2	-8807	90384827	90385898	0.00274786	0.0421026	8.15263e-07	1.23462e-05	0.768413	0.758332	0.0354162	0.163208
Npr1	natriuretic peptide receptor 1	475	90266498	90272128	S100a6	S100 calcium binding protein A6 (calcyclin)	4426	90420276	90422209	7.70762e-07	4.05144e-05	0	0	0.414768	0.656181	0.341125	0.636133
S100a16	S100 calcium binding protein A16	19515	90360461	90368860	S100a6	S100 calcium binding protein A6 (calcyclin)	4426	90420276	90422209	9.05811e-09	7.07727e-07	0	0	0.0121457	0.0777586	0.377621	0.652758
Ilf2	interleukin enhancer binding factor 2	-578	90272680	90286410	S100a6	S100 calcium binding protein A6 (calcyclin)	14317	90429550	90432717	0	0	0.00427298	0.0315282	0.0302095	0.166657	0.089143	0.337704
Sprr2a1	small proline-rich protein 2A1	-18718	92000846	92001232	S100a7a	S100 calcium binding protein A7A	3046	90459180	90463360	2.60467e-05	0.000903632	7.22311e-13	2.31229e-11	0.00114985	0.00935407	0.442496	0.680685
Sprr2k	small proline-rich protein 2K	-2867	92231257	92236017	S100a7a	S100 calcium binding protein A7A	3046	90459180	90463360	1.77906e-05	0.000650502	0	0	0.143937	0.505607	4.62471e-07	5.00598e-06
Ivl	involucrin	14500	92362697	92363617	S100a8	S100 calcium binding protein A8 (calgranulin A)	-530	90471972	90472954	8.61705e-07	4.46751e-05	0	0	8.86879e-07	1.12227e-05	0.596746	0.73231
Slc27a3	solute carrier family 27 (fatty acid transporter), member 3	-15452	90204778	90213824	S100a8	S100 calcium binding protein A8 (calgranulin A)	3615	90475366	90477851	0.00199995	0.0327692	2.44249e-15	1.01895e-13	0.0225586	0.131236	0.000151659	0.00118651
Ints3	integrator complex subunit 3	-279	90237088	90238587	S100a8	S100 calcium binding protein A8 (calgranulin A)	10899	90483393	90484391	1.77938e-10	1.82686e-08	0	0	0.0991627	0.410675	0.587999	0.729628
Snapin	SNAP-associated protein	-6735	90300738	90302602	S100a8	S100 calcium binding protein A8 (calgranulin A)	10899	90483393	90484391	7.65201e-10	7.16767e-08	0	0	0.00482814	0.0344639	0.042312	0.189289
S100a14	S100 calcium binding protein A14	4590	90334328	90336394	S100a8	S100 calcium binding protein A8 (calgranulin A)	10899	90483393	90484391	0.000414874	0.00916688	1.77636e-15	7.48183e-14	7.32699e-05	0.000723378	0.018947	0.0956383
S100a11	S100 calcium binding protein A11 (calgizzarin)	-4543	93317982	93321768	S100a8	S100 calcium binding protein A8 (calgranulin A)	10899	90483393	90484391	0.00076412	0.015106	0	0	0.00718932	0.0491482	0.220953	0.560836
Mir7012	microRNA mir-7012	15308	90084423	90094335	S100a9	S100 calcium binding protein A9 (calgranulin B)	7712	90490837	90493026	9.59817e-05	0.00272537	7.84601e-08	1.38722e-06	0.00112985	0.00919956	0.057509	0.242293
Ints3	integrator complex subunit 3	-279	90237088	90238587	S100a9	S100 calcium binding protein A9 (calgranulin B)	7712	90490837	90493026	0.000557117	0.0116725	1.48564e-10	3.69054e-09	0.0146021	0.0908864	0.302764	0.617419
S100a14	S100 calcium binding protein A14	478	90330428	90332070	S100a9	S100 calcium binding protein A9 (calgranulin B)	7712	90490837	90493026	1.29621e-06	6.47069e-05	0	0	2.22045e-16	5.99147e-15	0.0227908	0.112163
Tchh	trichohyalin	-16257	93228381	93231610	S100a9	S100 calcium binding protein A9 (calgranulin B)	7712	90490837	90493026	0.0014225	0.0249872	0.000437825	0.0040704	0.789852	0.765225	0.548474	0.71731
Ints3	integrator complex subunit 3	14593	90219075	90226856	S100a9	S100 calcium binding protein A9 (calgranulin B)	1318	90497381	90499270	0.00316557	0.0469411	3.48301e-06	4.74307e-05	0.773395	0.760363	0.99423	0.806664
Chtop	chromatin target of PRMT1	4621	90307415	90310183	S100a9	S100 calcium binding protein A9 (calgranulin B)	1318	90497381	90499270	1.38611e-12	2.0202e-10	0.00712784	0.0491829	0.285449	0.618412	0.233869	0.570947
Crct1	cysteine-rich C-terminal 1	723	92818140	92819630	S100a9	S100 calcium binding protein A9 (calgranulin B)	1318	90497381	90499270	1.11022e-16	2.73833e-14	3.98024e-07	6.34767e-06	0.0400873	0.209769	8.32166e-06	7.77124e-05
Mir7012	microRNA mir-7012	15308	90084423	90094335	S100a9	S100 calcium binding protein A9 (calgranulin B)	-6352	90501782	90510208	4.36923e-05	0.00140799	2.77556e-15	1.15241e-13	0.00162517	0.0128533	0.0143162	0.0751588
Snapin	SNAP-associated protein	-6735	90300738	90302602	S100a9	S100 calcium binding protein A9 (calgranulin B)	-6352	90501782	90510208	1.5727e-06	7.68978e-05	0	0	6.30237e-06	7.25468e-05	0.0279154	0.133703
Chtop	chromatin target of PRMT1	4621	90307415	90310183	S100a9	S100 calcium binding protein A9 (calgranulin B)	-6352	90501782	90510208	1.55542e-13	2.57283e-11	0.000440748	0.00409395	6.56475e-13	1.43911e-11	0.895018	0.79235
S100a14	S100 calcium binding protein A14	4590	90334328	90336394	S100a9	S100 calcium binding protein A9 (calgranulin B)	-6352	90501782	90510208	0.00244276	0.0384381	7.15456e-05	0.000782512	0.00289695	0.0216738	0.997294	0.806664
Lce1b	late cornified envelope 1B	1174	92459033	92460316	Pglyrp4	peptidoglycan recognition protein 4	2152	90532692	90533268	0.00327966	0.0482468	9.6096e-06	0.000121746	7.88691e-07	1.00565e-05	0.642048	0.740454
Pglyrp4	peptidoglycan recognition protein 4	31956	90562308	90563261	Pglyrp4	peptidoglycan recognition protein 4	30162	90559673	90562307	0	0	4.87617e-05	0.000549773	0.0038065	0.0277709	0.921789	0.79878
Tdpoz4	TD and POZ domain containing 4	-24263	93574851	93577264	Pglyrp4	peptidoglycan recognition protein 4	160482	90689590	90693031	0	0	2.89491e-12	8.70035e-11	0.466219	0.670276	1.0848e-12	1.87359e-11
Gm4858	predicted gene 4858	20932	92895606	92901144	4930529C04Rik	zinc finger, BED domain containing 4 pseudogene	-55737	90818767	90820927	0.00296209	0.0446142	2.29836e-09	4.93514e-08	0.508638	0.681822	5.87687e-05	0.000488138
Tdpoz2	TD and POZ domain containing 2	-8298	93461993	93467819	4930529C04Rik	zinc finger, BED domain containing 4 pseudogene	-55737	90818767	90820927	0.000138848	0.00371956	9.63349e-05	0.00103069	0.94751	0.800182	0	0
Tdpoz4	TD and POZ domain containing 4	-24263	93574851	93577264	4930529C04Rik	zinc finger, BED domain containing 4 pseudogene	-55737	90818767	90820927	2.85955e-11	3.37186e-09	0.000469138	0.00433068	0.0932712	0.395652	0.0117963	0.0635566
Tdpoz3	TD and POZ domain containing 3	-9322	93620377	93620864	9130204L05Rik	RIKEN cDNA 9130204L05 gene	7184	90886774	90888313	0.000257407	0.00621823	0	0	0.313669	0.62945	0.038499	0.174834
Tdpoz3	TD and POZ domain containing 3	-5463	93621427	93627532	9130204L05Rik	RIKEN cDNA 9130204L05 gene	7184	90886774	90888313	8.53762e-14	1.48282e-11	0	0	5.55112e-16	1.46449e-14	0.883662	0.789098
Tdpoz4	TD and POZ domain containing 4	-24263	93574851	93577264	9130204L05Rik	RIKEN cDNA 9130204L05 gene	-175205	91066578	91073286	1.35807e-09	1.2187e-07	5.18141e-06	6.8812e-05	0.0407307	0.212425	0.0502988	0.218056
Tdpoz4	TD and POZ domain containing 4	-24263	93574851	93577264	9130204L05Rik	RIKEN cDNA 9130204L05 gene	-182199	91076094	91077758	0	0	1.1455e-06	1.69709e-05	0	0	0.195088	0.536622
Tdpoz4	TD and POZ domain containing 4	-24263	93574851	93577264	9130204L05Rik	RIKEN cDNA 9130204L05 gene	-221410	91114330	91117945	3.56382e-14	6.55858e-12	2.68553e-07	4.39078e-06	0.0247053	0.141791	0.190478	0.53129
Tdpoz4	TD and POZ domain containing 4	-24263	93574851	93577264	9130204L05Rik	RIKEN cDNA 9130204L05 gene	-230936	91121809	91129518	6.11555e-06	0.000257232	0.000168979	0.00172337	0.0705557	0.32548	0.709328	0.751167
Flg	filaggrin	-5739	93074602	93076900	9130204L05Rik	RIKEN cDNA 9130204L05 gene	-277315	91171284	91172800	0.000291708	0.00689892	0.000644075	0.00578429	0.414249	0.656068	0.710987	0.751393
Pglyrp3	peptidoglycan recognition protein 3	-343768	91474258	91475217	9130204L05Rik	RIKEN cDNA 9130204L05 gene	-379850	91274127	91275028	0.000155939	0.00410228	0.000695974	0.0061901	0.0251693	0.143847	0.193386	0.534962
Lce1a1	late cornified envelope 1A1	5472	92444506	92449009	9130204L05Rik	RIKEN cDNA 9130204L05 gene	-379850	91274127	91275028	4.73351e-08	3.22663e-06	0.000431005	0.00401338	0.133016	0.486672	5.55112e-16	1.18832e-14
Lce1e	late cornified envelope 1E	-4019	92515528	92518503	9130204L05Rik	RIKEN cDNA 9130204L05 gene	-379850	91274127	91275028	1.37085e-05	0.000519706	0.00544303	0.0388947	0.461059	0.669204	0.196011	0.53772
Lce3e	late cornified envelope 3E	-4044	92765221	92768657	9130204L05Rik	RIKEN cDNA 9130204L05 gene	-379850	91274127	91275028	8.78597e-12	1.11655e-09	0.0002466	0.00242519	0.000415658	0.00365878	0.0194495	0.0978308
Tdpoz4	TD and POZ domain containing 4	-24263	93574851	93577264	9130204L05Rik	RIKEN cDNA 9130204L05 gene	-379850	91274127	91275028	2.17157e-05	0.000770039	1.07465e-06	1.59752e-05	0.322785	0.631669	3.91687e-13	7.00355e-12
Gm9125	predicted gene 9125	34749	93823869	93824247	9130204L05Rik	RIKEN cDNA 9130204L05 gene	-379850	91274127	91275028	0.000173839	0.00449098	0	0	0.964057	0.800182	0	0
Them5	thioesterase superfamily member 5	8244	94152912	94155619	9130204L05Rik	RIKEN cDNA 9130204L05 gene	-379850	91274127	91275028	1.93218e-11	2.3311e-09	0.0006284	0.00565704	0.582302	0.703269	0.78466	0.764262
Pglyrp3	peptidoglycan recognition protein 3	-343768	91474258	91475217	9130204L05Rik	RIKEN cDNA 9130204L05 gene	-393646	91287430	91289317	8.09808e-11	8.79593e-09	0.000854457	0.0074509	0.00918264	0.0609361	0.744879	0.756785
Lce3e	late cornified envelope 3E	-4044	92765221	92768657	9130204L05Rik	RIKEN cDNA 9130204L05 gene	-393646	91287430	91289317	0	0	0.00177523	0.0144471	0.147971	0.511456	0.20488	0.546498
Tdpoz3	TD and POZ domain containing 3	-9322	93620377	93620864	9130204L05Rik	RIKEN cDNA 9130204L05 gene	-393646	91287430	91289317	1.52307e-07	9.40544e-06	0.00178187	0.0144944	0.169461	0.541359	0.0859756	0.328763
Tdpoz4	TD and POZ domain containing 4	-24263	93574851	93577264	9130204L05Rik	RIKEN cDNA 9130204L05 gene	-441199	91333145	91338707	0.00034528	0.00789276	0.00367887	0.0275604	0.357961	0.641284	0.0029122	0.0182111
9130204L05Rik	RIKEN cDNA 9130204L05 gene	4508	90889739	90890699	Pglyrp3	peptidoglycan recognition protein 3	-338836	91478040	91481299	1.26898e-13	2.14586e-11	0.00425109	0.0313887	0.00390253	0.028415	0.0526147	0.225876
Lce1a1	late cornified envelope 1A1	5472	92444506	92449009	Pglyrp3	peptidoglycan recognition protein 3	-338836	91478040	91481299	1.72348e-07	1.04571e-05	0.00565216	0.0402251	0.538931	0.691704	0.274707	0.600474
Lce1f	late cornified envelope 1F	-11180	92535331	92535574	Pglyrp3	peptidoglycan recognition protein 3	-338836	91478040	91481299	1.05553e-05	0.000414756	0.00314481	0.0239642	0.0115662	0.0745033	0.18151	0.520575
2310050C09Rik	RIKEN cDNA 2310050C09 gene	-16845	92689604	92692340	Pglyrp3	peptidoglycan recognition protein 3	-338836	91478040	91481299	1.11022e-16	2.73833e-14	0.000131554	0.00136932	0.157159	0.524834	3.62869e-05	0.000310932
Tdpoz3	TD and POZ domain containing 3	-9322	93620377	93620864	Pglyrp3	peptidoglycan recognition protein 3	-338836	91478040	91481299	1.16573e-14	2.27596e-12	9.83383e-05	0.00104956	0.399759	0.652604	0.241923	0.576989
Them5	thioesterase superfamily member 5	8244	94152912	94155619	Pglyrp3	peptidoglycan recognition protein 3	-338836	91478040	91481299	0.000974053	0.0183469	0.0035942	0.0269935	0.494787	0.679179	0.420139	0.671893
Snx27	sorting nexin family member 27	37162	94349181	94349772	Pglyrp3	peptidoglycan recognition protein 3	-94045	91722640	91726281	1.62511e-07	9.93982e-06	6.45151e-05	0.000711242	0.989171	0.800182	0.662556	0.744171
9130204L05Rik	RIKEN cDNA 9130204L05 gene	-381384	91275029	91277194	Pglyrp3	peptidoglycan recognition protein 3	-74712	91742401	91745186	0.00105738	0.0195933	0.00206198	0.0165432	0.186081	0.559677	0.00405264	0.0245655
Tdpoz4	TD and POZ domain containing 4	-24263	93574851	93577264	Pglyrp3	peptidoglycan recognition protein 3	-74712	91742401	91745186	2.73958e-09	2.3305e-07	1.49531e-10	3.70756e-09	0.0218226	0.127561	0.000171936	0.00133113
Tdpoz3	TD and POZ domain containing 3	-9322	93620377	93620864	Pglyrp3	peptidoglycan recognition protein 3	-74712	91742401	91745186	4.20833e-05	0.00136405	0.00546898	0.0390642	0.106403	0.429894	0.283548	0.605777
Lce1l	late cornified envelope 1L	-3510	92656167	92661269	Pglyrp3	peptidoglycan recognition protein 3	-70186	91747282	91749357	4.44752e-06	0.000195042	0.00496208	0.0359022	0.320198	0.630721	0.143724	0.462915
9130204L05Rik	RIKEN cDNA 9130204L05 gene	-115811	91007703	91013373	Pglyrp3	peptidoglycan recognition protein 3	-46249	91772044	91772469	1.20348e-13	2.05174e-11	3.06629e-06	4.22042e-05	0	0	0.300045	0.616366
Gm16740	predicted gene, 16740	-24186	94996373	94998014	Pglyrp3	peptidoglycan recognition protein 3	-16417	91801900	91802277	0.00221579	0.0356408	0.00101983	0.00875211	9.17996e-05	0.000890741	0.219955	0.56015
S100a10	S100 calcium binding protein A10 (calpactin)	3622	93362401	93362922	Pglyrp3	peptidoglycan recognition protein 3	20163	91838336	91839001	0.00221625	0.0356408	0.000576868	0.0052389	0.876704	0.795272	1.11022e-16	2.44215e-15
Chtop	chromatin target of PRMT1	4621	90307415	90310183	Lor	loricrin	34193	91852019	91853723	0.00333263	0.048845	2.58682e-13	8.75562e-12	0.794496	0.766718	0.0131239	0.069733
Setdb1	SET domain, bifurcated 1	-4102	95164383	95166069	Lor	loricrin	23980	91862862	91863307	0.000621493	0.012771	3.51328e-11	9.35056e-10	0.0106493	0.0693397	2.31882e-09	3.13139e-08
Lce1l	late cornified envelope 1L	-3510	92656167	92661269	Lor	loricrin	1930	91876919	91893349	7.19425e-14	1.26e-11	0.00583837	0.0414157	0.425842	0.658649	0.671142	0.745246
2310050C09Rik	RIKEN cDNA 2310050C09 gene	-16845	92689604	92692340	Lor	loricrin	1930	91876919	91893349	0	0	0.00194827	0.0157142	0.22724	0.590584	0.744007	0.756782
Lce1m	late cornified envelope 1M	-6983	92827414	92832516	Lor	loricrin	1930	91876919	91893349	0	0	0.00366812	0.0274936	0.317511	0.630299	0.1634	0.496391
Sprr2k	small proline-rich protein 2K	1696	92237477	92238924	Prr9	proline rich 9	16340	91909400	91913659	0.000501564	0.0107297	0.000233761	0.00231043	0.00523844	0.0370754	0.266026	0.593937
Lce1a1	late cornified envelope 1A1	11213	92438818	92443215	Prr9	proline rich 9	16340	91909400	91913659	2.0375e-11	2.45462e-09	1.13649e-06	1.68422e-05	0.0171641	0.104146	0.10201	0.372346
Lce1m	late cornified envelope 1M	-6983	92827414	92832516	Prr9	proline rich 9	16340	91909400	91913659	0	0	3.40822e-09	7.18616e-08	3.21796e-07	4.32247e-06	0.368648	0.649534
Psmb4	proteasome (prosome, macropain) subunit, beta type 4	-1978	94688321	94697395	Prr9	proline rich 9	16340	91909400	91913659	0.00278294	0.0424994	8.83807e-05	0.000950815	0.077554	0.34754	0.0293141	0.139519
Sprr2k	small proline-rich protein 2K	1696	92237477	92238924	Lelp1	late cornified envelope-like proline-rich 1	8605	91936375	91939767	8.8528e-06	0.00035431	7.81242e-11	1.99541e-09	0.214045	0.581895	0.754027	0.758712
Lce1m	late cornified envelope 1M	-6983	92827414	92832516	Lelp1	late cornified envelope-like proline-rich 1	8605	91936375	91939767	0	0	0	0	0.423483	0.657888	0.983284	0.806664
Lce6a	late cornified envelope 6A	13113	92412238	92412701	Lelp1	late cornified envelope-like proline-rich 1	-3068	91944865	91954623	1.01557e-11	1.27892e-09	2.22045e-16	1.01229e-14	0.0366679	0.195356	3.10862e-15	6.38802e-14
Rps27rt	ribosomal protein S27, retrogene	42193	89974597	89976155	Lelp1	late cornified envelope-like proline-rich 1	-11119	91955311	91960279	0	0	0.00120091	0.0101651	0.0010688	0.00873733	0.129138	0.435124
Sprr2k	small proline-rich protein 2K	1696	92237477	92238924	Lelp1	late cornified envelope-like proline-rich 1	-11119	91955311	91960279	0.00205348	0.033521	0.00148841	0.0123189	0.137394	0.493728	0.400709	0.663158
Lce1a1	late cornified envelope 1A1	5472	92444506	92449009	Lelp1	late cornified envelope-like proline-rich 1	-11119	91955311	91960279	2.33147e-15	5.06163e-13	0.000331674	0.00316584	0.0461851	0.2353	0.0257041	0.124552
2310050C09Rik	RIKEN cDNA 2310050C09 gene	-16845	92689604	92692340	Lelp1	late cornified envelope-like proline-rich 1	-11119	91955311	91960279	1.09652e-11	1.37452e-09	3.33067e-16	1.5015e-14	0.00102697	0.00841597	0.0181954	0.0924289
Lce1m	late cornified envelope 1M	-6983	92827414	92832516	Lelp1	late cornified envelope-like proline-rich 1	-11119	91955311	91960279	0	0	5.66214e-15	2.28592e-13	0.132948	0.48652	0.073351	0.291806
Ivl	involucrin	-953	92378027	92379194	Lelp1	late cornified envelope-like proline-rich 1	-31429	91977415	91978795	0.0007365	0.0146794	0.0015708	0.0129276	0.596824	0.7075	0.555834	0.719257
Smcp	sperm mitochondria-associated cysteine-rich protein	-13965	92405170	92408653	Lelp1	late cornified envelope-like proline-rich 1	-31429	91977415	91978795	1.08995e-09	1.00073e-07	0.00476311	0.0346533	0.287424	0.618583	0.030611	0.144669
Tdpoz4	TD and POZ domain containing 4	-24263	93574851	93577264	Lelp1	late cornified envelope-like proline-rich 1	-31429	91977415	91978795	0.00134601	0.0239769	0.0039926	0.0296592	0.227138	0.590529	0.141956	0.45973
Celf3	CUGBP, Elav-like family member 3	29490	94313432	94318837	Lelp1	late cornified envelope-like proline-rich 1	-31429	91977415	91978795	0.00282395	0.0429109	0.00690021	0.0478314	0.108982	0.4358	1.23496e-11	1.97979e-10
Sema6c	sema domain, transmembrane domain (TM), and cytoplasmic domain, (semaphorin) 6C	8706	94975443	94978491	Lelp1	late cornified envelope-like proline-rich 1	-31429	91977415	91978795	1.11022e-16	2.73833e-14	0.000451166	0.00418038	0.751253	0.751908	0.345111	0.637729
Pglyrp3	peptidoglycan recognition protein 3	-342689	91475345	91476287	Sprr2a2	small proline-rich protein 2A2	-18209	92001233	92001863	0	0	4.59328e-05	0.000520464	0.0323695	0.176838	0.0196247	0.0986433
Prr9	proline rich 9	2590	91922583	91927976	Sprr2f	small proline-rich protein 2F	1922	92167365	92174697	0.000173228	0.00447936	0.00184291	0.0149355	0.677477	0.730211	0.0612832	0.254095
Lelp1	late cornified envelope-like proline-rich 1	-14242	91960466	91961371	Sprr2f	small proline-rich protein 2F	1922	92167365	92174697	0.00253366	0.0395771	0	0	0.986587	0.800182	0.645168	0.740806
Pglyrp4	peptidoglycan recognition protein 4	110420	90636370	90646127	Sprr2h	small proline-rich protein 2H	-762	92188333	92189358	5.02949e-06	0.000216353	2.4092e-05	0.000286317	0	0	0.295525	0.613829
S100a10	S100 calcium binding protein A10 (calpactin)	27881	93386069	93387772	Sprr2h	small proline-rich protein 2H	-762	92188333	92189358	0.00032411	0.00750138	0.00139769	0.0116507	0.111907	0.44176	0.00124641	0.00838176
Psmb4	proteasome (prosome, macropain) subunit, beta type 4	12595	94677696	94678875	Sprr2k	small proline-rich protein 2K	243	92236018	92237476	3.62342e-07	2.05352e-05	3.60967e-12	1.07258e-10	0.96337	0.800182	0.711543	0.751426
Lelp1	late cornified envelope-like proline-rich 1	-25228	91971304	91972504	Sprr4	small proline-rich protein 4	-13626	92316489	92319594	0	0	0.000287257	0.00277973	0.503166	0.680653	0.46011	0.687438
Celf3	CUGBP, Elav-like family member 3	13611	94298020	94302490	Sprr4	small proline-rich protein 4	-13626	92316489	92319594	0.00102567	0.0190863	5.80457e-11	1.50748e-09	0	0	0.87676	0.787967
Psmb4	proteasome (prosome, macropain) subunit, beta type 4	-1978	94688321	94697395	Sprr4	small proline-rich protein 4	-13626	92316489	92319594	2.60082e-09	2.21926e-07	0.00234596	0.0185169	0.439156	0.662338	0.000175599	0.00135632
S100a11	S100 calcium binding protein A11 (calgizzarin)	-4543	93317982	93321768	Ivl	involucrin	-3753	92379195	92383626	0.000306854	0.0071858	1.71945e-09	3.74562e-08	2.6083e-05	0.000275683	0.790681	0.765801
Pglyrp3	peptidoglycan recognition protein 3	15923	91833533	91835324	Smcp	sperm mitochondria-associated cysteine-rich protein	-9431	92399586	92405169	0.00039288	0.00875752	9.4977e-05	0.00101678	0.320491	0.63082	0	0
S100a2	S100 calcium binding protein A2	-2154	90385899	90398131	Lce6a	late cornified envelope 6A	10992	92412702	92416478	0.000556262	0.0116575	0.00109877	0.00936686	0.228383	0.59112	0.817513	0.773764
Pglyrp3	peptidoglycan recognition protein 3	-343768	91474258	91475217	Lce6a	late cornified envelope 6A	10992	92412702	92416478	3.69524e-07	2.08854e-05	0.000613058	0.0055303	0.30125	0.625178	0.00592795	0.0345853
Sprr2k	small proline-rich protein 2K	1696	92237477	92238924	Lce6a	late cornified envelope 6A	10992	92412702	92416478	0	0	0.000488349	0.00449244	0.0709627	0.327029	0.292595	0.612032
Lce1m	late cornified envelope 1M	-6983	92827414	92832516	Lce6a	late cornified envelope 6A	10992	92412702	92416478	0	0	3.32501e-05	0.000385311	0.0964996	0.404679	0.243998	0.578452
Setdb1	SET domain, bifurcated 1	-4102	95164383	95166069	Lce1a1	late cornified envelope 1A1	1910	92449124	92451515	0	0	0.00170221	0.0138916	0.702012	0.73714	0.0235492	0.115368
S100a8	S100 calcium binding protein A8 (calgranulin A)	9169	90480933	90483392	Lce1a1	late cornified envelope 1A1	-2066	92453344	92455247	0.00153633	0.0265334	2.63467e-12	7.95462e-11	0.542671	0.692587	0.461294	0.687933
Tdpoz4	TD and POZ domain containing 4	-24263	93574851	93577264	Lce1a2	late cornified envelope 1A2	5616	92463891	92473351	0.00173875	0.0292659	0.00611115	0.0431238	0.0252443	0.144141	0.068851	0.278107
Lor	loricrin	30416	91853724	91859573	Lce1c	late cornified envelope 1C	-3662	92478134	92480881	0.00227107	0.0363128	1.24456e-13	4.36713e-12	0.933513	0.800182	0.679112	0.746549
S100a5	S100 calcium binding protein A5	910	90413019	90413689	Lce1d	late cornified envelope 1D	2251	92487334	92490428	8.84463e-05	0.00254521	1.24149e-08	2.44321e-07	1.85396e-12	3.96475e-11	0.980743	0.806664
Lor	loricrin	-11930	91897650	91900339	Lce1d	late cornified envelope 1D	2251	92487334	92490428	0	0	0.00217041	0.0173095	0.168835	0.540655	0.692665	0.74838
Pglyrp3	peptidoglycan recognition protein 3	-342689	91475345	91476287	Lce1d	late cornified envelope 1D	-1853	92490583	92495387	0.000294956	0.00695995	0.00256453	0.0200183	0.625191	0.715242	0.137325	0.45114
Pglyrp3	peptidoglycan recognition protein 3	15923	91833533	91835324	Lce1d	late cornified envelope 1D	-1853	92490583	92495387	0	0	0.00452978	0.03319	0.0785685	0.350662	0.128532	0.433863
Lelp1	late cornified envelope-like proline-rich 1	-25228	91971304	91972504	Lce1d	late cornified envelope 1D	-1853	92490583	92495387	0.00230184	0.0367082	0.00013681	0.00141981	0.00906564	0.0602796	0.224117	0.56361
Sprr2k	small proline-rich protein 2K	-2867	92231257	92236017	Lce1d	late cornified envelope 1D	-1853	92490583	92495387	3.17724e-10	3.12354e-08	0.00102111	0.00876172	0.000580811	0.0049811	0.0117597	0.063383
4930529C04Rik	zinc finger, BED domain containing 4 pseudogene	-87727	90786099	90789616	Lce1e	late cornified envelope 1E	2779	92504908	92515527	0.00096216	0.0181887	0.00685449	0.0475647	0.762953	0.756671	0.991191	0.806664
Pglyrp3	peptidoglycan recognition protein 3	-42541	91772470	91779459	Lce1e	late cornified envelope 1E	2779	92504908	92515527	0	0	0.000310389	0.00297239	0.163333	0.533865	0.552059	0.718551
Pglyrp3	peptidoglycan recognition protein 3	33074	91851141	91852018	Lce1e	late cornified envelope 1E	2779	92504908	92515527	0.00302706	0.0453839	1.46704e-05	0.000180384	0.0705094	0.325307	0.532162	0.712935
Lor	loricrin	19833	91865920	91868542	Lce1e	late cornified envelope 1E	2779	92504908	92515527	3.33067e-16	7.88826e-14	9.40008e-05	0.00100736	0.215644	0.583404	0.666761	0.744619
Lor	loricrin	-11930	91897650	91900339	Lce1e	late cornified envelope 1E	2779	92504908	92515527	0	0	3.71194e-05	0.000426763	0.451585	0.666689	0.678956	0.746549
Lelp1	late cornified envelope-like proline-rich 1	2183	91944123	91944864	Lce1e	late cornified envelope 1E	2779	92504908	92515527	2.31926e-13	3.78373e-11	0.00552429	0.0394058	0.13512	0.490021	0.154171	0.480683
Sprr2e	small proline-rich protein 2E	-1339	92153701	92155751	Lce1e	late cornified envelope 1E	2779	92504908	92515527	7.50232e-09	5.92276e-07	0.00558494	0.0398006	0.281904	0.61699	0.3934	0.65976
Pglyrp3	peptidoglycan recognition protein 3	-343768	91474258	91475217	Lce1h	late cornified envelope 1H	1766	92564358	92570084	0	0	0.00301827	0.0231206	0.329966	0.634206	0.144043	0.463256
Pglyrp3	peptidoglycan recognition protein 3	-342689	91475345	91476287	Lce1h	late cornified envelope 1H	1766	92564358	92570084	5.75751e-12	7.48805e-10	0.000802293	0.00704394	0.550598	0.694496	0.546423	0.716595
Pglyrp3	peptidoglycan recognition protein 3	-42541	91772470	91779459	Lce1h	late cornified envelope 1H	1766	92564358	92570084	3.98046e-07	2.23159e-05	1.90784e-08	3.67074e-07	0.237168	0.59604	0.523985	0.710482
Pglyrp3	peptidoglycan recognition protein 3	15923	91833533	91835324	Lce1h	late cornified envelope 1H	1766	92564358	92570084	4.28529e-10	4.15891e-08	0.000260959	0.00254918	0.667997	0.727543	0.00342669	0.0210887
Lor	loricrin	-11930	91897650	91900339	Lce1h	late cornified envelope 1H	1766	92564358	92570084	0	0	0.000937754	0.00811666	0.00992511	0.0651562	0.00277898	0.0174718
Lor	loricrin	-11930	91897650	91900339	Kprp	keratinocyte expressed, proline-rich	-683	92630693	92633012	0	0	6.41616e-08	1.14793e-06	0.945221	0.800182	0.0752794	0.297445
S100a10	S100 calcium binding protein A10 (calpactin)	27881	93386069	93387772	Kprp	keratinocyte expressed, proline-rich	-683	92630693	92633012	0.00325071	0.0479393	0.00636173	0.0446411	0.034805	0.187417	0.0168108	0.0863215
9130204L05Rik	RIKEN cDNA 9130204L05 gene	-271941	91165618	91167718	Lce1l	late cornified envelope 1L	7991	92638268	92656166	0.000755411	0.0149587	6.47449e-10	1.48745e-08	0.13234	0.485257	0.032472	0.151957
Pglyrp3	peptidoglycan recognition protein 3	-42541	91772470	91779459	Lce1l	late cornified envelope 1L	7991	92638268	92656166	7.94784e-10	7.42808e-08	9.08114e-06	0.000115524	0.773123	0.760301	0.0169473	0.0869294
Lor	loricrin	-11930	91897650	91900339	Lce3a	late cornified envelope 3A	17395	92703797	92721717	4.15457e-12	5.51516e-10	0.000309215	0.00296168	0.231764	0.592581	0.0727905	0.290569
Pglyrp3	peptidoglycan recognition protein 3	-343768	91474258	91475217	Lce3c	late cornified envelope 3C	6369	92752355	92757200	6.02897e-08	4.01083e-06	0.00623995	0.0438971	0.095667	0.402373	0.317328	0.624145
Lelp1	late cornified envelope-like proline-rich 1	-25228	91971304	91972504	Lce3c	late cornified envelope 3C	6369	92752355	92757200	4.70067e-06	0.000204317	0.00389721	0.0290368	0.0306905	0.169006	0.200614	0.542658
9130204L05Rik	RIKEN cDNA 9130204L05 gene	-58722	90953182	90953716	Lce3d	late cornified envelope 3D	-1515	92758725	92760869	0.00337702	0.0493222	0	0	0.870359	0.793513	0.872922	0.787052
S100a14	S100 calcium binding protein A14	478	90330428	90332070	Lce3e	late cornified envelope 3E	11688	92780585	92784757	0.00294101	0.0443609	0	0	1.04527e-12	2.26438e-11	0.556226	0.719338
Lor	loricrin	-11930	91897650	91900339	Lce3f	late cornified envelope 3F	-7932	92786480	92789953	0	0	2.07588e-05	0.00024924	0.00280184	0.0210351	0.248841	0.581384
Lelp1	late cornified envelope-like proline-rich 1	-25228	91971304	91972504	Lce3f	late cornified envelope 3F	-7932	92786480	92789953	0.0001298	0.00351217	0.00644115	0.0451123	0.0921441	0.392285	0.0484596	0.211316
S100a14	S100 calcium binding protein A14	478	90330428	90332070	Lce3f	late cornified envelope 3F	10322	92806203	92806737	0.000213581	0.00532144	7.02216e-06	9.11847e-05	0.00721732	0.0492845	0.938667	0.803689
Sprr2a1	small proline-rich protein 2A1	-32453	91986487	91988122	Lce3f	late cornified envelope 3F	10322	92806203	92806737	0.00337571	0.0493116	7.49778e-06	9.68959e-05	0	0	0.940074	0.804178
Pi4kb	phosphatidylinositol 4-kinase, catalytic, beta polypeptide	12608	94788113	94794409	Crct1	cysteine-rich C-terminal 1	9150	92810148	92810769	0.000336627	0.00774378	1.78652e-11	4.91146e-10	0.462053	0.669299	7.49401e-14	1.40161e-12
S100a8	S100 calcium binding protein A8 (calgranulin A)	5545	90477852	90479224	Crct1	cysteine-rich C-terminal 1	6086	92812719	92814326	0.000415517	0.00917623	0	0	0.83872	0.782474	0.569661	0.723772
Sema6c	sema domain, transmembrane domain (TM), and cytoplasmic domain, (semaphorin) 6C	2447	94969354	94972062	Crct1	cysteine-rich C-terminal 1	6086	92812719	92814326	3.73035e-14	6.80496e-12	0.00287365	0.0221289	0.00977889	0.064346	1.07472e-07	1.25167e-06
Tchh	trichohyalin	-2132	93240815	93247426	Crct1	cysteine-rich C-terminal 1	2964	92815150	92818139	0.000834054	0.0161929	0.00392255	0.029209	0.993355	0.800182	0.921365	0.798669
S100a5	S100 calcium binding protein A5	910	90413019	90413689	Lce1m	late cornified envelope 1M	-16245	92832517	92845937	0.00300881	0.0451466	2.22744e-06	3.14152e-05	0.165489	0.535872	0	0
9130204L05Rik	RIKEN cDNA 9130204L05 gene	-381384	91275029	91277194	Lce1m	late cornified envelope 1M	-16245	92832517	92845937	0.000314787	0.0073342	0.000493552	0.00453554	0.577089	0.701847	0.519627	0.708756
Pglyrp3	peptidoglycan recognition protein 3	33074	91851141	91852018	Lce1m	late cornified envelope 1M	-16245	92832517	92845937	1.84748e-08	1.36629e-06	4.00304e-05	0.000457529	0.181211	0.554392	0.196156	0.537845
Lor	loricrin	-11930	91897650	91900339	Lce1m	late cornified envelope 1M	-16245	92832517	92845937	3.5734e-11	4.1279e-09	0.000114356	0.00120269	0.561042	0.697468	0.517505	0.707478
Lelp1	late cornified envelope-like proline-rich 1	-25228	91971304	91972504	Lce1m	late cornified envelope 1M	-16245	92832517	92845937	4.44643e-07	2.46466e-05	0.00135971	0.0113539	0.257119	0.606732	0.294139	0.613031
9130204L05Rik	RIKEN cDNA 9130204L05 gene	-381384	91275029	91277194	Gm4858	predicted gene 4858	-7093	92864913	92866391	8.9373e-14	1.54771e-11	8.01403e-05	0.000868922	0.298774	0.624411	0.0144576	0.0757549
S100a14	S100 calcium binding protein A14	4590	90334328	90336394	Gm4858	predicted gene 4858	24825	92901145	92903392	0.000672856	0.0136249	6.44484e-13	2.07325e-11	0	0	0.67048	0.745201
Rptn	repetin	9120	93204545	93208937	Crnn	cornulin	-29829	92917428	92920332	0.000916447	0.0175031	3.55569e-05	0.000409875	0.453427	0.66713	0.871812	0.786746
Rptn	repetin	21808	93218833	93220025	Crnn	cornulin	-29829	92917428	92920332	1.84641e-11	2.24387e-09	0.0031089	0.0237388	0.17356	0.545094	0.264092	0.592358
Lelp1	late cornified envelope-like proline-rich 1	-25228	91971304	91972504	Crnn	cornulin	-24609	92921554	92926646	1.06693e-05	0.000417786	0.00686718	0.0476339	0.603914	0.709507	0.0714207	0.286427
Hrnr	hornerin	-16626	93104686	93109404	Crnn	cornulin	-24609	92921554	92926646	4.10878e-10	3.99225e-08	9.84761e-10	2.21875e-08	0.0165557	0.101039	0.125899	0.42862
Rptn	repetin	21808	93218833	93220025	Crnn	cornulin	-24609	92921554	92926646	3.2603e-08	2.29174e-06	0.000457395	0.00423436	0.24247	0.599471	0.165694	0.49976
Tchhl1	trichohyalin-like 1	-10438	93261745	93262732	Crnn	cornulin	-24609	92921554	92926646	0	0	0.00614346	0.0433258	0.109527	0.436978	0.212985	0.5529
Tchhl1	trichohyalin-like 1	6952	93279051	93280205	Crnn	cornulin	-24609	92921554	92926646	0	0	0.00266467	0.0207108	0.179134	0.552861	0.15511	0.482566
Hrnr	hornerin	-16626	93104686	93109404	Crnn	cornulin	-16766	92930962	92932925	0	0	0.00102742	0.00881151	0.564258	0.698314	0.310085	0.620742
Rptn	repetin	-7581	93187001	93193079	Crnn	cornulin	-16766	92930962	92932925	0.00140447	0.024746	0	0	0	0	0.021553	0.106892
S100a11	S100 calcium binding protein A11 (calgizzarin)	-4543	93317982	93321768	Crnn	cornulin	-16766	92930962	92932925	9.58991e-06	0.000381067	0	0	0.128858	0.478423	0.14663	0.466418
Tdpoz2	TD and POZ domain containing 2	28315	93427788	93428798	Crnn	cornulin	-16766	92930962	92932925	0.0021417	0.0346759	6.13704e-10	1.41301e-08	0.0201739	0.119272	0.461572	0.687933
9130204L05Rik	RIKEN cDNA 9130204L05 gene	-381384	91275029	91277194	Crnn	cornulin	-11356	92934735	92939972	2.39999e-07	1.42001e-05	0.00417288	0.0308633	0.0183533	0.110358	0.295463	0.613829
S100a2	S100 calcium binding protein A2	-2154	90385899	90398131	Crnn	cornulin	6857	92954599	92956533	0.000343742	0.00786716	2.59864e-06	3.62036e-05	0.61321	0.712122	0.769286	0.762009
Pglyrp4	peptidoglycan recognition protein 4	400	90529765	90532691	Crnn	cornulin	6857	92954599	92956533	0.0011463	0.0208698	3.82355e-08	7.02737e-07	0.962527	0.800182	0.395684	0.660961
S100a9	S100 calcium binding protein A9 (calgranulin B)	9884	90488683	90490836	Crnn	cornulin	11424	92959786	92960481	0.00334401	0.0489544	7.51066e-13	2.40288e-11	0.977865	0.800182	0.704988	0.750262
S100a11	S100 calcium binding protein A11 (calgizzarin)	-13118	93310241	93312359	Crnn	cornulin	13997	92960927	92964486	0.00268678	0.0413338	1.44427e-05	0.000177834	0.965771	0.800182	0.0427676	0.190899
9130204L05Rik	RIKEN cDNA 9130204L05 gene	-381384	91275029	91277194	Flg2	filaggrin family member 2	-14842	92979691	92993016	0.000354943	0.00806995	0.00511865	0.0368524	0.436391	0.661644	1.91333e-05	0.000169509
Pglyrp3	peptidoglycan recognition protein 3	-343768	91474258	91475217	Flg2	filaggrin family member 2	-4578	92993662	92999573	0.00023525	0.00577334	2.48554e-05	0.000294525	0.170997	0.542313	0.0079528	0.0448387
Lor	loricrin	19833	91865920	91868542	Flg2	filaggrin family member 2	-4578	92993662	92999573	2.69037e-05	0.00092911	0.000996276	0.00856678	0.0669537	0.313154	0.328033	0.628926
Them5	thioesterase superfamily member 5	8244	94152912	94155619	Flg2	filaggrin family member 2	-4578	92993662	92999573	3.05551e-07	1.76526e-05	1.71631e-05	0.000208738	0.88491	0.797795	0.721053	0.753168
Nup210l	nucleoporin 210-like	42608	89948291	89953034	Flg	filaggrin	-28239.5	93053185	93053316	1.8803e-08	1.38844e-06	0	0	3.74922e-12	7.8085e-11	0.735767	0.754844
Crtc2	CREB regulated transcription coactivator 2	3476	90053080	90070279	Flg	filaggrin	-28239.5	93053185	93053316	0.000160273	0.00420039	0.000234807	0.00231929	0.422951	0.657888	0.125229	0.427282
S100a13	S100 calcium binding protein A13	4281	90322416	90322860	Flg	filaggrin	-28239.5	93053185	93053316	2.60116e-08	1.86779e-06	0	0	1.90208e-06	2.32283e-05	0.889378	0.79064
9130204L05Rik	RIKEN cDNA 9130204L05 gene	-213126	91107718	91107989	Flg	filaggrin	-28239.5	93053185	93053316	3.96551e-05	0.00129796	3.33067e-16	1.5015e-14	0.0869899	0.376848	0.783512	0.764209
Pglyrp4	peptidoglycan recognition protein 4	31956	90562308	90563261	Flg	filaggrin	-10161.5	93068056	93074601	0.00207774	0.0338111	1.70373e-07	2.86762e-06	0	0	0.256295	0.58749
Pglyrp3	peptidoglycan recognition protein 3	-47327	91770313	91772043	Flg	filaggrin	-10161.5	93068056	93074601	0.000780055	0.015341	0	0	7.3209e-08	1.05108e-06	0.956314	0.806664
Crnn	cornulin	-21695	92926647	92927381	Flg	filaggrin	6820	93076901	93099719	5.79323e-05	0.0017861	1.48847e-08	2.89994e-07	0.106344	0.429828	0.0822537	0.317946
9130204L05Rik	RIKEN cDNA 9130204L05 gene	-271941	91165618	91167718	Hrnr	hornerin	16678	93137378	93143320	0.000127504	0.00346127	1.33227e-15	5.70276e-14	0.16095	0.530915	0.999376	0.806664
Lelp1	late cornified envelope-like proline-rich 1	2183	91944123	91944864	Rptn	repetin	-21485	93172462	93179810	0.00113601	0.0207096	2.73071e-05	0.000321115	0.693404	0.734943	0.403298	0.664568
Lce1b	late cornified envelope 1B	1174	92459033	92460316	Rptn	repetin	-2463	93193567	93196749	5.18995e-06	0.000222681	6.4168e-06	8.38201e-05	0.129624	0.480008	0.179991	0.518745
S100a9	S100 calcium binding protein A9 (calgranulin B)	9884	90488683	90490836	Rptn	repetin	5140	93202445	93203078	4.48962e-05	0.00144178	5.76206e-14	2.1136e-12	0.0129247	0.0820447	0.527703	0.711761
S100a6	S100 calcium binding protein A6 (calcyclin)	6698	90422210	90424819	Tchh	trichohyalin	-11660	93234250	93234935	6.96796e-09	5.54819e-07	8.4209e-05	0.000909472	0.01849	0.111052	0.72735	0.754102
Pglyrp3	peptidoglycan recognition protein 3	-34572	91782599	91785267	Tchh	trichohyalin	-11660	93234250	93234935	1.11698e-07	7.11377e-06	0.00340827	0.025759	0.307664	0.627871	0.225811	0.565279
Pglyrp4	peptidoglycan recognition protein 4	5382	90533269	90539151	Tchh	trichohyalin	-6463	93238765	93240814	4.46717e-10	4.32536e-08	0.00194195	0.0156681	0.104143	0.424262	0.000280534	0.00209547
Crnn	cornulin	-14879	92932926	92934734	Tchh	trichohyalin	-6463	93238765	93240814	1.49297e-05	0.000557136	0	0	9.0604e-08	1.28424e-06	0.730061	0.754108
Them5	thioesterase superfamily member 5	-1978	94143655	94144431	Tchh	trichohyalin	-6463	93238765	93240814	0.00254112	0.0396516	7.69074e-06	9.9174e-05	0.0232913	0.134899	0.894457	0.792238
S100a14	S100 calcium binding protein A14	-5034	90323054	90328420	Tchhl1	trichohyalin-like 1	-13086	93257437	93261744	0.000120262	0.00329256	2.79123e-05	0.000327572	0.995043	0.800182	1.59872e-14	3.12719e-13
Pglyrp4	peptidoglycan recognition protein 4	15620	90545558	90547338	Tchhl1	trichohyalin-like 1	-13086	93257437	93261744	0.00164607	0.0279942	6.80316e-10	1.56023e-08	0.0129647	0.0822556	0.11019	0.393029
Pglyrp4	peptidoglycan recognition protein 4	31956	90562308	90563261	Tchhl1	trichohyalin-like 1	-13086	93257437	93261744	9.69146e-08	6.26799e-06	0.00301384	0.0230901	0.262306	0.608159	1.74381e-10	2.5885e-09
Pglyrp3	peptidoglycan recognition protein 3	-450336	91366058	91370281	Tchhl1	trichohyalin-like 1	-13086	93257437	93261744	0.000391642	0.00873692	1.21663e-09	2.71259e-08	0.0206234	0.121539	0.189093	0.53015
Pglyrp3	peptidoglycan recognition protein 3	-343768	91474258	91475217	Tchhl1	trichohyalin-like 1	-13086	93257437	93261744	0.000172576	0.00446666	0.0016892	0.0137961	0.162411	0.53279	0.162983	0.495714
Pglyrp3	peptidoglycan recognition protein 3	33074	91851141	91852018	Tchhl1	trichohyalin-like 1	-13086	93257437	93261744	5.73917e-07	3.10283e-05	1.0251e-05	0.000129125	0.538775	0.691704	0.149997	0.47287
Lor	loricrin	19833	91865920	91868542	Tchhl1	trichohyalin-like 1	-13086	93257437	93261744	8.51187e-11	9.20371e-09	0.00244071	0.0191665	0.245041	0.60165	0.187693	0.528506
Gatad2b	GATA zinc finger domain containing 2B	11976	90156973	90158132	S100a11	S100 calcium binding protein A11 (calgizzarin)	-9927	93313961	93315022	1.42911e-05	0.000537394	0	0	0.0305358	0.168204	2.08415e-08	2.5867e-07
Ivl	involucrin	-7105	92384129	92385395	S100a11	S100 calcium binding protein A11 (calgizzarin)	-9927	93313961	93315022	1.02965e-06	5.23724e-05	0.00419166	0.0309847	0.223965	0.589041	0.382208	0.654969
S100a16	S100 calcium binding protein A16	19515	90360461	90368860	S100a11	S100 calcium binding protein A11 (calgizzarin)	6385	93329628	93331979	1.04824e-05	0.00041221	0.00151328	0.0125011	0.523606	0.686852	0.544674	0.716179
Pglyrp4	peptidoglycan recognition protein 4	15620	90545558	90547338	S100a11	S100 calcium binding protein A11 (calgizzarin)	6385	93329628	93331979	0.000847082	0.0163696	2.46602e-09	5.27573e-08	0.107226	0.431709	1.11022e-16	2.44215e-15
Cdc42se1	CDC42 small effector 1	37	95031977	95033827	S100a11	S100 calcium binding protein A11 (calgizzarin)	6385	93329628	93331979	9.45799e-13	1.41305e-10	1.11355e-13	3.93105e-12	0.0155392	0.0957426	0	0
Npr1	natriuretic peptide receptor 1	475	90266498	90272128	S100a11	S100 calcium binding protein A11 (calgizzarin)	8422	93332462	93333219	3.02459e-05	0.00102835	1.5494e-08	3.0142e-07	0.927393	0.800182	0.800861	0.768963
S100a14	S100 calcium binding protein A14	478	90330428	90332070	S100a11	S100 calcium binding protein A11 (calgizzarin)	8422	93332462	93333219	4.64431e-05	0.00148231	0	0	0.70136	0.736906	0.399222	0.662378
Slc27a3	solute carrier family 27 (fatty acid transporter), member 3	-15452	90204778	90213824	S100a10	S100 calcium binding protein A10 (calpactin)	2306	93360291	93362400	1.1037e-05	0.000430402	1.74701e-06	2.51384e-05	0.265047	0.609107	0.93167	0.802084
S100a14	S100 calcium binding protein A14	478	90330428	90332070	S100a10	S100 calcium binding protein A10 (calpactin)	2306	93360291	93362400	0.000594753	0.0123034	0	0	1.29195e-05	0.000142289	0.404684	0.66528
Crnn	cornulin	-19088	92928281	92930961	S100a10	S100 calcium binding protein A10 (calpactin)	2306	93360291	93362400	0.000689014	0.0139014	6.91752e-07	1.05918e-05	0.219086	0.585742	0.908855	0.795904
Pglyrp3	peptidoglycan recognition protein 3	-34572	91782599	91785267	S100a10	S100 calcium binding protein A10 (calpactin)	23386	93378783	93386068	0.000183015	0.00467873	4.30698e-05	0.000490136	0.496051	0.679469	0.451795	0.684278
Lce1l	late cornified envelope 1L	-3510	92656167	92661269	S100a10	S100 calcium binding protein A10 (calpactin)	23386	93378783	93386068	0.000741188	0.0147471	0.00446773	0.0327811	0.345891	0.637979	0.213013	0.552906
Psmb4	proteasome (prosome, macropain) subunit, beta type 4	-1978	94688321	94697395	S100a10	S100 calcium binding protein A10 (calpactin)	23386	93378783	93386068	1.08011e-09	9.92783e-08	6.37204e-05	0.000703218	0.172206	0.54317	0.0867263	0.330999
S100a13	S100 calcium binding protein A13	4281	90322416	90322860	S100a10	S100 calcium binding protein A10 (calpactin)	29250	93387773	93388806	0.000333441	0.00768109	0.00108079	0.00922861	0.86984	0.793276	6.54887e-09	8.48988e-08
Pip5k1a	phosphatidylinositol-4-phosphate 5-kinase, type 1 alpha	26230	94882407	94886837	S100a10	S100 calcium binding protein A10 (calpactin)	29250	93387773	93388806	0	0	8.41493e-05	0.000909014	0.115896	0.451027	0.436173	0.678116
S100a6	S100 calcium binding protein A6 (calcyclin)	6698	90422210	90424819	S100a10	S100 calcium binding protein A10 (calpactin)	34379	93391263	93395574	4.95967e-05	0.00157094	0	0	1.11022e-16	3.04727e-15	0.923385	0.799409
Crnn	cornulin	-19088	92928281	92930961	S100a10	S100 calcium binding protein A10 (calpactin)	34379	93391263	93395574	0.00216275	0.0349761	4.9963e-09	1.03194e-07	0.176293	0.548769	0.95718	0.806664
Cgn	cingulin	-3817	94593996	94594513	S100a10	S100 calcium binding protein A10 (calpactin)	48571	93407372	93407848	0.00308117	0.0460239	6.61606e-08	1.18128e-06	0	0	0.93002	0.801689
Ivl	involucrin	-953	92378027	92379194	Tdpoz2	TD and POZ domain containing 2	44997	93411531	93411691	0.000253493	0.00613793	1.99254e-11	5.4522e-10	0.605303	0.710109	0.0104681	0.0572063
4930529C04Rik	zinc finger, BED domain containing 4 pseudogene	-47238	90825218	90831475	Tdpoz2	TD and POZ domain containing 2	1310	93451999	93458598	1.23507e-10	1.29677e-08	0.00077742	0.00684386	0.124009	0.468765	0	0
9130204L05Rik	RIKEN cDNA 9130204L05 gene	4508	90889739	90890699	Tdpoz2	TD and POZ domain containing 2	1310	93451999	93458598	2.22045e-16	5.33462e-14	0.00394407	0.0293526	0.119744	0.459762	0.61524	0.735958
9130204L05Rik	RIKEN cDNA 9130204L05 gene	-253103	91147316	91148344	Tdpoz2	TD and POZ domain containing 2	1310	93451999	93458598	0.000236019	0.005782	4.64928e-05	0.000526582	0.939198	0.800182	0.747585	0.75742
Pglyrp3	peptidoglycan recognition protein 3	-371003	91444563	91450442	Tdpoz2	TD and POZ domain containing 2	1310	93451999	93458598	1.43552e-13	2.38871e-11	9.55535e-10	2.1566e-08	0.078056	0.348981	0.135728	0.448113
Pglyrp3	peptidoglycan recognition protein 3	-342689	91475345	91476287	Tdpoz2	TD and POZ domain containing 2	1310	93451999	93458598	0	0	5.83755e-13	1.88946e-11	0.178242	0.551815	0.645637	0.740976
Pglyrp3	peptidoglycan recognition protein 3	-122589	91695823	91696009	Tdpoz2	TD and POZ domain containing 2	1310	93451999	93458598	9.30811e-13	1.39315e-10	0.00516203	0.037124	0.471038	0.672048	0.359668	0.645791
Pglyrp3	peptidoglycan recognition protein 3	-42541	91772470	91779459	Tdpoz2	TD and POZ domain containing 2	1310	93451999	93458598	0	0	8.32498e-08	1.46403e-06	0.0241786	0.139269	0.151331	0.47513
Pglyrp3	peptidoglycan recognition protein 3	-34572	91782599	91785267	Tdpoz2	TD and POZ domain containing 2	1310	93451999	93458598	2.37819e-07	1.40911e-05	4.52971e-14	1.68389e-12	0.420928	0.657624	0.0488344	0.212692
2310050C09Rik	RIKEN cDNA 2310050C09 gene	-16845	92689604	92692340	Tdpoz2	TD and POZ domain containing 2	1310	93451999	93458598	1.06387e-06	5.39483e-05	0.00468252	0.0341464	0.0778509	0.348361	0.00271838	0.0171559
Lce3e	late cornified envelope 3E	-4044	92765221	92768657	Tdpoz2	TD and POZ domain containing 2	1310	93451999	93458598	0.000814673	0.0158929	0.000933671	0.00808266	0.0050335	0.0357629	0.070999	0.285267
Lce1m	late cornified envelope 1M	-6983	92827414	92832516	Tdpoz2	TD and POZ domain containing 2	1310	93451999	93458598	3.26903e-06	0.000148355	0.00269556	0.0209292	0.00197625	0.0153943	0.219	0.559112
Them5	thioesterase superfamily member 5	8244	94152912	94155619	Tdpoz2	TD and POZ domain containing 2	1310	93451999	93458598	0	0	0	0	9.77472e-05	0.00094645	0.0328308	0.153393
S100a9	S100 calcium binding protein A9 (calgranulin B)	-11495	90510209	90512067	Tdpoz4	TD and POZ domain containing 4	-25890	93574073	93574787	0.000846384	0.0163655	0.00716973	0.0494389	0.0957865	0.402737	1.46214e-07	1.67526e-06
Pglyrp3	peptidoglycan recognition protein 3	-342689	91475345	91476287	Tdpoz4	TD and POZ domain containing 4	-25890	93574073	93574787	4.44089e-16	1.03126e-13	0.00352256	0.026535	0.249756	0.603417	0.742939	0.756581
Pglyrp3	peptidoglycan recognition protein 3	-47327	91770313	91772043	Tdpoz4	TD and POZ domain containing 4	-25890	93574073	93574787	2.14553e-09	1.86318e-07	0.00104844	0.00896986	0.0110672	0.0717014	0.427531	0.674792
Crnn	cornulin	-14879	92932926	92934734	Tdpoz4	TD and POZ domain containing 4	-25890	93574073	93574787	0.00280337	0.0426629	1.41109e-13	4.9154e-12	0.936912	0.800182	4.9904e-05	0.000419112
9130204L05Rik	RIKEN cDNA 9130204L05 gene	-160988	91054697	91056734	Gm9125	predicted gene 9125	51420	93694506	93697585	0.000128585	0.00348496	0.00132498	0.0111041	0.16861	0.540315	0.477467	0.693218
9130204L05Rik	RIKEN cDNA 9130204L05 gene	-208791	91102547	91104489	Gm9125	predicted gene 9125	51420	93694506	93697585	0.000563703	0.011775	0.00105097	0.00898416	0.286913	0.6185	0.566208	0.722307
9130204L05Rik	RIKEN cDNA 9130204L05 gene	-378310	91271949	91274126	Gm9125	predicted gene 9125	51420	93694506	93697585	2.94023e-07	1.70338e-05	0	0	0.000250851	0.00227881	0.857975	0.783285
Flg	filaggrin	-5739	93074602	93076900	Gm9125	predicted gene 9125	51420	93694506	93697585	1.55103e-07	9.55684e-06	0.00111999	0.00953384	0.0558021	0.272819	0.0186816	0.094487
Hrnr	hornerin	-16626	93104686	93109404	Gm9125	predicted gene 9125	51420	93694506	93697585	2.79771e-06	0.000128292	3.38047e-06	4.6106e-05	0.0293258	0.16254	0.164759	0.498487
9130204L05Rik	RIKEN cDNA 9130204L05 gene	-208791	91102547	91104489	Gm10696	predicted gene 10696	-52051	94030720	94037613	0.00188362	0.031219	8.38585e-07	1.26812e-05	0.320309	0.630721	0.199111	0.540899
Pglyrp3	peptidoglycan recognition protein 3	-122589	91695823	91696009	Gm10696	predicted gene 10696	-52051	94030720	94037613	3.97264e-06	0.000176276	1.06814e-05	0.000134257	0.139908	0.498175	0.44998	0.683277
Pglyrp3	peptidoglycan recognition protein 3	-47327	91770313	91772043	Gm10696	predicted gene 10696	-52051	94030720	94037613	0	0	2.78359e-05	0.000326749	0.836946	0.781932	2.04124e-07	2.29723e-06
Pglyrp3	peptidoglycan recognition protein 3	-34572	91782599	91785267	Gm10696	predicted gene 10696	-52051	94030720	94037613	0.000806462	0.0157526	0.000266743	0.00260182	0.119572	0.459376	0	0
Lce1b	late cornified envelope 1B	1174	92459033	92460316	Gm10696	predicted gene 10696	-52051	94030720	94037613	4.44136e-08	3.04993e-06	0.00507427	0.036583	0.773354	0.760363	0.34776	0.63933
Lce1e	late cornified envelope 1E	-4019	92515528	92518503	Gm10696	predicted gene 10696	-52051	94030720	94037613	6.7369e-05	0.00203122	4.57794e-05	0.000518838	0.0136848	0.0860359	0.396892	0.661683
Flg	filaggrin	-5739	93074602	93076900	Gm10696	predicted gene 10696	-52051	94030720	94037613	0.000312487	0.00728904	0.000146833	0.00151485	1.02585e-13	2.38868e-12	0.0102546	0.0561561
Tdpoz2	TD and POZ domain containing 2	28315	93427788	93428798	Gm10696	predicted gene 10696	-52051	94030720	94037613	0	0	0.00273417	0.0211945	0.00704422	0.0482731	0.0372934	0.170401
4930529C04Rik	zinc finger, BED domain containing 4 pseudogene	-47238	90825218	90831475	Gm10696	predicted gene 10696	-64627	94045486	94047999	6.37304e-05	0.00193551	0.0038937	0.0290189	0.597803	0.707537	0.407108	0.666608
9130204L05Rik	RIKEN cDNA 9130204L05 gene	-381384	91275029	91277194	Them4	thioesterase superfamily member 4	-13977	94096582	94103573	4.6824e-08	3.1944e-06	4.17928e-06	5.62997e-05	0.323021	0.631738	0.159604	0.489478
Pglyrp3	peptidoglycan recognition protein 3	-343768	91474258	91475217	Them4	thioesterase superfamily member 4	-13977	94096582	94103573	5.76728e-06	0.000243936	0.000110775	0.00116822	0.150457	0.515036	0.252108	0.584241
Pglyrp3	peptidoglycan recognition protein 3	-34572	91782599	91785267	Them4	thioesterase superfamily member 4	-13977	94096582	94103573	5.18082e-07	2.8359e-05	2.53806e-07	4.16261e-06	0.0541515	0.266382	0.0207024	0.103349
Lce1b	late cornified envelope 1B	1174	92459033	92460316	Them5	thioesterase superfamily member 5	-1527	94144432	94144557	8.09509e-06	0.00032904	1.20859e-12	3.79276e-11	0.989402	0.800182	1.78858e-11	2.8388e-10
Selenbp1	selenium binding protein 1	-5109	94726552	94737241	Tdrkh	tudor and KH domain containing protein	422	94213481	94221843	0.000320593	0.00744256	3.46739e-09	7.2963e-08	0.585608	0.704081	0.0676615	0.274459
Cgn	cingulin	14005	94575931	94576934	Oaz3	ornithine decarboxylase antizyme 3	3711	94232733	94240991	0.0015462	0.0266571	1.19132e-06	1.7605e-05	0.0120772	0.0773741	0.321233	0.625716
Pogz	pogo transposable element with ZNF domain	2339	94643285	94644371	Oaz3	ornithine decarboxylase antizyme 3	3711	94232733	94240991	0.000170319	0.00442197	0	0	1	0.800182	1.11022e-16	2.44215e-15
Pogz	pogo transposable element with ZNF domain	6792	94647886	94648676	Oaz3	ornithine decarboxylase antizyme 3	3711	94232733	94240991	0	0	0.0070328	0.0485967	0.30398	0.626451	0.0558664	0.236739
Slc27a3	solute carrier family 27 (fatty acid transporter), member 3	-2329	90191411	90200946	Riiad1	regulatory subunit of type II PKA R-subunit (RIIa) domain containing 1	6325	94269685	94272691	0.000322745	0.00747808	1.09043e-10	2.7438e-09	0.654628	0.72354	0.688847	0.747696
Pogz	pogo transposable element with ZNF domain	-3666	94637243	94638404	Riiad1	regulatory subunit of type II PKA R-subunit (RIIa) domain containing 1	6325	94269685	94272691	0.00205509	0.0335342	0	0	0	0	0.435361	0.677864
Pogz	pogo transposable element with ZNF domain	-1108	94639587	94641176	Celf3	CUGBP, Elav-like family member 3	24814	94310533	94312384	0.000181476	0.0046465	0.00665873	0.0463777	0.181989	0.555255	0.210024	0.550045
Pogz	pogo transposable element with ZNF domain	6792	94647886	94648676	Celf3	CUGBP, Elav-like family member 3	24814	94310533	94312384	0	0	0.00593576	0.0420329	0.217897	0.584867	0.200245	0.542228
Cgn	cingulin	14005	94575931	94576934	Celf3	CUGBP, Elav-like family member 3	40264	94323802	94330014	0.000170933	0.00443377	0	0	3.69345e-07	4.92153e-06	0.0115651	0.0624124
Pogz	pogo transposable element with ZNF domain	6792	94647886	94648676	Celf3	CUGBP, Elav-like family member 3	40264	94323802	94330014	0	0	0.000231109	0.00228649	0.457831	0.667761	0.614138	0.735889
Psmb4	proteasome (prosome, macropain) subunit, beta type 4	-1978	94688321	94697395	Celf3	CUGBP, Elav-like family member 3	40264	94323802	94330014	1.42109e-14	2.75514e-12	0.00156381	0.0128781	0.0501196	0.250613	0.143226	0.46204
Pogz	pogo transposable element with ZNF domain	6792	94647886	94648676	Celf3	CUGBP, Elav-like family member 3	47008	94332960	94334344	5.77316e-15	1.17388e-12	0.000938501	0.0081218	0.191607	0.564607	0.220388	0.560376
S100a14	S100 calcium binding protein A14	4590	90334328	90336394	Snx27	sorting nexin family member 27	48679	94336601	94339317	1.06327e-05	0.000416548	0	0	0.154167	0.52066	0.110991	0.394949
Sprr4	small proline-rich protein 4	-10753	92313848	92316488	Snx27	sorting nexin family member 27	48679	94336601	94339317	0.00190188	0.0314403	3.81887e-06	5.17496e-05	1.56053e-12	3.34699e-11	0.755462	0.758755
Cgn	cingulin	-19753	94607219	94613162	Snx27	sorting nexin family member 27	48679	94336601	94339317	1.74871e-12	2.51786e-10	0	0	0.0174539	0.10566	0.00646913	0.0373283
Psmb4	proteasome (prosome, macropain) subunit, beta type 4	12595	94677696	94678875	Snx27	sorting nexin family member 27	48679	94336601	94339317	0.000103517	0.00290276	0	0	0.295712	0.622633	0	0
Pi4kb	phosphatidylinositol 4-kinase, catalytic, beta polypeptide	4127	94782136	94783424	Snx27	sorting nexin family member 27	48679	94336601	94339317	1.17812e-05	0.000455336	0.00148773	0.0123152	0.0356285	0.190871	0.000201034	0.00154021
Selenbp2	selenium binding protein 2	15975	94511576	94515364	Snx27	sorting nexin family member 27	-17349	94398528	94409447	4.3636e-05	0.00140672	0.00168565	0.0137714	0.990453	0.800182	4.42404e-07	4.80324e-06
Cgn	cingulin	14005	94575931	94576934	Tuft1	tuftelin 1	35513	94426954	94427609	2.15374e-05	0.000764693	1.20235e-06	1.77531e-05	4.04213e-08	5.9644e-07	0.125722	0.428372
S100a14	S100 calcium binding protein A14	478	90330428	90332070	Selenbp2	selenium binding protein 2	26698	94523769	94524618	0.000731961	0.0146123	0.00024743	0.00243239	0.160579	0.530197	0.479717	0.693908
Pglyrp3	peptidoglycan recognition protein 3	-47327	91770313	91772043	Selenbp2	selenium binding protein 2	26698	94523769	94524618	1.05571e-05	0.000414756	9.27249e-05	0.000995107	0.857614	0.789348	7.29429e-05	0.000597918
Sprr2k	small proline-rich protein 2K	1696	92237477	92238924	Cgn	cingulin	15631	94573683	94575930	1.22125e-15	2.72952e-13	0.00013543	0.00140799	0.0232637	0.134804	1.43949e-05	0.000130043
Snx27	sorting nexin family member 27	-35088	94416499	94426953	Cgn	cingulin	15631	94573683	94575930	0.0033508	0.0490164	5.68955e-09	1.16687e-07	0.0907634	0.387884	0.237789	0.573891
Rptn	repetin	21808	93218833	93220025	Cgn	cingulin	5620	94583963	94585671	0.00034812	0.00794369	8.61134e-09	1.73296e-07	0.000271773	0.00245587	0.141146	0.458209
Pglyrp4	peptidoglycan recognition protein 4	25920	90556642	90556855	Cgn	cingulin	-5013	94594514	94596387	0.000794032	0.0155462	2.36518e-08	4.49148e-07	0.00624919	0.0433921	0.153795	0.479783
Celf3	CUGBP, Elav-like family member 3	880	94277645	94297403	Pogz	pogo transposable element with ZNF domain	-4960	94635816	94637242	5.49394e-05	0.001709	0	0	0.0873761	0.377852	0.177398	0.515261
Crtc2	CREB regulated transcription coactivator 2	3476	90053080	90070279	Pogz	pogo transposable element with ZNF domain	-2494	94638405	94639586	0.000925726	0.0176399	0.00161778	0.0132664	0.00879635	0.0587445	1.42304e-08	1.78728e-07
Celf3	CUGBP, Elav-like family member 3	29490	94313432	94318837	Pogz	pogo transposable element with ZNF domain	-2494	94638405	94639586	5.20242e-07	2.84439e-05	0	0	1.34852e-07	1.88593e-06	0.0167689	0.0861475
Mrpl9	mitochondrial ribosomal protein L9	346	94245088	94250120	Pogz	pogo transposable element with ZNF domain	741	94641177	94643284	0.000484158	0.0104001	5.14753e-05	0.000577785	0	0	0.13226	0.440901
S100a3	S100 calcium binding protein A3	878	90402605	90407426	Pogz	pogo transposable element with ZNF domain	6000	94647094	94647885	1.36505e-09	1.22365e-07	4.11297e-06	5.5506e-05	0.520895	0.686196	0.0597835	0.24922
Oaz3	ornithine decarboxylase antizyme 3	-2280	94240992	94244715	Psmb4	proteasome (prosome, macropain) subunit, beta type 4	17024	94672596	94675116	0.000350146	0.0079799	1.80911e-12	5.57414e-11	0.810664	0.772346	0.110259	0.393155
Pglyrp4	peptidoglycan recognition protein 4	31956	90562308	90563261	Psmb4	proteasome (prosome, macropain) subunit, beta type 4	2644	94688152	94688320	0.00166545	0.0282381	0.00631947	0.0443793	0.804686	0.769835	0.281085	0.604658
Pi4kb	phosphatidylinositol 4-kinase, catalytic, beta polypeptide	12608	94788113	94794409	Psmb4	proteasome (prosome, macropain) subunit, beta type 4	-6996	94697396	94698356	0.000980995	0.0184485	0.00395885	0.0294335	0.433807	0.660782	0.840952	0.779352
Celf3	CUGBP, Elav-like family member 3	880	94277645	94297403	Psmb4	proteasome (prosome, macropain) subunit, beta type 4	-15703	94702587	94710579	1.04273e-07	6.67146e-06	0	0	0.634066	0.717757	0.927373	0.800674
Tnfaip8l2	tumor necrosis factor, alpha-induced protein 8-like 2	-7245	94952337	94954717	Mir7013	microRNA mir-7013	-12805	94794410	94796161	2.23308e-05	0.000788499	0	0	7.63101e-06	8.69948e-05	0.537334	0.714298
S100a6	S100 calcium binding protein A6 (calcyclin)	20547	90432718	90442008	Mir7013	microRNA mir-7013	-2906	94803678	94806691	8.36775e-13	1.26605e-10	5.22915e-13	1.70408e-11	0.065356	0.307248	2.64718e-09	3.56031e-08
Oaz3	ornithine decarboxylase antizyme 3	10245	94227924	94232732	Mir7013	microRNA mir-7013	-2906	94803678	94806691	0.00079352	0.0155398	0	0	0	0	0.846121	0.78035
Zfp687	zinc finger protein 687	-3252	94821033	94823792	Zfp687	zinc finger protein 687	-10984	94829372	94830916	1.55001e-06	7.59667e-05	1.27509e-12	3.99431e-11	7.98778e-07	1.01816e-05	0.454986	0.685353
Nup210l	nucleoporin 210-like	42608	89948291	89953034	Psmd4	proteasome (prosome, macropain) 26S subunit, non-ATPase, 4	10064	94836306	94836638	4.08166e-07	2.28372e-05	0	0	4.05785e-10	7.13861e-09	0.216404	0.556368
Tdpoz2	TD and POZ domain containing 2	28315	93427788	93428798	Psmd4	proteasome (prosome, macropain) 26S subunit, non-ATPase, 4	10064	94836306	94836638	2.75335e-14	5.14659e-12	0	0	2.19583e-08	3.32978e-07	0.40012	0.663049
Zfp687	zinc finger protein 687	-12222	94830917	94831848	Psmd4	proteasome (prosome, macropain) 26S subunit, non-ATPase, 4	2187	94843076	94845622	0.000318453	0.00740127	0.00442525	0.0325103	0.842239	0.783593	0.30285	0.617478
S100a16	S100 calcium binding protein A16	19515	90360461	90368860	Psmd4	proteasome (prosome, macropain) 26S subunit, non-ATPase, 4	-24169	94869588	94871823	1.66084e-05	0.000611025	2.77556e-15	1.15241e-13	0.00746572	0.0508105	0.100306	0.367864
Pip5k1a	phosphatidylinositol-4-phosphate 5-kinase, type 1 alpha	22765	94887202	94888973	Psmd4	proteasome (prosome, macropain) 26S subunit, non-ATPase, 4	-24169	94869588	94871823	0	0	0.000467164	0.00431416	0.106964	0.43095	0.151577	0.475626
Gm16740	predicted gene, 16740	-12587	95005568	95012016	Psmd4	proteasome (prosome, macropain) 26S subunit, non-ATPase, 4	-24169	94869588	94871823	0.00120817	0.0218437	9.11406e-09	1.82435e-07	0	0	0.0193084	0.0972574
Bnipl	BCL2/adenovirus E1B 19kD interacting protein like	-9986	95064112	95066090	Psmd4	proteasome (prosome, macropain) 26S subunit, non-ATPase, 4	-30612	94875506	94878791	0	0	0.000557255	0.00507481	0.000206588	0.00190387	0.0148527	0.0775513
Lce3d	late cornified envelope 3D	-3430	92757201	92758564	Pip5k1a	phosphatidylinositol-4-phosphate 5-kinase, type 1 alpha	23833	94886838	94887201	0.00251204	0.039359	0.0014117	0.0117543	0.328467	0.63394	0.403341	0.664568
Psmd4	proteasome (prosome, macropain) 26S subunit, non-ATPase, 4	6679	94836639	94843075	Vps72	vacuolar protein sorting 72 (yeast)	2342	94913954	94920659	0.000613717	0.0126267	0.00282749	0.0218118	0.0109539	0.071033	0.00112651	0.00763267
Tnfaip8l2	tumor necrosis factor, alpha-induced protein 8-like 2	-7245	94952337	94954717	Scnm1	sodium channel modifier 1	1829	94935185	94937025	0.00158381	0.0271513	0.00390699	0.0291056	0	0	0.841367	0.779395
4930529C04Rik	zinc finger, BED domain containing 4 pseudogene	-41241	90832658	90836029	Sema6c	sema domain, transmembrane domain (TM), and cytoplasmic domain, (semaphorin) 6C	4445	94972063	94973349	0.00179049	0.0299313	1.14858e-05	0.000143509	0.0137685	0.0865028	0	0
Sema6c	sema domain, transmembrane domain (TM), and cytoplasmic domain, (semaphorin) 6C	2447	94969354	94972062	Sema6c	sema domain, transmembrane domain (TM), and cytoplasmic domain, (semaphorin) 6C	4445	94972063	94973349	0.0017555	0.0294942	0.000857392	0.00747278	0.0309967	0.170436	9.09087e-05	0.000734979
S100a16	S100 calcium binding protein A16	19515	90360461	90368860	Sema6c	sema domain, transmembrane domain (TM), and cytoplasmic domain, (semaphorin) 6C	6558	94974197	94975442	0	0	3.11102e-10	7.4264e-09	0.249134	0.602891	0.447702	0.682577
Nup210l	nucleoporin 210-like	33863	89940664	89943170	Gm16740	predicted gene, 16740	-25852	94994683	94996372	0.000516492	0.010987	0	0	0.00328529	0.0243115	0.820367	0.774194
S100a16	S100 calcium binding protein A16	19515	90360461	90368860	Gm16740	predicted gene, 16740	-25852	94994683	94996372	8.44713e-05	0.00245455	9.22564e-08	1.61593e-06	0.162434	0.53279	0.217019	0.55714
Sprr4	small proline-rich protein 4	-34557	92338297	92339648	Gm16740	predicted gene, 16740	-25852	94994683	94996372	6.06817e-05	0.0018585	0.000294823	0.00284196	0.880582	0.796606	0.950217	0.806664
Sema6c	sema domain, transmembrane domain (TM), and cytoplasmic domain, (semaphorin) 6C	-4623	94959055	94960384	Gm16740	predicted gene, 16740	-8677	95012017	95013388	0.00304453	0.0455923	8.69438e-12	2.48378e-10	5.91592e-09	9.43492e-08	0.920004	0.798173
Npr1	natriuretic peptide receptor 1	475	90266498	90272128	Cdc42se1	CDC42 small effector 1	3950	95033828	95039802	0.00131244	0.0234491	1.5571e-08	3.02469e-07	0.0111363	0.0720632	7.32017e-05	0.000599811
Sema6c	sema domain, transmembrane domain (TM), and cytoplasmic domain, (semaphorin) 6C	2447	94969354	94972062	Bnipl	BCL2/adenovirus E1B 19kD interacting protein like	-4708	95055535	95064111	6.22735e-10	5.89947e-08	0.00222924	0.0177141	0.0002001	0.00184964	0.0109116	0.0593236
Gm128	predicted gene 128	-2637	95039803	95055534	Anxa9	annexin A9	-76	95106766	95115583	0.000689631	0.013904	7.90479e-14	2.84013e-12	4.44089e-16	1.17666e-14	0.235487	0.572171
Pip5k1a	phosphatidylinositol-4-phosphate 5-kinase, type 1 alpha	22765	94887202	94888973	Cers2	ceramide synthase 2	5045	95121673	95126766	0.000179372	0.00460653	0	0	1.30792e-09	2.19565e-08	0.114707	0.403573
Tnfaip8l2	tumor necrosis factor, alpha-induced protein 8-like 2	-7245	94952337	94954717	Setdb1	SET domain, bifurcated 1	17747	95142771	95143984	0.000657611	0.0133617	0	0	0	0	0.226606	0.565916
Sema6c	sema domain, transmembrane domain (TM), and cytoplasmic domain, (semaphorin) 6C	-4623	94959055	94960384	Setdb1	SET domain, bifurcated 1	17747	95142771	95143984	0.00191442	0.0316225	2.75479e-11	7.40306e-10	0.187564	0.560508	0.449259	0.683136
4930558C23Rik	RIKEN cDNA 4930558C23 gene	11513	95190500	95200000	Setdb1	SET domain, bifurcated 1	17747	95142771	95143984	0.00102923	0.0191397	2.83817e-05	0.000332709	4.312e-12	8.93999e-11	0.0102319	0.0560654
Nup210l	nucleoporin 210-like	42608	89948291	89953034	Setdb1	SET domain, bifurcated 1	5613	95152573	95158450	1.09854e-07	7.00687e-06	6.1788e-09	1.26081e-07	0.602085	0.709053	0.743028	0.756635
S100a6	S100 calcium binding protein A6 (calcyclin)	6698	90422210	90424819	4930558C23Rik	RIKEN cDNA 4930558C23 gene	19737	95183553	95190499	0.000116537	0.00320357	2.26597e-05	0.000270335	0.376649	0.646131	0.321613	0.6258
Prr9	proline rich 9	14155	91913660	91913769	4930558C23Rik	RIKEN cDNA 4930558C23 gene	19737	95183553	95190499	0	0	0.00722236	0.0497496	0.326135	0.633101	0.474224	0.692223
Sema6c	sema domain, transmembrane domain (TM), and cytoplasmic domain, (semaphorin) 6C	22712	94987265	94994682	4930558C23Rik	RIKEN cDNA 4930558C23 gene	19737	95183553	95190499	6.43249e-10	6.0869e-08	0.0022168	0.0176252	0.0216161	0.126595	0.151184	0.474863
Read me: These are 5C interactions reproducible in both KC replicates at q-value <0.05, called in both KC and both TC replicates and having q>=0.05 in at least one TC replicates
