# Supplementary material for: 5C analysis of the Epidermal Differentiation Complex locus reveals distinct chromatin interaction networks between gene-rich and gene-poor TADs in skin epithelial cells
Source: PLoS Genet. 2017 Sep 1;13(9):e1006966. doi: 10.1371/journal.pgen.1006966 (PMC5599062; doi:10.1371/journal.pgen.1006966)
Supplement: S10 Table — (XLSX) [file pgen.1006966.s016.xlsx]

## Sheet: Sheet1
Gene.Name	Gene.Description	Distance.to.TSS	R_FSTART	R_END	Gene.Name	Gene.Description	Distance.to.TSS	F_FSTART	F_END	pvalK1	qvalK1	pvalK2	qvalK2	pvalT1	qvalT1	pvalT2	qvalT2
Rps27rt	ribosomal protein S27, retrogene	38167	89976533	89982272	Nup210l	nucleoporin 210-like	711	89908121	89909410	1.46711e-05	0.000548958	3.4972e-14	1.31588e-12	0.000132817	0.00126466	1.21788e-10	1.835e-09
Rps27rt	ribosomal protein S27, retrogene	38167	89976533	89982272	Nup210l	nucleoporin 210-like	8892	89913745	89920148	1.77508e-08	1.31661e-06	5.71068e-11	1.48456e-09	9.71889e-13	2.11414e-11	0	0
Crct1	cysteine-rich C-terminal 1	723	92818140	92819630	Nup210l	nucleoporin 210-like	31367	89938180	89940663	0.000433417	0.00947366	2.22045e-16	1.01229e-14	0	0	0.00590772	0.0344813
Nup210l	nucleoporin 210-like	3523	89909411	89913744	Nup210l	nucleoporin 210-like	49058	89953035	89961189	0.00223372	0.0358801	0	0	0	0	3.08864e-13	5.56188e-12
Nup210l	nucleoporin 210-like	24335	89931015	89933763	Nup210l	nucleoporin 210-like	49058	89953035	89961189	1.99518e-07	1.19577e-05	3.5405e-13	1.18312e-11	2.58682e-14	6.19236e-13	0	0
Rps27rt	ribosomal protein S27, retrogene	38167	89976533	89982272	Nup210l	nucleoporin 210-like	49058	89953035	89961189	0.00021164	0.00527938	8.20357e-08	1.44316e-06	3.43614e-13	7.6982e-12	0	0
Mir7012	microRNA mir-7012	15308	90084423	90094335	Nup210l	nucleoporin 210-like	49058	89953035	89961189	0.00101999	0.0190216	3.48586e-06	4.74572e-05	0.000653508	0.00555264	9.30367e-13	1.61463e-11
S100a10	S100 calcium binding protein A10 (calpactin)	40956	93399063	93400928	Rps27rt	ribosomal protein S27, retrogene	19135	89997040	89999829	9.78416e-05	0.00276499	4.82868e-08	8.78564e-07	3.97075e-08	5.86143e-07	0	0
Tdpoz2	TD and POZ domain containing 2	46919	93407849	93411530	Rps27rt	ribosomal protein S27, retrogene	19135	89997040	89999829	1.1963e-05	0.000461934	1.02409e-07	1.78011e-06	0.000401611	0.00354619	0	0
Celf3	CUGBP, Elav-like family member 3	880	94277645	94297403	Slc27a3	solute carrier family 27 (fatty acid transporter), member 3	10892	90179047	90186868	4.44089e-16	1.03126e-13	0	0	0	0	1.13911e-05	0.000104218
S100a10	S100 calcium binding protein A10 (calpactin)	38447	93397292	93397681	Ints3	integrator complex subunit 3	21109	90213825	90219074	3.72712e-11	4.29168e-09	0	0	0	0	0	0
Mir7012	microRNA mir-7012	-418	90072196	90075110	Npr1	natriuretic peptide receptor 1	16010	90249027	90258529	0.00202183	0.0330776	3.19154e-06	4.37221e-05	0.00391605	0.0285078	8.65227e-10	1.20779e-08
Slc27a3	solute carrier family 27 (fatty acid transporter), member 3	-2329	90191411	90200946	Npr1	natriuretic peptide receptor 1	16010	90249027	90258529	4.50622e-08	3.08938e-06	4.07519e-09	8.52069e-08	0	0	0	0
S100a6	S100 calcium binding protein A6 (calcyclin)	20547	90432718	90442008	Npr1	natriuretic peptide receptor 1	-2616	90272129	90272679	0.000126476	0.00343672	0	0	0	0	2.14495e-13	3.89672e-12
S100a6	S100 calcium binding protein A6 (calcyclin)	6698	90422210	90424819	Chtop	chromatin target of PRMT1	7358	90304710	90307414	0.000466875	0.0100808	1.55431e-15	6.58884e-14	4.9954e-09	8.00511e-08	0.00402064	0.0243818
S100a2	S100 calcium binding protein A2	-2154	90385899	90398131	S100a13	S100 calcium binding protein A13	1144	90316587	90322415	1.58762e-14	3.06376e-12	0.000116643	0.00122381	7.00087e-07	9.01761e-06	0.0003161	0.00234326
S100a3	S100 calcium binding protein A3	878	90402605	90407426	S100a13	S100 calcium binding protein A13	1144	90316587	90322415	5.3985e-05	0.00168497	0.000294922	0.00284239	8.67401e-08	1.23329e-06	0	0
S100a13	S100 calcium binding protein A13	4281	90322416	90322860	S100a2	S100 calcium binding protein A2	-8807	90384827	90385898	0.000162827	0.00425796	0	0	0	0	6.08615e-08	7.25891e-07
S100a14	S100 calcium binding protein A14	478	90330428	90332070	S100a2	S100 calcium binding protein A2	-8807	90384827	90385898	2.37283e-06	0.000111007	0	0	1.11022e-16	3.04727e-15	0.00168705	0.0110905
S100a14	S100 calcium binding protein A14	478	90330428	90332070	S100a5	S100 calcium binding protein A5	-2222	90407427	90413018	0.000157595	0.00414192	0	0	0	0	1.54674e-07	1.76515e-06
Lce1a2	late cornified envelope 1A2	-717	92473924	92475985	S100a5	S100 calcium binding protein A5	-2222	90407427	90413018	1.08714e-05	0.000424702	4.15246e-12	1.22624e-10	0.000500599	0.00434497	0	0
Slc27a3	solute carrier family 27 (fatty acid transporter), member 3	-2329	90191411	90200946	S100a7a	S100 calcium binding protein A7A	-12329	90442009	90449781	0.00152319	0.0263724	1.39264e-09	3.08353e-08	6.12874e-06	7.06145e-05	0	0
Snapin	SNAP-associated protein	-6735	90300738	90302602	S100a7a	S100 calcium binding protein A7A	-12329	90442009	90449781	0	0	0	0	0	0	0	0
S100a14	S100 calcium binding protein A14	4590	90334328	90336394	S100a7a	S100 calcium binding protein A7A	-12329	90442009	90449781	0.00154426	0.0266377	8.03582e-05	0.000871104	0	0	6.13977e-09	7.97393e-08
Snapin	SNAP-associated protein	-9117	90303395	90304709	S100a8	S100 calcium binding protein A8 (calgranulin A)	3615	90475366	90477851	4.23151e-06	0.000186847	1.53666e-05	0.000188459	1.85152e-05	0.000199663	0.0004626	0.00334525
S100a14	S100 calcium binding protein A14	-5034	90323054	90328420	S100a8	S100 calcium binding protein A8 (calgranulin A)	10899	90483393	90484391	2.43236e-07	1.4361e-05	2.52994e-11	6.84079e-10	2.01691e-05	0.000216291	3.33067e-16	7.2087e-15
S100a14	S100 calcium binding protein A14	478	90330428	90332070	S100a8	S100 calcium binding protein A8 (calgranulin A)	10899	90483393	90484391	0.000135848	0.00365447	0	0	7.54952e-15	1.8694e-13	3.47098e-06	3.39858e-05
Slc27a3	solute carrier family 27 (fatty acid transporter), member 3	-2329	90191411	90200946	S100a9	S100 calcium binding protein A9 (calgranulin B)	7712	90490837	90493026	7.89847e-07	4.14088e-05	0	0	0	0	1.72302e-08	2.14901e-07
Slc27a3	solute carrier family 27 (fatty acid transporter), member 3	-15452	90204778	90213824	S100a9	S100 calcium binding protein A9 (calgranulin B)	7712	90490837	90493026	1.64408e-10	1.69841e-08	0	0	0.000112228	0.00107872	4.58026e-06	4.42299e-05
S100a6	S100 calcium binding protein A6 (calcyclin)	6698	90422210	90424819	S100a9	S100 calcium binding protein A9 (calgranulin B)	7712	90490837	90493026	0.000632986	0.0129465	0	0	0	0	0	0
Ivl	involucrin	-953	92378027	92379194	Pglyrp4	peptidoglycan recognition protein 4	160482	90689590	90693031	3.06601e-05	0.00104073	0.00140539	0.0117074	1.80779e-11	3.57395e-10	0	0
Celf3	CUGBP, Elav-like family member 3	880	94277645	94297403	4930529C04Rik	zinc finger, BED domain containing 4 pseudogene	-97545	90775831	90780247	2.08292e-09	1.81448e-07	0	0	1.63813e-05	0.000177801	2.13108e-07	2.39397e-06
Pglyrp3	peptidoglycan recognition protein 3	-5045	91811377	91815543	9130204L05Rik	RIKEN cDNA 9130204L05 gene	7184	90886774	90888313	7.00662e-13	1.07032e-10	4.37863e-05	0.000497643	0	0	0	0
9130204L05Rik	RIKEN cDNA 9130204L05 gene	-381384	91275029	91277194	9130204L05Rik	RIKEN cDNA 9130204L05 gene	-379850	91274127	91275028	0	0	1.23728e-08	2.43585e-07	0.00173319	0.01364	2.55202e-08	3.14115e-07
Tdpoz4	TD and POZ domain containing 4	-24263	93574851	93577264	9130204L05Rik	RIKEN cDNA 9130204L05 gene	-393646	91287430	91289317	0	0	1.14131e-13	4.01555e-12	4.13666e-05	0.000422969	6.97065e-11	1.06782e-09
Pglyrp3	peptidoglycan recognition protein 3	-343768	91474258	91475217	Pglyrp3	peptidoglycan recognition protein 3	-74712	91742401	91745186	0	0	9.69225e-14	3.44701e-12	1.17838e-05	0.000130448	0.00343528	0.0211355
Tdpoz4	TD and POZ domain containing 4	-24263	93574851	93577264	Pglyrp3	peptidoglycan recognition protein 3	-70186	91747282	91749357	2.64452e-05	0.000914413	0.00068084	0.00607709	0.00457034	0.0328087	0.00175358	0.0114963
Pglyrp3	peptidoglycan recognition protein 3	-47327	91770313	91772043	Pglyrp3	peptidoglycan recognition protein 3	-49326	91768046	91770312	1.58458e-09	1.39642e-07	0	0	4.23797e-11	8.12546e-10	1.11244e-13	2.05387e-12
Crnn	cornulin	-19088	92928281	92930961	Pglyrp3	peptidoglycan recognition protein 3	-49326	91768046	91770312	0.000455846	0.00987074	3.60899e-10	8.54526e-09	0	0	6.9611e-14	1.30705e-12
Tdpoz2	TD and POZ domain containing 2	44588	93411692	93412349	Pglyrp3	peptidoglycan recognition protein 3	-49326	91768046	91770312	0.0013519	0.0240409	0	0	0	0	0	0
Mrpl9	mitochondrial ribosomal protein L9	6505	94253298	94254228	Pglyrp3	peptidoglycan recognition protein 3	-49326	91768046	91770312	0.000462965	0.0100093	4.00494e-06	5.41454e-05	4.93402e-07	6.4689e-06	0	0
Tdpoz3	TD and POZ domain containing 3	-5463	93621427	93627532	Pglyrp3	peptidoglycan recognition protein 3	28187	91842245	91851140	0.000196664	0.00496372	1.08989e-07	1.88887e-06	0	0	0.00019846	0.00152171
Psmb4	proteasome (prosome, macropain) subunit, beta type 4	19235	94670696	94672595	Pglyrp3	peptidoglycan recognition protein 3	28187	91842245	91851140	0	0	9.58424e-08	1.67317e-06	2.17496e-05	0.00023202	5.69506e-07	6.12916e-06
Ivl	involucrin	-953	92378027	92379194	Lor	loricrin	1930	91876919	91893349	9.8996e-05	0.00279477	0.000439768	0.00408629	0.000760452	0.00639176	7.50545e-06	7.0509e-05
2310050C09Rik	RIKEN cDNA 2310050C09 gene	-16845	92689604	92692340	Prr9	proline rich 9	16340	91909400	91913659	1.28561e-09	1.15742e-07	1.11022e-16	5.1874e-15	0.000494915	0.00430672	0.00894222	0.0498046
Celf3	CUGBP, Elav-like family member 3	44006	94330015	94331286	Prr9	proline rich 9	16340	91909400	91913659	4.80779e-05	0.00152689	0	0	0	0	0	0
Lce3f	late cornified envelope 3F	-10530	92784758	92786479	Lelp1	late cornified envelope-like proline-rich 1	-3068	91944865	91954623	0.00139159	0.0245632	0	0	0	0	0.000202324	0.00154886
Tdpoz2	TD and POZ domain containing 2	44588	93411692	93412349	Lelp1	late cornified envelope-like proline-rich 1	-11119	91955311	91960279	0.00180683	0.0301681	3.93726e-06	5.32715e-05	0	0	0	0
Crct1	cysteine-rich C-terminal 1	723	92818140	92819630	Sprr2f	small proline-rich protein 2F	1922	92167365	92174697	0.00146668	0.0255745	0	0	0	0	0	0
Sprr4	small proline-rich protein 4	-10753	92313848	92316488	Sprr2h	small proline-rich protein 2H	-762	92188333	92189358	1.46302e-05	0.000547675	0	0	2.50168e-07	3.40395e-06	0.000112016	0.000893224
Ivl	involucrin	-953	92378027	92379194	Sprr2h	small proline-rich protein 2H	-762	92188333	92189358	0.00269281	0.0414113	0	0	4.82711e-07	6.33779e-06	1.66533e-14	3.25306e-13
Smcp	sperm mitochondria-associated cysteine-rich protein	-13965	92405170	92408653	Sprr2h	small proline-rich protein 2H	-762	92188333	92189358	4.54573e-06	0.000198514	1.89406e-06	2.70839e-05	2.25335e-06	2.72369e-05	3.36386e-05	0.000289853
Lce1a2	late cornified envelope 1A2	-717	92473924	92475985	Sprr2h	small proline-rich protein 2H	-762	92188333	92189358	0.000259753	0.00625678	0	0	0.00379223	0.0276833	0	0
Crnn	cornulin	-19088	92928281	92930961	Sprr2h	small proline-rich protein 2H	-762	92188333	92189358	0.000135233	0.0036391	0	0	0	0	0	0
Pogz	pogo transposable element with ZNF domain	-3666	94637243	94638404	Sprr2h	small proline-rich protein 2H	-762	92188333	92189358	0.00101406	0.0189336	0	0	4.42141e-08	6.49012e-07	0.00014849	0.0011634
Crct1	cysteine-rich C-terminal 1	723	92818140	92819630	Sprr2i	small proline-rich protein 2I	4059	92214219	92217726	7.00995e-13	1.07032e-10	0	0	0	0	1.27969e-08	1.61241e-07
Ivl	involucrin	-953	92378027	92379194	Sprr4	small proline-rich protein 4	-13626	92316489	92319594	0.000279889	0.00665908	0.000121158	0.00126814	0.0006291	0.00535766	3.5855e-05	0.000307598
Selenbp1	selenium binding protein 1	-19320	94717326	94718045	Ivl	involucrin	12470	92363618	92366757	1.28677e-08	9.76993e-07	1.41485e-06	2.06414e-05	4.75172e-09	7.63127e-08	1.06168e-09	1.47342e-08
Them5	thioesterase superfamily member 5	-1978	94143655	94144431	Smcp	sperm mitochondria-associated cysteine-rich protein	-15802	92408654	92408842	0.000627141	0.012849	0	0	2.22045e-16	5.99147e-15	0	0
Rorc	RAR-related orphan receptor gamma	10354	94189540	94193876	Smcp	sperm mitochondria-associated cysteine-rich protein	-15802	92408654	92408842	1.66533e-14	3.19893e-12	1.8106e-08	3.49388e-07	0	0	0	0
9130204L05Rik	RIKEN cDNA 9130204L05 gene	-242627	91137233	91137475	Lce1a1	late cornified envelope 1A1	1910	92449124	92451515	0	0	1.63009e-06	2.35657e-05	2.52962e-05	0.000267908	7.70486e-05	0.000629179
Psmb4	proteasome (prosome, macropain) subunit, beta type 4	-22980	94710580	94717141	Lce1a1	late cornified envelope 1A1	1910	92449124	92451515	7.77156e-16	1.76537e-13	0.00190376	0.0153907	2.46414e-12	5.20939e-11	0	0
Rptn	repetin	-7581	93187001	93193079	Lce1d	late cornified envelope 1D	2251	92487334	92490428	0.000869749	0.0167301	7.89591e-13	2.51953e-11	0	0	4.17562e-10	5.99986e-09
Pglyrp3	peptidoglycan recognition protein 3	-47327	91770313	91772043	Lce1h	late cornified envelope 1H	1766	92564358	92570084	2.71565e-08	1.93831e-06	0	0	3.72131e-07	4.95506e-06	0.00480103	0.0286303
9130204L05Rik	RIKEN cDNA 9130204L05 gene	-381384	91275029	91277194	Lce1l	late cornified envelope 1L	7991	92638268	92656166	8.50332e-11	9.20371e-09	0.00252681	0.0197503	5.60701e-05	0.000562496	4.44089e-15	9.00974e-14
Lor	loricrin	-11930	91897650	91900339	Lce1l	late cornified envelope 1L	-8296	92662727	92664282	3.82292e-10	3.74066e-08	1.77134e-07	2.9719e-06	5.58747e-05	0.000560689	0	0
Prr9	proline rich 9	2590	91922583	91927976	Lce3a	late cornified envelope 3A	17395	92703797	92721717	0	0	0	0	0	0	0	0
Pglyrp4	peptidoglycan recognition protein 4	110420	90636370	90646127	Lce3d	late cornified envelope 3D	-1515	92758725	92760869	0.00112005	0.0204803	6.66134e-16	2.91791e-14	0.00661321	0.0455919	0	0
Pglyrp3	peptidoglycan recognition protein 3	-42541	91772470	91779459	Lce3d	late cornified envelope 3D	-1515	92758725	92760869	1.10344e-09	1.00977e-07	1.11022e-16	5.1874e-15	0	0	0	0
Pglyrp4	peptidoglycan recognition protein 4	31956	90562308	90563261	Lce3e	late cornified envelope 3E	11688	92780585	92784757	0.000105142	0.00294138	1.55431e-15	6.58884e-14	2.10467e-06	2.55324e-05	1.05471e-14	2.09349e-13
Pglyrp3	peptidoglycan recognition protein 3	15923	91833533	91835324	Lce3f	late cornified envelope 3F	10322	92806203	92806737	6.22894e-06	0.000261342	0.000419079	0.0039155	0	0	0	0
Lor	loricrin	19833	91865920	91868542	Crct1	cysteine-rich C-terminal 1	9150	92810148	92810769	0.000786431	0.0154264	0.00133593	0.0111748	1.04426e-06	1.31373e-05	3.18924e-07	3.51126e-06
S100a11	S100 calcium binding protein A11 (calgizzarin)	7802	93331980	93332461	Crct1	cysteine-rich C-terminal 1	2964	92815150	92818139	0.000257992	0.00622696	0.000135925	0.00141202	2.15383e-14	5.17613e-13	0	0
Tchh	trichohyalin	-2132	93240815	93247426	Crnn	cornulin	-29829	92917428	92920332	2.10655e-06	9.97934e-05	1.83839e-08	3.5436e-07	3.2002e-07	4.30019e-06	1.30698e-06	1.34641e-05
Tdpoz2	TD and POZ domain containing 2	44588	93411692	93412349	Crnn	cornulin	-29829	92917428	92920332	0.000279417	0.00664975	0	0	0	0	3.4839e-10	5.03448e-09
Lor	loricrin	30416	91853724	91859573	Flg2	filaggrin family member 2	-14842	92979691	92993016	0.00122869	0.0221714	0	0	0.00359182	0.0263672	1.00293e-10	1.52231e-09
9130204L05Rik	RIKEN cDNA 9130204L05 gene	-381384	91275029	91277194	Flg2	filaggrin family member 2	15911	93005366	93028846	1.12133e-14	2.19956e-12	0.000130022	0.00135365	1.47771e-05	0.000161344	0.000206609	0.00157809
Lor	loricrin	30416	91853724	91859573	Flg2	filaggrin family member 2	15911	93005366	93028846	0.00170079	0.0287198	3.20863e-11	8.57884e-10	0	0	0	0
4930529C04Rik	zinc finger, BED domain containing 4 pseudogene	-87727	90786099	90789616	filaggrin	-28239.5	93053185	93053185	93053316	0.00279811	0.042614	3.44169e-15	1.42225e-13	8.37788e-05	0.000818336	5.12938e-06	4.91955e-05
Gatad2b	GATA zinc finger domain containing 2B	-6877	90138621	90138778	Rptn	repetin	5140	93202445	93203078	0	0	1.43611e-08	2.80835e-07	8.79852e-11	1.64819e-09	2.96427e-05	0.000256963
9130204L05Rik	RIKEN cDNA 9130204L05 gene	-253103	91147316	91148344	Rptn	repetin	5140	93202445	93203078	4.2451e-05	0.0013733	0.000566982	0.00515714	9.34048e-07	1.18033e-05	3.68594e-14	7.04366e-13
Pglyrp3	peptidoglycan recognition protein 3	-47327	91770313	91772043	Tchhl1	trichohyalin-like 1	-6389	93262733	93269842	5.86509e-10	5.58166e-08	3.29736e-14	1.24247e-12	0.00541318	0.0381502	0.00769617	0.0435742
S100a9	S100 calcium binding protein A9 (calgranulin B)	4440	90493027	90497380	S100a10	S100 calcium binding protein A10 (calpactin)	2306	93360291	93362400	0.00221183	0.0356109	3.33067e-16	1.5015e-14	0	0	6.20246e-09	8.05293e-08
S100a11	S100 calcium binding protein A11 (calgizzarin)	7802	93331980	93332461	S100a10	S100 calcium binding protein A10 (calpactin)	2306	93360291	93362400	7.08995e-10	6.67117e-08	5.27331e-05	0.000590894	1.04804e-10	1.9444e-09	6.22951e-07	6.66441e-06
Pglyrp3	peptidoglycan recognition protein 3	-66020	91751994	91752977	Gm9125	predicted gene 9125	51420	93694506	93697585	4.95814e-08	3.36325e-06	1.73528e-13	5.98517e-12	7.79739e-10	1.33712e-08	0	0
Tdpoz4	TD and POZ domain containing 4	-24263	93574851	93577264	Gm9125	predicted gene 9125	51420	93694506	93697585	0	0	2.80937e-07	4.579e-06	5.76287e-06	6.66291e-05	1.66753e-10	2.48297e-09
Flg2	filaggrin family member 2	649	92999574	93004115	Gm10696	predicted gene 10696	-52051	94030720	94037613	5.09418e-11	5.77803e-09	0.00240934	0.0189532	1.21014e-14	2.96454e-13	1.27653e-05	0.000116075
Tdpoz3	TD and POZ domain containing 3	-9322	93620377	93620864	Gm10696	predicted gene 10696	-64627	94045486	94047999	0	0	1.30779e-06	1.92128e-05	0	0	0	0
Pi4kb	phosphatidylinositol 4-kinase, catalytic, beta polypeptide	12608	94788113	94794409	Tdrkh	tudor and KH domain containing protein	9085	94224727	94227923	1.20193e-08	9.19273e-07	0.00139467	0.0116291	0.00112151	0.00913646	1.11022e-16	2.44215e-15
Pogz	pogo transposable element with ZNF domain	-3666	94637243	94638404	Oaz3	ornithine decarboxylase antizyme 3	3711	94232733	94240991	1.39468e-06	6.92492e-05	1.64702e-12	5.09861e-11	0	0	0	0
Pogz	pogo transposable element with ZNF domain	-3666	94637243	94638404	Mrpl9	mitochondrial ribosomal protein L9	4451	94250121	94253297	4.71292e-06	0.000204636	1.73195e-14	6.69896e-13	1.17338e-09	1.98067e-08	0.00035766	0.00262874
S100a2	S100 calcium binding protein A2	-23863	90370241	90370371	Mrpl9	mitochondrial ribosomal protein L9	14491	94257578	94265921	0.00335388	0.0490443	0.000178698	0.0018137	0	0	2.97392e-06	2.93658e-05
Lor	loricrin	-11930	91897650	91900339	Celf3	CUGBP, Elav-like family member 3	47008	94332960	94334344	2.23233e-12	3.12776e-10	2.28249e-07	3.77051e-06	4.24889e-11	8.1379e-10	0	0
Pogz	pogo transposable element with ZNF domain	-3666	94637243	94638404	Snx27	sorting nexin family member 27	48679	94336601	94339317	7.61975e-06	0.000311389	0	0	0	0	0.000525108	0.00376568
Snapin	SNAP-associated protein	-1099	90292782	90299286	Tuft1	tuftelin 1	35513	94426954	94427609	5.47403e-05	0.00170471	6.31273e-13	2.03699e-11	1.23272e-07	1.72992e-06	0.00715372	0.0408086
S100a6	S100 calcium binding protein A6 (calcyclin)	6698	90422210	90424819	Tuft1	tuftelin 1	35513	94426954	94427609	0.000305547	0.0071592	0	0	0	0	0	0
Pogz	pogo transposable element with ZNF domain	-3666	94637243	94638404	Tuft1	tuftelin 1	35513	94426954	94427609	0.000131783	0.00355899	2.69573e-12	8.13431e-11	1.85366e-10	3.3692e-09	0	0
Cgn	cingulin	14005	94575931	94576934	Cgn	cingulin	15631	94573683	94575930	0.000185382	0.00472475	1.08618e-08	2.15613e-07	0.00628997	0.0436175	3.56343e-06	3.48514e-05
Them5	thioesterase superfamily member 5	8244	94152912	94155619	Cgn	cingulin	-13773	94601267	94607154	0.00296705	0.0446808	1.26232e-05	0.00015679	0	0	0	0
Oaz3	ornithine decarboxylase antizyme 3	10245	94227924	94232732	Pogz	pogo transposable element with ZNF domain	-4960	94635816	94637242	0.000305269	0.00715469	0	0	0	0	0	0
Pogz	pogo transposable element with ZNF domain	-3666	94637243	94638404	Pogz	pogo transposable element with ZNF domain	-4960	94635816	94637242	4.51358e-05	0.00144766	0	0	7.06378e-07	9.08589e-06	3.01279e-05	0.000260854
Rorc	RAR-related orphan receptor gamma	10354	94189540	94193876	Pogz	pogo transposable element with ZNF domain	-2494	94638405	94639586	0.00045971	0.00994408	0.000294147	0.00283752	1.58762e-14	3.85325e-13	3.48495e-06	3.41148e-05
Pogz	pogo transposable element with ZNF domain	-3666	94637243	94638404	Pogz	pogo transposable element with ZNF domain	-2494	94638405	94639586	0.00022771	0.00563043	0	0	8.75674e-09	1.37858e-07	8.69118e-07	9.15026e-06
Oaz3	ornithine decarboxylase antizyme 3	10245	94227924	94232732	Psmb4	proteasome (prosome, macropain) subunit, beta type 4	9359	94680100	94682943	0.00212639	0.0344615	2.53102e-07	4.15236e-06	6.14665e-10	1.06398e-08	3.7054e-09	4.90095e-08
Lce1a2	late cornified envelope 1A2	773	92473352	92473577	Pi4kb	phosphatidylinositol 4-kinase, catalytic, beta polypeptide	1446	94779979	94780219	2.01617e-13	3.30868e-11	0.00490884	0.0355512	0.00265482	0.0200585	2.69034e-07	2.99025e-06
S100a2	S100 calcium binding protein A2	-23863	90370241	90370371	Pi4kb	phosphatidylinositol 4-kinase, catalytic, beta polypeptide	3236	94781657	94782122	1.11022e-16	2.73833e-14	0	0	4.66294e-15	1.17043e-13	8.88178e-16	1.87983e-14
Sema6c	sema domain, transmembrane domain (TM), and cytoplasmic domain, (semaphorin) 6C	-4623	94959055	94960384	Psmd4	proteasome (prosome, macropain) 26S subunit, non-ATPase, 4	-24169	94869588	94871823	0.000768632	0.0151665	0	0	0	0	4.74778e-09	6.22048e-08
Sema6c	sema domain, transmembrane domain (TM), and cytoplasmic domain, (semaphorin) 6C	8706	94975443	94978491	Psmd4	proteasome (prosome, macropain) 26S subunit, non-ATPase, 4	-24169	94869588	94871823	0.000170228	0.00442098	4.44089e-15	1.81237e-13	0	0	0	0
Sema6c	sema domain, transmembrane domain (TM), and cytoplasmic domain, (semaphorin) 6C	22712	94987265	94994682	Psmd4	proteasome (prosome, macropain) 26S subunit, non-ATPase, 4	-30612	94875506	94878791	0	0	8.0946e-05	0.000876753	1.11276e-09	1.88441e-08	1.50723e-05	0.000135651
Gabpb2	GA repeat binding protein, beta 2	-2759	95022946	95026300	Psmd4	proteasome (prosome, macropain) 26S subunit, non-ATPase, 4	-30612	94875506	94878791	0	0	0.000464211	0.00428916	3.87947e-05	0.000398783	0.00421468	0.0254333
Sema6c	sema domain, transmembrane domain (TM), and cytoplasmic domain, (semaphorin) 6C	22712	94987265	94994682	Vps72	vacuolar protein sorting 72 (yeast)	2342	94913954	94920659	1.27337e-06	6.36052e-05	0.000205717	0.00205969	4.65257e-10	8.1458e-09	4.02101e-05	0.000342235
Gabpb2	GA repeat binding protein, beta 2	-2759	95022946	95026300	Vps72	vacuolar protein sorting 72 (yeast)	2342	94913954	94920659	5.69114e-06	0.000241206	0.0046089	0.0336852	1.11022e-15	2.88746e-14	0.000635507	0.00449455
Bnipl	BCL2/adenovirus E1B 19kD interacting protein like	-9986	95064112	95066090	Vps72	vacuolar protein sorting 72 (yeast)	2342	94913954	94920659	4.25622e-11	4.86064e-09	0.00317802	0.0242103	0.00579844	0.0405634	0.00777941	0.044005
Gm16740	predicted gene, 16740	-12587	95005568	95012016	Scnm1	sodium channel modifier 1	1829	94935185	94937025	0.000466126	0.0100698	0	0	0	0	1.28467e-05	0.000116741
Psmd4	proteasome (prosome, macropain) 26S subunit, non-ATPase, 4	-27128	94871824	94875505	Mir8099-2	microRNA mir-8099-2	2196	94939982	94941843	0.00111347	0.0203746	3.16649e-11	8.47047e-10	0	0	0.000297495	0.00221334
Sema6c	sema domain, transmembrane domain (TM), and cytoplasmic domain, (semaphorin) 6C	-4623	94959055	94960384	Mir8099-2	microRNA mir-8099-2	2196	94939982	94941843	0.00128006	0.022979	0	0	2.22045e-16	5.99147e-15	6.41779e-06	6.07014e-05
Anxa9	annexin A9	5122	95104444	95106765	Mir8099-2	microRNA mir-8099-2	2196	94939982	94941843	0.000129994	0.00351514	0	0	0.000993388	0.00816268	1.05406e-05	9.70135e-05
Setdb1	SET domain, bifurcated 1	12846	95143985	95152572	Mir8099-2	microRNA mir-8099-2	2196	94939982	94941843	0.00238819	0.0377361	1.92327e-06	2.74492e-05	7.53174e-06	8.59432e-05	0.000883221	0.00609639
Sema6c	sema domain, transmembrane domain (TM), and cytoplasmic domain, (semaphorin) 6C	8706	94975443	94978491	Tnfaip8l2	tumor necrosis factor, alpha-induced protein 8-like 2	-1356	94942940	94952336	0.000424738	0.00934767	7.0413e-09	1.42794e-07	2.50858e-10	4.51042e-09	5.85088e-14	1.10485e-12
Lce1a2	late cornified envelope 1A2	773	92473352	92473577	Sema6c	sema domain, transmembrane domain (TM), and cytoplasmic domain, (semaphorin) 6C	18270	94985799	94987264	7.56372e-06	0.000309402	0.00574559	0.0408182	2.10441e-05	0.000224886	2.84217e-14	5.48231e-13
Tnfaip8l2	tumor necrosis factor, alpha-induced protein 8-like 2	-7245	94952337	94954717	Gm16740	predicted gene, 16740	-25852	94994683	94996372	3.64848e-06	0.00016388	0	0	5.54657e-09	8.86126e-08	0.00663892	0.0381904
Sema6c	sema domain, transmembrane domain (TM), and cytoplasmic domain, (semaphorin) 6C	8706	94975443	94978491	Gm16740	predicted gene, 16740	-25852	94994683	94996372	5.57467e-09	4.50331e-07	0	0	0	0	0	0
Setdb1	SET domain, bifurcated 1	12846	95143985	95152572	Gm16740	predicted gene, 16740	-25852	94994683	94996372	1.21497e-08	9.28393e-07	0	0	2.22262e-07	3.0355e-06	0.00397822	0.0241484
4930558C23Rik	RIKEN cDNA 4930558C23 gene	11513	95190500	95200000	Gm16740	predicted gene, 16740	-25852	94994683	94996372	0.000103003	0.00289228	4.17913e-07	6.62266e-06	1.53253e-05	0.000166883	0	0
Tnfaip8l2	tumor necrosis factor, alpha-induced protein 8-like 2	-7245	94952337	94954717	Gm16740	predicted gene, 16740	-8677	95012017	95013388	0.00164077	0.0279268	5.64127e-09	1.15787e-07	0	0	0.0031514	0.0195537
Sema6c	sema domain, transmembrane domain (TM), and cytoplasmic domain, (semaphorin) 6C	8706	94975443	94978491	Gm16740	predicted gene, 16740	-8677	95012017	95013388	2.07244e-07	1.2394e-05	2.27818e-13	7.77605e-12	0	0	3.54443e-09	4.69959e-08
Cers2	ceramide synthase 2	-2253	95115584	95118258	Cdc42se1	CDC42 small effector 1	-2700	95027317	95031976	0.00115315	0.0209625	7.72893e-12	2.22734e-10	0.00042245	0.00371411	8.02864e-08	9.46049e-07
S100a11	S100 calcium binding protein A11 (calgizzarin)	-4543	93317982	93321768	Cdc42se1	CDC42 small effector 1	3950	95033828	95039802	6.95976e-07	3.68389e-05	0	0	0	0	0	0
Psmd4	proteasome (prosome, macropain) 26S subunit, non-ATPase, 4	6679	94836639	94843075	Bnipl	BCL2/adenovirus E1B 19kD interacting protein like	-4708	95055535	95064111	0	0	0.000125692	0.0013109	1.76867e-09	2.93821e-08	0.000550639	0.00393281
Pip5k1a	phosphatidylinositol-4-phosphate 5-kinase, type 1 alpha	26230	94882407	94886837	Bnipl	BCL2/adenovirus E1B 19kD interacting protein like	-4708	95055535	95064111	5.7887e-13	8.88738e-11	0.000116575	0.00122334	0	0	0	0
Sema6c	sema domain, transmembrane domain (TM), and cytoplasmic domain, (semaphorin) 6C	22712	94987265	94994682	Bnipl	BCL2/adenovirus E1B 19kD interacting protein like	-4708	95055535	95064111	0	0	1.95397e-05	0.000235843	0	0	1.11022e-16	2.44215e-15
Gabpb2	GA repeat binding protein, beta 2	-2759	95022946	95026300	Bnipl	BCL2/adenovirus E1B 19kD interacting protein like	-4708	95055535	95064111	0	0	8.01709e-06	0.000102909	4.97817e-10	8.70342e-09	3.01058e-05	0.000260715
Gm4858	predicted gene 4858	-17563	92854621	92855744	Setdb1	SET domain, bifurcated 1	5613	95152573	95158450	0	0	1.57599e-07	2.66456e-06	0.000139113	0.00131981	7.51166e-07	7.959e-06
Zfp687	zinc finger protein 687	-12222	94830917	94831848	Setdb1	SET domain, bifurcated 1	5613	95152573	95158450	0.000221477	0.00550174	0	0	0	0	4.23652e-10	6.08331e-09
Sema6c	sema domain, transmembrane domain (TM), and cytoplasmic domain, (semaphorin) 6C	8706	94975443	94978491	Setdb1	SET domain, bifurcated 1	5613	95152573	95158450	1.90525e-12	2.71977e-10	0	0	0	0	0.00119156	0.00803169
Gm16740	predicted gene, 16740	-12587	95005568	95012016	Setdb1	SET domain, bifurcated 1	5613	95152573	95158450	9.89132e-05	0.00279338	0	0	0	0	5.19152e-08	6.2177e-07
Read me: These are 5C interactions reproducible in both KC replicates and both TC replicates at q-value <0.05
