# Supplementary material for: 5C analysis of the Epidermal Differentiation Complex locus reveals distinct chromatin interaction networks between gene-rich and gene-poor TADs in skin epithelial cells
Source: PLoS Genet. 2017 Sep 1;13(9):e1006966. doi: 10.1371/journal.pgen.1006966 (PMC5599062; doi:10.1371/journal.pgen.1006966)
Supplement: S11 Table — (XLSX) [file pgen.1006966.s017.xlsx]

## Sheet: Sheet1
Enhancer name	Chr	Start	End	Distance to TSS	Nearest PromoterID	Entrez ID	Nearest Unigene	Nearest Refseq	Nearest Ensembl	Gene Name	Gene Alias	Gene Description	Gene Type
E1	chr3	90015243	90017711	Overlap	NM_001190258	100043813	Mm.270283	NM_001190258	ENSMUSG00000050621	Rps27rt	ENSMUSG00000050621|Gm9846|Rps27l2	ribosomal protein S27, retrogene	protein-coding
E2	chr3	90329361	90333092	Overlap	NM_001163525	66166	Mm.24006	NM_025393	ENSMUSG00000042306	S100a14	1110013O05Rik|S100a15|S114	S100 calcium binding protein A14	protein-coding
E3	chr3	90340435	90345966	Overlap	NM_026416	67860	Mm.331185	NM_026416	ENSMUSG00000074457	S100a16	2300002L21Rik|AI325039|AI663996|DT1P1A7|S100F	S100 calcium binding protein A16	protein-coding
E4	chr3	90378362	90380222	-13947	NM_001195760	628324	Mm.33816	NM_001195760	ENSMUSG00000094018	S100a2	CaN19|EG628324|S100L	S100 calcium binding protein A2	protein-coding
E5	chr3	90388916	90394604	Overlap	NM_001195760	628324	Mm.33816	NM_001195760	ENSMUSG00000094018	S100a2	CaN19|EG628324|S100L	S100 calcium binding protein A2	protein-coding
E6	chr3	90403296	90410106	Overlap	NM_011311	20198	Mm.3925	NM_011311	ENSMUSG00000001020	S100a4	18A2|42a|Capl|FSp1|Mts1|PeL98|metastasin|pk9a	S100 calcium binding protein A4	protein-coding
E7	chr3	90416085	90419670	Overlap	NM_011313	20200	Mm.100144	NM_011313	ENSMUSG00000001025	S100a6	2A9|5B10|CALCYCLIN|Cacy|PRA	S100 calcium binding protein A6 (calcyclin)	protein-coding
E8	chr3	92289963	92293269	146	NM_009264	20753	Mm.331191	NM_009264	ENSMUSG00000050359	Sprr1a	AI528815|SPR1a|mSPRR1A	small proline-rich protein 1A	protein-coding
E9	chr3	92928112	92934551	-14158	NM_001081200	381457	Mm.458570	NM_001081200	ENSMUSG00000078657	Crnn	Gm1015	cornulin	protein-coding
E10	chr3	93155763	93162396	32092	NM_133698	68723	Mm.208047	NM_133698	ENSMUSG00000041991	Hrnr	1110033K19Rik|A530063N20Rik|S100a18	hornerin	protein-coding
E11	chr3	93356039	93364208	Overlap	NM_009112	20194	Mm.1	NM_009112	ENSMUSG00000041959	S100a10	42C|AA409961|AL024248|CAL12|CLP11|Cal1l|p10|p11	S100 calcium binding protein A10 (calpactin)	protein-coding
E12	chr3	94452724	94454716	-10070	NM_001293728	22156	Mm.10214	NM_011656	ENSMUSG00000005968	Tuft1	-	tuftelin 1	protein-coding
E13	chr3	94584407	94588904	-7175	NM_001293727	70737	Mm.87634	NM_001037711	ENSMUSG00000068876	Cgn	6330408J11Rik	cingulin	protein-coding
E14	chr3	94778499	94780163	Overlap	NM_001293716	107650	Mm.217222	NM_175356	ENSMUSG00000038861	Pi4kb	ESTM41|PI4K-beta|PI4Kbeta|Pik4cb	phosphatidylinositol 4-kinase, catalytic, beta polypeptide	protein-coding
E15	chr3	95031770	95035268	Overlap	NM_001038708	57912	Mm.28189	NM_172395	ENSMUSG00000046722	Cdc42se1	1300002M12Rik|AW558204|Cdcse1|SCIP1|Spec1	CDC42 small effector 1	protein-coding
E16	chr3	95080755	95088279	Overlap	NM_173347	229589	Mm.14155	NM_173347	ENSMUSG00000015711	Prune	9230112O05Rik|C130058A12|DRES-17|HTCD37|PRUNEM1|Prune-M1	prune homolog (Drosophila)	protein-coding
