# Supplementary material for: 5C analysis of the Epidermal Differentiation Complex locus reveals distinct chromatin interaction networks between gene-rich and gene-poor TADs in skin epithelial cells
Source: PLoS Genet. 2017 Sep 1;13(9):e1006966. doi: 10.1371/journal.pgen.1006966 (PMC5599062; doi:10.1371/journal.pgen.1006966)
Supplement: S13 Table — (XLSX) [file pgen.1006966.s019.xlsx]

## Sheet: Sheet1
Enhancer	enhancer_start	enhancer_end	Enhancer_5C_Primer_Orientation	enhancer_overlapFeature	enhancer_shortestDistance	En_5C_START	En_5C_END	En_5C_Gene.Name	En_5C_Gene.Description	Opposite_5C_START	Opposite_5C_END	Opposite_5C_Gene.Name	Opposite_5C_Gene.Description	Opposite_5C_Distance.to.TSS	qvalK1	qvalK2	Gene TSS on the opposite siteof the 5C interactions involving gene enhancers
E1	90015243	90017711	enhancer_forward	downstream	1046	90013350	90014197	Rps27rt	ribosomal protein S27, retrogene	90072196	90075110	Mir7012	microRNA mir-7012	-418	0.006	0	2310050C09Rik, Mir7012, Prr9, Zfp687
			enhancer_forward	downstream	1046	90013350	90014197	Rps27rt	ribosomal protein S27, retrogene	94821033	94823792	Zfp687	zinc finger protein 687	-3252	0	0.001
			enhancer_reverse	inside	175	90014198	90017886	Rps27rt	ribosomal protein S27, retrogene	91922154	91922582	Prr9	proline rich 9	5501	0	0
			enhancer_reverse	inside	175	90014198	90017886	Rps27rt	ribosomal protein S27, retrogene	92670994	92675280	2310050C09Rik	RIKEN cDNA 2310050C09 gene	990	0.047	0.011
E2	90329361	90333092	enhancer_forward	downstream	6946	90316587	90322415	S100a13	S100 calcium binding protein A13	90385899	90398131	S100a2	S100 calcium binding protein A2	-2154	0	0.001	Bnipl, Crct1, Ivl, Lce3d, Pi4kb, Pogz, S100a2, S100a3, S100a5, S100a6, S100a9, S100a10, S100a11, Sprr3, Them5, Tuft1
E3	90340435	90345966	enhancer_forward	downstream	6946	90316587	90322415	S100a13	S100 calcium binding protein A13	90402605	90407426	S100a3	S100 calcium binding protein A3	878	0.002	0.003
			enhancer_forward	overlapEnd	875	90328486	90330411	S100a14	S100 calcium binding protein A14	92376687	92377093	Ivl	involucrin	767	0.002	0.014
			enhancer_forward	overlapEnd	875	90328486	90330411	S100a14	S100 calcium binding protein A14	92818140	92819630	Crct1	cysteine-rich C-terminal 1	723	0.01	0
			enhancer_forward	downstream	6946	90316587	90322415	S100a13	S100 calcium binding protein A13	94152912	94155619	Them5	thioesterase superfamily member 5	8244	0.027	0.042
			enhancer_reverse	includeFeature	1022	90330428	90332070	S100a14	S100 calcium binding protein A14	90384827	90385898	S100a2	S100 calcium binding protein A2	-8807	0	0
			enhancer_reverse	downstream	941	90323054	90328420	S100a14	S100 calcium binding protein A14	90384827	90385898	S100a2	S100 calcium binding protein A2	-8807	0	0
			enhancer_reverse	downstream	6501	90322416	90322860	S100a13	S100 calcium binding protein A13	90384827	90385898	S100a2	S100 calcium binding protein A2	-8807	0.004	0
			enhancer_reverse	includeFeature	1022	90330428	90332070	S100a14	S100 calcium binding protein A14	90407427	90413018	S100a5	S100 calcium binding protein A5	-2222	0.004	0
			enhancer_reverse	downstream	941	90323054	90328420	S100a14	S100 calcium binding protein A14	90420276	90422209	S100a6	S100 calcium binding protein A6 (calcyclin)	4426	0	0.014
			enhancer_reverse	includeFeature	1022	90330428	90332070	S100a14	S100 calcium binding protein A14	90490837	90493026	S100a9	S100 calcium binding protein A9 (calgranulin B)	7712	0	0
			enhancer_reverse	upstream	1236	90334328	90336394	S100a14	S100 calcium binding protein A14	90501782	90510208	S100a9	S100 calcium binding protein A9 (calgranulin B)	-6352	0.038	0.001
			enhancer_reverse	downstream	6501	90322416	90322860	S100a13	S100 calcium binding protein A13	92259142	92266675	Sprr3	small proline-rich protein 3	-266	0.001	0.001
			enhancer_reverse	downstream	941	90323054	90328420	S100a14	S100 calcium binding protein A14	92758725	92760869	Lce3d	late cornified envelope 3D	-1515	0.036	0
			enhancer_reverse	upstream	1236	90334328	90336394	S100a14	S100 calcium binding protein A14	92812719	92814326	Crct1	cysteine-rich C-terminal 1	6086	0.009	0
			enhancer_reverse	includeFeature	1022	90330428	90332070	S100a14	S100 calcium binding protein A14	93332462	93333219	S100a11	S100 calcium binding protein A11 (calgizzarin)	8422	0.001	0
			enhancer_reverse	includeFeature	1022	90330428	90332070	S100a14	S100 calcium binding protein A14	93360291	93362400	S100a10	S100 calcium binding protein A10 (calpactin)	2306	0.012	0
			enhancer_reverse	includeFeature	1022	90330428	90332070	S100a14	S100 calcium binding protein A14	94144432	94144557	Them5	thioesterase superfamily member 5	-1527	0	0
			enhancer_reverse	includeFeature	1022	90330428	90332070	S100a14	S100 calcium binding protein A14	94454012	94454296	Tuft1	tuftelin 1	8640	0	0
			enhancer_reverse	includeFeature	1022	90330428	90332070	S100a14	S100 calcium binding protein A14	94635816	94637242	Pogz	pogo transposable element with ZNF domain	-4960	0.016	0
			enhancer_reverse	downstream	6501	90322416	90322860	S100a13	S100 calcium binding protein A13	94635816	94637242	Pogz	pogo transposable element with ZNF domain	-4960	0.005	0
			enhancer_reverse	downstream	941	90323054	90328420	S100a14	S100 calcium binding protein A14	94781657	94782122	Pi4kb	phosphatidylinositol 4-kinase, catalytic, beta polypeptide	3236	0.003	0
			enhancer_reverse	upstream	4204	90350170	90354911	S100a16	S100 calcium binding protein A16	90384827	90385898	S100a2	S100 calcium binding protein A2	-8807	0.042	0
			enhancer_reverse	upstream	4204	90350170	90354911	S100a16	S100 calcium binding protein A16	95055535	95064111	Bnipl	BCL2/adenovirus E1B 19kD interacting protein like	-4708	0	0
E4	90378362	90380222	enhancer_forward	upstream	4605	90384827	90385898	S100a2	S100 calcium binding protein A2	90350170	90354911	S100a16	S100 calcium binding protein A16	7395	0.042	0	Bnipl, Chtop, Crct1, Crnn, Ints3, Ilf2, Ivl, Lce1a1, Lce1l, Lelp1, Lce1d, Pi4kb, Pogz, Mir8099-1, Mrpl9, Npr1, S100a2, S100a6, S100a7a, S100a10, S100a11, S100a13, S100a14, S100a16, Sema6c, Slc27a3, Snapin, Sprr4
E5	90388916	90394604	enhancer_forward	upstream	4605	90384827	90385898	S100a2	S100 calcium binding protein A2	90330428	90332070	S100a14	S100 calcium binding protein A14	478	0	0
E6	90403296	90410106	enhancer_forward	upstream	4605	90384827	90385898	S100a2	S100 calcium binding protein A2	90323054	90328420	S100a14	S100 calcium binding protein A14	-5034	0	0
E7	90416085	90419670	enhancer_forward	upstream	4605	90384827	90385898	S100a2	S100 calcium binding protein A2	90322416	90322860	S100a13	S100 calcium binding protein A13	4281	0.004	0
			enhancer_forward	upstream	4605	90384827	90385898	S100a2	S100 calcium binding protein A2	90300738	90302602	Snapin	SNAP-associated protein	-6735	0	0.006
			enhancer_forward	upstream	4605	90384827	90385898	S100a2	S100 calcium binding protein A2	92366758	92370592	Ivl	involucrin	8982	0.001	0.001
			enhancer_forward	upstream	4605	90384827	90385898	S100a2	S100 calcium binding protein A2	92455248	92456468	Lce1a1	late cornified envelope 1A1	-3629	0	0
			enhancer_forward	upstream	4605	90384827	90385898	S100a2	S100 calcium binding protein A2	92818140	92819630	Crct1	cysteine-rich C-terminal 1	723	0.042	0
			enhancer_forward	upstream	4605	90384827	90385898	S100a2	S100 calcium binding protein A2	94245088	94250120	Mrpl9	mitochondrial ribosomal protein L9	346	0.025	0
			enhancer_reverse	upstream	5677	90385899	90398131	S100a2	S100 calcium binding protein A2	90420276	90422209	S100a6	S100 calcium binding protein A6 (calcyclin)	4426	0	0
			enhancer_reverse	downstream	9502	90360461	90368860	S100a16	S100 calcium binding protein A16	90420276	90422209	S100a6	S100 calcium binding protein A6 (calcyclin)	4426	0	0
			enhancer_reverse	upstream	5677	90385899	90398131	S100a2	S100 calcium binding protein A2	90316587	90322415	S100a13	S100 calcium binding protein A13	1144	0	0.001
			enhancer_reverse	downstream	9502	90360461	90368860	S100a16	S100 calcium binding protein A16	91936375	91939767	Lelp1	late cornified envelope-like proline-rich 1	8605	0.001	0.02
			enhancer_reverse	upstream	5677	90385899	90398131	S100a2	S100 calcium binding protein A2	92638268	92656166	Lce1l	late cornified envelope 1L	7991	0.013	0
			enhancer_reverse	upstream	5677	90385899	90398131	S100a2	S100 calcium binding protein A2	92954599	92956533	Crnn	cornulin	6857	0.008	0
			enhancer_reverse	upstream	5677	90385899	90398131	S100a2	S100 calcium binding protein A2	93332462	93333219	S100a11	S100 calcium binding protein A11 (calgizzarin)	8422	0	0
			enhancer_reverse	downstream	9502	90360461	90368860	S100a16	S100 calcium binding protein A16	93329628	93331979	S100a11	S100 calcium binding protein A11 (calgizzarin)	6385	0	0.013
			enhancer_reverse	downstream	7991	90370241	90370371	S100a2	S100 calcium binding protein A2	94781657	94782122	Pi4kb	phosphatidylinositol 4-kinase, catalytic, beta polypeptide	3236	0	0
			enhancer_reverse	downstream	9502	90360461	90368860	S100a16	S100 calcium binding protein A16	94972063	94973349	Sema6c	sema domain, transmembrane domain (TM), and cytoplasmic domain, (semaphorin) 6C	4445	0.037	0
			enhancer_reverse	downstream	9502	90360461	90368860	S100a16	S100 calcium binding protein A16	94974197	94975442	Sema6c	sema domain, transmembrane domain (TM), and cytoplasmic domain, (semaphorin) 6C	6558	0	0
			enhancer_reverse	upstream	8001	90402605	90407426	S100a3	S100 calcium binding protein A3	90316587	90322415	S100a13	S100 calcium binding protein A13	1144	0.002	0.003
			enhancer_reverse	upstream	8001	90402605	90407426	S100a3	S100 calcium binding protein A3	92490583	92495387	Lce1d	late cornified envelope 1D	-1853	0.008	0
			enhancer_reverse	upstream	8001	90402605	90407426	S100a3	S100 calcium binding protein A3	94647094	94647885	Pogz	pogo transposable element with ZNF domain	6000	0	0
			enhancer_reverse	upstream	8001	90402605	90407426	S100a3	S100 calcium binding protein A3	95055535	95064111	Bnipl	BCL2/adenovirus E1B 19kD interacting protein like	-4708	0.043	0
			enhancer_forward	overlapStart	2679	90407427	90413018	S100a5	S100 calcium binding protein A5	90330428	90332070	S100a14	S100 calcium binding protein A14	478	0.004	0
			enhancer_forward	overlapStart	2679	90407427	90413018	S100a5	S100 calcium binding protein A5	90237088	90238587	Ints3	integrator complex subunit 3	-279	0.01	0
			enhancer_forward	overlapStart	2679	90407427	90413018	S100a5	S100 calcium binding protein A5	92473924	92475985	Lce1a2	late cornified envelope 1A2	-717	0	0
			enhancer_reverse	upstream	2913	90413019	90413689	S100a5	S100 calcium binding protein A5	92487334	92490428	Lce1d	late cornified envelope 1D	2251	0.003	0
			enhancer_forward	upstream	606	90420276	90422209	S100a6	S100 calcium binding protein A6 (calcyclin)	90385899	90398131	S100a2	S100 calcium binding protein A2	-2154	0	0
			enhancer_forward	upstream	606	90420276	90422209	S100a6	S100 calcium binding protein A6 (calcyclin)	90449782	90459179	S100a7a	S100 calcium binding protein A7A	-3744	0.001	0
			enhancer_forward	upstream	606	90420276	90422209	S100a6	S100 calcium binding protein A6 (calcyclin)	90323054	90328420	S100a14	S100 calcium binding protein A14	-5034	0	0.014
			enhancer_forward	upstream	5150	90424820	90427985	S100a6	S100 calcium binding protein A6 (calcyclin)	90307415	90310183	Chtop	chromatin target of PRMT1	4621	0.003	0
			enhancer_forward	upstream	9880	90429550	90432717	S100a6	S100 calcium binding protein A6 (calcyclin)	90272680	90286410	Ilf2	interleukin enhancer binding factor 2	-578	0	0.032
			enhancer_forward	upstream	606	90420276	90422209	S100a6	S100 calcium binding protein A6 (calcyclin)	90266498	90272128	Npr1	natriuretic peptide receptor 1	475	0	0
			enhancer_forward	upstream	606	90420276	90422209	S100a6	S100 calcium binding protein A6 (calcyclin)	90243878	90247735	Ints3	integrator complex subunit 3	-8248	0.006	0
			enhancer_forward	upstream	606	90420276	90422209	S100a6	S100 calcium binding protein A6 (calcyclin)	90191411	90200946	Slc27a3	solute carrier family 27 (fatty acid transporter), member 3	-2329	0.036	0
			enhancer_forward	upstream	9880	90429550	90432717	S100a6	S100 calcium binding protein A6 (calcyclin)	92298369	92305029	Sprr4	small proline-rich protein 4	2716	0	0
			enhancer_forward	upstream	9880	90429550	90432717	S100a6	S100 calcium binding protein A6 (calcyclin)	93362401	93362922	S100a10	S100 calcium binding protein A10 (calpactin)	3622	0.007	0
			enhancer_forward	upstream	606	90420276	90422209	S100a6	S100 calcium binding protein A6 (calcyclin)	94941844	94942939	Mir8099-1	microRNA mir-8099-1	717	0.006	0
			enhancer_reverse	upstream	2540	90422210	90424819	S100a6	S100 calcium binding protein A6 (calcyclin)	90490837	90493026	S100a9	S100 calcium binding protein A9 (calgranulin B)	7712	0.013	0
			enhancer_reverse	upstream	2540	90422210	90424819	S100a6	S100 calcium binding protein A6 (calcyclin)	90304710	90307414	Chtop	chromatin target of PRMT1	7358	0.01	0
			enhancer_reverse	upstream	2540	90422210	90424819	S100a6	S100 calcium binding protein A6 (calcyclin)	90299936	90300737	Snapin	SNAP-associated protein	-5401	0.001	0
			enhancer_reverse	upstream	2540	90422210	90424819	S100a6	S100 calcium binding protein A6 (calcyclin)	90272129	90272679	Npr1	natriuretic peptide receptor 1	-2616	0.019	0
E8	92289963	92293269	enhancer_forward	overlapEnd	23	92274379	92293246	Sprr1a	small proline-rich protein 1A	93317982	93321768	S100a11	S100 calcium binding protein A11 (calgizzarin)	-4543	0	0	S100a11
E9	92928112	92934551	enhancer_forward	includeFeature	1626	92930962	92932925	Crnn	cornulin	93187001	93193079	Rptn	repetin	-7581	0.025	0	Ints3, Cgn, Flg, Lingo4, Npr1, Pglyrp4, Rptn, S100a10, S100a11, Sprr2h,Tchh, Tchhl1, Them5
			enhancer_forward	downstream	1466	92921554	92926646	Crnn	cornulin	93198115	93202444	Rptn	repetin	2658	0.001	0.007
			enhancer_forward	downstream	7780	92917428	92920332	Crnn	cornulin	93204545	93208937	Rptn	repetin	9120	0.018	0
			enhancer_forward	downstream	7780	92917428	92920332	Crnn	cornulin	93240815	93247426	Tchh	trichohyalin	-2132	0	0
			enhancer_forward	downstream	1466	92921554	92926646	Crnn	cornulin	93279051	93280205	Tchhl1	trichohyalin-like 1	6952	0	0.021
			enhancer_reverse	downstream	731	92926647	92927381	Crnn	cornulin	93076901	93099719	Flg	filaggrin	6820	0.002	0
			enhancer_forward	includeFeature	1626	92930962	92932925	Crnn	cornulin	93317982	93321768	S100a11	S100 calcium binding protein A11 (calgizzarin)	-4543	0	0
			enhancer_forward	includeFeature	1626	92930962	92932925	Crnn	cornulin	94152912	94155619	Them5	thioesterase superfamily member 5	8244	0.027	0
			enhancer_forward	downstream	7780	92917428	92920332	Crnn	cornulin	94202967	94210687	Lingo4	leucine rich repeat and Ig domain containing 4	3686	0.002	0
			enhancer_forward	upstream	184	92934735	92939972	Crnn	cornulin	94585672	94586669	Cgn	cingulin	4267	0.003	0
			enhancer_reverse	overlapStart	183	92932926	92934734	Crnn	cornulin	93238765	93240814	Tchh	trichohyalin	-6463	0.001	0
			enhancer_reverse	includeFeature	169	92928281	92930961	Crnn	cornulin	93360291	93362400	S100a10	S100 calcium binding protein A10 (calpactin)	2306	0.014	0
			enhancer_reverse	includeFeature	169	92928281	92930961	Crnn	cornulin	92188333	92189358	Sprr2h	small proline-rich protein 2H	-762	0.004	0
			enhancer_reverse	upstream	7599	92942150	92947364	Crnn	cornulin	90532692	90533268	Pglyrp4	peptidoglycan recognition protein 4	2152	0.024	0
			enhancer_reverse	upstream	7599	92942150	92947364	Crnn	cornulin	90272129	90272679	Npr1	natriuretic peptide receptor 1	-2616	0.021	0
			enhancer_reverse	downstream	6559	92921210	92921553	Crnn	cornulin	90240380	90243877	Ints3	integrator complex subunit 3	-4570	0.045	0
E10	93155763	93162396	enhancer_forward	downstream	5350	93149553	93150413	Hrnr	hornerin	92664283	92670993	2310050C09Rik	RIKEN cDNA 2310050C09 gene	6489	0.014	0.002	2310050C09Rik, Pglyrp4, Them5
			enhancer_forward	upstream	2153	93164549	93169464	Rptn	repetin	94152912	94155619	Them5	thioesterase superfamily member 5	8244	0.038	0
			enhancer_forward	upstream	2153	93164549	93169464	Rptn	repetin	90529765	90532691	Pglyrp4	peptidoglycan recognition protein 4	400	0.046	0.004
			enhancer_reverse	downstream	121	93150414	93155642	Hrnr	hornerin	94151531	94152911	Them5	thioesterase superfamily member 5	6200	0	0
E11	93356039	93364208	enhancer_forward	includeFeature	1808	93360291	93362400	S100a10	S100 calcium binding protein A10 (calpactin)	93331980	93332461	S100a11	S100 calcium binding protein A11 (calgizzarin)	7802	0	0.001	Pi4kb, Sprr2f, S100a9, S100a11, S100a14, Snapin, Zfp687
			enhancer_forward	overlapEnd	3423	93351222	93359462	S100a10	S100 calcium binding protein A10 (calpactin)	93317982	93321768	S100a11	S100 calcium binding protein A11 (calgizzarin)	-4543	0.039	0
			enhancer_forward	includeFeature	1808	93360291	93362400	S100a10	S100 calcium binding protein A10 (calpactin)	92166344	92167364	Sprr2f	small proline-rich protein 2F	-2255	0.005	0
			enhancer_forward	includeFeature	1808	93360291	93362400	S100a10	S100 calcium binding protein A10 (calpactin)	94821033	94823792	Zfp687	zinc finger protein 687	-3252	0.006	0
			enhancer_forward	includeFeature	1808	93360291	93362400	S100a10	S100 calcium binding protein A10 (calpactin)	90493027	90497380	S100a9	S100 calcium binding protein A9 (calgranulin B)	4440	0.036	0
			enhancer_forward	includeFeature	1808	93360291	93362400	S100a10	S100 calcium binding protein A10 (calpactin)	90330428	90332070	S100a14	S100 calcium binding protein A14	478	0.012	0
			enhancer_forward	includeFeature	1808	93360291	93362400	S100a10	S100 calcium binding protein A10 (calpactin)	90300738	90302602	Snapin	SNAP-associated protein	-6735	0.019	0.004
			enhancer_reverse	includeFeature	3424	93359463	93360290	S100a10	S100 calcium binding protein A10 (calpactin)	94779979	94780219	Pi4kb	phosphatidylinositol 4-kinase, catalytic, beta polypeptide	1446	0.021	0
			enhancer_reverse	includeFeature	3424	93359463	93360290	S100a10	S100 calcium binding protein A10 (calpactin)	94781657	94782122	Pi4kb	phosphatidylinositol 4-kinase, catalytic, beta polypeptide	3236	0	0
E12	94452724	94454716	enhancer_forward	includeFeature	420	94454012	94454296	Tuft1	tuftelin 1	90330428	90332070	S100a14	S100 calcium binding protein A14	478	0	0	Lce3f, Lce1a1, Mir7012, Npr1, S100a14
			enhancer_forward	includeFeature	420	94454012	94454296	Tuft1	tuftelin 1	90072196	90075110	Mir7012	microRNA mir-7012	-418	0	0
			enhancer_reverse	upstream	8380	94463096	94463413	Tuft1	tuftelin 1	92786480	92789953	Lce3f	late cornified envelope 3F	-7932	0.001	0
			enhancer_reverse	upstream	8380	94463096	94463413	Tuft1	tuftelin 1	92449124	92451515	Lce1a1	late cornified envelope 1A1	1910	0.041	0
			enhancer_reverse	upstream	8380	94463096	94463413	Tuft1	tuftelin 1	90263782	90266497	Npr1	natriuretic peptide receptor 1	4649	0	0
E13	94584407	94588904	enhancer_forward	overlapEnd	444	94583963	94585671	Cgn	cingulin	92473352	92473577	Lce1a2	late cornified envelope 1A2	773	0	0.025	Crnn, Lce1a2, Lce1b, Mrpl9, Oaz3, Snapin, Sprr2h, Sprr2f, Sprr2k,
			enhancer_forward	overlapEnd	444	94583963	94585671	Cgn	cingulin	92459033	92460316	Lce1b	late cornified envelope 1B	1174	0.048	0.012
			enhancer_forward	downstream	8477	94573683	94575930	Cgn	cingulin	92237477	92238924	Sprr2k	small proline-rich protein 2K	1696	0	0.001
			enhancer_reverse	includeFeature	1265	94585672	94586669	Cgn	cingulin	94250121	94253297	Mrpl9	mitochondrial ribosomal protein L9	4451	0.003	0
			enhancer_reverse	downstream	7473	94575931	94576934	Cgn	cingulin	94232733	94240991	Oaz3	ornithine decarboxylase antizyme 3	3711	0.027	0
			enhancer_reverse	upstream	7484	94596388	94601266	Cgn	cingulin	94250121	94253297	Mrpl9	mitochondrial ribosomal protein L9	4451	0.003	0.01
			enhancer_reverse	upstream	7484	94596388	94601266	Cgn	cingulin	94232733	94240991	Oaz3	ornithine decarboxylase antizyme 3	3711	0.005	0
			enhancer_reverse	upstream	7484	94596388	94601266	Cgn	cingulin	92954599	92956533	Crnn	cornulin	6857	0.013	0.002
			enhancer_reverse	upstream	5092	94593996	94594513	Cgn	cingulin	92188333	92189358	Sprr2h	small proline-rich protein 2H	-762	0.001	0
			enhancer_reverse	upstream	7484	94596388	94601266	Cgn	cingulin	92162099	92164666	Sprr2f	small proline-rich protein 2F	-5727	0.003	0
			enhancer_reverse	downstream	7473	94575931	94576934	Cgn	cingulin	90303182	90303394	Snapin	SNAP-associated protein	-8353	0.032	0
E14	94778499	94780163	enhancer_forward	downstream	4333	94773869	94774166	Pi4kb	phosphatidylinositol 4-kinase, catalytic, beta polypeptide	93621427	93627532	Tdpoz3	TD and POZ domain containing 3	-5463	0.041	0	Crct1, Gatad2b, Ints3, Lce1a2, Lingo4, Psmb4, S100a10, S100a14, Tdpoz3, Tdrkh
			enhancer_forward	overlapStart	56	94779979	94780219	Pi4kb	phosphatidylinositol 4-kinase, catalytic, beta polypeptide	93359463	93360290	S100a10	S100 calcium binding protein A10 (calpactin)	837	0.021	0
			enhancer_forward	upstream	1494	94781657	94782122	Pi4kb	phosphatidylinositol 4-kinase, catalytic, beta polypeptide	93359463	93360290	S100a10	S100 calcium binding protein A10 (calpactin)	837	0	0
			enhancer_forward	overlapStart	56	94779979	94780219	Pi4kb	phosphatidylinositol 4-kinase, catalytic, beta polypeptide	92473352	92473577	Lce1a2	late cornified envelope 1A2	773	0	0.036
			enhancer_forward	upstream	1494	94781657	94782122	Pi4kb	phosphatidylinositol 4-kinase, catalytic, beta polypeptide	90323054	90328420	S100a14	S100 calcium binding protein A14	-5034	0.003	0
			enhancer_forward	overlapStart	56	94779979	94780219	Pi4kb	phosphatidylinositol 4-kinase, catalytic, beta polypeptide	90237088	90238587	Ints3	integrator complex subunit 3	-279	0	0.013
			enhancer_forward	upstream	5458	94785621	94788112	Pi4kb	phosphatidylinositol 4-kinase, catalytic, beta polypeptide	90141341	90143309	Gatad2b	GATA zinc finger domain containing 2B	-3251	0.02	0.001
			enhancer_forward	upstream	3262	94783425	94785247	Pi4kb	phosphatidylinositol 4-kinase, catalytic, beta polypeptide	90138621	90138778	Gatad2b	GATA zinc finger domain containing 2B	-6877	0.035	0.008
			enhancer_reverse	upstream	1973	94782136	94783424	Pi4kb	phosphatidylinositol 4-kinase, catalytic, beta polypeptide	94697396	94698356	Psmb4	proteasome (prosome, macropain) subunit, beta type 4	-6996	0.027	0
			enhancer_reverse	upstream	7950	94788113	94794409	Pi4kb	phosphatidylinositol 4-kinase, catalytic, beta polypeptide	94697396	94698356	Psmb4	proteasome (prosome, macropain) subunit, beta type 4	-6996	0.018	0.029
			enhancer_reverse	upstream	7950	94788113	94794409	Pi4kb	phosphatidylinositol 4-kinase, catalytic, beta polypeptide	94224727	94227923	Tdrkh	tudor and KH domain containing protein	9085	0	0.012
			enhancer_reverse	upstream	7950	94788113	94794409	Pi4kb	phosphatidylinositol 4-kinase, catalytic, beta polypeptide	94193877	94202966	Lingo4	leucine rich repeat and Ig domain containing 4	-4720	0.001	0
			enhancer_reverse	upstream	7950	94788113	94794409	Pi4kb	phosphatidylinositol 4-kinase, catalytic, beta polypeptide	92810148	92810769	Crct1	cysteine-rich C-terminal 1	9150	0.008	0
E15	95031770	95035268	enhancer_forward	overlapStart	1440	95033828	95039802	Cdc42se1	CDC42 small effector 1	94975443	94978491	Sema6c	sema domain, transmembrane domain (TM), and cytoplasmic domain, (semaphorin) 6C	8706	0	0	Anxa9, Bnipl, Cers2, Jtb, Lce3d, Lce1m, Npr1, Nup210l, S100a11, Sema6c, Tnfaip8l2, Vps72
			enhancer_forward	overlapStart	1440	95033828	95039802	Cdc42se1	CDC42 small effector 1	94959055	94960384	Sema6c	sema domain, transmembrane domain (TM), and cytoplasmic domain, (semaphorin) 6C	-4623	0.001	0
			enhancer_forward	overlapEnd	206	95027317	95031976	Cdc42se1	CDC42 small effector 1	95115584	95118258	Cers2	ceramide synthase 2	-2253	0.021	0
			enhancer_forward	overlapStart	1440	95033828	95039802	Cdc42se1	CDC42 small effector 1	93317982	93321768	S100a11	S100 calcium binding protein A11 (calgizzarin)	-4543	0	0
			enhancer_forward	overlapStart	1440	95033828	95039802	Cdc42se1	CDC42 small effector 1	90266498	90272128	Npr1	natriuretic peptide receptor 1	475	0.023	0
			enhancer_forward	overlapEnd	206	95027317	95031976	Cdc42se1	CDC42 small effector 1	90030727	90047643	Jtb	jumping translocation breakpoint	3666	0.032	0.029
			enhancer_reverse	downstream	5470	95022946	95026300	Gabpb2	GA repeat binding protein, beta 2	95055535	95064111	Bnipl	BCL2/adenovirus E1B 19kD interacting protein like	-4708	0	0
			enhancer_reverse	upstream	4535	95039803	95055534	Gm128	predicted gene 128	95106766	95115583	Anxa9	annexin A9	-76	0.014	0
			enhancer_reverse	downstream	5470	95022946	95026300	Gabpb2	GA repeat binding protein, beta 2	94942940	94952336	Tnfaip8l2	tumor necrosis factor, alpha-induced protein 8-like 2	-1356	0	0
			enhancer_reverse	downstream	5470	95022946	95026300	Gabpb2	GA repeat binding protein, beta 2	94913954	94920659	Vps72	vacuolar protein sorting 72 (yeast)	2342	0	0.034
			enhancer_reverse	includeFeature	207	95031977	95033827	Cdc42se1	CDC42 small effector 1	93329628	93331979	S100a11	S100 calcium binding protein A11 (calgizzarin)	6385	0	0
			enhancer_reverse	includeFeature	207	95031977	95033827	Cdc42se1	CDC42 small effector 1	92823843	92827413	Lce1m	late cornified envelope 1M	-2646	0	0
			enhancer_reverse	includeFeature	207	95031977	95033827	Cdc42se1	CDC42 small effector 1	92758725	92760869	Lce3d	late cornified envelope 3D	-1515	0.005	0
			enhancer_reverse	includeFeature	207	95031977	95033827	Cdc42se1	CDC42 small effector 1	89908121	89909410	Nup210l	nucleoporin 210-like	711	0.008	0
Read me: these are 5C interactions in KC involving the enhancers with the nearest TSSs on the opposite site not further then within 10kb of the interacting fragment
