# Supplementary material for: 5C analysis of the Epidermal Differentiation Complex locus reveals distinct chromatin interaction networks between gene-rich and gene-poor TADs in skin epithelial cells
Source: PLoS Genet. 2017 Sep 1;13(9):e1006966. doi: 10.1371/journal.pgen.1006966 (PMC5599062; doi:10.1371/journal.pgen.1006966)
Supplement: S14 Table — (XLSX) [file pgen.1006966.s020.xlsx]

## Sheet: Sheet1
Enhancer or enhancer cluster	Enhancer Position	Gene promoters in TAD1	Gene promoters in TAD2	Gene promoters in TAD3	Gene promoters in TAD4	Gene promoters in TAD5	Gene promoters in TAD6	Gene promoters in TAD7
E1	90015243 - 90017711	Mir7012		2310050C09Rik, Prr9				Zfp687
E2/3	90329361 - 90345966	S100a2, S100a3, S100a5, S100a6, S100a9		Ivl, Sprr3	Crct1, Lce3d, S100a10, S100a11		Pi4kb, Pogz	Bnipl, Them5, Tuft
E4-E7	90378362 - 90419670	Bnipl, Chtop, Ints3, Ilf2, Npr1, S100a2, S100a6, S100a7a, S100a13, S100a14, S100a16, Slc27a3, Snapin		Ivl, Lce1a1, Lce1l, Lelp1, Lce1d, Sprr4	Crct1, Crnn, S100a10, S100a11		Pi4kb, Pogz, Mrpl9	Mir8099-1, Sema6c
E8	92289963 - 92293269				S100a11
E9	92928112 - 92934551	Ints3, Npr1, Pglyrp4		Sprr2h	Rptn, S100a10, S100a11, Tchh, Tchhl1		Cgn, Lingo4, Them5
E10	93155763 - 93162396	Pglyrp4		2310050C09Rik,			Them5
E11	93356039 - 93364208	S100a9, S100a14, Snapin,		Sprr2f	S100a11		Pi4kb	Zfp687
E12	94452724 - 94454716	Mir7012, Npr1, S100a14		Lce1a1	Lce3f
E13	94584407 - 94588904	Snapin,		Lce1a2, Lce1b, Sprr2h, Sprr2f, Sprr2k	Crnn		Mrpl9, Oaz3,
E14	94778499 - 94780163	Gatad2b, Ints3, S100a14		Lce1a2	Crct1, S100a10	Tdpoz3	Lingo4, Psmb4, Psmb4
E15	95031770 - 95035268	Jtb, Npr1, Nup210l,		Lce1m	Lce3d, S100a11			Anxa9, Bnipl, Cers2, Sema6c, Tnfaip8l2, Vps72
E16	95080755 - 95088279	None
