# Supplementary material for: 5C analysis of the Epidermal Differentiation Complex locus reveals distinct chromatin interaction networks between gene-rich and gene-poor TADs in skin epithelial cells
Source: PLoS Genet. 2017 Sep 1;13(9):e1006966. doi: 10.1371/journal.pgen.1006966 (PMC5599062; doi:10.1371/journal.pgen.1006966)
Supplement: S15 Table — (XLSX) [file pgen.1006966.s021.xlsx]

## Sheet: Sheet1
Keratinocyte replicate 1				Keratinocyte replicate 2				Thymocyte replicate 1				Thymocyte replicate 2
Probe name				Probe name				Probe name				Probe name
5C_292_mEDC5Mbfinal_REV_186|mm9|chr3:90499271-90499580	-1.25024	-0.99552		5C_292_mEDC5Mbfinal_REV_186|mm9|chr3:90499271-90499580	-1.19832	-0.987303		5C_292_mEDC5Mbfinal_FOR_1185|mm9|chr3:93431694-93433348	2.56572	0.904395		5C_292_mEDC5Mbfinal_FOR_1185|mm9|chr3:93431694-93433348	4.05783	1
5C_292_mEDC5Mbfinal_FOR_1185|mm9|chr3:93431694-93433348	8.96184	1		5C_292_mEDC5Mbfinal_FOR_1185|mm9|chr3:93431694-93433348	12.5868	1		5C_292_mEDC5Mbfinal_FOR_673|mm9|chr3:91859574-91862380	-1.06381	-1		5C_292_mEDC5Mbfinal_FOR_673|mm9|chr3:91859574-91862380	-1.07447	-1
5C_292_mEDC5Mbfinal_FOR_673|mm9|chr3:91859574-91862380	-1.25259	-0.99739		5C_292_mEDC5Mbfinal_FOR_673|mm9|chr3:91859574-91862380	-1.21373	-1		5C_292_mEDC5Mbfinal_FOR_331|mm9|chr3:90944379-90945844	4.35806	1		5C_292_mEDC5Mbfinal_FOR_331|mm9|chr3:90944379-90945844	4.8103	1
5C_292_mEDC5Mbfinal_REV_1470|mm9|chr3:94392630-94398527	3.86739	1		5C_292_mEDC5Mbfinal_FOR_1128|mm9|chr3:93307939-93310240	7.03913	1		5C_292_mEDC5Mbfinal_FOR_855|mm9|chr3:92377094-92378026	-0.999185	-0.93925		5C_292_mEDC5Mbfinal_FOR_855|mm9|chr3:92377094-92378026	-1.0327	-0.961126
5C_292_mEDC5Mbfinal_FOR_1128|mm9|chr3:93307939-93310240	3.50371	1		5C_292_mEDC5Mbfinal_FOR_855|mm9|chr3:92377094-92378026	-1.12226	-0.924635		5C_292_mEDC5Mbfinal_FOR_1483|mm9|chr3:94452503-94453754	-0.983221	-0.924244		5C_292_mEDC5Mbfinal_FOR_1483|mm9|chr3:94452503-94453754	-1.00921	-0.93926
5C_292_mEDC5Mbfinal_REV_1176|mm9|chr3:93417096-93417434	2.01248	0.928984		5C_292_mEDC5Mbfinal_FOR_1146|mm9|chr3:93334411-93338513	3.6654	0.94067		5C_292_mEDC5Mbfinal_FOR_1123|mm9|chr3:93280206-93281875	-0.979452	-0.920701		5C_292_mEDC5Mbfinal_FOR_216|mm9|chr3:90574295-90576430	3.31638	1
5C_292_mEDC5Mbfinal_FOR_1146|mm9|chr3:93334411-93338513	2.68402	1		5C_292_mEDC5Mbfinal_FOR_1483|mm9|chr3:94452503-94453754	-1.17017	-0.964113		5C_292_mEDC5Mbfinal_FOR_81|mm9|chr3:90200947-90204777	3.42143	1		5C_292_mEDC5Mbfinal_REV_1575|mm9|chr3:94723680-94725959	2.49718	0.909186
5C_292_mEDC5Mbfinal_REV_928|mm9|chr3:92623259-92630692	2.58213	1		5C_292_mEDC5Mbfinal_REV_162|mm9|chr3:90419693-90420275	-1.09497	-0.902152		5C_292_mEDC5Mbfinal_REV_1384|mm9|chr3:94051162-94054616	7.07402	1		5C_292_mEDC5Mbfinal_FOR_433|mm9|chr3:91155277-91161102	2.63842	0.96061
5C_292_mEDC5Mbfinal_REV_1088|mm9|chr3:93179811-93181079	2.23783	1		5C_292_mEDC5Mbfinal_FOR_81|mm9|chr3:90200947-90204777	3.58354	0.919662		5C_292_mEDC5Mbfinal_FOR_502|mm9|chr3:91361123-91366057	26.6939	1		5C_292_mEDC5Mbfinal_FOR_1123|mm9|chr3:93280206-93281875	-1.00968	-0.939699
5C_292_mEDC5Mbfinal_FOR_1483|mm9|chr3:94452503-94453754	-1.25399	-0.998505		5C_292_mEDC5Mbfinal_REV_1384|mm9|chr3:94051162-94054616	3.86403	0.991646		5C_292_mEDC5Mbfinal_REV_1252|mm9|chr3:93634131-93640757	7.19742	1		5C_292_mEDC5Mbfinal_FOR_81|mm9|chr3:90200947-90204777	3.21576	1
5C_292_mEDC5Mbfinal_REV_162|mm9|chr3:90419693-90420275	-1.23425	-0.982788		5C_292_mEDC5Mbfinal_FOR_541|mm9|chr3:91476288-91476444	-1.1084	-0.913216		5C_292_mEDC5Mbfinal_REV_411|mm9|chr3:91096276-91098141	3.64453	1		5C_292_mEDC5Mbfinal_REV_1384|mm9|chr3:94051162-94054616	10.2921	1
5C_292_mEDC5Mbfinal_FOR_216|mm9|chr3:90574295-90576430	1.95959	0.904569		5C_292_mEDC5Mbfinal_FOR_502|mm9|chr3:91361123-91366057	19.8177	1		5C_292_mEDC5Mbfinal_FOR_87|mm9|chr3:90235338-90237087	15.094	1		5C_292_mEDC5Mbfinal_FOR_970|mm9|chr3:92791012-92791250	-0.98921	-0.920649
5C_292_mEDC5Mbfinal_REV_1148|mm9|chr3:93339814-93351221	2.19918	1		5C_292_mEDC5Mbfinal_REV_1252|mm9|chr3:93634131-93640757	6.16647	1		5C_292_mEDC5Mbfinal_REV_1281|mm9|chr3:93718726-93721131	3.06798	1		5C_292_mEDC5Mbfinal_FOR_502|mm9|chr3:91361123-91366057	32.1564	1
5C_292_mEDC5Mbfinal_REV_1384|mm9|chr3:94051162-94054616	3.04473	1		5C_292_mEDC5Mbfinal_FOR_12|mm9|chr3:89943171-89948290	-1.10847	-0.913271		5C_292_mEDC5Mbfinal_REV_668|mm9|chr3:91839002-91842244	3.67336	1		5C_292_mEDC5Mbfinal_REV_1252|mm9|chr3:93634131-93640757	9.61562	1
5C_292_mEDC5Mbfinal_REV_1132|mm9|chr3:93315023-93317174	2.78297	1		5C_292_mEDC5Mbfinal_FOR_161|mm9|chr3:90413690-90419692	3.91497	1		5C_292_mEDC5Mbfinal_REV_608|mm9|chr3:91673645-91676968	7.5979	1		5C_292_mEDC5Mbfinal_REV_411|mm9|chr3:91096276-91098141	3.55124	1
5C_292_mEDC5Mbfinal_REV_946|mm9|chr3:92721718-92729765	5.10454	1		5C_292_mEDC5Mbfinal_FOR_363|mm9|chr3:91006987-91007702	-1.11309	-0.917083		5C_292_mEDC5Mbfinal_FOR_96|mm9|chr3:90259218-90262384	-1.00063	-0.940612		5C_292_mEDC5Mbfinal_REV_1007|mm9|chr3:92903393-92903892	-0.992054	-0.923296
5C_292_mEDC5Mbfinal_FOR_502|mm9|chr3:91361123-91366057	8.70575	1		5C_292_mEDC5Mbfinal_FOR_1108|mm9|chr3:93231611-93232171	-1.11379	-0.917653		5C_292_mEDC5Mbfinal_REV_892|mm9|chr3:92463756-92463890	3.08624	1		5C_292_mEDC5Mbfinal_FOR_87|mm9|chr3:90235338-90237087	11.3476	1
5C_292_mEDC5Mbfinal_REV_1252|mm9|chr3:93634131-93640757	3.81258	1		5C_292_mEDC5Mbfinal_FOR_87|mm9|chr3:90235338-90237087	14.7149	1		5C_292_mEDC5Mbfinal_FOR_1576|mm9|chr3:94725960-94726551	4.71465	1		5C_292_mEDC5Mbfinal_REV_1281|mm9|chr3:93718726-93721131	2.55781	0.931262
5C_292_mEDC5Mbfinal_REV_396|mm9|chr3:91073287-91076093	3.3796	1		5C_292_mEDC5Mbfinal_REV_1281|mm9|chr3:93718726-93721131	3.63535	0.932959		5C_292_mEDC5Mbfinal_REV_1437|mm9|chr3:94267402-94269684	6.50028	1		5C_292_mEDC5Mbfinal_REV_668|mm9|chr3:91839002-91842244	4.0767	1
5C_292_mEDC5Mbfinal_REV_1054|mm9|chr3:93053968-93054115	2.16157	0.997804		5C_292_mEDC5Mbfinal_REV_1403|mm9|chr3:94112641-94118236	6.21013	1		5C_292_mEDC5Mbfinal_REV_1064|mm9|chr3:93099720-93103649	22.9008	1		5C_292_mEDC5Mbfinal_REV_608|mm9|chr3:91673645-91676968	12.8524	1
5C_292_mEDC5Mbfinal_FOR_87|mm9|chr3:90235338-90237087	5.20369	1		5C_292_mEDC5Mbfinal_FOR_808|mm9|chr3:92219249-92231256	3.83969	0.985399		5C_292_mEDC5Mbfinal_FOR_1679|mm9|chr3:95090634-95104443	5.95825	1		5C_292_mEDC5Mbfinal_REV_242|mm9|chr3:90672282-90679403	-1.0211	-0.950327
5C_292_mEDC5Mbfinal_REV_1403|mm9|chr3:94112641-94118236	6.20501	1		5C_292_mEDC5Mbfinal_REV_668|mm9|chr3:91839002-91842244	4.95428	1		5C_292_mEDC5Mbfinal_REV_290|mm9|chr3:90801993-90809562	3.85205	1		5C_292_mEDC5Mbfinal_FOR_96|mm9|chr3:90259218-90262384	-1.00315	-0.93362
5C_292_mEDC5Mbfinal_REV_608|mm9|chr3:91673645-91676968	11.941	1		5C_292_mEDC5Mbfinal_REV_608|mm9|chr3:91673645-91676968	13.9276	1		5C_292_mEDC5Mbfinal_REV_1468|mm9|chr3:94381464-94383557	-0.968431	-0.910341		5C_292_mEDC5Mbfinal_FOR_1085|mm9|chr3:93171592-93171889	-0.973374	-0.905911
5C_292_mEDC5Mbfinal_FOR_44|mm9|chr3:90075111-90084422	-1.17568	-0.936152		5C_292_mEDC5Mbfinal_REV_242|mm9|chr3:90672282-90679403	-1.16452	-0.959455		5C_292_mEDC5Mbfinal_FOR_1417|mm9|chr3:94162822-94180091	3.4854	1		5C_292_mEDC5Mbfinal_FOR_230|mm9|chr3:90621668-90623255	-0.982855	-0.914735
5C_292_mEDC5Mbfinal_FOR_1550|mm9|chr3:94648677-94651644	4.99633	1		5C_292_mEDC5Mbfinal_REV_1477|mm9|chr3:94427725-94429841	4.61289	1		5C_292_mEDC5Mbfinal_REV_1069|mm9|chr3:93114547-93126664	-0.984869	-0.925792		5C_292_mEDC5Mbfinal_FOR_1538|mm9|chr3:94613163-94613646	3.23376	1
5C_292_mEDC5Mbfinal_REV_242|mm9|chr3:90672282-90679403	-1.25587	-1		5C_292_mEDC5Mbfinal_REV_1437|mm9|chr3:94267402-94269684	8.274	1		5C_292_mEDC5Mbfinal_FOR_1065|mm9|chr3:93103650-93104685	-1.00311	-0.942936		5C_292_mEDC5Mbfinal_REV_892|mm9|chr3:92463756-92463890	2.88357	1
5C_292_mEDC5Mbfinal_FOR_96|mm9|chr3:90259218-90262384	-1.19024	-0.947745		5C_292_mEDC5Mbfinal_REV_1064|mm9|chr3:93099720-93103649	18.3138	1		5C_292_mEDC5Mbfinal_REV_1086|mm9|chr3:93171890-93172461	5.88658	1		5C_292_mEDC5Mbfinal_FOR_1576|mm9|chr3:94725960-94726551	4.85195	1
5C_292_mEDC5Mbfinal_REV_1477|mm9|chr3:94427725-94429841	4.84692	1		5C_292_mEDC5Mbfinal_FOR_1679|mm9|chr3:95090634-95104443	3.95116	1		5C_292_mEDC5Mbfinal_FOR_819|mm9|chr3:92259142-92266675	2.58769	0.912139		5C_292_mEDC5Mbfinal_REV_1437|mm9|chr3:94267402-94269684	5.01381	1
5C_292_mEDC5Mbfinal_REV_716|mm9|chr3:91979904-91985791	2.23051	1		5C_292_mEDC5Mbfinal_REV_290|mm9|chr3:90801993-90809562	4.33393	1		5C_292_mEDC5Mbfinal_FOR_1037|mm9|chr3:92976526-92979538	25.6409	1		5C_292_mEDC5Mbfinal_REV_703|mm9|chr3:91954624-91955211	-0.984063	-0.915859
5C_292_mEDC5Mbfinal_REV_1437|mm9|chr3:94267402-94269684	3.55681	1		5C_292_mEDC5Mbfinal_REV_258|mm9|chr3:90713715-90714276	-1.11219	-0.916341						5C_292_mEDC5Mbfinal_REV_1064|mm9|chr3:93099720-93103649	27.7498	1
5C_292_mEDC5Mbfinal_REV_1064|mm9|chr3:93099720-93103649	5.0033	1		5C_292_mEDC5Mbfinal_REV_1468|mm9|chr3:94381464-94383557	-1.16063	-0.956249						5C_292_mEDC5Mbfinal_FOR_947|mm9|chr3:92729766-92730557	-0.999076	-0.929831
5C_292_mEDC5Mbfinal_REV_921|mm9|chr3:92578179-92582577	2.34845	1		5C_292_mEDC5Mbfinal_FOR_1417|mm9|chr3:94162822-94180091	4.23044	1						5C_292_mEDC5Mbfinal_FOR_1679|mm9|chr3:95090634-95104443	6.34936	1
5C_292_mEDC5Mbfinal_REV_813|mm9|chr3:92239504-92244485	2.07031	0.955677		5C_292_mEDC5Mbfinal_REV_1069|mm9|chr3:93114547-93126664	-1.1195	-0.922365						5C_292_mEDC5Mbfinal_REV_1057|mm9|chr3:93059936-93061393	-0.969329	-0.902146
5C_292_mEDC5Mbfinal_REV_823|mm9|chr3:92293247-92297669	2.00936	0.927544		5C_292_mEDC5Mbfinal_REV_1086|mm9|chr3:93171890-93172461	3.9983	1						5C_292_mEDC5Mbfinal_REV_290|mm9|chr3:90801993-90809562	4.86721	1
5C_292_mEDC5Mbfinal_FOR_1606|mm9|chr3:94812241-94813285	-1.13574	-0.904348		5C_292_mEDC5Mbfinal_FOR_1037|mm9|chr3:92976526-92979538	23.8235	1						5C_292_mEDC5Mbfinal_FOR_1606|mm9|chr3:94812241-94813285	-0.985602	-0.917291
5C_292_mEDC5Mbfinal_FOR_1037|mm9|chr3:92976526-92979538	5.58477	1		5C_292_mEDC5Mbfinal_REV_1266|mm9|chr3:93674121-93674363	-1.1012	-0.907284						5C_292_mEDC5Mbfinal_REV_1137|mm9|chr3:93325739-93326542	-0.994579	-0.925646
5C_292_mEDC5Mbfinal_FOR_1388|mm9|chr3:94055402-94064064	2.50299	1										5C_292_mEDC5Mbfinal_REV_641|mm9|chr3:91767508-91767696	-0.998758	-0.929535
5C_292_mEDC5Mbfinal_REV_1266|mm9|chr3:93674121-93674363	-1.20197	-0.957081										5C_292_mEDC5Mbfinal_REV_1468|mm9|chr3:94381464-94383557	-1.00996	-0.939959
												5C_292_mEDC5Mbfinal_FOR_1417|mm9|chr3:94162822-94180091	3.79284	1
												5C_292_mEDC5Mbfinal_REV_1069|mm9|chr3:93114547-93126664	-0.999908	-0.930606
												5C_292_mEDC5Mbfinal_FOR_1065|mm9|chr3:93103650-93104685	-1.01673	-0.946266
												5C_292_mEDC5Mbfinal_REV_1086|mm9|chr3:93171890-93172461	6.31226	1
												5C_292_mEDC5Mbfinal_FOR_819|mm9|chr3:92259142-92266675	3.7584	1
												5C_292_mEDC5Mbfinal_FOR_1037|mm9|chr3:92976526-92979538	28.4998	1
												5C_292_mEDC5Mbfinal_FOR_937|mm9|chr3:92670994-92675280	-0.995354	-0.926367
												5C_292_mEDC5Mbfinal_REV_1395|mm9|chr3:94089247-94095298	2.60701	0.949177
