# Supplementary material for: 5C analysis of the Epidermal Differentiation Complex locus reveals distinct chromatin interaction networks between gene-rich and gene-poor TADs in skin epithelial cells
Source: PLoS Genet. 2017 Sep 1;13(9):e1006966. doi: 10.1371/journal.pgen.1006966 (PMC5599062; doi:10.1371/journal.pgen.1006966)
Supplement: S16 Table — (XLSX) [file pgen.1006966.s022.xlsx]

## Sheet: Sheet1
Keratinocyte replicate 1			Keratinocyte replicate 2			Thymocyte replicate 1			Thymocyte replicate 2
Interaction			Interaction			Interaction			Interaction
5C_292_mEDC5Mbfinal_FOR_178|mm9|chr3:90479225-90480932___5C_292_mEDC5Mbfinal_REV_1099|mm9|chr3:93204545-93208937	945		5C_292_mEDC5Mbfinal_FOR_1550|mm9|chr3:94648677-94651644___5C_292_mEDC5Mbfinal_REV_411|mm9|chr3:91096276-91098141	305		5C_292_mEDC5Mbfinal_FOR_1031|mm9|chr3:92960927-92964486___5C_292_mEDC5Mbfinal_REV_983|mm9|chr3:92821745-92823842	2146		5C_292_mEDC5Mbfinal_FOR_1667|mm9|chr3:95012017-95013388___5C_292_mEDC5Mbfinal_REV_851|mm9|chr3:92366758-92370592	125
5C_292_mEDC5Mbfinal_FOR_1629|mm9|chr3:94886838-94887201___5C_292_mEDC5Mbfinal_REV_236|mm9|chr3:90636370-90646127	783		5C_292_mEDC5Mbfinal_FOR_1158|mm9|chr3:93378783-93386068___5C_292_mEDC5Mbfinal_REV_28|mm9|chr3:89993600-89997039	340		5C_292_mEDC5Mbfinal_FOR_476|mm9|chr3:91287430-91289317___5C_292_mEDC5Mbfinal_REV_849|mm9|chr3:92362697-92363617	411		5C_292_mEDC5Mbfinal_FOR_874|mm9|chr3:92423261-92425765___5C_292_mEDC5Mbfinal_REV_1415|mm9|chr3:94152912-94155619	417
5C_292_mEDC5Mbfinal_FOR_163|mm9|chr3:90420276-90422209___5C_292_mEDC5Mbfinal_REV_1589|mm9|chr3:94773017-94773868	598		5C_292_mEDC5Mbfinal_FOR_723|mm9|chr3:91996405-92000845___5C_292_mEDC5Mbfinal_REV_134|mm9|chr3:90334328-90336394	472		5C_292_mEDC5Mbfinal_FOR_895|mm9|chr3:92473578-92473923___5C_292_mEDC5Mbfinal_REV_212|mm9|chr3:90562308-90563261	392		5C_292_mEDC5Mbfinal_FOR_159|mm9|chr3:90407427-90413018___5C_292_mEDC5Mbfinal_REV_813|mm9|chr3:92239504-92244485	200
5C_292_mEDC5Mbfinal_FOR_945|mm9|chr3:92703797-92721717___5C_292_mEDC5Mbfinal_REV_1134|mm9|chr3:93317982-93321768	11246		5C_292_mEDC5Mbfinal_FOR_35|mm9|chr3:90017887-90019205___5C_292_mEDC5Mbfinal_REV_1083|mm9|chr3:93169465-93170737	341		5C_292_mEDC5Mbfinal_FOR_636|mm9|chr3:91758708-91763259___5C_292_mEDC5Mbfinal_REV_409|mm9|chr3:91092952-91094508	571		5C_292_mEDC5Mbfinal_FOR_874|mm9|chr3:92423261-92425765___5C_292_mEDC5Mbfinal_REV_34|mm9|chr3:90014198-90017886	89
5C_292_mEDC5Mbfinal_FOR_1377|mm9|chr3:94030720-94037613___5C_292_mEDC5Mbfinal_REV_316|mm9|chr3:90889739-90890699	709		5C_292_mEDC5Mbfinal_FOR_1538|mm9|chr3:94613163-94613646___5C_292_mEDC5Mbfinal_REV_851|mm9|chr3:92366758-92370592	583		5C_292_mEDC5Mbfinal_FOR_1538|mm9|chr3:94613163-94613646___5C_292_mEDC5Mbfinal_REV_902|mm9|chr3:92490429-92490582	1013		5C_292_mEDC5Mbfinal_FOR_1494|mm9|chr3:94468048-94470187___5C_292_mEDC5Mbfinal_REV_688|mm9|chr3:91907394-91909399	424
5C_292_mEDC5Mbfinal_FOR_986|mm9|chr3:92832517-92845937___5C_292_mEDC5Mbfinal_REV_538|mm9|chr3:91474258-91475217	1473		5C_292_mEDC5Mbfinal_FOR_1101|mm9|chr3:93210308-93212516___5C_292_mEDC5Mbfinal_REV_6|mm9|chr3:89923280-89930862	335		5C_292_mEDC5Mbfinal_FOR_1105|mm9|chr3:93220026-93225921___5C_292_mEDC5Mbfinal_REV_1433|mm9|chr3:94253298-94254228	967		5C_292_mEDC5Mbfinal_FOR_895|mm9|chr3:92473578-92473923___5C_292_mEDC5Mbfinal_REV_212|mm9|chr3:90562308-90563261	307
5C_292_mEDC5Mbfinal_FOR_903|mm9|chr3:92490583-92495387___5C_292_mEDC5Mbfinal_REV_471|mm9|chr3:91275029-91277194	1064		5C_292_mEDC5Mbfinal_FOR_1618|mm9|chr3:94843076-94845622___5C_292_mEDC5Mbfinal_REV_11|mm9|chr3:89940664-89943170	920		5C_292_mEDC5Mbfinal_FOR_1063|mm9|chr3:93076901-93099719___5C_292_mEDC5Mbfinal_REV_538|mm9|chr3:91474258-91475217	1204		5C_292_mEDC5Mbfinal_FOR_171|mm9|chr3:90459180-90463360___5C_292_mEDC5Mbfinal_REV_629|mm9|chr3:91745187-91747281	329
5C_292_mEDC5Mbfinal_FOR_169|mm9|chr3:90442009-90449781___5C_292_mEDC5Mbfinal_REV_1444|mm9|chr3:94298020-94302490	5168		5C_292_mEDC5Mbfinal_FOR_895|mm9|chr3:92473578-92473923___5C_292_mEDC5Mbfinal_REV_212|mm9|chr3:90562308-90563261	507		5C_292_mEDC5Mbfinal_FOR_1494|mm9|chr3:94468048-94470187___5C_292_mEDC5Mbfinal_REV_873|mm9|chr3:92421047-92423260	741		5C_292_mEDC5Mbfinal_FOR_133|mm9|chr3:90332071-90334327___5C_292_mEDC5Mbfinal_REV_894|mm9|chr3:92473352-92473577	325
5C_292_mEDC5Mbfinal_FOR_246|mm9|chr3:90689590-90693031___5C_292_mEDC5Mbfinal_REV_1490|mm9|chr3:94463096-94463413	848		5C_292_mEDC5Mbfinal_FOR_958|mm9|chr3:92758725-92760869___5C_292_mEDC5Mbfinal_REV_1395|mm9|chr3:94089247-94095298	498		5C_292_mEDC5Mbfinal_FOR_932|mm9|chr3:92638268-92656166___5C_292_mEDC5Mbfinal_REV_696|mm9|chr3:91922583-91927976	580		5C_292_mEDC5Mbfinal_FOR_1055|mm9|chr3:93054116-93055193___5C_292_mEDC5Mbfinal_REV_696|mm9|chr3:91922583-91927976	118
5C_292_mEDC5Mbfinal_FOR_494|mm9|chr3:91333145-91338707___5C_292_mEDC5Mbfinal_REV_1281|mm9|chr3:93718726-93721131	890		5C_292_mEDC5Mbfinal_FOR_433|mm9|chr3:91155277-91161102___5C_292_mEDC5Mbfinal_REV_851|mm9|chr3:92366758-92370592	776		5C_292_mEDC5Mbfinal_FOR_879|mm9|chr3:92443216-92444505___5C_292_mEDC5Mbfinal_REV_471|mm9|chr3:91275029-91277194	732		5C_292_mEDC5Mbfinal_FOR_1105|mm9|chr3:93220026-93225921___5C_292_mEDC5Mbfinal_REV_1433|mm9|chr3:94253298-94254228	650
5C_292_mEDC5Mbfinal_FOR_822|mm9|chr3:92274379-92293246___5C_292_mEDC5Mbfinal_REV_1527|mm9|chr3:94585672-94586669	690		5C_292_mEDC5Mbfinal_FOR_1538|mm9|chr3:94613163-94613646___5C_292_mEDC5Mbfinal_REV_902|mm9|chr3:92490429-92490582	347		5C_292_mEDC5Mbfinal_FOR_1414|mm9|chr3:94151531-94152911___5C_292_mEDC5Mbfinal_REV_807|mm9|chr3:92218430-92219248	217		5C_292_mEDC5Mbfinal_FOR_165|mm9|chr3:90424820-90427985___5C_292_mEDC5Mbfinal_REV_914|mm9|chr3:92535331-92535574	198
5C_292_mEDC5Mbfinal_FOR_1679|mm9|chr3:95090634-95104443___5C_292_mEDC5Mbfinal_REV_1173|mm9|chr3:93411692-93412349	2293		5C_292_mEDC5Mbfinal_FOR_819|mm9|chr3:92259142-92266675___5C_292_mEDC5Mbfinal_REV_1407|mm9|chr3:94123347-94128980	468		5C_292_mEDC5Mbfinal_FOR_1494|mm9|chr3:94468048-94470187___5C_292_mEDC5Mbfinal_REV_1042|mm9|chr3:92999574-93004115	539		5C_292_mEDC5Mbfinal_FOR_1408|mm9|chr3:94128981-94134855___5C_292_mEDC5Mbfinal_REV_946|mm9|chr3:92721718-92729765	204
5C_292_mEDC5Mbfinal_FOR_1640|mm9|chr3:94939982-94941843___5C_292_mEDC5Mbfinal_REV_1411|mm9|chr3:94143655-94144431	1732		5C_292_mEDC5Mbfinal_FOR_1463|mm9|chr3:94360538-94365313___5C_292_mEDC5Mbfinal_REV_8|mm9|chr3:89931015-89933763	565		5C_292_mEDC5Mbfinal_FOR_1101|mm9|chr3:93210308-93212516___5C_292_mEDC5Mbfinal_REV_80|mm9|chr3:90191411-90200946	7579		5C_292_mEDC5Mbfinal_FOR_159|mm9|chr3:90407427-90413018___5C_292_mEDC5Mbfinal_REV_954|mm9|chr3:92750083-92752354	414
5C_292_mEDC5Mbfinal_FOR_1101|mm9|chr3:93210308-93212516___5C_292_mEDC5Mbfinal_REV_80|mm9|chr3:90191411-90200946	2694		5C_292_mEDC5Mbfinal_FOR_165|mm9|chr3:90424820-90427985___5C_292_mEDC5Mbfinal_REV_1617|mm9|chr3:94836639-94843075	523		5C_292_mEDC5Mbfinal_FOR_427|mm9|chr3:91137476-91139682___5C_292_mEDC5Mbfinal_REV_1433|mm9|chr3:94253298-94254228	949		5C_292_mEDC5Mbfinal_FOR_1426|mm9|chr3:94224727-94227923___5C_292_mEDC5Mbfinal_REV_1157|mm9|chr3:93372727-93378782	693
5C_292_mEDC5Mbfinal_FOR_1377|mm9|chr3:94030720-94037613___5C_292_mEDC5Mbfinal_REV_1281|mm9|chr3:93718726-93721131	6919		5C_292_mEDC5Mbfinal_FOR_1408|mm9|chr3:94128981-94134855___5C_292_mEDC5Mbfinal_REV_946|mm9|chr3:92721718-92729765	552		5C_292_mEDC5Mbfinal_FOR_1070|mm9|chr3:93126665-93126973___5C_292_mEDC5Mbfinal_REV_1628|mm9|chr3:94882407-94886837	293		5C_292_mEDC5Mbfinal_FOR_860|mm9|chr3:92385396-92392117___5C_292_mEDC5Mbfinal_REV_1661|mm9|chr3:94996373-94998014	262
5C_292_mEDC5Mbfinal_FOR_1101|mm9|chr3:93210308-93212516___5C_292_mEDC5Mbfinal_REV_674|mm9|chr3:91862381-91862861	4116		5C_292_mEDC5Mbfinal_FOR_1063|mm9|chr3:93076901-93099719___5C_292_mEDC5Mbfinal_REV_538|mm9|chr3:91474258-91475217	583		5C_292_mEDC5Mbfinal_FOR_1172|mm9|chr3:93411531-93411691___5C_292_mEDC5Mbfinal_REV_1470|mm9|chr3:94392630-94398527	1450		5C_292_mEDC5Mbfinal_FOR_1128|mm9|chr3:93307939-93310240___5C_292_mEDC5Mbfinal_REV_114|mm9|chr3:90300738-90302602	335
5C_292_mEDC5Mbfinal_FOR_1538|mm9|chr3:94613163-94613646___5C_292_mEDC5Mbfinal_REV_290|mm9|chr3:90801993-90809562	889		5C_292_mEDC5Mbfinal_FOR_1541|mm9|chr3:94635816-94637242___5C_292_mEDC5Mbfinal_REV_1527|mm9|chr3:94585672-94586669	11014		5C_292_mEDC5Mbfinal_FOR_1388|mm9|chr3:94055402-94064064___5C_292_mEDC5Mbfinal_REV_422|mm9|chr3:91120193-91121808	451		5C_292_mEDC5Mbfinal_FOR_808|mm9|chr3:92219249-92231256___5C_292_mEDC5Mbfinal_REV_1633|mm9|chr3:94912619-94913953	101
5C_292_mEDC5Mbfinal_FOR_1275|mm9|chr3:93694506-93697585___5C_292_mEDC5Mbfinal_REV_236|mm9|chr3:90636370-90646127	659		5C_292_mEDC5Mbfinal_FOR_331|mm9|chr3:90944379-90945844___5C_292_mEDC5Mbfinal_REV_1625|mm9|chr3:94871824-94875505	775		5C_292_mEDC5Mbfinal_FOR_1149|mm9|chr3:93351222-93359462___5C_292_mEDC5Mbfinal_REV_1422|mm9|chr3:94202967-94210687	1053		5C_292_mEDC5Mbfinal_FOR_879|mm9|chr3:92443216-92444505___5C_292_mEDC5Mbfinal_REV_471|mm9|chr3:91275029-91277194	418
5C_292_mEDC5Mbfinal_FOR_1435|mm9|chr3:94257578-94265921___5C_292_mEDC5Mbfinal_REV_972|mm9|chr3:92796747-92806202	2784		5C_292_mEDC5Mbfinal_FOR_879|mm9|chr3:92443216-92444505___5C_292_mEDC5Mbfinal_REV_471|mm9|chr3:91275029-91277194	791		5C_292_mEDC5Mbfinal_FOR_1115|mm9|chr3:93247427-93252009___5C_292_mEDC5Mbfinal_REV_396|mm9|chr3:91073287-91076093	739		5C_292_mEDC5Mbfinal_FOR_174|mm9|chr3:90471972-90472954___5C_292_mEDC5Mbfinal_REV_928|mm9|chr3:92623259-92630692	340
5C_292_mEDC5Mbfinal_FOR_125|mm9|chr3:90316587-90322415___5C_292_mEDC5Mbfinal_REV_1562|mm9|chr3:94682944-94688151	575		5C_292_mEDC5Mbfinal_FOR_864|mm9|chr3:92399586-92405169___5C_292_mEDC5Mbfinal_REV_685|mm9|chr3:91897650-91900339	2166		5C_292_mEDC5Mbfinal_FOR_1006|mm9|chr3:92901145-92903392___5C_292_mEDC5Mbfinal_REV_28|mm9|chr3:89993600-89997039	384		5C_292_mEDC5Mbfinal_FOR_1128|mm9|chr3:93307939-93310240___5C_292_mEDC5Mbfinal_REV_173|mm9|chr3:90465760-90471971	181
5C_292_mEDC5Mbfinal_FOR_935|mm9|chr3:92662727-92664282___5C_292_mEDC5Mbfinal_REV_119|mm9|chr3:90307415-90310183	1334		5C_292_mEDC5Mbfinal_FOR_1561|mm9|chr3:94680100-94682943___5C_292_mEDC5Mbfinal_REV_411|mm9|chr3:91096276-91098141	517		5C_292_mEDC5Mbfinal_FOR_935|mm9|chr3:92662727-92664282___5C_292_mEDC5Mbfinal_REV_119|mm9|chr3:90307415-90310183	576		5C_292_mEDC5Mbfinal_FOR_1101|mm9|chr3:93210308-93212516___5C_292_mEDC5Mbfinal_REV_80|mm9|chr3:90191411-90200946	4207
5C_292_mEDC5Mbfinal_FOR_723|mm9|chr3:91996405-92000845___5C_292_mEDC5Mbfinal_REV_854|mm9|chr3:92376687-92377093	17732		5C_292_mEDC5Mbfinal_FOR_1568|mm9|chr3:94702587-94710579___5C_292_mEDC5Mbfinal_REV_813|mm9|chr3:92239504-92244485	429		5C_292_mEDC5Mbfinal_FOR_723|mm9|chr3:91996405-92000845___5C_292_mEDC5Mbfinal_REV_854|mm9|chr3:92376687-92377093	38914		5C_292_mEDC5Mbfinal_FOR_1631|mm9|chr3:94888974-94902402___5C_292_mEDC5Mbfinal_REV_1425|mm9|chr3:94221844-94224726	595
5C_292_mEDC5Mbfinal_FOR_702|mm9|chr3:91944865-91954623___5C_292_mEDC5Mbfinal_REV_1661|mm9|chr3:94996373-94998014	746		5C_292_mEDC5Mbfinal_FOR_1553|mm9|chr3:94667415-94670695___5C_292_mEDC5Mbfinal_REV_954|mm9|chr3:92750083-92752354	750		5C_292_mEDC5Mbfinal_FOR_723|mm9|chr3:91996405-92000845___5C_292_mEDC5Mbfinal_REV_961|mm9|chr3:92765221-92768657	418		5C_292_mEDC5Mbfinal_FOR_427|mm9|chr3:91137476-91139682___5C_292_mEDC5Mbfinal_REV_1433|mm9|chr3:94253298-94254228	1412
5C_292_mEDC5Mbfinal_FOR_121|mm9|chr3:90310219-90311589___5C_292_mEDC5Mbfinal_REV_1569|mm9|chr3:94710580-94717141	969		5C_292_mEDC5Mbfinal_FOR_1640|mm9|chr3:94939982-94941843___5C_292_mEDC5Mbfinal_REV_1411|mm9|chr3:94143655-94144431	6243		5C_292_mEDC5Mbfinal_FOR_723|mm9|chr3:91996405-92000845___5C_292_mEDC5Mbfinal_REV_865|mm9|chr3:92405170-92408653	996		5C_292_mEDC5Mbfinal_FOR_801|mm9|chr3:92188333-92189358___5C_292_mEDC5Mbfinal_REV_184|mm9|chr3:90493027-90497380	246
5C_292_mEDC5Mbfinal_FOR_1435|mm9|chr3:94257578-94265921___5C_292_mEDC5Mbfinal_REV_82|mm9|chr3:90204778-90213824	3335		5C_292_mEDC5Mbfinal_FOR_1101|mm9|chr3:93210308-93212516___5C_292_mEDC5Mbfinal_REV_80|mm9|chr3:90191411-90200946	6519		5C_292_mEDC5Mbfinal_FOR_1146|mm9|chr3:93334411-93338513___5C_292_mEDC5Mbfinal_REV_1532|mm9|chr3:94593996-94594513	581		5C_292_mEDC5Mbfinal_FOR_130|mm9|chr3:90328486-90330411___5C_292_mEDC5Mbfinal_REV_974|mm9|chr3:92806738-92807738	91
5C_292_mEDC5Mbfinal_FOR_423|mm9|chr3:91121809-91129518___5C_292_mEDC5Mbfinal_REV_1661|mm9|chr3:94996373-94998014	1389		5C_292_mEDC5Mbfinal_FOR_163|mm9|chr3:90420276-90422209___5C_292_mEDC5Mbfinal_REV_928|mm9|chr3:92623259-92630692	571		5C_292_mEDC5Mbfinal_FOR_1538|mm9|chr3:94613163-94613646___5C_292_mEDC5Mbfinal_REV_168|mm9|chr3:90432718-90442008	1960		5C_292_mEDC5Mbfinal_FOR_898|mm9|chr3:92478134-92480881___5C_292_mEDC5Mbfinal_REV_1411|mm9|chr3:94143655-94144431	205
5C_292_mEDC5Mbfinal_FOR_246|mm9|chr3:90689590-90693031___5C_292_mEDC5Mbfinal_REV_28|mm9|chr3:89993600-89997039	2755		5C_292_mEDC5Mbfinal_FOR_427|mm9|chr3:91137476-91139682___5C_292_mEDC5Mbfinal_REV_1433|mm9|chr3:94253298-94254228	738		5C_292_mEDC5Mbfinal_FOR_169|mm9|chr3:90442009-90449781___5C_292_mEDC5Mbfinal_REV_1083|mm9|chr3:93169465-93170737	827		5C_292_mEDC5Mbfinal_FOR_246|mm9|chr3:90689590-90693031___5C_292_mEDC5Mbfinal_REV_807|mm9|chr3:92218430-92219248	512
5C_292_mEDC5Mbfinal_FOR_705|mm9|chr3:91955311-91960279___5C_292_mEDC5Mbfinal_REV_503|mm9|chr3:91366058-91370281	5504		5C_292_mEDC5Mbfinal_FOR_1622|mm9|chr3:94860624-94864435___5C_292_mEDC5Mbfinal_REV_6|mm9|chr3:89923280-89930862	453		5C_292_mEDC5Mbfinal_FOR_1612|mm9|chr3:94829372-94830916___5C_292_mEDC5Mbfinal_REV_1403|mm9|chr3:94112641-94118236	886		5C_292_mEDC5Mbfinal_FOR_159|mm9|chr3:90407427-90413018___5C_292_mEDC5Mbfinal_REV_1134|mm9|chr3:93317982-93321768	441
5C_292_mEDC5Mbfinal_FOR_246|mm9|chr3:90689590-90693031___5C_292_mEDC5Mbfinal_REV_1086|mm9|chr3:93171890-93172461	566		5C_292_mEDC5Mbfinal_FOR_874|mm9|chr3:92423261-92425765___5C_292_mEDC5Mbfinal_REV_126|mm9|chr3:90322416-90322860	339		5C_292_mEDC5Mbfinal_FOR_1156|mm9|chr3:93370823-93372726___5C_292_mEDC5Mbfinal_REV_308|mm9|chr3:90869703-90871792	485		5C_292_mEDC5Mbfinal_FOR_1020|mm9|chr3:92930962-92932925___5C_292_mEDC5Mbfinal_REV_134|mm9|chr3:90334328-90336394	141
5C_292_mEDC5Mbfinal_FOR_1538|mm9|chr3:94613163-94613646___5C_292_mEDC5Mbfinal_REV_207|mm9|chr3:90556642-90556855	1052		5C_292_mEDC5Mbfinal_FOR_1673|mm9|chr3:95033828-95039802___5C_292_mEDC5Mbfinal_REV_175|mm9|chr3:90472955-90475365	605		5C_292_mEDC5Mbfinal_FOR_980|mm9|chr3:92815150-92818139___5C_292_mEDC5Mbfinal_REV_1625|mm9|chr3:94871824-94875505	790		5C_292_mEDC5Mbfinal_FOR_161|mm9|chr3:90413690-90419692___5C_292_mEDC5Mbfinal_REV_985|mm9|chr3:92827414-92832516	140
5C_292_mEDC5Mbfinal_FOR_133|mm9|chr3:90332071-90334327___5C_292_mEDC5Mbfinal_REV_1464|mm9|chr3:94365314-94372185	2931		5C_292_mEDC5Mbfinal_FOR_1561|mm9|chr3:94680100-94682943___5C_292_mEDC5Mbfinal_REV_175|mm9|chr3:90472955-90475365	920		5C_292_mEDC5Mbfinal_FOR_1459|mm9|chr3:94345783-94349180___5C_292_mEDC5Mbfinal_REV_1102|mm9|chr3:93212517-93217455	636		5C_292_mEDC5Mbfinal_FOR_1172|mm9|chr3:93411531-93411691___5C_292_mEDC5Mbfinal_REV_1470|mm9|chr3:94392630-94398527	614
5C_292_mEDC5Mbfinal_FOR_1165|mm9|chr3:93397682-93399062___5C_292_mEDC5Mbfinal_REV_1086|mm9|chr3:93171890-93172461	5264		5C_292_mEDC5Mbfinal_FOR_1689|mm9|chr3:95152573-95158450___5C_292_mEDC5Mbfinal_REV_1083|mm9|chr3:93169465-93170737	537		5C_292_mEDC5Mbfinal_FOR_664|mm9|chr3:91822166-91833532___5C_292_mEDC5Mbfinal_REV_1311|mm9|chr3:93823869-93824247	653		5C_292_mEDC5Mbfinal_FOR_1689|mm9|chr3:95152573-95158450___5C_292_mEDC5Mbfinal_REV_1546|mm9|chr3:94643285-94644371	807
5C_292_mEDC5Mbfinal_FOR_805|mm9|chr3:92214219-92217726___5C_292_mEDC5Mbfinal_REV_1564|mm9|chr3:94688321-94697395	943		5C_292_mEDC5Mbfinal_FOR_798|mm9|chr3:92176173-92184612___5C_292_mEDC5Mbfinal_REV_128|mm9|chr3:90323054-90328420	401		5C_292_mEDC5Mbfinal_FOR_200|mm9|chr3:90539152-90543746___5C_292_mEDC5Mbfinal_REV_865|mm9|chr3:92405170-92408653	898		5C_292_mEDC5Mbfinal_FOR_1149|mm9|chr3:93351222-93359462___5C_292_mEDC5Mbfinal_REV_1422|mm9|chr3:94202967-94210687	1064
5C_292_mEDC5Mbfinal_FOR_664|mm9|chr3:91822166-91833532___5C_292_mEDC5Mbfinal_REV_538|mm9|chr3:91474258-91475217	4439		5C_292_mEDC5Mbfinal_FOR_699|mm9|chr3:91936375-91939767___5C_292_mEDC5Mbfinal_REV_1096|mm9|chr3:93198115-93202444	533		5C_292_mEDC5Mbfinal_FOR_941|mm9|chr3:92687092-92689603___5C_292_mEDC5Mbfinal_REV_1395|mm9|chr3:94089247-94095298	987		5C_292_mEDC5Mbfinal_FOR_1115|mm9|chr3:93247427-93252009___5C_292_mEDC5Mbfinal_REV_396|mm9|chr3:91073287-91076093	127
5C_292_mEDC5Mbfinal_FOR_1642|mm9|chr3:94942940-94952336___5C_292_mEDC5Mbfinal_REV_503|mm9|chr3:91366058-91370281	556		5C_292_mEDC5Mbfinal_FOR_1553|mm9|chr3:94667415-94670695___5C_292_mEDC5Mbfinal_REV_896|mm9|chr3:92473924-92475985	359		5C_292_mEDC5Mbfinal_FOR_895|mm9|chr3:92473578-92473923___5C_292_mEDC5Mbfinal_REV_1114|mm9|chr3:93240815-93247426	495		5C_292_mEDC5Mbfinal_FOR_853|mm9|chr3:92375421-92376686___5C_292_mEDC5Mbfinal_REV_1554|mm9|chr3:94670696-94672595	223
5C_292_mEDC5Mbfinal_FOR_331|mm9|chr3:90944379-90945844___5C_292_mEDC5Mbfinal_REV_1413|mm9|chr3:94144558-94151530	1044		5C_292_mEDC5Mbfinal_FOR_1388|mm9|chr3:94055402-94064064___5C_292_mEDC5Mbfinal_REV_422|mm9|chr3:91120193-91121808	545		5C_292_mEDC5Mbfinal_FOR_83|mm9|chr3:90213825-90219074___5C_292_mEDC5Mbfinal_REV_417|mm9|chr3:91107718-91107989	714		5C_292_mEDC5Mbfinal_FOR_470|mm9|chr3:91274127-91275028___5C_292_mEDC5Mbfinal_REV_22|mm9|chr3:89976533-89982272	322
5C_292_mEDC5Mbfinal_FOR_932|mm9|chr3:92638268-92656166___5C_292_mEDC5Mbfinal_REV_1544|mm9|chr3:94639587-94641176	1272		5C_292_mEDC5Mbfinal_FOR_801|mm9|chr3:92188333-92189358___5C_292_mEDC5Mbfinal_REV_1083|mm9|chr3:93169465-93170737	989		5C_292_mEDC5Mbfinal_FOR_935|mm9|chr3:92662727-92664282___5C_292_mEDC5Mbfinal_REV_1176|mm9|chr3:93417096-93417434	744		5C_292_mEDC5Mbfinal_FOR_935|mm9|chr3:92662727-92664282___5C_292_mEDC5Mbfinal_REV_119|mm9|chr3:90307415-90310183	1103
5C_292_mEDC5Mbfinal_FOR_433|mm9|chr3:91155277-91161102___5C_292_mEDC5Mbfinal_REV_295|mm9|chr3:90825218-90831475	4184		5C_292_mEDC5Mbfinal_FOR_945|mm9|chr3:92703797-92721717___5C_292_mEDC5Mbfinal_REV_688|mm9|chr3:91907394-91909399	984		5C_292_mEDC5Mbfinal_FOR_850|mm9|chr3:92363618-92366757___5C_292_mEDC5Mbfinal_REV_1620|mm9|chr3:94853644-94856248	448		5C_292_mEDC5Mbfinal_FOR_860|mm9|chr3:92385396-92392117___5C_292_mEDC5Mbfinal_REV_1249|mm9|chr3:93621427-93627532	690
5C_292_mEDC5Mbfinal_FOR_156|mm9|chr3:90398132-90400912___5C_292_mEDC5Mbfinal_REV_1575|mm9|chr3:94723680-94725959	764		5C_292_mEDC5Mbfinal_FOR_1113|mm9|chr3:93238765-93240814___5C_292_mEDC5Mbfinal_REV_411|mm9|chr3:91096276-91098141	436		5C_292_mEDC5Mbfinal_FOR_1618|mm9|chr3:94843076-94845622___5C_292_mEDC5Mbfinal_REV_896|mm9|chr3:92473924-92475985	504		5C_292_mEDC5Mbfinal_FOR_723|mm9|chr3:91996405-92000845___5C_292_mEDC5Mbfinal_REV_854|mm9|chr3:92376687-92377093	26418
5C_292_mEDC5Mbfinal_FOR_1031|mm9|chr3:92960927-92964486___5C_292_mEDC5Mbfinal_REV_961|mm9|chr3:92765221-92768657	11608		5C_292_mEDC5Mbfinal_FOR_853|mm9|chr3:92375421-92376686___5C_292_mEDC5Mbfinal_REV_11|mm9|chr3:89940664-89943170	441		5C_292_mEDC5Mbfinal_FOR_1587|mm9|chr3:94768907-94772983___5C_292_mEDC5Mbfinal_REV_1609|mm9|chr3:94821033-94823792	5411		5C_292_mEDC5Mbfinal_FOR_89|mm9|chr3:90238588-90239782___5C_292_mEDC5Mbfinal_REV_791|mm9|chr3:92153701-92155751	139
5C_292_mEDC5Mbfinal_FOR_1421|mm9|chr3:94193877-94202966___5C_292_mEDC5Mbfinal_REV_503|mm9|chr3:91366058-91370281	933		5C_292_mEDC5Mbfinal_FOR_958|mm9|chr3:92758725-92760869___5C_292_mEDC5Mbfinal_REV_1176|mm9|chr3:93417096-93417434	982		5C_292_mEDC5Mbfinal_FOR_895|mm9|chr3:92473578-92473923___5C_292_mEDC5Mbfinal_REV_1176|mm9|chr3:93417096-93417434	608		5C_292_mEDC5Mbfinal_FOR_1587|mm9|chr3:94768907-94772983___5C_292_mEDC5Mbfinal_REV_1678|mm9|chr3:95067074-95090633	1121
5C_292_mEDC5Mbfinal_FOR_973|mm9|chr3:92806203-92806737___5C_292_mEDC5Mbfinal_REV_650|mm9|chr3:91782599-91785267	80882		5C_292_mEDC5Mbfinal_FOR_935|mm9|chr3:92662727-92664282___5C_292_mEDC5Mbfinal_REV_119|mm9|chr3:90307415-90310183	602		5C_292_mEDC5Mbfinal_FOR_178|mm9|chr3:90479225-90480932___5C_292_mEDC5Mbfinal_REV_11|mm9|chr3:89940664-89943170	853		5C_292_mEDC5Mbfinal_FOR_1604|mm9|chr3:94803678-94806691___5C_292_mEDC5Mbfinal_REV_1413|mm9|chr3:94144558-94151530	652
5C_292_mEDC5Mbfinal_FOR_871|mm9|chr3:92412702-92416478___5C_292_mEDC5Mbfinal_REV_685|mm9|chr3:91897650-91900339	3149		5C_292_mEDC5Mbfinal_FOR_723|mm9|chr3:91996405-92000845___5C_292_mEDC5Mbfinal_REV_854|mm9|chr3:92376687-92377093	37570		5C_292_mEDC5Mbfinal_FOR_1624|mm9|chr3:94869588-94871823___5C_292_mEDC5Mbfinal_REV_1609|mm9|chr3:94821033-94823792	4273		5C_292_mEDC5Mbfinal_FOR_1565|mm9|chr3:94697396-94698356___5C_292_mEDC5Mbfinal_REV_921|mm9|chr3:92578179-92582577	137
5C_292_mEDC5Mbfinal_FOR_919|mm9|chr3:92564358-92570084___5C_292_mEDC5Mbfinal_REV_1451|mm9|chr3:94330015-94331286	1107		5C_292_mEDC5Mbfinal_FOR_723|mm9|chr3:91996405-92000845___5C_292_mEDC5Mbfinal_REV_961|mm9|chr3:92765221-92768657	989		5C_292_mEDC5Mbfinal_FOR_903|mm9|chr3:92490583-92495387___5C_292_mEDC5Mbfinal_REV_78|mm9|chr3:90186869-90187980	558		5C_292_mEDC5Mbfinal_FOR_1587|mm9|chr3:94768907-94772983___5C_292_mEDC5Mbfinal_REV_928|mm9|chr3:92623259-92630692	429
5C_292_mEDC5Mbfinal_FOR_1412|mm9|chr3:94144432-94144557___5C_292_mEDC5Mbfinal_REV_979|mm9|chr3:92814327-92815149	7158		5C_292_mEDC5Mbfinal_FOR_941|mm9|chr3:92687092-92689603___5C_292_mEDC5Mbfinal_REV_928|mm9|chr3:92623259-92630692	5597		5C_292_mEDC5Mbfinal_FOR_1070|mm9|chr3:93126665-93126973___5C_292_mEDC5Mbfinal_REV_1583|mm9|chr3:94754806-94756585	571		5C_292_mEDC5Mbfinal_FOR_287|mm9|chr3:90792857-90794719___5C_292_mEDC5Mbfinal_REV_981|mm9|chr3:92818140-92819630	205
5C_292_mEDC5Mbfinal_FOR_1275|mm9|chr3:93694506-93697585___5C_292_mEDC5Mbfinal_REV_685|mm9|chr3:91897650-91900339	702		5C_292_mEDC5Mbfinal_FOR_1013|mm9|chr3:92917428-92920332___5C_292_mEDC5Mbfinal_REV_411|mm9|chr3:91096276-91098141	603		5C_292_mEDC5Mbfinal_FOR_1473|mm9|chr3:94410600-94416498___5C_292_mEDC5Mbfinal_REV_1575|mm9|chr3:94723680-94725959	1218		5C_292_mEDC5Mbfinal_FOR_980|mm9|chr3:92815150-92818139___5C_292_mEDC5Mbfinal_REV_1625|mm9|chr3:94871824-94875505	523
5C_292_mEDC5Mbfinal_FOR_1435|mm9|chr3:94257578-94265921___5C_292_mEDC5Mbfinal_REV_797|mm9|chr3:92174698-92176172	5618		5C_292_mEDC5Mbfinal_FOR_1604|mm9|chr3:94803678-94806691___5C_292_mEDC5Mbfinal_REV_1413|mm9|chr3:94144558-94151530	1069		5C_292_mEDC5Mbfinal_FOR_188|mm9|chr3:90501782-90510208___5C_292_mEDC5Mbfinal_REV_851|mm9|chr3:92366758-92370592	431		5C_292_mEDC5Mbfinal_FOR_1616|mm9|chr3:94836306-94836638___5C_292_mEDC5Mbfinal_REV_1026|mm9|chr3:92949613-92954598	317
5C_292_mEDC5Mbfinal_FOR_1446|mm9|chr3:94310533-94312384___5C_292_mEDC5Mbfinal_REV_1026|mm9|chr3:92949613-92954598	2794		5C_292_mEDC5Mbfinal_FOR_853|mm9|chr3:92375421-92376686___5C_292_mEDC5Mbfinal_REV_665|mm9|chr3:91833533-91835324	1621		5C_292_mEDC5Mbfinal_FOR_433|mm9|chr3:91155277-91161102___5C_292_mEDC5Mbfinal_REV_13|mm9|chr3:89948291-89953034	636		5C_292_mEDC5Mbfinal_FOR_808|mm9|chr3:92219249-92231256___5C_292_mEDC5Mbfinal_REV_1490|mm9|chr3:94463096-94463413	248
5C_292_mEDC5Mbfinal_FOR_871|mm9|chr3:92412702-92416478___5C_292_mEDC5Mbfinal_REV_175|mm9|chr3:90472955-90475365	1209		5C_292_mEDC5Mbfinal_FOR_1538|mm9|chr3:94613163-94613646___5C_292_mEDC5Mbfinal_REV_168|mm9|chr3:90432718-90442008	333		5C_292_mEDC5Mbfinal_FOR_1622|mm9|chr3:94860624-94864435___5C_292_mEDC5Mbfinal_REV_983|mm9|chr3:92821745-92823842	701		5C_292_mEDC5Mbfinal_FOR_857|mm9|chr3:92379195-92383626___5C_292_mEDC5Mbfinal_REV_1537|mm9|chr3:94607219-94613162	158
5C_292_mEDC5Mbfinal_FOR_901|mm9|chr3:92487334-92490428___5C_292_mEDC5Mbfinal_REV_538|mm9|chr3:91474258-91475217	1755		5C_292_mEDC5Mbfinal_FOR_1565|mm9|chr3:94697396-94698356___5C_292_mEDC5Mbfinal_REV_921|mm9|chr3:92578179-92582577	337		5C_292_mEDC5Mbfinal_FOR_1563|mm9|chr3:94688152-94688320___5C_292_mEDC5Mbfinal_REV_1054|mm9|chr3:93053968-93054115	556		5C_292_mEDC5Mbfinal_FOR_1687|mm9|chr3:95142771-95143984___5C_292_mEDC5Mbfinal_REV_1099|mm9|chr3:93204545-93208937	479
5C_292_mEDC5Mbfinal_FOR_1653|mm9|chr3:94974197-94975442___5C_292_mEDC5Mbfinal_REV_646|mm9|chr3:91772470-91779459	18257		5C_292_mEDC5Mbfinal_FOR_1553|mm9|chr3:94667415-94670695___5C_292_mEDC5Mbfinal_REV_1157|mm9|chr3:93372727-93378782	718		5C_292_mEDC5Mbfinal_FOR_932|mm9|chr3:92638268-92656166___5C_292_mEDC5Mbfinal_REV_396|mm9|chr3:91073287-91076093	535		5C_292_mEDC5Mbfinal_FOR_161|mm9|chr3:90413690-90419692___5C_292_mEDC5Mbfinal_REV_880|mm9|chr3:92444506-92449009	148
5C_292_mEDC5Mbfinal_FOR_925|mm9|chr3:92612965-92618218___5C_292_mEDC5Mbfinal_REV_685|mm9|chr3:91897650-91900339	2520		5C_292_mEDC5Mbfinal_FOR_178|mm9|chr3:90479225-90480932___5C_292_mEDC5Mbfinal_REV_829|mm9|chr3:92313848-92316488	333		5C_292_mEDC5Mbfinal_FOR_1027|mm9|chr3:92954599-92956533___5C_292_mEDC5Mbfinal_REV_1620|mm9|chr3:94853644-94856248	644		5C_292_mEDC5Mbfinal_FOR_142|mm9|chr3:90358910-90360460___5C_292_mEDC5Mbfinal_REV_902|mm9|chr3:92490429-92490582	301
5C_292_mEDC5Mbfinal_FOR_1679|mm9|chr3:95090634-95104443___5C_292_mEDC5Mbfinal_REV_1659|mm9|chr3:94987265-94994682	7656		5C_292_mEDC5Mbfinal_FOR_1388|mm9|chr3:94055402-94064064___5C_292_mEDC5Mbfinal_REV_1575|mm9|chr3:94723680-94725959	1272		5C_292_mEDC5Mbfinal_FOR_1494|mm9|chr3:94468048-94470187___5C_292_mEDC5Mbfinal_REV_1628|mm9|chr3:94882407-94886837	1152		5C_292_mEDC5Mbfinal_FOR_1684|mm9|chr3:95121673-95126766___5C_292_mEDC5Mbfinal_REV_1249|mm9|chr3:93621427-93627532	257
5C_292_mEDC5Mbfinal_FOR_830|mm9|chr3:92316489-92319594___5C_292_mEDC5Mbfinal_REV_1625|mm9|chr3:94871824-94875505	656		5C_292_mEDC5Mbfinal_FOR_980|mm9|chr3:92815150-92818139___5C_292_mEDC5Mbfinal_REV_1625|mm9|chr3:94871824-94875505	779		5C_292_mEDC5Mbfinal_FOR_188|mm9|chr3:90501782-90510208___5C_292_mEDC5Mbfinal_REV_1019|mm9|chr3:92928281-92930961	503		5C_292_mEDC5Mbfinal_FOR_850|mm9|chr3:92363618-92366757___5C_292_mEDC5Mbfinal_REV_1620|mm9|chr3:94853644-94856248	211
5C_292_mEDC5Mbfinal_FOR_819|mm9|chr3:92259142-92266675___5C_292_mEDC5Mbfinal_REV_1433|mm9|chr3:94253298-94254228	861		5C_292_mEDC5Mbfinal_FOR_980|mm9|chr3:92815150-92818139___5C_292_mEDC5Mbfinal_REV_1562|mm9|chr3:94682944-94688151	471		5C_292_mEDC5Mbfinal_FOR_159|mm9|chr3:90407427-90413018___5C_292_mEDC5Mbfinal_REV_88|mm9|chr3:90237088-90238587	2053		5C_292_mEDC5Mbfinal_FOR_1587|mm9|chr3:94768907-94772983___5C_292_mEDC5Mbfinal_REV_1609|mm9|chr3:94821033-94823792	5023
5C_292_mEDC5Mbfinal_FOR_1377|mm9|chr3:94030720-94037613___5C_292_mEDC5Mbfinal_REV_1247|mm9|chr3:93620377-93620864	4403		5C_292_mEDC5Mbfinal_FOR_941|mm9|chr3:92687092-92689603___5C_292_mEDC5Mbfinal_REV_1395|mm9|chr3:94089247-94095298	518		5C_292_mEDC5Mbfinal_FOR_161|mm9|chr3:90413690-90419692___5C_292_mEDC5Mbfinal_REV_1143|mm9|chr3:93331980-93332461	648		5C_292_mEDC5Mbfinal_FOR_903|mm9|chr3:92490583-92495387___5C_292_mEDC5Mbfinal_REV_78|mm9|chr3:90186869-90187980	263
5C_292_mEDC5Mbfinal_FOR_919|mm9|chr3:92564358-92570084___5C_292_mEDC5Mbfinal_REV_1686|mm9|chr3:95135204-95142770	567		5C_292_mEDC5Mbfinal_FOR_689|mm9|chr3:91909400-91913659___5C_292_mEDC5Mbfinal_REV_946|mm9|chr3:92721718-92729765	1002		5C_292_mEDC5Mbfinal_FOR_982|mm9|chr3:92819631-92821744___5C_292_mEDC5Mbfinal_REV_1395|mm9|chr3:94089247-94095298	1129		5C_292_mEDC5Mbfinal_FOR_40|mm9|chr3:90047644-90053079___5C_292_mEDC5Mbfinal_REV_942|mm9|chr3:92689604-92692340	121
5C_292_mEDC5Mbfinal_FOR_433|mm9|chr3:91155277-91161102___5C_292_mEDC5Mbfinal_REV_1433|mm9|chr3:94253298-94254228	477		5C_292_mEDC5Mbfinal_FOR_935|mm9|chr3:92662727-92664282___5C_292_mEDC5Mbfinal_REV_1176|mm9|chr3:93417096-93417434	1651		5C_292_mEDC5Mbfinal_FOR_1432|mm9|chr3:94250121-94253297___5C_292_mEDC5Mbfinal_REV_1418|mm9|chr3:94180092-94187690	4598		5C_292_mEDC5Mbfinal_FOR_805|mm9|chr3:92214219-92217726___5C_292_mEDC5Mbfinal_REV_1564|mm9|chr3:94688321-94697395	159
5C_292_mEDC5Mbfinal_FOR_857|mm9|chr3:92379195-92383626___5C_292_mEDC5Mbfinal_REV_175|mm9|chr3:90472955-90475365	2656		5C_292_mEDC5Mbfinal_FOR_864|mm9|chr3:92399586-92405169___5C_292_mEDC5Mbfinal_REV_707|mm9|chr3:91960466-91961371	2286		5C_292_mEDC5Mbfinal_FOR_7|mm9|chr3:89930863-89931014___5C_292_mEDC5Mbfinal_REV_655|mm9|chr3:91802278-91803109	306		5C_292_mEDC5Mbfinal_FOR_111|mm9|chr3:90299287-90299804___5C_292_mEDC5Mbfinal_REV_981|mm9|chr3:92818140-92819630	236
5C_292_mEDC5Mbfinal_FOR_622|mm9|chr3:91722640-91726281___5C_292_mEDC5Mbfinal_REV_1086|mm9|chr3:93171890-93172461	1491		5C_292_mEDC5Mbfinal_FOR_1618|mm9|chr3:94843076-94845622___5C_292_mEDC5Mbfinal_REV_896|mm9|chr3:92473924-92475985	434		5C_292_mEDC5Mbfinal_FOR_91|mm9|chr3:90240380-90243877___5C_292_mEDC5Mbfinal_REV_688|mm9|chr3:91907394-91909399	470		5C_292_mEDC5Mbfinal_FOR_1604|mm9|chr3:94803678-94806691___5C_292_mEDC5Mbfinal_REV_1686|mm9|chr3:95135204-95142770	1178
5C_292_mEDC5Mbfinal_FOR_89|mm9|chr3:90238588-90239782___5C_292_mEDC5Mbfinal_REV_873|mm9|chr3:92421047-92423260	981		5C_292_mEDC5Mbfinal_FOR_1600|mm9|chr3:94785621-94788112___5C_292_mEDC5Mbfinal_REV_471|mm9|chr3:91275029-91277194	304		5C_292_mEDC5Mbfinal_FOR_1473|mm9|chr3:94410600-94416498___5C_292_mEDC5Mbfinal_REV_688|mm9|chr3:91907394-91909399	543		5C_292_mEDC5Mbfinal_FOR_142|mm9|chr3:90358910-90360460___5C_292_mEDC5Mbfinal_REV_886|mm9|chr3:92455248-92456468	540
5C_292_mEDC5Mbfinal_FOR_1192|mm9|chr3:93451999-93458598___5C_292_mEDC5Mbfinal_REV_538|mm9|chr3:91474258-91475217	1673		5C_292_mEDC5Mbfinal_FOR_1463|mm9|chr3:94360538-94365313___5C_292_mEDC5Mbfinal_REV_417|mm9|chr3:91107718-91107989	621		5C_292_mEDC5Mbfinal_FOR_1675|mm9|chr3:95055535-95064111___5C_292_mEDC5Mbfinal_REV_1620|mm9|chr3:94853644-94856248	3749		5C_292_mEDC5Mbfinal_FOR_871|mm9|chr3:92412702-92416478___5C_292_mEDC5Mbfinal_REV_1444|mm9|chr3:94298020-94302490	144
5C_292_mEDC5Mbfinal_FOR_1671|mm9|chr3:95027317-95031976___5C_292_mEDC5Mbfinal_REV_981|mm9|chr3:92818140-92819630	1149		5C_292_mEDC5Mbfinal_FOR_903|mm9|chr3:92490583-92495387___5C_292_mEDC5Mbfinal_REV_78|mm9|chr3:90186869-90187980	352		5C_292_mEDC5Mbfinal_FOR_1553|mm9|chr3:94667415-94670695___5C_292_mEDC5Mbfinal_REV_1418|mm9|chr3:94180092-94187690	1544		5C_292_mEDC5Mbfinal_FOR_476|mm9|chr3:91287430-91289317___5C_292_mEDC5Mbfinal_REV_851|mm9|chr3:92366758-92370592	278
5C_292_mEDC5Mbfinal_FOR_1136|mm9|chr3:93325513-93325738___5C_292_mEDC5Mbfinal_REV_290|mm9|chr3:90801993-90809562	3306		5C_292_mEDC5Mbfinal_FOR_1538|mm9|chr3:94613163-94613646___5C_292_mEDC5Mbfinal_REV_1425|mm9|chr3:94221844-94224726	2565		5C_292_mEDC5Mbfinal_FOR_1146|mm9|chr3:93334411-93338513___5C_292_mEDC5Mbfinal_REV_417|mm9|chr3:91107718-91107989	585		5C_292_mEDC5Mbfinal_FOR_313|mm9|chr3:90886774-90888313___5C_292_mEDC5Mbfinal_REV_1096|mm9|chr3:93198115-93202444	206
5C_292_mEDC5Mbfinal_FOR_1435|mm9|chr3:94257578-94265921___5C_292_mEDC5Mbfinal_REV_670|mm9|chr3:91851141-91852018	1018		5C_292_mEDC5Mbfinal_FOR_801|mm9|chr3:92188333-92189358___5C_292_mEDC5Mbfinal_REV_1474|mm9|chr3:94416499-94426953	461		5C_292_mEDC5Mbfinal_FOR_622|mm9|chr3:91722640-91726281___5C_292_mEDC5Mbfinal_REV_202|mm9|chr3:90545558-90547338	582		5C_292_mEDC5Mbfinal_FOR_1473|mm9|chr3:94410600-94416498___5C_292_mEDC5Mbfinal_REV_676|mm9|chr3:91863308-91864761	227
5C_292_mEDC5Mbfinal_FOR_246|mm9|chr3:90689590-90693031___5C_292_mEDC5Mbfinal_REV_665|mm9|chr3:91833533-91835324	4222		5C_292_mEDC5Mbfinal_FOR_1555|mm9|chr3:94672596-94675116___5C_292_mEDC5Mbfinal_REV_1470|mm9|chr3:94392630-94398527	4361		5C_292_mEDC5Mbfinal_FOR_1649|mm9|chr3:94963917-94969353___5C_292_mEDC5Mbfinal_REV_1422|mm9|chr3:94202967-94210687	1064		5C_292_mEDC5Mbfinal_FOR_1388|mm9|chr3:94055402-94064064___5C_292_mEDC5Mbfinal_REV_844|mm9|chr3:92341626-92341965	397
5C_292_mEDC5Mbfinal_FOR_1275|mm9|chr3:93694506-93697585___5C_292_mEDC5Mbfinal_REV_540|mm9|chr3:91475345-91476287	665		5C_292_mEDC5Mbfinal_FOR_1622|mm9|chr3:94860624-94864435___5C_292_mEDC5Mbfinal_REV_983|mm9|chr3:92821745-92823842	473		5C_292_mEDC5Mbfinal_FOR_427|mm9|chr3:91137476-91139682___5C_292_mEDC5Mbfinal_REV_308|mm9|chr3:90869703-90871792	1628		5C_292_mEDC5Mbfinal_FOR_1673|mm9|chr3:95033828-95039802___5C_292_mEDC5Mbfinal_REV_1546|mm9|chr3:94643285-94644371	848
5C_292_mEDC5Mbfinal_FOR_1275|mm9|chr3:93694506-93697585___5C_292_mEDC5Mbfinal_REV_1575|mm9|chr3:94723680-94725959	1934		5C_292_mEDC5Mbfinal_FOR_216|mm9|chr3:90574295-90576430___5C_292_mEDC5Mbfinal_REV_928|mm9|chr3:92623259-92630692	431		5C_292_mEDC5Mbfinal_FOR_1563|mm9|chr3:94688152-94688320___5C_292_mEDC5Mbfinal_REV_1422|mm9|chr3:94202967-94210687	1236		5C_292_mEDC5Mbfinal_FOR_77|mm9|chr3:90179047-90186868___5C_292_mEDC5Mbfinal_REV_946|mm9|chr3:92721718-92729765	221
5C_292_mEDC5Mbfinal_FOR_1638|mm9|chr3:94935185-94937025___5C_292_mEDC5Mbfinal_REV_471|mm9|chr3:91275029-91277194	8563		5C_292_mEDC5Mbfinal_FOR_1587|mm9|chr3:94768907-94772983___5C_292_mEDC5Mbfinal_REV_1157|mm9|chr3:93372727-93378782	864		5C_292_mEDC5Mbfinal_FOR_1128|mm9|chr3:93307939-93310240___5C_292_mEDC5Mbfinal_REV_1176|mm9|chr3:93417096-93417434	3892		5C_292_mEDC5Mbfinal_FOR_188|mm9|chr3:90501782-90510208___5C_292_mEDC5Mbfinal_REV_1019|mm9|chr3:92928281-92930961	320
5C_292_mEDC5Mbfinal_FOR_1545|mm9|chr3:94641177-94643284___5C_292_mEDC5Mbfinal_REV_41|mm9|chr3:90053080-90070279	7658		5C_292_mEDC5Mbfinal_FOR_657|mm9|chr3:91803131-91804183___5C_292_mEDC5Mbfinal_REV_1656|mm9|chr3:94978735-94981656	260		5C_292_mEDC5Mbfinal_FOR_1494|mm9|chr3:94468048-94470187___5C_292_mEDC5Mbfinal_REV_791|mm9|chr3:92153701-92155751	478		5C_292_mEDC5Mbfinal_FOR_1428|mm9|chr3:94232733-94240991___5C_292_mEDC5Mbfinal_REV_1607|mm9|chr3:94813286-94820821	683
5C_292_mEDC5Mbfinal_FOR_1223|mm9|chr3:93574073-93574787___5C_292_mEDC5Mbfinal_REV_538|mm9|chr3:91474258-91475217	967		5C_292_mEDC5Mbfinal_FOR_1600|mm9|chr3:94785621-94788112___5C_292_mEDC5Mbfinal_REV_1132|mm9|chr3:93315023-93317174	572		5C_292_mEDC5Mbfinal_FOR_1550|mm9|chr3:94648677-94651644___5C_292_mEDC5Mbfinal_REV_946|mm9|chr3:92721718-92729765	337		5C_292_mEDC5Mbfinal_FOR_664|mm9|chr3:91822166-91833532___5C_292_mEDC5Mbfinal_REV_981|mm9|chr3:92818140-92819630	663
5C_292_mEDC5Mbfinal_FOR_1170|mm9|chr3:93407372-93407848___5C_292_mEDC5Mbfinal_REV_430|mm9|chr3:91147316-91148344	1052		5C_292_mEDC5Mbfinal_FOR_664|mm9|chr3:91822166-91833532___5C_292_mEDC5Mbfinal_REV_851|mm9|chr3:92366758-92370592	2287		5C_292_mEDC5Mbfinal_FOR_1128|mm9|chr3:93307939-93310240___5C_292_mEDC5Mbfinal_REV_674|mm9|chr3:91862381-91862861	645		5C_292_mEDC5Mbfinal_FOR_287|mm9|chr3:90792857-90794719___5C_292_mEDC5Mbfinal_REV_886|mm9|chr3:92455248-92456468	228
5C_292_mEDC5Mbfinal_FOR_1541|mm9|chr3:94635816-94637242___5C_292_mEDC5Mbfinal_REV_892|mm9|chr3:92463756-92463890	2857		5C_292_mEDC5Mbfinal_FOR_1156|mm9|chr3:93370823-93372726___5C_292_mEDC5Mbfinal_REV_823|mm9|chr3:92293247-92297669	955		5C_292_mEDC5Mbfinal_FOR_216|mm9|chr3:90574295-90576430___5C_292_mEDC5Mbfinal_REV_456|mm9|chr3:91227918-91229845	1189		5C_292_mEDC5Mbfinal_FOR_1494|mm9|chr3:94468048-94470187___5C_292_mEDC5Mbfinal_REV_676|mm9|chr3:91863308-91864761	137
5C_292_mEDC5Mbfinal_FOR_183|mm9|chr3:90490837-90493026___5C_292_mEDC5Mbfinal_REV_1127|mm9|chr3:93307722-93307938	6560		5C_292_mEDC5Mbfinal_FOR_1538|mm9|chr3:94613163-94613646___5C_292_mEDC5Mbfinal_REV_892|mm9|chr3:92463756-92463890	862		5C_292_mEDC5Mbfinal_FOR_723|mm9|chr3:91996405-92000845___5C_292_mEDC5Mbfinal_REV_13|mm9|chr3:89948291-89953034	598		5C_292_mEDC5Mbfinal_FOR_889|mm9|chr3:92460317-92460583___5C_292_mEDC5Mbfinal_REV_1418|mm9|chr3:94180092-94187690	158
5C_292_mEDC5Mbfinal_FOR_1275|mm9|chr3:93694506-93697585___5C_292_mEDC5Mbfinal_REV_538|mm9|chr3:91474258-91475217	2753		5C_292_mEDC5Mbfinal_FOR_664|mm9|chr3:91822166-91833532___5C_292_mEDC5Mbfinal_REV_981|mm9|chr3:92818140-92819630	1022		5C_292_mEDC5Mbfinal_FOR_433|mm9|chr3:91155277-91161102___5C_292_mEDC5Mbfinal_REV_844|mm9|chr3:92341626-92341965	850		5C_292_mEDC5Mbfinal_FOR_91|mm9|chr3:90240380-90243877___5C_292_mEDC5Mbfinal_REV_688|mm9|chr3:91907394-91909399	311
5C_292_mEDC5Mbfinal_FOR_188|mm9|chr3:90501782-90510208___5C_292_mEDC5Mbfinal_REV_1605|mm9|chr3:94806692-94812240	639		5C_292_mEDC5Mbfinal_FOR_331|mm9|chr3:90944379-90945844___5C_292_mEDC5Mbfinal_REV_921|mm9|chr3:92578179-92582577	566		5C_292_mEDC5Mbfinal_FOR_1128|mm9|chr3:93307939-93310240___5C_292_mEDC5Mbfinal_REV_1157|mm9|chr3:93372727-93378782	7128		5C_292_mEDC5Mbfinal_FOR_1473|mm9|chr3:94410600-94416498___5C_292_mEDC5Mbfinal_REV_688|mm9|chr3:91907394-91909399	153
5C_292_mEDC5Mbfinal_FOR_910|mm9|chr3:92504908-92515527___5C_292_mEDC5Mbfinal_REV_173|mm9|chr3:90465760-90471971	795		5C_292_mEDC5Mbfinal_FOR_116|mm9|chr3:90303182-90303394___5C_292_mEDC5Mbfinal_REV_674|mm9|chr3:91862381-91862861	946		5C_292_mEDC5Mbfinal_FOR_23|mm9|chr3:89982273-89982643___5C_292_mEDC5Mbfinal_REV_674|mm9|chr3:91862381-91862861	174		5C_292_mEDC5Mbfinal_FOR_1089|mm9|chr3:93181080-93187000___5C_292_mEDC5Mbfinal_REV_1562|mm9|chr3:94682944-94688151	283
5C_292_mEDC5Mbfinal_FOR_830|mm9|chr3:92316489-92319594___5C_292_mEDC5Mbfinal_REV_1569|mm9|chr3:94710580-94717141	705		5C_292_mEDC5Mbfinal_FOR_1473|mm9|chr3:94410600-94416498___5C_292_mEDC5Mbfinal_REV_688|mm9|chr3:91907394-91909399	385		5C_292_mEDC5Mbfinal_FOR_860|mm9|chr3:92385396-92392117___5C_292_mEDC5Mbfinal_REV_1413|mm9|chr3:94144558-94151530	546		5C_292_mEDC5Mbfinal_FOR_965|mm9|chr3:92780585-92784757___5C_292_mEDC5Mbfinal_REV_71|mm9|chr3:90156973-90158132	83
5C_292_mEDC5Mbfinal_FOR_1679|mm9|chr3:95090634-95104443___5C_292_mEDC5Mbfinal_REV_896|mm9|chr3:92473924-92475985	793		5C_292_mEDC5Mbfinal_FOR_830|mm9|chr3:92316489-92319594___5C_292_mEDC5Mbfinal_REV_696|mm9|chr3:91922583-91927976	2014		5C_292_mEDC5Mbfinal_FOR_1158|mm9|chr3:93378783-93386068___5C_292_mEDC5Mbfinal_REV_1534|mm9|chr3:94596388-94601266	1619		5C_292_mEDC5Mbfinal_FOR_723|mm9|chr3:91996405-92000845___5C_292_mEDC5Mbfinal_REV_1413|mm9|chr3:94144558-94151530	279
5C_292_mEDC5Mbfinal_FOR_1689|mm9|chr3:95152573-95158450___5C_292_mEDC5Mbfinal_REV_1659|mm9|chr3:94987265-94994682	5318		5C_292_mEDC5Mbfinal_FOR_1172|mm9|chr3:93411531-93411691___5C_292_mEDC5Mbfinal_REV_411|mm9|chr3:91096276-91098141	359		5C_292_mEDC5Mbfinal_FOR_860|mm9|chr3:92385396-92392117___5C_292_mEDC5Mbfinal_REV_1042|mm9|chr3:92999574-93004115	1008		5C_292_mEDC5Mbfinal_FOR_1052|mm9|chr3:93053185-93053316___5C_292_mEDC5Mbfinal_REV_430|mm9|chr3:91147316-91148344	223
5C_292_mEDC5Mbfinal_FOR_246|mm9|chr3:90689590-90693031___5C_292_mEDC5Mbfinal_REV_1119|mm9|chr3:93261745-93262732	559		5C_292_mEDC5Mbfinal_FOR_1565|mm9|chr3:94697396-94698356___5C_292_mEDC5Mbfinal_REV_1470|mm9|chr3:94392630-94398527	4935		5C_292_mEDC5Mbfinal_FOR_798|mm9|chr3:92176173-92184612___5C_292_mEDC5Mbfinal_REV_928|mm9|chr3:92623259-92630692	2093		5C_292_mEDC5Mbfinal_FOR_1151|mm9|chr3:93360291-93362400___5C_292_mEDC5Mbfinal_REV_1425|mm9|chr3:94221844-94224726	1021
5C_292_mEDC5Mbfinal_FOR_1535|mm9|chr3:94601267-94607154___5C_292_mEDC5Mbfinal_REV_411|mm9|chr3:91096276-91098141	1094		5C_292_mEDC5Mbfinal_FOR_1412|mm9|chr3:94144432-94144557___5C_292_mEDC5Mbfinal_REV_979|mm9|chr3:92814327-92815149	2650		5C_292_mEDC5Mbfinal_FOR_1435|mm9|chr3:94257578-94265921___5C_292_mEDC5Mbfinal_REV_1114|mm9|chr3:93240815-93247426	636		5C_292_mEDC5Mbfinal_FOR_1675|mm9|chr3:95055535-95064111___5C_292_mEDC5Mbfinal_REV_1620|mm9|chr3:94853644-94856248	2033
5C_292_mEDC5Mbfinal_FOR_1192|mm9|chr3:93451999-93458598___5C_292_mEDC5Mbfinal_REV_435|mm9|chr3:91165618-91167718	621		5C_292_mEDC5Mbfinal_FOR_1070|mm9|chr3:93126665-93126973___5C_292_mEDC5Mbfinal_REV_411|mm9|chr3:91096276-91098141	392		5C_292_mEDC5Mbfinal_FOR_1553|mm9|chr3:94667415-94670695___5C_292_mEDC5Mbfinal_REV_1134|mm9|chr3:93317982-93321768	354		5C_292_mEDC5Mbfinal_FOR_705|mm9|chr3:91955311-91960279___5C_292_mEDC5Mbfinal_REV_1523|mm9|chr3:94575931-94576934	84
5C_292_mEDC5Mbfinal_FOR_675|mm9|chr3:91862862-91863307___5C_292_mEDC5Mbfinal_REV_1691|mm9|chr3:95158530-95160704	1137		5C_292_mEDC5Mbfinal_FOR_1450|mm9|chr3:94323802-94330014___5C_292_mEDC5Mbfinal_REV_674|mm9|chr3:91862381-91862861	454		5C_292_mEDC5Mbfinal_FOR_397|mm9|chr3:91076094-91077758___5C_292_mEDC5Mbfinal_REV_1150|mm9|chr3:93359463-93360290	520		5C_292_mEDC5Mbfinal_FOR_830|mm9|chr3:92316489-92319594___5C_292_mEDC5Mbfinal_REV_921|mm9|chr3:92578179-92582577	1529
5C_292_mEDC5Mbfinal_FOR_35|mm9|chr3:90017887-90019205___5C_292_mEDC5Mbfinal_REV_983|mm9|chr3:92821745-92823842	553		5C_292_mEDC5Mbfinal_FOR_853|mm9|chr3:92375421-92376686___5C_292_mEDC5Mbfinal_REV_1575|mm9|chr3:94723680-94725959	460		5C_292_mEDC5Mbfinal_FOR_1582|mm9|chr3:94751462-94754805___5C_292_mEDC5Mbfinal_REV_1620|mm9|chr3:94853644-94856248	3034		5C_292_mEDC5Mbfinal_FOR_1412|mm9|chr3:94144432-94144557___5C_292_mEDC5Mbfinal_REV_979|mm9|chr3:92814327-92815149	2711
5C_292_mEDC5Mbfinal_FOR_1533|mm9|chr3:94594514-94596387___5C_292_mEDC5Mbfinal_REV_540|mm9|chr3:91475345-91476287	2184		5C_292_mEDC5Mbfinal_FOR_929|mm9|chr3:92630693-92633012___5C_292_mEDC5Mbfinal_REV_1643|mm9|chr3:94952337-94954717	301		5C_292_mEDC5Mbfinal_FOR_216|mm9|chr3:90574295-90576430___5C_292_mEDC5Mbfinal_REV_894|mm9|chr3:92473352-92473577	405		5C_292_mEDC5Mbfinal_FOR_1553|mm9|chr3:94667415-94670695___5C_292_mEDC5Mbfinal_REV_1418|mm9|chr3:94180092-94187690	793
5C_292_mEDC5Mbfinal_FOR_1192|mm9|chr3:93451999-93458598___5C_292_mEDC5Mbfinal_REV_1281|mm9|chr3:93718726-93721131	5417		5C_292_mEDC5Mbfinal_FOR_433|mm9|chr3:91155277-91161102___5C_292_mEDC5Mbfinal_REV_1109|mm9|chr3:93232172-93234249	537		5C_292_mEDC5Mbfinal_FOR_1587|mm9|chr3:94768907-94772983___5C_292_mEDC5Mbfinal_REV_1176|mm9|chr3:93417096-93417434	715		5C_292_mEDC5Mbfinal_FOR_1649|mm9|chr3:94963917-94969353___5C_292_mEDC5Mbfinal_REV_1422|mm9|chr3:94202967-94210687	645
5C_292_mEDC5Mbfinal_FOR_1377|mm9|chr3:94030720-94037613___5C_292_mEDC5Mbfinal_REV_435|mm9|chr3:91165618-91167718	559		5C_292_mEDC5Mbfinal_FOR_860|mm9|chr3:92385396-92392117___5C_292_mEDC5Mbfinal_REV_71|mm9|chr3:90156973-90158132	473		5C_292_mEDC5Mbfinal_FOR_1681|mm9|chr3:95106766-95115583___5C_292_mEDC5Mbfinal_REV_813|mm9|chr3:92239504-92244485	665		5C_292_mEDC5Mbfinal_FOR_246|mm9|chr3:90689590-90693031___5C_292_mEDC5Mbfinal_REV_1109|mm9|chr3:93232172-93234249	427
5C_292_mEDC5Mbfinal_FOR_992|mm9|chr3:92864913-92866391___5C_292_mEDC5Mbfinal_REV_1281|mm9|chr3:93718726-93721131	1494		5C_292_mEDC5Mbfinal_FOR_982|mm9|chr3:92819631-92821744___5C_292_mEDC5Mbfinal_REV_28|mm9|chr3:89993600-89997039	607		5C_292_mEDC5Mbfinal_FOR_929|mm9|chr3:92630693-92633012___5C_292_mEDC5Mbfinal_REV_921|mm9|chr3:92578179-92582577	4608		5C_292_mEDC5Mbfinal_FOR_1494|mm9|chr3:94468048-94470187___5C_292_mEDC5Mbfinal_REV_791|mm9|chr3:92153701-92155751	220
5C_292_mEDC5Mbfinal_FOR_111|mm9|chr3:90299287-90299804___5C_292_mEDC5Mbfinal_REV_1099|mm9|chr3:93204545-93208937	1377		5C_292_mEDC5Mbfinal_FOR_1576|mm9|chr3:94725960-94726551___5C_292_mEDC5Mbfinal_REV_688|mm9|chr3:91907394-91909399	301		5C_292_mEDC5Mbfinal_FOR_14|mm9|chr3:89953035-89961189___5C_292_mEDC5Mbfinal_REV_78|mm9|chr3:90186869-90187980	1368		5C_292_mEDC5Mbfinal_FOR_1563|mm9|chr3:94688152-94688320___5C_292_mEDC5Mbfinal_REV_878|mm9|chr3:92438818-92443215	270
5C_292_mEDC5Mbfinal_FOR_636|mm9|chr3:91758708-91763259___5C_292_mEDC5Mbfinal_REV_364|mm9|chr3:91007703-91013373	1833		5C_292_mEDC5Mbfinal_FOR_200|mm9|chr3:90539152-90543746___5C_292_mEDC5Mbfinal_REV_1134|mm9|chr3:93317982-93321768	480		5C_292_mEDC5Mbfinal_FOR_246|mm9|chr3:90689590-90693031___5C_292_mEDC5Mbfinal_REV_22|mm9|chr3:89976533-89982272	823		5C_292_mEDC5Mbfinal_FOR_1550|mm9|chr3:94648677-94651644___5C_292_mEDC5Mbfinal_REV_946|mm9|chr3:92721718-92729765	227
5C_292_mEDC5Mbfinal_FOR_925|mm9|chr3:92612965-92618218___5C_292_mEDC5Mbfinal_REV_668|mm9|chr3:91839002-91842244	1824		5C_292_mEDC5Mbfinal_FOR_1473|mm9|chr3:94410600-94416498___5C_292_mEDC5Mbfinal_REV_696|mm9|chr3:91922583-91927976	419		5C_292_mEDC5Mbfinal_FOR_1675|mm9|chr3:95055535-95064111___5C_292_mEDC5Mbfinal_REV_1150|mm9|chr3:93359463-93360290	556		5C_292_mEDC5Mbfinal_FOR_38|mm9|chr3:90025756-90030726___5C_292_mEDC5Mbfinal_REV_939|mm9|chr3:92679126-92684050	187
5C_292_mEDC5Mbfinal_FOR_1638|mm9|chr3:94935185-94937025___5C_292_mEDC5Mbfinal_REV_811|mm9|chr3:92237477-92238924	682		5C_292_mEDC5Mbfinal_FOR_819|mm9|chr3:92259142-92266675___5C_292_mEDC5Mbfinal_REV_1433|mm9|chr3:94253298-94254228	751		5C_292_mEDC5Mbfinal_FOR_853|mm9|chr3:92375421-92376686___5C_292_mEDC5Mbfinal_REV_1311|mm9|chr3:93823869-93824247	574		5C_292_mEDC5Mbfinal_FOR_879|mm9|chr3:92443216-92444505___5C_292_mEDC5Mbfinal_REV_1647|mm9|chr3:94959055-94960384	243
5C_292_mEDC5Mbfinal_FOR_1165|mm9|chr3:93397682-93399062___5C_292_mEDC5Mbfinal_REV_670|mm9|chr3:91851141-91852018	913		5C_292_mEDC5Mbfinal_FOR_1438|mm9|chr3:94269685-94272691___5C_292_mEDC5Mbfinal_REV_939|mm9|chr3:92679126-92684050	801		5C_292_mEDC5Mbfinal_FOR_723|mm9|chr3:91996405-92000845___5C_292_mEDC5Mbfinal_REV_308|mm9|chr3:90869703-90871792	465		5C_292_mEDC5Mbfinal_FOR_101|mm9|chr3:90272129-90272679___5C_292_mEDC5Mbfinal_REV_707|mm9|chr3:91960466-91961371	239
5C_292_mEDC5Mbfinal_FOR_1041|mm9|chr3:92993662-92999573___5C_292_mEDC5Mbfinal_REV_1281|mm9|chr3:93718726-93721131	1949		5C_292_mEDC5Mbfinal_FOR_1538|mm9|chr3:94613163-94613646___5C_292_mEDC5Mbfinal_REV_1422|mm9|chr3:94202967-94210687	2301		5C_292_mEDC5Mbfinal_FOR_1421|mm9|chr3:94193877-94202966___5C_292_mEDC5Mbfinal_REV_1609|mm9|chr3:94821033-94823792	2544		5C_292_mEDC5Mbfinal_FOR_895|mm9|chr3:92473578-92473923___5C_292_mEDC5Mbfinal_REV_295|mm9|chr3:90825218-90831475	271
5C_292_mEDC5Mbfinal_FOR_1701|mm9|chr3:95183553-95190499___5C_292_mEDC5Mbfinal_REV_670|mm9|chr3:91851141-91852018	1726		5C_292_mEDC5Mbfinal_FOR_860|mm9|chr3:92385396-92392117___5C_292_mEDC5Mbfinal_REV_1042|mm9|chr3:92999574-93004115	1383		5C_292_mEDC5Mbfinal_FOR_699|mm9|chr3:91936375-91939767___5C_292_mEDC5Mbfinal_REV_983|mm9|chr3:92821745-92823842	1376		5C_292_mEDC5Mbfinal_FOR_1029|mm9|chr3:92959786-92960481___5C_292_mEDC5Mbfinal_REV_632|mm9|chr3:91751994-91752977	346
5C_292_mEDC5Mbfinal_FOR_331|mm9|chr3:90944379-90945844___5C_292_mEDC5Mbfinal_REV_1057|mm9|chr3:93059936-93061393	4295		5C_292_mEDC5Mbfinal_FOR_798|mm9|chr3:92176173-92184612___5C_292_mEDC5Mbfinal_REV_928|mm9|chr3:92623259-92630692	3329		5C_292_mEDC5Mbfinal_FOR_1459|mm9|chr3:94345783-94349180___5C_292_mEDC5Mbfinal_REV_1625|mm9|chr3:94871824-94875505	1053		5C_292_mEDC5Mbfinal_FOR_1128|mm9|chr3:93307939-93310240___5C_292_mEDC5Mbfinal_REV_1157|mm9|chr3:93372727-93378782	4227
5C_292_mEDC5Mbfinal_FOR_648|mm9|chr3:91780074-91781388___5C_292_mEDC5Mbfinal_REV_1066|mm9|chr3:93104686-93109404	1289		5C_292_mEDC5Mbfinal_FOR_980|mm9|chr3:92815150-92818139___5C_292_mEDC5Mbfinal_REV_1575|mm9|chr3:94723680-94725959	849		5C_292_mEDC5Mbfinal_FOR_1388|mm9|chr3:94055402-94064064___5C_292_mEDC5Mbfinal_REV_629|mm9|chr3:91745187-91747281	628		5C_292_mEDC5Mbfinal_FOR_1555|mm9|chr3:94672596-94675116___5C_292_mEDC5Mbfinal_REV_888|mm9|chr3:92459033-92460316	258
5C_292_mEDC5Mbfinal_FOR_945|mm9|chr3:92703797-92721717___5C_292_mEDC5Mbfinal_REV_430|mm9|chr3:91147316-91148344	1554		5C_292_mEDC5Mbfinal_FOR_470|mm9|chr3:91274127-91275028___5C_292_mEDC5Mbfinal_REV_655|mm9|chr3:91802278-91803109	2196		5C_292_mEDC5Mbfinal_FOR_822|mm9|chr3:92274379-92293246___5C_292_mEDC5Mbfinal_REV_134|mm9|chr3:90334328-90336394	131		5C_292_mEDC5Mbfinal_FOR_1158|mm9|chr3:93378783-93386068___5C_292_mEDC5Mbfinal_REV_1534|mm9|chr3:94596388-94601266	749
5C_292_mEDC5Mbfinal_FOR_1170|mm9|chr3:93407372-93407848___5C_292_mEDC5Mbfinal_REV_670|mm9|chr3:91851141-91852018	1232		5C_292_mEDC5Mbfinal_FOR_1553|mm9|chr3:94667415-94670695___5C_292_mEDC5Mbfinal_REV_1134|mm9|chr3:93317982-93321768	465		5C_292_mEDC5Mbfinal_FOR_433|mm9|chr3:91155277-91161102___5C_292_mEDC5Mbfinal_REV_795|mm9|chr3:92166344-92167364	904		5C_292_mEDC5Mbfinal_FOR_798|mm9|chr3:92176173-92184612___5C_292_mEDC5Mbfinal_REV_928|mm9|chr3:92623259-92630692	1519
5C_292_mEDC5Mbfinal_FOR_1435|mm9|chr3:94257578-94265921___5C_292_mEDC5Mbfinal_REV_175|mm9|chr3:90472955-90475365	4100		5C_292_mEDC5Mbfinal_FOR_1388|mm9|chr3:94055402-94064064___5C_292_mEDC5Mbfinal_REV_1143|mm9|chr3:93331980-93332461	1554		5C_292_mEDC5Mbfinal_FOR_91|mm9|chr3:90240380-90243877___5C_292_mEDC5Mbfinal_REV_851|mm9|chr3:92366758-92370592	693		5C_292_mEDC5Mbfinal_FOR_156|mm9|chr3:90398132-90400912___5C_292_mEDC5Mbfinal_REV_1176|mm9|chr3:93417096-93417434	241
5C_292_mEDC5Mbfinal_FOR_702|mm9|chr3:91944865-91954623___5C_292_mEDC5Mbfinal_REV_942|mm9|chr3:92689604-92692340	2820		5C_292_mEDC5Mbfinal_FOR_1070|mm9|chr3:93126665-93126973___5C_292_mEDC5Mbfinal_REV_168|mm9|chr3:90432718-90442008	388		5C_292_mEDC5Mbfinal_FOR_1533|mm9|chr3:94594514-94596387___5C_292_mEDC5Mbfinal_REV_540|mm9|chr3:91475345-91476287	960		5C_292_mEDC5Mbfinal_FOR_1435|mm9|chr3:94257578-94265921___5C_292_mEDC5Mbfinal_REV_1114|mm9|chr3:93240815-93247426	1699
5C_292_mEDC5Mbfinal_FOR_932|mm9|chr3:92638268-92656166___5C_292_mEDC5Mbfinal_REV_1542|mm9|chr3:94637243-94638404	26802		5C_292_mEDC5Mbfinal_FOR_427|mm9|chr3:91137476-91139682___5C_292_mEDC5Mbfinal_REV_892|mm9|chr3:92463756-92463890	451		5C_292_mEDC5Mbfinal_FOR_1561|mm9|chr3:94680100-94682943___5C_292_mEDC5Mbfinal_REV_1088|mm9|chr3:93179811-93181079	6401		5C_292_mEDC5Mbfinal_FOR_1408|mm9|chr3:94128981-94134855___5C_292_mEDC5Mbfinal_REV_674|mm9|chr3:91862381-91862861	258
5C_292_mEDC5Mbfinal_FOR_1538|mm9|chr3:94613163-94613646___5C_292_mEDC5Mbfinal_REV_1086|mm9|chr3:93171890-93172461	917		5C_292_mEDC5Mbfinal_FOR_178|mm9|chr3:90479225-90480932___5C_292_mEDC5Mbfinal_REV_1042|mm9|chr3:92999574-93004115	545		5C_292_mEDC5Mbfinal_FOR_133|mm9|chr3:90332071-90334327___5C_292_mEDC5Mbfinal_REV_1019|mm9|chr3:92928281-92930961	530		5C_292_mEDC5Mbfinal_FOR_1388|mm9|chr3:94055402-94064064___5C_292_mEDC5Mbfinal_REV_1143|mm9|chr3:93331980-93332461	684
5C_292_mEDC5Mbfinal_FOR_331|mm9|chr3:90944379-90945844___5C_292_mEDC5Mbfinal_REV_939|mm9|chr3:92679126-92684050	4159		5C_292_mEDC5Mbfinal_FOR_945|mm9|chr3:92703797-92721717___5C_292_mEDC5Mbfinal_REV_1395|mm9|chr3:94089247-94095298	534		5C_292_mEDC5Mbfinal_FOR_1671|mm9|chr3:95027317-95031976___5C_292_mEDC5Mbfinal_REV_1659|mm9|chr3:94987265-94994682	8806		5C_292_mEDC5Mbfinal_FOR_161|mm9|chr3:90413690-90419692___5C_292_mEDC5Mbfinal_REV_886|mm9|chr3:92455248-92456468	110
5C_292_mEDC5Mbfinal_FOR_331|mm9|chr3:90944379-90945844___5C_292_mEDC5Mbfinal_REV_217|mm9|chr3:90576431-90577136	10355		5C_292_mEDC5Mbfinal_FOR_945|mm9|chr3:92703797-92721717___5C_292_mEDC5Mbfinal_REV_128|mm9|chr3:90323054-90328420	415		5C_292_mEDC5Mbfinal_FOR_801|mm9|chr3:92188333-92189358___5C_292_mEDC5Mbfinal_REV_921|mm9|chr3:92578179-92582577	1123		5C_292_mEDC5Mbfinal_FOR_1687|mm9|chr3:95142771-95143984___5C_292_mEDC5Mbfinal_REV_1148|mm9|chr3:93339814-93351221	335
5C_292_mEDC5Mbfinal_FOR_1638|mm9|chr3:94935185-94937025___5C_292_mEDC5Mbfinal_REV_1564|mm9|chr3:94688321-94697395	6537		5C_292_mEDC5Mbfinal_FOR_38|mm9|chr3:90025756-90030726___5C_292_mEDC5Mbfinal_REV_813|mm9|chr3:92239504-92244485	484		5C_292_mEDC5Mbfinal_FOR_1426|mm9|chr3:94224727-94227923___5C_292_mEDC5Mbfinal_REV_1083|mm9|chr3:93169465-93170737	827		5C_292_mEDC5Mbfinal_FOR_879|mm9|chr3:92443216-92444505___5C_292_mEDC5Mbfinal_REV_364|mm9|chr3:91007703-91013373	428
5C_292_mEDC5Mbfinal_FOR_1679|mm9|chr3:95090634-95104443___5C_292_mEDC5Mbfinal_REV_1086|mm9|chr3:93171890-93172461	901		5C_292_mEDC5Mbfinal_FOR_1473|mm9|chr3:94410600-94416498___5C_292_mEDC5Mbfinal_REV_1425|mm9|chr3:94221844-94224726	2769		5C_292_mEDC5Mbfinal_FOR_1435|mm9|chr3:94257578-94265921___5C_292_mEDC5Mbfinal_REV_175|mm9|chr3:90472955-90475365	8854		5C_292_mEDC5Mbfinal_FOR_1029|mm9|chr3:92959786-92960481___5C_292_mEDC5Mbfinal_REV_285|mm9|chr3:90786099-90789616	260
5C_292_mEDC5Mbfinal_FOR_1022|mm9|chr3:92934735-92939972___5C_292_mEDC5Mbfinal_REV_650|mm9|chr3:91782599-91785267	1850		5C_292_mEDC5Mbfinal_FOR_1158|mm9|chr3:93378783-93386068___5C_292_mEDC5Mbfinal_REV_1656|mm9|chr3:94978735-94981656	514		5C_292_mEDC5Mbfinal_FOR_1692|mm9|chr3:95160705-95162635___5C_292_mEDC5Mbfinal_REV_1562|mm9|chr3:94682944-94688151	944		5C_292_mEDC5Mbfinal_FOR_1550|mm9|chr3:94648677-94651644___5C_292_mEDC5Mbfinal_REV_84|mm9|chr3:90219075-90226856	888
5C_292_mEDC5Mbfinal_FOR_1600|mm9|chr3:94785621-94788112___5C_292_mEDC5Mbfinal_REV_1249|mm9|chr3:93621427-93627532	1465		5C_292_mEDC5Mbfinal_FOR_1016|mm9|chr3:92921554-92926646___5C_292_mEDC5Mbfinal_REV_411|mm9|chr3:91096276-91098141	326		5C_292_mEDC5Mbfinal_FOR_1149|mm9|chr3:93351222-93359462___5C_292_mEDC5Mbfinal_REV_1569|mm9|chr3:94710580-94717141	2030		5C_292_mEDC5Mbfinal_FOR_895|mm9|chr3:92473578-92473923___5C_292_mEDC5Mbfinal_REV_126|mm9|chr3:90322416-90322860	134
5C_292_mEDC5Mbfinal_FOR_1679|mm9|chr3:95090634-95104443___5C_292_mEDC5Mbfinal_REV_1152|mm9|chr3:93362401-93362922	1433		5C_292_mEDC5Mbfinal_FOR_945|mm9|chr3:92703797-92721717___5C_292_mEDC5Mbfinal_REV_629|mm9|chr3:91745187-91747281	660		5C_292_mEDC5Mbfinal_FOR_1450|mm9|chr3:94323802-94330014___5C_292_mEDC5Mbfinal_REV_1395|mm9|chr3:94089247-94095298	3125		5C_292_mEDC5Mbfinal_FOR_1070|mm9|chr3:93126665-93126973___5C_292_mEDC5Mbfinal_REV_528|mm9|chr3:91444563-91450442	366
5C_292_mEDC5Mbfinal_FOR_1020|mm9|chr3:92930962-92932925___5C_292_mEDC5Mbfinal_REV_1569|mm9|chr3:94710580-94717141	904		5C_292_mEDC5Mbfinal_FOR_216|mm9|chr3:90574295-90576430___5C_292_mEDC5Mbfinal_REV_1575|mm9|chr3:94723680-94725959	606		5C_292_mEDC5Mbfinal_FOR_216|mm9|chr3:90574295-90576430___5C_292_mEDC5Mbfinal_REV_1109|mm9|chr3:93232172-93234249	2753		5C_292_mEDC5Mbfinal_FOR_1681|mm9|chr3:95106766-95115583___5C_292_mEDC5Mbfinal_REV_813|mm9|chr3:92239504-92244485	698
5C_292_mEDC5Mbfinal_FOR_1118|mm9|chr3:93257437-93261744___5C_292_mEDC5Mbfinal_REV_668|mm9|chr3:91839002-91842244	1171		5C_292_mEDC5Mbfinal_FOR_1545|mm9|chr3:94641177-94643284___5C_292_mEDC5Mbfinal_REV_41|mm9|chr3:90053080-90070279	1498		5C_292_mEDC5Mbfinal_FOR_1638|mm9|chr3:94935185-94937025___5C_292_mEDC5Mbfinal_REV_1564|mm9|chr3:94688321-94697395	2511		5C_292_mEDC5Mbfinal_FOR_1459|mm9|chr3:94345783-94349180___5C_292_mEDC5Mbfinal_REV_8|mm9|chr3:89931015-89933763	771
5C_292_mEDC5Mbfinal_FOR_1039|mm9|chr3:92979691-92993016___5C_292_mEDC5Mbfinal_REV_1281|mm9|chr3:93718726-93721131	1662		5C_292_mEDC5Mbfinal_FOR_725|mm9|chr3:92001233-92001863___5C_292_mEDC5Mbfinal_REV_1527|mm9|chr3:94585672-94586669	240		5C_292_mEDC5Mbfinal_FOR_1535|mm9|chr3:94601267-94607154___5C_292_mEDC5Mbfinal_REV_1395|mm9|chr3:94089247-94095298	825		5C_292_mEDC5Mbfinal_FOR_1553|mm9|chr3:94667415-94670695___5C_292_mEDC5Mbfinal_REV_946|mm9|chr3:92721718-92729765	362
5C_292_mEDC5Mbfinal_FOR_331|mm9|chr3:90944379-90945844___5C_292_mEDC5Mbfinal_REV_1407|mm9|chr3:94123347-94128980	519		5C_292_mEDC5Mbfinal_FOR_857|mm9|chr3:92379195-92383626___5C_292_mEDC5Mbfinal_REV_696|mm9|chr3:91922583-91927976	2195		5C_292_mEDC5Mbfinal_FOR_1128|mm9|chr3:93307939-93310240___5C_292_mEDC5Mbfinal_REV_1617|mm9|chr3:94836639-94843075	471		5C_292_mEDC5Mbfinal_FOR_1475|mm9|chr3:94426954-94427609___5C_292_mEDC5Mbfinal_REV_825|mm9|chr3:92298369-92305029	103
5C_292_mEDC5Mbfinal_FOR_165|mm9|chr3:90424820-90427985___5C_292_mEDC5Mbfinal_REV_849|mm9|chr3:92362697-92363617	47796		5C_292_mEDC5Mbfinal_FOR_860|mm9|chr3:92385396-92392117___5C_292_mEDC5Mbfinal_REV_1148|mm9|chr3:93339814-93351221	1823		5C_292_mEDC5Mbfinal_FOR_1388|mm9|chr3:94055402-94064064___5C_292_mEDC5Mbfinal_REV_1639|mm9|chr3:94937026-94939981	1069		5C_292_mEDC5Mbfinal_FOR_304|mm9|chr3:90853839-90861635___5C_292_mEDC5Mbfinal_REV_1159|mm9|chr3:93386069-93387772	116
5C_292_mEDC5Mbfinal_FOR_689|mm9|chr3:91909400-91913659___5C_292_mEDC5Mbfinal_REV_865|mm9|chr3:92405170-92408653	4145		5C_292_mEDC5Mbfinal_FOR_978|mm9|chr3:92812719-92814326___5C_292_mEDC5Mbfinal_REV_674|mm9|chr3:91862381-91862861	801		5C_292_mEDC5Mbfinal_FOR_1070|mm9|chr3:93126665-93126973___5C_292_mEDC5Mbfinal_REV_396|mm9|chr3:91073287-91076093	5318		5C_292_mEDC5Mbfinal_FOR_723|mm9|chr3:91996405-92000845___5C_292_mEDC5Mbfinal_REV_11|mm9|chr3:89940664-89943170	336
5C_292_mEDC5Mbfinal_FOR_1275|mm9|chr3:93694506-93697585___5C_292_mEDC5Mbfinal_REV_471|mm9|chr3:91275029-91277194	1275		5C_292_mEDC5Mbfinal_FOR_1541|mm9|chr3:94635816-94637242___5C_292_mEDC5Mbfinal_REV_892|mm9|chr3:92463756-92463890	4865		5C_292_mEDC5Mbfinal_FOR_657|mm9|chr3:91803131-91804183___5C_292_mEDC5Mbfinal_REV_1173|mm9|chr3:93411692-93412349	529		5C_292_mEDC5Mbfinal_FOR_1115|mm9|chr3:93247427-93252009___5C_292_mEDC5Mbfinal_REV_670|mm9|chr3:91851141-91852018	249
5C_292_mEDC5Mbfinal_FOR_1120|mm9|chr3:93262733-93269842___5C_292_mEDC5Mbfinal_REV_674|mm9|chr3:91862381-91862861	1025		5C_292_mEDC5Mbfinal_FOR_133|mm9|chr3:90332071-90334327___5C_292_mEDC5Mbfinal_REV_1132|mm9|chr3:93315023-93317174	647		5C_292_mEDC5Mbfinal_FOR_810|mm9|chr3:92236018-92237476___5C_292_mEDC5Mbfinal_REV_1620|mm9|chr3:94853644-94856248	377		5C_292_mEDC5Mbfinal_FOR_1154|mm9|chr3:93368500-93369379___5C_292_mEDC5Mbfinal_REV_197|mm9|chr3:90529765-90532691	273
5C_292_mEDC5Mbfinal_FOR_1526|mm9|chr3:94583963-94585671___5C_292_mEDC5Mbfinal_REV_981|mm9|chr3:92818140-92819630	1313		5C_292_mEDC5Mbfinal_FOR_216|mm9|chr3:90574295-90576430___5C_292_mEDC5Mbfinal_REV_1114|mm9|chr3:93240815-93247426	1165		5C_292_mEDC5Mbfinal_FOR_935|mm9|chr3:92662727-92664282___5C_292_mEDC5Mbfinal_REV_696|mm9|chr3:91922583-91927976	916		5C_292_mEDC5Mbfinal_FOR_111|mm9|chr3:90299287-90299804___5C_292_mEDC5Mbfinal_REV_823|mm9|chr3:92293247-92297669	219
5C_292_mEDC5Mbfinal_FOR_296|mm9|chr3:90831476-90832657___5C_292_mEDC5Mbfinal_REV_1575|mm9|chr3:94723680-94725959	1043		5C_292_mEDC5Mbfinal_FOR_183|mm9|chr3:90490837-90493026___5C_292_mEDC5Mbfinal_REV_1127|mm9|chr3:93307722-93307938	432		5C_292_mEDC5Mbfinal_FOR_1424|mm9|chr3:94213481-94221843___5C_292_mEDC5Mbfinal_REV_1534|mm9|chr3:94596388-94601266	1280		5C_292_mEDC5Mbfinal_FOR_1388|mm9|chr3:94055402-94064064___5C_292_mEDC5Mbfinal_REV_1024|mm9|chr3:92942150-92947364	351
5C_292_mEDC5Mbfinal_FOR_1541|mm9|chr3:94635816-94637242___5C_292_mEDC5Mbfinal_REV_1173|mm9|chr3:93411692-93412349	1068		5C_292_mEDC5Mbfinal_FOR_864|mm9|chr3:92399586-92405169___5C_292_mEDC5Mbfinal_REV_1427|mm9|chr3:94227924-94232732	430		5C_292_mEDC5Mbfinal_FOR_901|mm9|chr3:92487334-92490428___5C_292_mEDC5Mbfinal_REV_126|mm9|chr3:90322416-90322860	437		5C_292_mEDC5Mbfinal_FOR_178|mm9|chr3:90479225-90480932___5C_292_mEDC5Mbfinal_REV_1062|mm9|chr3:93074602-93076900	238
5C_292_mEDC5Mbfinal_FOR_830|mm9|chr3:92316489-92319594___5C_292_mEDC5Mbfinal_REV_258|mm9|chr3:90713715-90714276	1090		5C_292_mEDC5Mbfinal_FOR_871|mm9|chr3:92412702-92416478___5C_292_mEDC5Mbfinal_REV_1527|mm9|chr3:94585672-94586669	539		5C_292_mEDC5Mbfinal_FOR_133|mm9|chr3:90332071-90334327___5C_292_mEDC5Mbfinal_REV_1054|mm9|chr3:93053968-93054115	835		5C_292_mEDC5Mbfinal_FOR_1675|mm9|chr3:95055535-95064111___5C_292_mEDC5Mbfinal_REV_1150|mm9|chr3:93359463-93360290	350
5C_292_mEDC5Mbfinal_FOR_246|mm9|chr3:90689590-90693031___5C_292_mEDC5Mbfinal_REV_894|mm9|chr3:92473352-92473577	1199		5C_292_mEDC5Mbfinal_FOR_1388|mm9|chr3:94055402-94064064___5C_292_mEDC5Mbfinal_REV_1024|mm9|chr3:92942150-92947364	675		5C_292_mEDC5Mbfinal_FOR_1667|mm9|chr3:95012017-95013388___5C_292_mEDC5Mbfinal_REV_1639|mm9|chr3:94937026-94939981	4698		5C_292_mEDC5Mbfinal_FOR_723|mm9|chr3:91996405-92000845___5C_292_mEDC5Mbfinal_REV_308|mm9|chr3:90869703-90871792	162
5C_292_mEDC5Mbfinal_FOR_1651|mm9|chr3:94972063-94973349___5C_292_mEDC5Mbfinal_REV_25|mm9|chr3:89983755-89985781	2104		5C_292_mEDC5Mbfinal_FOR_159|mm9|chr3:90407427-90413018___5C_292_mEDC5Mbfinal_REV_134|mm9|chr3:90334328-90336394	7359		5C_292_mEDC5Mbfinal_FOR_1671|mm9|chr3:95027317-95031976___5C_292_mEDC5Mbfinal_REV_1625|mm9|chr3:94871824-94875505	2065		5C_292_mEDC5Mbfinal_FOR_1421|mm9|chr3:94193877-94202966___5C_292_mEDC5Mbfinal_REV_1609|mm9|chr3:94821033-94823792	1356
5C_292_mEDC5Mbfinal_FOR_1377|mm9|chr3:94030720-94037613___5C_292_mEDC5Mbfinal_REV_295|mm9|chr3:90825218-90831475	450		5C_292_mEDC5Mbfinal_FOR_1149|mm9|chr3:93351222-93359462___5C_292_mEDC5Mbfinal_REV_823|mm9|chr3:92293247-92297669	1280		5C_292_mEDC5Mbfinal_FOR_1388|mm9|chr3:94055402-94064064___5C_292_mEDC5Mbfinal_REV_902|mm9|chr3:92490429-92490582	715		5C_292_mEDC5Mbfinal_FOR_1522|mm9|chr3:94573683-94575930___5C_292_mEDC5Mbfinal_REV_902|mm9|chr3:92490429-92490582	344
5C_292_mEDC5Mbfinal_FOR_1679|mm9|chr3:95090634-95104443___5C_292_mEDC5Mbfinal_REV_1569|mm9|chr3:94710580-94717141	4157		5C_292_mEDC5Mbfinal_FOR_973|mm9|chr3:92806203-92806737___5C_292_mEDC5Mbfinal_REV_674|mm9|chr3:91862381-91862861	645		5C_292_mEDC5Mbfinal_FOR_1412|mm9|chr3:94144432-94144557___5C_292_mEDC5Mbfinal_REV_1688|mm9|chr3:95143985-95152572	749		5C_292_mEDC5Mbfinal_FOR_1459|mm9|chr3:94345783-94349180___5C_292_mEDC5Mbfinal_REV_1625|mm9|chr3:94871824-94875505	895
5C_292_mEDC5Mbfinal_FOR_1055|mm9|chr3:93054116-93055193___5C_292_mEDC5Mbfinal_REV_1554|mm9|chr3:94670696-94672595	8079		5C_292_mEDC5Mbfinal_FOR_699|mm9|chr3:91936375-91939767___5C_292_mEDC5Mbfinal_REV_983|mm9|chr3:92821745-92823842	972		5C_292_mEDC5Mbfinal_FOR_808|mm9|chr3:92219249-92231256___5C_292_mEDC5Mbfinal_REV_114|mm9|chr3:90300738-90302602	466		5C_292_mEDC5Mbfinal_FOR_1612|mm9|chr3:94829372-94830916___5C_292_mEDC5Mbfinal_REV_1109|mm9|chr3:93232172-93234249	279
5C_292_mEDC5Mbfinal_FOR_628|mm9|chr3:91742401-91745186___5C_292_mEDC5Mbfinal_REV_1281|mm9|chr3:93718726-93721131	741		5C_292_mEDC5Mbfinal_FOR_331|mm9|chr3:90944379-90945844___5C_292_mEDC5Mbfinal_REV_1311|mm9|chr3:93823869-93824247	663		5C_292_mEDC5Mbfinal_FOR_798|mm9|chr3:92176173-92184612___5C_292_mEDC5Mbfinal_REV_98|mm9|chr3:90262469-90263781	364		5C_292_mEDC5Mbfinal_FOR_165|mm9|chr3:90424820-90427985___5C_292_mEDC5Mbfinal_REV_883|mm9|chr3:92451516-92452702	150
5C_292_mEDC5Mbfinal_FOR_1626|mm9|chr3:94875506-94878791___5C_292_mEDC5Mbfinal_REV_1630|mm9|chr3:94887202-94888973	27814		5C_292_mEDC5Mbfinal_FOR_1388|mm9|chr3:94055402-94064064___5C_292_mEDC5Mbfinal_REV_629|mm9|chr3:91745187-91747281	764		5C_292_mEDC5Mbfinal_FOR_929|mm9|chr3:92630693-92633012___5C_292_mEDC5Mbfinal_REV_435|mm9|chr3:91165618-91167718	585		5C_292_mEDC5Mbfinal_FOR_91|mm9|chr3:90240380-90243877___5C_292_mEDC5Mbfinal_REV_851|mm9|chr3:92366758-92370592	268
5C_292_mEDC5Mbfinal_FOR_163|mm9|chr3:90420276-90422209___5C_292_mEDC5Mbfinal_REV_102|mm9|chr3:90272680-90286410	6748		5C_292_mEDC5Mbfinal_FOR_1561|mm9|chr3:94680100-94682943___5C_292_mEDC5Mbfinal_REV_1470|mm9|chr3:94392630-94398527	3837		5C_292_mEDC5Mbfinal_FOR_14|mm9|chr3:89953035-89961189___5C_292_mEDC5Mbfinal_REV_168|mm9|chr3:90432718-90442008	933		5C_292_mEDC5Mbfinal_FOR_1533|mm9|chr3:94594514-94596387___5C_292_mEDC5Mbfinal_REV_540|mm9|chr3:91475345-91476287	1465
5C_292_mEDC5Mbfinal_FOR_664|mm9|chr3:91822166-91833532___5C_292_mEDC5Mbfinal_REV_942|mm9|chr3:92689604-92692340	1864		5C_292_mEDC5Mbfinal_FOR_427|mm9|chr3:91137476-91139682___5C_292_mEDC5Mbfinal_REV_1054|mm9|chr3:93053968-93054115	1470		5C_292_mEDC5Mbfinal_FOR_427|mm9|chr3:91137476-91139682___5C_292_mEDC5Mbfinal_REV_145|mm9|chr3:90370241-90370371	546		5C_292_mEDC5Mbfinal_FOR_723|mm9|chr3:91996405-92000845___5C_292_mEDC5Mbfinal_REV_1628|mm9|chr3:94882407-94886837	457
5C_292_mEDC5Mbfinal_FOR_470|mm9|chr3:91274127-91275028___5C_292_mEDC5Mbfinal_REV_1542|mm9|chr3:94637243-94638404	1902		5C_292_mEDC5Mbfinal_FOR_1538|mm9|chr3:94613163-94613646___5C_292_mEDC5Mbfinal_REV_140|mm9|chr3:90350170-90354911	559		5C_292_mEDC5Mbfinal_FOR_1494|mm9|chr3:94468048-94470187___5C_292_mEDC5Mbfinal_REV_1157|mm9|chr3:93372727-93378782	526		5C_292_mEDC5Mbfinal_FOR_830|mm9|chr3:92316489-92319594___5C_292_mEDC5Mbfinal_REV_1527|mm9|chr3:94585672-94586669	266
5C_292_mEDC5Mbfinal_FOR_185|mm9|chr3:90497381-90499270___5C_292_mEDC5Mbfinal_REV_100|mm9|chr3:90266498-90272128	18011		5C_292_mEDC5Mbfinal_FOR_91|mm9|chr3:90240380-90243877___5C_292_mEDC5Mbfinal_REV_851|mm9|chr3:92366758-92370592	549		5C_292_mEDC5Mbfinal_FOR_161|mm9|chr3:90413690-90419692___5C_292_mEDC5Mbfinal_REV_119|mm9|chr3:90307415-90310183	3817		5C_292_mEDC5Mbfinal_FOR_622|mm9|chr3:91722640-91726281___5C_292_mEDC5Mbfinal_REV_123|mm9|chr3:90314089-90316469	212
5C_292_mEDC5Mbfinal_FOR_1275|mm9|chr3:93694506-93697585___5C_292_mEDC5Mbfinal_REV_435|mm9|chr3:91165618-91167718	665		5C_292_mEDC5Mbfinal_FOR_1622|mm9|chr3:94860624-94864435___5C_292_mEDC5Mbfinal_REV_1148|mm9|chr3:93339814-93351221	921		5C_292_mEDC5Mbfinal_FOR_1426|mm9|chr3:94224727-94227923___5C_292_mEDC5Mbfinal_REV_1607|mm9|chr3:94813286-94820821	1618		5C_292_mEDC5Mbfinal_FOR_1421|mm9|chr3:94193877-94202966___5C_292_mEDC5Mbfinal_REV_1583|mm9|chr3:94754806-94756585	649
5C_292_mEDC5Mbfinal_FOR_1046|mm9|chr3:93005366-93028846___5C_292_mEDC5Mbfinal_REV_1281|mm9|chr3:93718726-93721131	2206		5C_292_mEDC5Mbfinal_FOR_476|mm9|chr3:91287430-91289317___5C_292_mEDC5Mbfinal_REV_1083|mm9|chr3:93169465-93170737	448		5C_292_mEDC5Mbfinal_FOR_622|mm9|chr3:91722640-91726281___5C_292_mEDC5Mbfinal_REV_1395|mm9|chr3:94089247-94095298	1041		5C_292_mEDC5Mbfinal_FOR_1561|mm9|chr3:94680100-94682943___5C_292_mEDC5Mbfinal_REV_1088|mm9|chr3:93179811-93181079	4072
5C_292_mEDC5Mbfinal_FOR_133|mm9|chr3:90332071-90334327___5C_292_mEDC5Mbfinal_REV_1569|mm9|chr3:94710580-94717141	3387		5C_292_mEDC5Mbfinal_FOR_1074|mm9|chr3:93137378-93143320___5C_292_mEDC5Mbfinal_REV_62|mm9|chr3:90141341-90143309	431		5C_292_mEDC5Mbfinal_FOR_683|mm9|chr3:91876919-91893349___5C_292_mEDC5Mbfinal_REV_1639|mm9|chr3:94937026-94939981	508		5C_292_mEDC5Mbfinal_FOR_830|mm9|chr3:92316489-92319594___5C_292_mEDC5Mbfinal_REV_134|mm9|chr3:90334328-90336394	340
5C_292_mEDC5Mbfinal_FOR_113|mm9|chr3:90299936-90300737___5C_292_mEDC5Mbfinal_REV_1395|mm9|chr3:94089247-94095298	596		5C_292_mEDC5Mbfinal_FOR_1561|mm9|chr3:94680100-94682943___5C_292_mEDC5Mbfinal_REV_1088|mm9|chr3:93179811-93181079	4593		5C_292_mEDC5Mbfinal_FOR_1673|mm9|chr3:95033828-95039802___5C_292_mEDC5Mbfinal_REV_1654|mm9|chr3:94975443-94978491	5359		5C_292_mEDC5Mbfinal_FOR_161|mm9|chr3:90413690-90419692___5C_292_mEDC5Mbfinal_REV_1114|mm9|chr3:93240815-93247426	258
5C_292_mEDC5Mbfinal_FOR_643|mm9|chr3:91768046-91770312___5C_292_mEDC5Mbfinal_REV_1569|mm9|chr3:94710580-94717141	2420		5C_292_mEDC5Mbfinal_FOR_925|mm9|chr3:92612965-92618218___5C_292_mEDC5Mbfinal_REV_1418|mm9|chr3:94180092-94187690	554		5C_292_mEDC5Mbfinal_FOR_185|mm9|chr3:90497381-90499270___5C_292_mEDC5Mbfinal_REV_100|mm9|chr3:90266498-90272128	5430		5C_292_mEDC5Mbfinal_FOR_1435|mm9|chr3:94257578-94265921___5C_292_mEDC5Mbfinal_REV_175|mm9|chr3:90472955-90475365	10817
5C_292_mEDC5Mbfinal_FOR_1101|mm9|chr3:93210308-93212516___5C_292_mEDC5Mbfinal_REV_1546|mm9|chr3:94643285-94644371	1518		5C_292_mEDC5Mbfinal_FOR_91|mm9|chr3:90240380-90243877___5C_292_mEDC5Mbfinal_REV_1647|mm9|chr3:94959055-94960384	796		5C_292_mEDC5Mbfinal_FOR_935|mm9|chr3:92662727-92664282___5C_292_mEDC5Mbfinal_REV_45|mm9|chr3:90084423-90094335	457		5C_292_mEDC5Mbfinal_FOR_1414|mm9|chr3:94151531-94152911___5C_292_mEDC5Mbfinal_REV_890|mm9|chr3:92460584-92462818	177
5C_292_mEDC5Mbfinal_FOR_1144|mm9|chr3:93332462-93333219___5C_292_mEDC5Mbfinal_REV_102|mm9|chr3:90272680-90286410	2100		5C_292_mEDC5Mbfinal_FOR_1553|mm9|chr3:94667415-94670695___5C_292_mEDC5Mbfinal_REV_88|mm9|chr3:90237088-90238587	791		5C_292_mEDC5Mbfinal_FOR_664|mm9|chr3:91822166-91833532___5C_292_mEDC5Mbfinal_REV_1176|mm9|chr3:93417096-93417434	884		5C_292_mEDC5Mbfinal_FOR_1600|mm9|chr3:94785621-94788112___5C_292_mEDC5Mbfinal_REV_175|mm9|chr3:90472955-90475365	829
5C_292_mEDC5Mbfinal_FOR_689|mm9|chr3:91909400-91913659___5C_292_mEDC5Mbfinal_REV_1281|mm9|chr3:93718726-93721131	772		5C_292_mEDC5Mbfinal_FOR_822|mm9|chr3:92274379-92293246___5C_292_mEDC5Mbfinal_REV_98|mm9|chr3:90262469-90263781	419		5C_292_mEDC5Mbfinal_FOR_919|mm9|chr3:92564358-92570084___5C_292_mEDC5Mbfinal_REV_1176|mm9|chr3:93417096-93417434	716		5C_292_mEDC5Mbfinal_FOR_860|mm9|chr3:92385396-92392117___5C_292_mEDC5Mbfinal_REV_1669|mm9|chr3:95022946-95026300	182
5C_292_mEDC5Mbfinal_FOR_1192|mm9|chr3:93451999-93458598___5C_292_mEDC5Mbfinal_REV_308|mm9|chr3:90869703-90871792	651		5C_292_mEDC5Mbfinal_FOR_1463|mm9|chr3:94360538-94365313___5C_292_mEDC5Mbfinal_REV_954|mm9|chr3:92750083-92752354	649		5C_292_mEDC5Mbfinal_FOR_58|mm9|chr3:90138039-90138620___5C_292_mEDC5Mbfinal_REV_1096|mm9|chr3:93198115-93202444	576		5C_292_mEDC5Mbfinal_FOR_657|mm9|chr3:91803131-91804183___5C_292_mEDC5Mbfinal_REV_1311|mm9|chr3:93823869-93824247	221
5C_292_mEDC5Mbfinal_FOR_1377|mm9|chr3:94030720-94037613___5C_292_mEDC5Mbfinal_REV_471|mm9|chr3:91275029-91277194	1437		5C_292_mEDC5Mbfinal_FOR_1538|mm9|chr3:94613163-94613646___5C_292_mEDC5Mbfinal_REV_825|mm9|chr3:92298369-92305029	281		5C_292_mEDC5Mbfinal_FOR_910|mm9|chr3:92504908-92515527___5C_292_mEDC5Mbfinal_REV_396|mm9|chr3:91073287-91076093	6390		5C_292_mEDC5Mbfinal_FOR_48|mm9|chr3:90112169-90114419___5C_292_mEDC5Mbfinal_REV_894|mm9|chr3:92473352-92473577	109
5C_292_mEDC5Mbfinal_FOR_420|mm9|chr3:91114330-91117945___5C_292_mEDC5Mbfinal_REV_1281|mm9|chr3:93718726-93721131	927		5C_292_mEDC5Mbfinal_FOR_1701|mm9|chr3:95183553-95190499___5C_292_mEDC5Mbfinal_REV_670|mm9|chr3:91851141-91852018	280		5C_292_mEDC5Mbfinal_FOR_805|mm9|chr3:92214219-92217726___5C_292_mEDC5Mbfinal_REV_17|mm9|chr3:89962392-89963344	1220		5C_292_mEDC5Mbfinal_FOR_853|mm9|chr3:92375421-92376686___5C_292_mEDC5Mbfinal_REV_1451|mm9|chr3:94330015-94331286	454
5C_292_mEDC5Mbfinal_FOR_1377|mm9|chr3:94030720-94037613___5C_292_mEDC5Mbfinal_REV_538|mm9|chr3:91474258-91475217	2139		5C_292_mEDC5Mbfinal_FOR_801|mm9|chr3:92188333-92189358___5C_292_mEDC5Mbfinal_REV_921|mm9|chr3:92578179-92582577	2261		5C_292_mEDC5Mbfinal_FOR_1426|mm9|chr3:94224727-94227923___5C_292_mEDC5Mbfinal_REV_1542|mm9|chr3:94637243-94638404	1190		5C_292_mEDC5Mbfinal_FOR_1149|mm9|chr3:93351222-93359462___5C_292_mEDC5Mbfinal_REV_1569|mm9|chr3:94710580-94717141	3038
5C_292_mEDC5Mbfinal_FOR_664|mm9|chr3:91822166-91833532___5C_292_mEDC5Mbfinal_REV_1281|mm9|chr3:93718726-93721131	947		5C_292_mEDC5Mbfinal_FOR_853|mm9|chr3:92375421-92376686___5C_292_mEDC5Mbfinal_REV_823|mm9|chr3:92293247-92297669	5048		5C_292_mEDC5Mbfinal_FOR_1649|mm9|chr3:94963917-94969353___5C_292_mEDC5Mbfinal_REV_1433|mm9|chr3:94253298-94254228	895		5C_292_mEDC5Mbfinal_FOR_1664|mm9|chr3:95001066-95003203___5C_292_mEDC5Mbfinal_REV_823|mm9|chr3:92293247-92297669	271
5C_292_mEDC5Mbfinal_FOR_925|mm9|chr3:92612965-92618218___5C_292_mEDC5Mbfinal_REV_1281|mm9|chr3:93718726-93721131	1333		5C_292_mEDC5Mbfinal_FOR_1435|mm9|chr3:94257578-94265921___5C_292_mEDC5Mbfinal_REV_175|mm9|chr3:90472955-90475365	2346		5C_292_mEDC5Mbfinal_FOR_1667|mm9|chr3:95012017-95013388___5C_292_mEDC5Mbfinal_REV_1425|mm9|chr3:94221844-94224726	1627		5C_292_mEDC5Mbfinal_FOR_1638|mm9|chr3:94935185-94937025___5C_292_mEDC5Mbfinal_REV_1564|mm9|chr3:94688321-94697395	5169
5C_292_mEDC5Mbfinal_FOR_1671|mm9|chr3:95027317-95031976___5C_292_mEDC5Mbfinal_REV_1122|mm9|chr3:93279051-93280205	938		5C_292_mEDC5Mbfinal_FOR_1576|mm9|chr3:94725960-94726551___5C_292_mEDC5Mbfinal_REV_471|mm9|chr3:91275029-91277194	812		5C_292_mEDC5Mbfinal_FOR_984|mm9|chr3:92823843-92827413___5C_292_mEDC5Mbfinal_REV_928|mm9|chr3:92623259-92630692	1987		5C_292_mEDC5Mbfinal_FOR_1565|mm9|chr3:94697396-94698356___5C_292_mEDC5Mbfinal_REV_823|mm9|chr3:92293247-92297669	250
5C_292_mEDC5Mbfinal_FOR_1377|mm9|chr3:94030720-94037613___5C_292_mEDC5Mbfinal_REV_540|mm9|chr3:91475345-91476287	783		5C_292_mEDC5Mbfinal_FOR_657|mm9|chr3:91803131-91804183___5C_292_mEDC5Mbfinal_REV_1311|mm9|chr3:93823869-93824247	471		5C_292_mEDC5Mbfinal_FOR_622|mm9|chr3:91722640-91726281___5C_292_mEDC5Mbfinal_REV_8|mm9|chr3:89931015-89933763	962		5C_292_mEDC5Mbfinal_FOR_1128|mm9|chr3:93307939-93310240___5C_292_mEDC5Mbfinal_REV_1617|mm9|chr3:94836639-94843075	141
5C_292_mEDC5Mbfinal_FOR_689|mm9|chr3:91909400-91913659___5C_292_mEDC5Mbfinal_REV_983|mm9|chr3:92821745-92823842	2270		5C_292_mEDC5Mbfinal_FOR_188|mm9|chr3:90501782-90510208___5C_292_mEDC5Mbfinal_REV_1691|mm9|chr3:95158530-95160704	545		5C_292_mEDC5Mbfinal_FOR_48|mm9|chr3:90112169-90114419___5C_292_mEDC5Mbfinal_REV_939|mm9|chr3:92679126-92684050	442		5C_292_mEDC5Mbfinal_FOR_925|mm9|chr3:92612965-92618218___5C_292_mEDC5Mbfinal_REV_503|mm9|chr3:91366058-91370281	654
5C_292_mEDC5Mbfinal_FOR_331|mm9|chr3:90944379-90945844___5C_292_mEDC5Mbfinal_REV_1086|mm9|chr3:93171890-93172461	1177		5C_292_mEDC5Mbfinal_FOR_1223|mm9|chr3:93574073-93574787___5C_292_mEDC5Mbfinal_REV_411|mm9|chr3:91096276-91098141	335		5C_292_mEDC5Mbfinal_FOR_1673|mm9|chr3:95033828-95039802___5C_292_mEDC5Mbfinal_REV_983|mm9|chr3:92821745-92823842	493		5C_292_mEDC5Mbfinal_FOR_118|mm9|chr3:90304710-90307414___5C_292_mEDC5Mbfinal_REV_1546|mm9|chr3:94643285-94644371	544
5C_292_mEDC5Mbfinal_FOR_1070|mm9|chr3:93126665-93126973___5C_292_mEDC5Mbfinal_REV_197|mm9|chr3:90529765-90532691	821		5C_292_mEDC5Mbfinal_FOR_925|mm9|chr3:92612965-92618218___5C_292_mEDC5Mbfinal_REV_168|mm9|chr3:90432718-90442008	468		5C_292_mEDC5Mbfinal_FOR_622|mm9|chr3:91722640-91726281___5C_292_mEDC5Mbfinal_REV_1311|mm9|chr3:93823869-93824247	948		5C_292_mEDC5Mbfinal_FOR_1388|mm9|chr3:94055402-94064064___5C_292_mEDC5Mbfinal_REV_1639|mm9|chr3:94937026-94939981	494
5C_292_mEDC5Mbfinal_FOR_822|mm9|chr3:92274379-92293246___5C_292_mEDC5Mbfinal_REV_983|mm9|chr3:92821745-92823842	2872		5C_292_mEDC5Mbfinal_FOR_331|mm9|chr3:90944379-90945844___5C_292_mEDC5Mbfinal_REV_939|mm9|chr3:92679126-92684050	5498		5C_292_mEDC5Mbfinal_FOR_1113|mm9|chr3:93238765-93240814___5C_292_mEDC5Mbfinal_REV_629|mm9|chr3:91745187-91747281	514		5C_292_mEDC5Mbfinal_FOR_178|mm9|chr3:90479225-90480932___5C_292_mEDC5Mbfinal_REV_1403|mm9|chr3:94112641-94118236	486
5C_292_mEDC5Mbfinal_FOR_866|mm9|chr3:92408654-92408842___5C_292_mEDC5Mbfinal_REV_17|mm9|chr3:89962392-89963344	741		5C_292_mEDC5Mbfinal_FOR_1149|mm9|chr3:93351222-93359462___5C_292_mEDC5Mbfinal_REV_1569|mm9|chr3:94710580-94717141	1534		5C_292_mEDC5Mbfinal_FOR_654|mm9|chr3:91801900-91802277___5C_292_mEDC5Mbfinal_REV_1575|mm9|chr3:94723680-94725959	750		5C_292_mEDC5Mbfinal_FOR_643|mm9|chr3:91768046-91770312___5C_292_mEDC5Mbfinal_REV_1109|mm9|chr3:93232172-93234249	634
5C_292_mEDC5Mbfinal_FOR_1638|mm9|chr3:94935185-94937025___5C_292_mEDC5Mbfinal_REV_98|mm9|chr3:90262469-90263781	1119		5C_292_mEDC5Mbfinal_FOR_1192|mm9|chr3:93451999-93458598___5C_292_mEDC5Mbfinal_REV_946|mm9|chr3:92721718-92729765	1036		5C_292_mEDC5Mbfinal_FOR_1671|mm9|chr3:95027317-95031976___5C_292_mEDC5Mbfinal_REV_1122|mm9|chr3:93279051-93280205	3033		5C_292_mEDC5Mbfinal_FOR_1079|mm9|chr3:93149553-93150413___5C_292_mEDC5Mbfinal_REV_98|mm9|chr3:90262469-90263781	506
5C_292_mEDC5Mbfinal_FOR_81|mm9|chr3:90200947-90204777___5C_292_mEDC5Mbfinal_REV_1086|mm9|chr3:93171890-93172461	780		5C_292_mEDC5Mbfinal_FOR_1553|mm9|chr3:94667415-94670695___5C_292_mEDC5Mbfinal_REV_674|mm9|chr3:91862381-91862861	411		5C_292_mEDC5Mbfinal_FOR_1649|mm9|chr3:94963917-94969353___5C_292_mEDC5Mbfinal_REV_1425|mm9|chr3:94221844-94224726	1413		5C_292_mEDC5Mbfinal_FOR_1070|mm9|chr3:93126665-93126973___5C_292_mEDC5Mbfinal_REV_396|mm9|chr3:91073287-91076093	1431
5C_292_mEDC5Mbfinal_FOR_1675|mm9|chr3:95055535-95064111___5C_292_mEDC5Mbfinal_REV_1119|mm9|chr3:93261745-93262732	1565		5C_292_mEDC5Mbfinal_FOR_648|mm9|chr3:91780074-91781388___5C_292_mEDC5Mbfinal_REV_1096|mm9|chr3:93198115-93202444	528		5C_292_mEDC5Mbfinal_FOR_1070|mm9|chr3:93126665-93126973___5C_292_mEDC5Mbfinal_REV_197|mm9|chr3:90529765-90532691	1616		5C_292_mEDC5Mbfinal_FOR_860|mm9|chr3:92385396-92392117___5C_292_mEDC5Mbfinal_REV_1601|mm9|chr3:94788113-94794409	118
5C_292_mEDC5Mbfinal_FOR_925|mm9|chr3:92612965-92618218___5C_292_mEDC5Mbfinal_REV_696|mm9|chr3:91922583-91927976	2228		5C_292_mEDC5Mbfinal_FOR_216|mm9|chr3:90574295-90576430___5C_292_mEDC5Mbfinal_REV_1109|mm9|chr3:93232172-93234249	2029		5C_292_mEDC5Mbfinal_FOR_1101|mm9|chr3:93210308-93212516___5C_292_mEDC5Mbfinal_REV_126|mm9|chr3:90322416-90322860	545		5C_292_mEDC5Mbfinal_FOR_1535|mm9|chr3:94601267-94607154___5C_292_mEDC5Mbfinal_REV_873|mm9|chr3:92421047-92423260	114
5C_292_mEDC5Mbfinal_FOR_643|mm9|chr3:91768046-91770312___5C_292_mEDC5Mbfinal_REV_160|mm9|chr3:90413019-90413689	5231		5C_292_mEDC5Mbfinal_FOR_853|mm9|chr3:92375421-92376686___5C_292_mEDC5Mbfinal_REV_1564|mm9|chr3:94688321-94697395	408		5C_292_mEDC5Mbfinal_FOR_1414|mm9|chr3:94151531-94152911___5C_292_mEDC5Mbfinal_REV_396|mm9|chr3:91073287-91076093	1113		5C_292_mEDC5Mbfinal_FOR_118|mm9|chr3:90304710-90307414___5C_292_mEDC5Mbfinal_REV_435|mm9|chr3:91165618-91167718	416
5C_292_mEDC5Mbfinal_FOR_331|mm9|chr3:90944379-90945844___5C_292_mEDC5Mbfinal_REV_1015|mm9|chr3:92921210-92921553	865		5C_292_mEDC5Mbfinal_FOR_1565|mm9|chr3:94697396-94698356___5C_292_mEDC5Mbfinal_REV_823|mm9|chr3:92293247-92297669	431		5C_292_mEDC5Mbfinal_FOR_801|mm9|chr3:92188333-92189358___5C_292_mEDC5Mbfinal_REV_98|mm9|chr3:90262469-90263781	385		5C_292_mEDC5Mbfinal_FOR_958|mm9|chr3:92758725-92760869___5C_292_mEDC5Mbfinal_REV_308|mm9|chr3:90869703-90871792	204
5C_292_mEDC5Mbfinal_FOR_1435|mm9|chr3:94257578-94265921___5C_292_mEDC5Mbfinal_REV_114|mm9|chr3:90300738-90302602	595		5C_292_mEDC5Mbfinal_FOR_89|mm9|chr3:90238588-90239782___5C_292_mEDC5Mbfinal_REV_1470|mm9|chr3:94392630-94398527	722		5C_292_mEDC5Mbfinal_FOR_843|mm9|chr3:92340257-92341625___5C_292_mEDC5Mbfinal_REV_1680|mm9|chr3:95104444-95106765	956		5C_292_mEDC5Mbfinal_FOR_847|mm9|chr3:92352691-92358665___5C_292_mEDC5Mbfinal_REV_1403|mm9|chr3:94112641-94118236	334
5C_292_mEDC5Mbfinal_FOR_808|mm9|chr3:92219249-92231256___5C_292_mEDC5Mbfinal_REV_1433|mm9|chr3:94253298-94254228	1010		5C_292_mEDC5Mbfinal_FOR_1101|mm9|chr3:93210308-93212516___5C_292_mEDC5Mbfinal_REV_665|mm9|chr3:91833533-91835324	675		5C_292_mEDC5Mbfinal_FOR_866|mm9|chr3:92408654-92408842___5C_292_mEDC5Mbfinal_REV_17|mm9|chr3:89962392-89963344	4178		5C_292_mEDC5Mbfinal_FOR_1424|mm9|chr3:94213481-94221843___5C_292_mEDC5Mbfinal_REV_1534|mm9|chr3:94596388-94601266	1018
5C_292_mEDC5Mbfinal_FOR_1651|mm9|chr3:94972063-94973349___5C_292_mEDC5Mbfinal_REV_295|mm9|chr3:90825218-90831475	18750		5C_292_mEDC5Mbfinal_FOR_925|mm9|chr3:92612965-92618218___5C_292_mEDC5Mbfinal_REV_503|mm9|chr3:91366058-91370281	904		5C_292_mEDC5Mbfinal_FOR_196|mm9|chr3:90528095-90529764___5C_292_mEDC5Mbfinal_REV_1017|mm9|chr3:92926647-92927381	610		5C_292_mEDC5Mbfinal_FOR_901|mm9|chr3:92487334-92490428___5C_292_mEDC5Mbfinal_REV_126|mm9|chr3:90322416-90322860	335
5C_292_mEDC5Mbfinal_FOR_1454|mm9|chr3:94332960-94334344___5C_292_mEDC5Mbfinal_REV_809|mm9|chr3:92231257-92236017	2385		5C_292_mEDC5Mbfinal_FOR_1105|mm9|chr3:93220026-93225921___5C_292_mEDC5Mbfinal_REV_946|mm9|chr3:92721718-92729765	1960		5C_292_mEDC5Mbfinal_FOR_636|mm9|chr3:91758708-91763259___5C_292_mEDC5Mbfinal_REV_160|mm9|chr3:90413019-90413689	478		5C_292_mEDC5Mbfinal_FOR_1070|mm9|chr3:93126665-93126973___5C_292_mEDC5Mbfinal_REV_1601|mm9|chr3:94788113-94794409	210
5C_292_mEDC5Mbfinal_FOR_81|mm9|chr3:90200947-90204777___5C_292_mEDC5Mbfinal_REV_902|mm9|chr3:92490429-92490582	1327		5C_292_mEDC5Mbfinal_FOR_125|mm9|chr3:90316587-90322415___5C_292_mEDC5Mbfinal_REV_892|mm9|chr3:92463756-92463890	389		5C_292_mEDC5Mbfinal_FOR_879|mm9|chr3:92443216-92444505___5C_292_mEDC5Mbfinal_REV_98|mm9|chr3:90262469-90263781	415		5C_292_mEDC5Mbfinal_FOR_1667|mm9|chr3:95012017-95013388___5C_292_mEDC5Mbfinal_REV_1639|mm9|chr3:94937026-94939981	4443
5C_292_mEDC5Mbfinal_FOR_1679|mm9|chr3:95090634-95104443___5C_292_mEDC5Mbfinal_REV_290|mm9|chr3:90801993-90809562	756		5C_292_mEDC5Mbfinal_FOR_1070|mm9|chr3:93126665-93126973___5C_292_mEDC5Mbfinal_REV_396|mm9|chr3:91073287-91076093	2755		5C_292_mEDC5Mbfinal_FOR_654|mm9|chr3:91801900-91802277___5C_292_mEDC5Mbfinal_REV_1143|mm9|chr3:93331980-93332461	453		5C_292_mEDC5Mbfinal_FOR_1612|mm9|chr3:94829372-94830916___5C_292_mEDC5Mbfinal_REV_939|mm9|chr3:92679126-92684050	237
5C_292_mEDC5Mbfinal_FOR_689|mm9|chr3:91909400-91913659___5C_292_mEDC5Mbfinal_REV_1134|mm9|chr3:93317982-93321768	1123		5C_292_mEDC5Mbfinal_FOR_860|mm9|chr3:92385396-92392117___5C_292_mEDC5Mbfinal_REV_1601|mm9|chr3:94788113-94794409	385		5C_292_mEDC5Mbfinal_FOR_161|mm9|chr3:90413690-90419692___5C_292_mEDC5Mbfinal_REV_1132|mm9|chr3:93315023-93317174	867		5C_292_mEDC5Mbfinal_FOR_1388|mm9|chr3:94055402-94064064___5C_292_mEDC5Mbfinal_REV_902|mm9|chr3:92490429-92490582	341
5C_292_mEDC5Mbfinal_FOR_198|mm9|chr3:90532692-90533268___5C_292_mEDC5Mbfinal_REV_1569|mm9|chr3:94710580-94717141	816		5C_292_mEDC5Mbfinal_FOR_427|mm9|chr3:91137476-91139682___5C_292_mEDC5Mbfinal_REV_1114|mm9|chr3:93240815-93247426	475		5C_292_mEDC5Mbfinal_FOR_667|mm9|chr3:91838336-91839001___5C_292_mEDC5Mbfinal_REV_1176|mm9|chr3:93417096-93417434	380		5C_292_mEDC5Mbfinal_FOR_695|mm9|chr3:91922154-91922582___5C_292_mEDC5Mbfinal_REV_1537|mm9|chr3:94607219-94613162	106
5C_292_mEDC5Mbfinal_FOR_1535|mm9|chr3:94601267-94607154___5C_292_mEDC5Mbfinal_REV_538|mm9|chr3:91474258-91475217	481		5C_292_mEDC5Mbfinal_FOR_1414|mm9|chr3:94151531-94152911___5C_292_mEDC5Mbfinal_REV_1088|mm9|chr3:93179811-93181079	701		5C_292_mEDC5Mbfinal_FOR_973|mm9|chr3:92806203-92806737___5C_292_mEDC5Mbfinal_REV_469|mm9|chr3:91271949-91274126	686		5C_292_mEDC5Mbfinal_FOR_919|mm9|chr3:92564358-92570084___5C_292_mEDC5Mbfinal_REV_1652|mm9|chr3:94973350-94974196	286
5C_292_mEDC5Mbfinal_FOR_7|mm9|chr3:89930863-89931014___5C_292_mEDC5Mbfinal_REV_1433|mm9|chr3:94253298-94254228	698		5C_292_mEDC5Mbfinal_FOR_935|mm9|chr3:92662727-92664282___5C_292_mEDC5Mbfinal_REV_696|mm9|chr3:91922583-91927976	1204		5C_292_mEDC5Mbfinal_FOR_77|mm9|chr3:90179047-90186868___5C_292_mEDC5Mbfinal_REV_983|mm9|chr3:92821745-92823842	1062		5C_292_mEDC5Mbfinal_FOR_169|mm9|chr3:90442009-90449781___5C_292_mEDC5Mbfinal_REV_851|mm9|chr3:92366758-92370592	160
5C_292_mEDC5Mbfinal_FOR_154|mm9|chr3:90384827-90385898___5C_292_mEDC5Mbfinal_REV_1630|mm9|chr3:94887202-94888973	656		5C_292_mEDC5Mbfinal_FOR_1388|mm9|chr3:94055402-94064064___5C_292_mEDC5Mbfinal_REV_430|mm9|chr3:91147316-91148344	879		5C_292_mEDC5Mbfinal_FOR_1649|mm9|chr3:94963917-94969353___5C_292_mEDC5Mbfinal_REV_1420|mm9|chr3:94189540-94193876	751		5C_292_mEDC5Mbfinal_FOR_973|mm9|chr3:92806203-92806737___5C_292_mEDC5Mbfinal_REV_184|mm9|chr3:90493027-90497380	236
5C_292_mEDC5Mbfinal_FOR_925|mm9|chr3:92612965-92618218___5C_292_mEDC5Mbfinal_REV_538|mm9|chr3:91474258-91475217	1669		5C_292_mEDC5Mbfinal_FOR_1424|mm9|chr3:94213481-94221843___5C_292_mEDC5Mbfinal_REV_1534|mm9|chr3:94596388-94601266	1879		5C_292_mEDC5Mbfinal_FOR_216|mm9|chr3:90574295-90576430___5C_292_mEDC5Mbfinal_REV_674|mm9|chr3:91862381-91862861	1020		5C_292_mEDC5Mbfinal_FOR_932|mm9|chr3:92638268-92656166___5C_292_mEDC5Mbfinal_REV_1477|mm9|chr3:94427725-94429841	445
5C_292_mEDC5Mbfinal_FOR_470|mm9|chr3:91274127-91275028___5C_292_mEDC5Mbfinal_REV_1281|mm9|chr3:93718726-93721131	840		5C_292_mEDC5Mbfinal_FOR_1052|mm9|chr3:93053185-93053316___5C_292_mEDC5Mbfinal_REV_71|mm9|chr3:90156973-90158132	351		5C_292_mEDC5Mbfinal_FOR_1667|mm9|chr3:95012017-95013388___5C_292_mEDC5Mbfinal_REV_902|mm9|chr3:92490429-92490582	346		5C_292_mEDC5Mbfinal_FOR_984|mm9|chr3:92823843-92827413___5C_292_mEDC5Mbfinal_REV_59|mm9|chr3:90138621-90138778	391
5C_292_mEDC5Mbfinal_FOR_77|mm9|chr3:90179047-90186868___5C_292_mEDC5Mbfinal_REV_880|mm9|chr3:92444506-92449009	1489		5C_292_mEDC5Mbfinal_FOR_874|mm9|chr3:92423261-92425765___5C_292_mEDC5Mbfinal_REV_114|mm9|chr3:90300738-90302602	429		5C_292_mEDC5Mbfinal_FOR_654|mm9|chr3:91801900-91802277___5C_292_mEDC5Mbfinal_REV_1109|mm9|chr3:93232172-93234249	1170		5C_292_mEDC5Mbfinal_FOR_1414|mm9|chr3:94151531-94152911___5C_292_mEDC5Mbfinal_REV_1080|mm9|chr3:93150414-93155642	350
5C_292_mEDC5Mbfinal_FOR_169|mm9|chr3:90442009-90449781___5C_292_mEDC5Mbfinal_REV_1569|mm9|chr3:94710580-94717141	720		5C_292_mEDC5Mbfinal_FOR_133|mm9|chr3:90332071-90334327___5C_292_mEDC5Mbfinal_REV_1054|mm9|chr3:93053968-93054115	571		5C_292_mEDC5Mbfinal_FOR_161|mm9|chr3:90413690-90419692___5C_292_mEDC5Mbfinal_REV_52|mm9|chr3:90125384-90127941	1530		5C_292_mEDC5Mbfinal_FOR_161|mm9|chr3:90413690-90419692___5C_292_mEDC5Mbfinal_REV_1534|mm9|chr3:94596388-94601266	596
5C_292_mEDC5Mbfinal_FOR_702|mm9|chr3:91944865-91954623___5C_292_mEDC5Mbfinal_REV_851|mm9|chr3:92366758-92370592	4338		5C_292_mEDC5Mbfinal_FOR_196|mm9|chr3:90528095-90529764___5C_292_mEDC5Mbfinal_REV_1045|mm9|chr3:93004875-93005365	345		5C_292_mEDC5Mbfinal_FOR_130|mm9|chr3:90328486-90330411___5C_292_mEDC5Mbfinal_REV_865|mm9|chr3:92405170-92408653	557		5C_292_mEDC5Mbfinal_FOR_1600|mm9|chr3:94785621-94788112___5C_292_mEDC5Mbfinal_REV_818|mm9|chr3:92258102-92259141	308
5C_292_mEDC5Mbfinal_FOR_163|mm9|chr3:90420276-90422209___5C_292_mEDC5Mbfinal_REV_119|mm9|chr3:90307415-90310183	7148		5C_292_mEDC5Mbfinal_FOR_40|mm9|chr3:90047644-90053079___5C_292_mEDC5Mbfinal_REV_813|mm9|chr3:92239504-92244485	305		5C_292_mEDC5Mbfinal_FOR_853|mm9|chr3:92375421-92376686___5C_292_mEDC5Mbfinal_REV_184|mm9|chr3:90493027-90497380	182		5C_292_mEDC5Mbfinal_FOR_919|mm9|chr3:92564358-92570084___5C_292_mEDC5Mbfinal_REV_295|mm9|chr3:90825218-90831475	224
5C_292_mEDC5Mbfinal_FOR_543|mm9|chr3:91478040-91481299___5C_292_mEDC5Mbfinal_REV_1225|mm9|chr3:93574851-93577264	703		5C_292_mEDC5Mbfinal_FOR_433|mm9|chr3:91155277-91161102___5C_292_mEDC5Mbfinal_REV_1562|mm9|chr3:94682944-94688151	501		5C_292_mEDC5Mbfinal_FOR_1414|mm9|chr3:94151531-94152911___5C_292_mEDC5Mbfinal_REV_894|mm9|chr3:92473352-92473577	2200		5C_292_mEDC5Mbfinal_FOR_14|mm9|chr3:89953035-89961189___5C_292_mEDC5Mbfinal_REV_168|mm9|chr3:90432718-90442008	663
5C_292_mEDC5Mbfinal_FOR_1538|mm9|chr3:94613163-94613646___5C_292_mEDC5Mbfinal_REV_364|mm9|chr3:91007703-91013373	628		5C_292_mEDC5Mbfinal_FOR_860|mm9|chr3:92385396-92392117___5C_292_mEDC5Mbfinal_REV_685|mm9|chr3:91897650-91900339	1622		5C_292_mEDC5Mbfinal_FOR_1640|mm9|chr3:94939982-94941843___5C_292_mEDC5Mbfinal_REV_1176|mm9|chr3:93417096-93417434	517		5C_292_mEDC5Mbfinal_FOR_675|mm9|chr3:91862862-91863307___5C_292_mEDC5Mbfinal_REV_1145|mm9|chr3:93333220-93334410	290
5C_292_mEDC5Mbfinal_FOR_427|mm9|chr3:91137476-91139682___5C_292_mEDC5Mbfinal_REV_1281|mm9|chr3:93718726-93721131	667		5C_292_mEDC5Mbfinal_FOR_622|mm9|chr3:91722640-91726281___5C_292_mEDC5Mbfinal_REV_1613|mm9|chr3:94830917-94831848	279		5C_292_mEDC5Mbfinal_FOR_958|mm9|chr3:92758725-92760869___5C_292_mEDC5Mbfinal_REV_674|mm9|chr3:91862381-91862861	418		5C_292_mEDC5Mbfinal_FOR_1494|mm9|chr3:94468048-94470187___5C_292_mEDC5Mbfinal_REV_1114|mm9|chr3:93240815-93247426	343
5C_292_mEDC5Mbfinal_FOR_622|mm9|chr3:91722640-91726281___5C_292_mEDC5Mbfinal_REV_1225|mm9|chr3:93574851-93577264	775		5C_292_mEDC5Mbfinal_FOR_1070|mm9|chr3:93126665-93126973___5C_292_mEDC5Mbfinal_REV_364|mm9|chr3:91007703-91013373	438		5C_292_mEDC5Mbfinal_FOR_169|mm9|chr3:90442009-90449781___5C_292_mEDC5Mbfinal_REV_1569|mm9|chr3:94710580-94717141	2069		5C_292_mEDC5Mbfinal_FOR_857|mm9|chr3:92379195-92383626___5C_292_mEDC5Mbfinal_REV_335|mm9|chr3:90953182-90953716	419
5C_292_mEDC5Mbfinal_FOR_1638|mm9|chr3:94935185-94937025___5C_292_mEDC5Mbfinal_REV_57|mm9|chr3:90137216-90138038	1211		5C_292_mEDC5Mbfinal_FOR_1388|mm9|chr3:94055402-94064064___5C_292_mEDC5Mbfinal_REV_1176|mm9|chr3:93417096-93417434	4863		5C_292_mEDC5Mbfinal_FOR_798|mm9|chr3:92176173-92184612___5C_292_mEDC5Mbfinal_REV_1311|mm9|chr3:93823869-93824247	778		5C_292_mEDC5Mbfinal_FOR_1494|mm9|chr3:94468048-94470187___5C_292_mEDC5Mbfinal_REV_1157|mm9|chr3:93372727-93378782	402
5C_292_mEDC5Mbfinal_FOR_165|mm9|chr3:90424820-90427985___5C_292_mEDC5Mbfinal_REV_825|mm9|chr3:92298369-92305029	2516		5C_292_mEDC5Mbfinal_FOR_178|mm9|chr3:90479225-90480932___5C_292_mEDC5Mbfinal_REV_1157|mm9|chr3:93372727-93378782	501		5C_292_mEDC5Mbfinal_FOR_1172|mm9|chr3:93411531-93411691___5C_292_mEDC5Mbfinal_REV_1448|mm9|chr3:94313432-94318837	409		5C_292_mEDC5Mbfinal_FOR_161|mm9|chr3:90413690-90419692___5C_292_mEDC5Mbfinal_REV_119|mm9|chr3:90307415-90310183	4088
5C_292_mEDC5Mbfinal_FOR_636|mm9|chr3:91758708-91763259___5C_292_mEDC5Mbfinal_REV_1672|mm9|chr3:95031977-95033827	969		5C_292_mEDC5Mbfinal_FOR_171|mm9|chr3:90459180-90463360___5C_292_mEDC5Mbfinal_REV_1134|mm9|chr3:93317982-93321768	322		5C_292_mEDC5Mbfinal_FOR_1414|mm9|chr3:94151531-94152911___5C_292_mEDC5Mbfinal_REV_942|mm9|chr3:92689604-92692340	408		5C_292_mEDC5Mbfinal_FOR_1555|mm9|chr3:94672596-94675116___5C_292_mEDC5Mbfinal_REV_712|mm9|chr3:91971304-91972504	240
5C_292_mEDC5Mbfinal_FOR_1118|mm9|chr3:93257437-93261744___5C_292_mEDC5Mbfinal_REV_290|mm9|chr3:90801993-90809562	768		5C_292_mEDC5Mbfinal_FOR_901|mm9|chr3:92487334-92490428___5C_292_mEDC5Mbfinal_REV_1523|mm9|chr3:94575931-94576934	905		5C_292_mEDC5Mbfinal_FOR_1587|mm9|chr3:94768907-94772983___5C_292_mEDC5Mbfinal_REV_1418|mm9|chr3:94180092-94187690	1046		5C_292_mEDC5Mbfinal_FOR_1105|mm9|chr3:93220026-93225921___5C_292_mEDC5Mbfinal_REV_928|mm9|chr3:92623259-92630692	582
5C_292_mEDC5Mbfinal_FOR_664|mm9|chr3:91822166-91833532___5C_292_mEDC5Mbfinal_REV_985|mm9|chr3:92827414-92832516	1765		5C_292_mEDC5Mbfinal_FOR_180|mm9|chr3:90483393-90484391___5C_292_mEDC5Mbfinal_REV_939|mm9|chr3:92679126-92684050	454		5C_292_mEDC5Mbfinal_FOR_798|mm9|chr3:92176173-92184612___5C_292_mEDC5Mbfinal_REV_921|mm9|chr3:92578179-92582577	1076		5C_292_mEDC5Mbfinal_FOR_1151|mm9|chr3:93360291-93362400___5C_292_mEDC5Mbfinal_REV_417|mm9|chr3:91107718-91107989	122
5C_292_mEDC5Mbfinal_FOR_1377|mm9|chr3:94030720-94037613___5C_292_mEDC5Mbfinal_REV_1249|mm9|chr3:93621427-93627532	4237		5C_292_mEDC5Mbfinal_FOR_798|mm9|chr3:92176173-92184612___5C_292_mEDC5Mbfinal_REV_1407|mm9|chr3:94123347-94128980	510		5C_292_mEDC5Mbfinal_FOR_1388|mm9|chr3:94055402-94064064___5C_292_mEDC5Mbfinal_REV_983|mm9|chr3:92821745-92823842	698		5C_292_mEDC5Mbfinal_FOR_1074|mm9|chr3:93137378-93143320___5C_292_mEDC5Mbfinal_REV_716|mm9|chr3:91979904-91985791	245
5C_292_mEDC5Mbfinal_FOR_1459|mm9|chr3:94345783-94349180___5C_292_mEDC5Mbfinal_REV_160|mm9|chr3:90413019-90413689	606		5C_292_mEDC5Mbfinal_FOR_980|mm9|chr3:92815150-92818139___5C_292_mEDC5Mbfinal_REV_1620|mm9|chr3:94853644-94856248	383		5C_292_mEDC5Mbfinal_FOR_1645|mm9|chr3:94957105-94958954___5C_292_mEDC5Mbfinal_REV_1688|mm9|chr3:95143985-95152572	2183		5C_292_mEDC5Mbfinal_FOR_313|mm9|chr3:90886774-90888313___5C_292_mEDC5Mbfinal_REV_1040|mm9|chr3:92993017-92993661	184
5C_292_mEDC5Mbfinal_FOR_470|mm9|chr3:91274127-91275028___5C_292_mEDC5Mbfinal_REV_430|mm9|chr3:91147316-91148344	12623		5C_292_mEDC5Mbfinal_FOR_819|mm9|chr3:92259142-92266675___5C_292_mEDC5Mbfinal_REV_939|mm9|chr3:92679126-92684050	2058		5C_292_mEDC5Mbfinal_FOR_801|mm9|chr3:92188333-92189358___5C_292_mEDC5Mbfinal_REV_1107|mm9|chr3:93228381-93231610	36888		5C_292_mEDC5Mbfinal_FOR_163|mm9|chr3:90420276-90422209___5C_292_mEDC5Mbfinal_REV_841|mm9|chr3:92338297-92339648	110
5C_292_mEDC5Mbfinal_FOR_1113|mm9|chr3:93238765-93240814___5C_292_mEDC5Mbfinal_REV_538|mm9|chr3:91474258-91475217	688		5C_292_mEDC5Mbfinal_FOR_622|mm9|chr3:91722640-91726281___5C_292_mEDC5Mbfinal_REV_1680|mm9|chr3:95104444-95106765	312		5C_292_mEDC5Mbfinal_FOR_1553|mm9|chr3:94667415-94670695___5C_292_mEDC5Mbfinal_REV_823|mm9|chr3:92293247-92297669	621		5C_292_mEDC5Mbfinal_FOR_1673|mm9|chr3:95033828-95039802___5C_292_mEDC5Mbfinal_REV_1654|mm9|chr3:94975443-94978491	5126
5C_292_mEDC5Mbfinal_FOR_686|mm9|chr3:91900340-91905312___5C_292_mEDC5Mbfinal_REV_145|mm9|chr3:90370241-90370371	811		5C_292_mEDC5Mbfinal_FOR_1426|mm9|chr3:94224727-94227923___5C_292_mEDC5Mbfinal_REV_1607|mm9|chr3:94813286-94820821	1212		5C_292_mEDC5Mbfinal_FOR_1667|mm9|chr3:95012017-95013388___5C_292_mEDC5Mbfinal_REV_896|mm9|chr3:92473924-92475985	508		5C_292_mEDC5Mbfinal_FOR_723|mm9|chr3:91996405-92000845___5C_292_mEDC5Mbfinal_REV_1040|mm9|chr3:92993017-92993661	651
5C_292_mEDC5Mbfinal_FOR_1097|mm9|chr3:93202445-93203078___5C_292_mEDC5Mbfinal_REV_1534|mm9|chr3:94596388-94601266	1636		5C_292_mEDC5Mbfinal_FOR_246|mm9|chr3:90689590-90693031___5C_292_mEDC5Mbfinal_REV_1176|mm9|chr3:93417096-93417434	348		5C_292_mEDC5Mbfinal_FOR_1595|mm9|chr3:94781657-94782122___5C_292_mEDC5Mbfinal_REV_1150|mm9|chr3:93359463-93360290	932		5C_292_mEDC5Mbfinal_FOR_185|mm9|chr3:90497381-90499270___5C_292_mEDC5Mbfinal_REV_100|mm9|chr3:90266498-90272128	5291
5C_292_mEDC5Mbfinal_FOR_163|mm9|chr3:90420276-90422209___5C_292_mEDC5Mbfinal_REV_117|mm9|chr3:90303395-90304709	6950		5C_292_mEDC5Mbfinal_FOR_622|mm9|chr3:91722640-91726281___5C_292_mEDC5Mbfinal_REV_1395|mm9|chr3:94089247-94095298	608		5C_292_mEDC5Mbfinal_FOR_648|mm9|chr3:91780074-91781388___5C_292_mEDC5Mbfinal_REV_939|mm9|chr3:92679126-92684050	405		5C_292_mEDC5Mbfinal_FOR_1494|mm9|chr3:94468048-94470187___5C_292_mEDC5Mbfinal_REV_1583|mm9|chr3:94754806-94756585	2186
5C_292_mEDC5Mbfinal_FOR_48|mm9|chr3:90112169-90114419___5C_292_mEDC5Mbfinal_REV_933|mm9|chr3:92656167-92661269	3799		5C_292_mEDC5Mbfinal_FOR_1671|mm9|chr3:95027317-95031976___5C_292_mEDC5Mbfinal_REV_865|mm9|chr3:92405170-92408653	353		5C_292_mEDC5Mbfinal_FOR_843|mm9|chr3:92340257-92341625___5C_292_mEDC5Mbfinal_REV_1636|mm9|chr3:94932053-94932396	898		5C_292_mEDC5Mbfinal_FOR_91|mm9|chr3:90240380-90243877___5C_292_mEDC5Mbfinal_REV_813|mm9|chr3:92239504-92244485	419
5C_292_mEDC5Mbfinal_FOR_866|mm9|chr3:92408654-92408842___5C_292_mEDC5Mbfinal_REV_43|mm9|chr3:90072196-90075110	664		5C_292_mEDC5Mbfinal_FOR_683|mm9|chr3:91876919-91893349___5C_292_mEDC5Mbfinal_REV_1639|mm9|chr3:94937026-94939981	305		5C_292_mEDC5Mbfinal_FOR_840|mm9|chr3:92337681-92338296___5C_292_mEDC5Mbfinal_REV_1433|mm9|chr3:94253298-94254228	696		5C_292_mEDC5Mbfinal_FOR_72|mm9|chr3:90158133-90158473___5C_292_mEDC5Mbfinal_REV_896|mm9|chr3:92473924-92475985	258
5C_292_mEDC5Mbfinal_FOR_1645|mm9|chr3:94957105-94958954___5C_292_mEDC5Mbfinal_REV_795|mm9|chr3:92166344-92167364	6190		5C_292_mEDC5Mbfinal_FOR_982|mm9|chr3:92819631-92821744___5C_292_mEDC5Mbfinal_REV_688|mm9|chr3:91907394-91909399	853		5C_292_mEDC5Mbfinal_FOR_1538|mm9|chr3:94613163-94613646___5C_292_mEDC5Mbfinal_REV_1688|mm9|chr3:95143985-95152572	993		5C_292_mEDC5Mbfinal_FOR_1162|mm9|chr3:93391263-93395574___5C_292_mEDC5Mbfinal_REV_886|mm9|chr3:92455248-92456468	368
5C_292_mEDC5Mbfinal_FOR_1555|mm9|chr3:94672596-94675116___5C_292_mEDC5Mbfinal_REV_1281|mm9|chr3:93718726-93721131	8019		5C_292_mEDC5Mbfinal_FOR_1408|mm9|chr3:94128981-94134855___5C_292_mEDC5Mbfinal_REV_823|mm9|chr3:92293247-92297669	349		5C_292_mEDC5Mbfinal_FOR_1494|mm9|chr3:94468048-94470187___5C_292_mEDC5Mbfinal_REV_1575|mm9|chr3:94723680-94725959	1547		5C_292_mEDC5Mbfinal_FOR_910|mm9|chr3:92504908-92515527___5C_292_mEDC5Mbfinal_REV_396|mm9|chr3:91073287-91076093	2886
5C_292_mEDC5Mbfinal_FOR_1435|mm9|chr3:94257578-94265921___5C_292_mEDC5Mbfinal_REV_126|mm9|chr3:90322416-90322860	1708		5C_292_mEDC5Mbfinal_FOR_801|mm9|chr3:92188333-92189358___5C_292_mEDC5Mbfinal_REV_939|mm9|chr3:92679126-92684050	1317		5C_292_mEDC5Mbfinal_FOR_1671|mm9|chr3:95027317-95031976___5C_292_mEDC5Mbfinal_REV_1628|mm9|chr3:94882407-94886837	2587		5C_292_mEDC5Mbfinal_FOR_805|mm9|chr3:92214219-92217726___5C_292_mEDC5Mbfinal_REV_17|mm9|chr3:89962392-89963344	1407
5C_292_mEDC5Mbfinal_FOR_133|mm9|chr3:90332071-90334327___5C_292_mEDC5Mbfinal_REV_1152|mm9|chr3:93362401-93362922	1058		5C_292_mEDC5Mbfinal_FOR_185|mm9|chr3:90497381-90499270___5C_292_mEDC5Mbfinal_REV_100|mm9|chr3:90266498-90272128	4646		5C_292_mEDC5Mbfinal_FOR_1146|mm9|chr3:93334411-93338513___5C_292_mEDC5Mbfinal_REV_1639|mm9|chr3:94937026-94939981	306		5C_292_mEDC5Mbfinal_FOR_1667|mm9|chr3:95012017-95013388___5C_292_mEDC5Mbfinal_REV_1415|mm9|chr3:94152912-94155619	739
5C_292_mEDC5Mbfinal_FOR_433|mm9|chr3:91155277-91161102___5C_292_mEDC5Mbfinal_REV_1575|mm9|chr3:94723680-94725959	2091		5C_292_mEDC5Mbfinal_FOR_1167|mm9|chr3:93400929-93401974___5C_292_mEDC5Mbfinal_REV_297|mm9|chr3:90832658-90836029	469		5C_292_mEDC5Mbfinal_FOR_1430|mm9|chr3:94244716-94245087___5C_292_mEDC5Mbfinal_REV_1152|mm9|chr3:93362401-93362922	596		5C_292_mEDC5Mbfinal_FOR_133|mm9|chr3:90332071-90334327___5C_292_mEDC5Mbfinal_REV_946|mm9|chr3:92721718-92729765	426
5C_292_mEDC5Mbfinal_FOR_156|mm9|chr3:90398132-90400912___5C_292_mEDC5Mbfinal_REV_896|mm9|chr3:92473924-92475985	1089		5C_292_mEDC5Mbfinal_FOR_819|mm9|chr3:92259142-92266675___5C_292_mEDC5Mbfinal_REV_1176|mm9|chr3:93417096-93417434	785		5C_292_mEDC5Mbfinal_FOR_1553|mm9|chr3:94667415-94670695___5C_292_mEDC5Mbfinal_REV_646|mm9|chr3:91772470-91779459	463		5C_292_mEDC5Mbfinal_FOR_1649|mm9|chr3:94963917-94969353___5C_292_mEDC5Mbfinal_REV_1433|mm9|chr3:94253298-94254228	647
5C_292_mEDC5Mbfinal_FOR_10|mm9|chr3:89938180-89940663___5C_292_mEDC5Mbfinal_REV_1099|mm9|chr3:93204545-93208937	492		5C_292_mEDC5Mbfinal_FOR_433|mm9|chr3:91155277-91161102___5C_292_mEDC5Mbfinal_REV_892|mm9|chr3:92463756-92463890	633		5C_292_mEDC5Mbfinal_FOR_808|mm9|chr3:92219249-92231256___5C_292_mEDC5Mbfinal_REV_983|mm9|chr3:92821745-92823842	917		5C_292_mEDC5Mbfinal_FOR_72|mm9|chr3:90158133-90158473___5C_292_mEDC5Mbfinal_REV_1090|mm9|chr3:93187001-93193079	258
5C_292_mEDC5Mbfinal_FOR_1192|mm9|chr3:93451999-93458598___5C_292_mEDC5Mbfinal_REV_471|mm9|chr3:91275029-91277194	1289		5C_292_mEDC5Mbfinal_FOR_113|mm9|chr3:90299936-90300737___5C_292_mEDC5Mbfinal_REV_1395|mm9|chr3:94089247-94095298	778		5C_292_mEDC5Mbfinal_FOR_941|mm9|chr3:92687092-92689603___5C_292_mEDC5Mbfinal_REV_1575|mm9|chr3:94723680-94725959	485		5C_292_mEDC5Mbfinal_FOR_1101|mm9|chr3:93210308-93212516___5C_292_mEDC5Mbfinal_REV_78|mm9|chr3:90186869-90187980	277
5C_292_mEDC5Mbfinal_FOR_622|mm9|chr3:91722640-91726281___5C_292_mEDC5Mbfinal_REV_1433|mm9|chr3:94253298-94254228	920		5C_292_mEDC5Mbfinal_FOR_664|mm9|chr3:91822166-91833532___5C_292_mEDC5Mbfinal_REV_1176|mm9|chr3:93417096-93417434	983		5C_292_mEDC5Mbfinal_FOR_1616|mm9|chr3:94836306-94836638___5C_292_mEDC5Mbfinal_REV_983|mm9|chr3:92821745-92823842	1174		5C_292_mEDC5Mbfinal_FOR_830|mm9|chr3:92316489-92319594___5C_292_mEDC5Mbfinal_REV_1639|mm9|chr3:94937026-94939981	384
5C_292_mEDC5Mbfinal_FOR_1133|mm9|chr3:93317175-93317981___5C_292_mEDC5Mbfinal_REV_1575|mm9|chr3:94723680-94725959	2677		5C_292_mEDC5Mbfinal_FOR_35|mm9|chr3:90017887-90019205___5C_292_mEDC5Mbfinal_REV_1395|mm9|chr3:94089247-94095298	594		5C_292_mEDC5Mbfinal_FOR_1622|mm9|chr3:94860624-94864435___5C_292_mEDC5Mbfinal_REV_716|mm9|chr3:91979904-91985791	509		5C_292_mEDC5Mbfinal_FOR_1667|mm9|chr3:95012017-95013388___5C_292_mEDC5Mbfinal_REV_1425|mm9|chr3:94221844-94224726	1441
5C_292_mEDC5Mbfinal_FOR_35|mm9|chr3:90017887-90019205___5C_292_mEDC5Mbfinal_REV_1411|mm9|chr3:94143655-94144431	641		5C_292_mEDC5Mbfinal_FOR_919|mm9|chr3:92564358-92570084___5C_292_mEDC5Mbfinal_REV_1176|mm9|chr3:93417096-93417434	1036		5C_292_mEDC5Mbfinal_FOR_1463|mm9|chr3:94360538-94365313___5C_292_mEDC5Mbfinal_REV_1395|mm9|chr3:94089247-94095298	10111		5C_292_mEDC5Mbfinal_FOR_893|mm9|chr3:92463891-92473351___5C_292_mEDC5Mbfinal_REV_629|mm9|chr3:91745187-91747281	497
5C_292_mEDC5Mbfinal_FOR_815|mm9|chr3:92245727-92250304___5C_292_mEDC5Mbfinal_REV_1628|mm9|chr3:94882407-94886837	15041		5C_292_mEDC5Mbfinal_FOR_1638|mm9|chr3:94935185-94937025___5C_292_mEDC5Mbfinal_REV_1088|mm9|chr3:93179811-93181079	1474		5C_292_mEDC5Mbfinal_FOR_1538|mm9|chr3:94613163-94613646___5C_292_mEDC5Mbfinal_REV_1575|mm9|chr3:94723680-94725959	3835		5C_292_mEDC5Mbfinal_FOR_1529|mm9|chr3:94586753-94591170___5C_292_mEDC5Mbfinal_REV_851|mm9|chr3:92366758-92370592	240
5C_292_mEDC5Mbfinal_FOR_246|mm9|chr3:90689590-90693031___5C_292_mEDC5Mbfinal_REV_1112|mm9|chr3:93236994-93238764	614		5C_292_mEDC5Mbfinal_FOR_702|mm9|chr3:91944865-91954623___5C_292_mEDC5Mbfinal_REV_1395|mm9|chr3:94089247-94095298	467		5C_292_mEDC5Mbfinal_FOR_1087|mm9|chr3:93172462-93179810___5C_292_mEDC5Mbfinal_REV_1639|mm9|chr3:94937026-94939981	381		5C_292_mEDC5Mbfinal_FOR_313|mm9|chr3:90886774-90888313___5C_292_mEDC5Mbfinal_REV_1019|mm9|chr3:92928281-92930961	273
5C_292_mEDC5Mbfinal_FOR_992|mm9|chr3:92864913-92866391___5C_292_mEDC5Mbfinal_REV_538|mm9|chr3:91474258-91475217	1274		5C_292_mEDC5Mbfinal_FOR_1541|mm9|chr3:94635816-94637242___5C_292_mEDC5Mbfinal_REV_417|mm9|chr3:91107718-91107989	341		5C_292_mEDC5Mbfinal_FOR_1435|mm9|chr3:94257578-94265921___5C_292_mEDC5Mbfinal_REV_126|mm9|chr3:90322416-90322860	7464		5C_292_mEDC5Mbfinal_FOR_1568|mm9|chr3:94702587-94710579___5C_292_mEDC5Mbfinal_REV_829|mm9|chr3:92313848-92316488	250
5C_292_mEDC5Mbfinal_FOR_1089|mm9|chr3:93181080-93187000___5C_292_mEDC5Mbfinal_REV_791|mm9|chr3:92153701-92155751	8321		5C_292_mEDC5Mbfinal_FOR_910|mm9|chr3:92504908-92515527___5C_292_mEDC5Mbfinal_REV_396|mm9|chr3:91073287-91076093	2576		5C_292_mEDC5Mbfinal_FOR_198|mm9|chr3:90532692-90533268___5C_292_mEDC5Mbfinal_REV_1054|mm9|chr3:93053968-93054115	1437		5C_292_mEDC5Mbfinal_FOR_1673|mm9|chr3:95033828-95039802___5C_292_mEDC5Mbfinal_REV_983|mm9|chr3:92821745-92823842	319
5C_292_mEDC5Mbfinal_FOR_72|mm9|chr3:90158133-90158473___5C_292_mEDC5Mbfinal_REV_184|mm9|chr3:90493027-90497380	4051		5C_292_mEDC5Mbfinal_FOR_200|mm9|chr3:90539152-90543746___5C_292_mEDC5Mbfinal_REV_1413|mm9|chr3:94144558-94151530	285		5C_292_mEDC5Mbfinal_FOR_973|mm9|chr3:92806203-92806737___5C_292_mEDC5Mbfinal_REV_644|mm9|chr3:91770313-91772043	559		5C_292_mEDC5Mbfinal_FOR_973|mm9|chr3:92806203-92806737___5C_292_mEDC5Mbfinal_REV_1477|mm9|chr3:94427725-94429841	502
5C_292_mEDC5Mbfinal_FOR_932|mm9|chr3:92638268-92656166___5C_292_mEDC5Mbfinal_REV_873|mm9|chr3:92421047-92423260	4815		5C_292_mEDC5Mbfinal_FOR_331|mm9|chr3:90944379-90945844___5C_292_mEDC5Mbfinal_REV_892|mm9|chr3:92463756-92463890	1174		5C_292_mEDC5Mbfinal_FOR_636|mm9|chr3:91758708-91763259___5C_292_mEDC5Mbfinal_REV_1395|mm9|chr3:94089247-94095298	653		5C_292_mEDC5Mbfinal_FOR_714|mm9|chr3:91977415-91978795___5C_292_mEDC5Mbfinal_REV_41|mm9|chr3:90053080-90070279	120
5C_292_mEDC5Mbfinal_FOR_1165|mm9|chr3:93397682-93399062___5C_292_mEDC5Mbfinal_REV_11|mm9|chr3:89940664-89943170	2751		5C_292_mEDC5Mbfinal_FOR_790|mm9|chr3:92150226-92153700___5C_292_mEDC5Mbfinal_REV_1620|mm9|chr3:94853644-94856248	333		5C_292_mEDC5Mbfinal_FOR_433|mm9|chr3:91155277-91161102___5C_292_mEDC5Mbfinal_REV_71|mm9|chr3:90156973-90158132	833		5C_292_mEDC5Mbfinal_FOR_1430|mm9|chr3:94244716-94245087___5C_292_mEDC5Mbfinal_REV_1403|mm9|chr3:94112641-94118236	3549
5C_292_mEDC5Mbfinal_FOR_1275|mm9|chr3:93694506-93697585___5C_292_mEDC5Mbfinal_REV_1042|mm9|chr3:92999574-93004115	1733		5C_292_mEDC5Mbfinal_FOR_165|mm9|chr3:90424820-90427985___5C_292_mEDC5Mbfinal_REV_1225|mm9|chr3:93574851-93577264	301		5C_292_mEDC5Mbfinal_FOR_476|mm9|chr3:91287430-91289317___5C_292_mEDC5Mbfinal_REV_1152|mm9|chr3:93362401-93362922	619		5C_292_mEDC5Mbfinal_FOR_200|mm9|chr3:90539152-90543746___5C_292_mEDC5Mbfinal_REV_983|mm9|chr3:92821745-92823842	338
5C_292_mEDC5Mbfinal_FOR_664|mm9|chr3:91822166-91833532___5C_292_mEDC5Mbfinal_REV_1607|mm9|chr3:94813286-94820821	1204		5C_292_mEDC5Mbfinal_FOR_1377|mm9|chr3:94030720-94037613___5C_292_mEDC5Mbfinal_REV_538|mm9|chr3:91474258-91475217	387		5C_292_mEDC5Mbfinal_FOR_1165|mm9|chr3:93397682-93399062___5C_292_mEDC5Mbfinal_REV_1688|mm9|chr3:95143985-95152572	414		5C_292_mEDC5Mbfinal_FOR_1671|mm9|chr3:95027317-95031976___5C_292_mEDC5Mbfinal_REV_1122|mm9|chr3:93279051-93280205	1326
5C_292_mEDC5Mbfinal_FOR_7|mm9|chr3:89930863-89931014___5C_292_mEDC5Mbfinal_REV_1647|mm9|chr3:94959055-94960384	1801		5C_292_mEDC5Mbfinal_FOR_427|mm9|chr3:91137476-91139682___5C_292_mEDC5Mbfinal_REV_1134|mm9|chr3:93317982-93321768	479		5C_292_mEDC5Mbfinal_FOR_1494|mm9|chr3:94468048-94470187___5C_292_mEDC5Mbfinal_REV_1150|mm9|chr3:93359463-93360290	650		5C_292_mEDC5Mbfinal_FOR_1649|mm9|chr3:94963917-94969353___5C_292_mEDC5Mbfinal_REV_1425|mm9|chr3:94221844-94224726	723
5C_292_mEDC5Mbfinal_FOR_910|mm9|chr3:92504908-92515527___5C_292_mEDC5Mbfinal_REV_538|mm9|chr3:91474258-91475217	2033		5C_292_mEDC5Mbfinal_FOR_984|mm9|chr3:92823843-92827413___5C_292_mEDC5Mbfinal_REV_928|mm9|chr3:92623259-92630692	3800		5C_292_mEDC5Mbfinal_FOR_40|mm9|chr3:90047644-90053079___5C_292_mEDC5Mbfinal_REV_62|mm9|chr3:90141341-90143309	3488		5C_292_mEDC5Mbfinal_FOR_1070|mm9|chr3:93126665-93126973___5C_292_mEDC5Mbfinal_REV_197|mm9|chr3:90529765-90532691	1465
5C_292_mEDC5Mbfinal_FOR_476|mm9|chr3:91287430-91289317___5C_292_mEDC5Mbfinal_REV_1281|mm9|chr3:93718726-93721131	1253		5C_292_mEDC5Mbfinal_FOR_980|mm9|chr3:92815150-92818139___5C_292_mEDC5Mbfinal_REV_98|mm9|chr3:90262469-90263781	323		5C_292_mEDC5Mbfinal_FOR_1388|mm9|chr3:94055402-94064064___5C_292_mEDC5Mbfinal_REV_1161|mm9|chr3:93388807-93391262	623		5C_292_mEDC5Mbfinal_FOR_1667|mm9|chr3:95012017-95013388___5C_292_mEDC5Mbfinal_REV_983|mm9|chr3:92821745-92823842	316
5C_292_mEDC5Mbfinal_FOR_331|mm9|chr3:90944379-90945844___5C_292_mEDC5Mbfinal_REV_128|mm9|chr3:90323054-90328420	32284		5C_292_mEDC5Mbfinal_FOR_622|mm9|chr3:91722640-91726281___5C_292_mEDC5Mbfinal_REV_1311|mm9|chr3:93823869-93824247	824		5C_292_mEDC5Mbfinal_FOR_1377|mm9|chr3:94030720-94037613___5C_292_mEDC5Mbfinal_REV_1152|mm9|chr3:93362401-93362922	963		5C_292_mEDC5Mbfinal_FOR_636|mm9|chr3:91758708-91763259___5C_292_mEDC5Mbfinal_REV_471|mm9|chr3:91275029-91277194	755
5C_292_mEDC5Mbfinal_FOR_1645|mm9|chr3:94957105-94958954___5C_292_mEDC5Mbfinal_REV_807|mm9|chr3:92218430-92219248	213901		5C_292_mEDC5Mbfinal_FOR_163|mm9|chr3:90420276-90422209___5C_292_mEDC5Mbfinal_REV_1134|mm9|chr3:93317982-93321768	687		5C_292_mEDC5Mbfinal_FOR_654|mm9|chr3:91801900-91802277___5C_292_mEDC5Mbfinal_REV_1534|mm9|chr3:94596388-94601266	980		5C_292_mEDC5Mbfinal_FOR_1414|mm9|chr3:94151531-94152911___5C_292_mEDC5Mbfinal_REV_396|mm9|chr3:91073287-91076093	600
5C_292_mEDC5Mbfinal_FOR_793|mm9|chr3:92162099-92164666___5C_292_mEDC5Mbfinal_REV_290|mm9|chr3:90801993-90809562	55804		5C_292_mEDC5Mbfinal_FOR_1223|mm9|chr3:93574073-93574787___5C_292_mEDC5Mbfinal_REV_417|mm9|chr3:91107718-91107989	313		5C_292_mEDC5Mbfinal_FOR_808|mm9|chr3:92219249-92231256___5C_292_mEDC5Mbfinal_REV_1157|mm9|chr3:93372727-93378782	478		5C_292_mEDC5Mbfinal_FOR_35|mm9|chr3:90017887-90019205___5C_292_mEDC5Mbfinal_REV_825|mm9|chr3:92298369-92305029	237
5C_292_mEDC5Mbfinal_FOR_699|mm9|chr3:91936375-91939767___5C_292_mEDC5Mbfinal_REV_942|mm9|chr3:92689604-92692340	1774		5C_292_mEDC5Mbfinal_FOR_331|mm9|chr3:90944379-90945844___5C_292_mEDC5Mbfinal_REV_25|mm9|chr3:89983755-89985781	920		5C_292_mEDC5Mbfinal_FOR_636|mm9|chr3:91758708-91763259___5C_292_mEDC5Mbfinal_REV_285|mm9|chr3:90786099-90789616	715		5C_292_mEDC5Mbfinal_FOR_118|mm9|chr3:90304710-90307414___5C_292_mEDC5Mbfinal_REV_807|mm9|chr3:92218430-92219248	146
5C_292_mEDC5Mbfinal_FOR_1543|mm9|chr3:94638405-94639586___5C_292_mEDC5Mbfinal_REV_290|mm9|chr3:90801993-90809562	744		5C_292_mEDC5Mbfinal_FOR_1105|mm9|chr3:93220026-93225921___5C_292_mEDC5Mbfinal_REV_818|mm9|chr3:92258102-92259141	688		5C_292_mEDC5Mbfinal_FOR_427|mm9|chr3:91137476-91139682___5C_292_mEDC5Mbfinal_REV_716|mm9|chr3:91979904-91985791	917		5C_292_mEDC5Mbfinal_FOR_133|mm9|chr3:90332071-90334327___5C_292_mEDC5Mbfinal_REV_716|mm9|chr3:91979904-91985791	818
5C_292_mEDC5Mbfinal_FOR_91|mm9|chr3:90240380-90243877___5C_292_mEDC5Mbfinal_REV_1597|mm9|chr3:94782136-94783424	628		5C_292_mEDC5Mbfinal_FOR_1645|mm9|chr3:94957105-94958954___5C_292_mEDC5Mbfinal_REV_189|mm9|chr3:90510209-90512067	566		5C_292_mEDC5Mbfinal_FOR_1463|mm9|chr3:94360538-94365313___5C_292_mEDC5Mbfinal_REV_1542|mm9|chr3:94637243-94638404	4164		5C_292_mEDC5Mbfinal_FOR_843|mm9|chr3:92340257-92341625___5C_292_mEDC5Mbfinal_REV_1680|mm9|chr3:95104444-95106765	392
5C_292_mEDC5Mbfinal_FOR_1380|mm9|chr3:94045486-94047999___5C_292_mEDC5Mbfinal_REV_849|mm9|chr3:92362697-92363617	1848		5C_292_mEDC5Mbfinal_FOR_159|mm9|chr3:90407427-90413018___5C_292_mEDC5Mbfinal_REV_1625|mm9|chr3:94871824-94875505	879		5C_292_mEDC5Mbfinal_FOR_1459|mm9|chr3:94345783-94349180___5C_292_mEDC5Mbfinal_REV_1575|mm9|chr3:94723680-94725959	1104		5C_292_mEDC5Mbfinal_FOR_866|mm9|chr3:92408654-92408842___5C_292_mEDC5Mbfinal_REV_17|mm9|chr3:89962392-89963344	3158
5C_292_mEDC5Mbfinal_FOR_1582|mm9|chr3:94751462-94754805___5C_292_mEDC5Mbfinal_REV_983|mm9|chr3:92821745-92823842	758		5C_292_mEDC5Mbfinal_FOR_654|mm9|chr3:91801900-91802277___5C_292_mEDC5Mbfinal_REV_1575|mm9|chr3:94723680-94725959	662		5C_292_mEDC5Mbfinal_FOR_1414|mm9|chr3:94151531-94152911___5C_292_mEDC5Mbfinal_REV_456|mm9|chr3:91227918-91229845	534		5C_292_mEDC5Mbfinal_FOR_127|mm9|chr3:90322861-90323053___5C_292_mEDC5Mbfinal_REV_1249|mm9|chr3:93621427-93627532	358
5C_292_mEDC5Mbfinal_FOR_1548|mm9|chr3:94647094-94647885___5C_292_mEDC5Mbfinal_REV_290|mm9|chr3:90801993-90809562	612		5C_292_mEDC5Mbfinal_FOR_1388|mm9|chr3:94055402-94064064___5C_292_mEDC5Mbfinal_REV_84|mm9|chr3:90219075-90226856	511		5C_292_mEDC5Mbfinal_FOR_1485|mm9|chr3:94454012-94454296___5C_292_mEDC5Mbfinal_REV_430|mm9|chr3:91147316-91148344	1673		5C_292_mEDC5Mbfinal_FOR_984|mm9|chr3:92823843-92827413___5C_292_mEDC5Mbfinal_REV_88|mm9|chr3:90237088-90238587	221
5C_292_mEDC5Mbfinal_FOR_1192|mm9|chr3:93451999-93458598___5C_292_mEDC5Mbfinal_REV_1225|mm9|chr3:93574851-93577264	575984		5C_292_mEDC5Mbfinal_FOR_1671|mm9|chr3:95027317-95031976___5C_292_mEDC5Mbfinal_REV_1122|mm9|chr3:93279051-93280205	1948		5C_292_mEDC5Mbfinal_FOR_664|mm9|chr3:91822166-91833532___5C_292_mEDC5Mbfinal_REV_983|mm9|chr3:92821745-92823842	955		5C_292_mEDC5Mbfinal_FOR_304|mm9|chr3:90853839-90861635___5C_292_mEDC5Mbfinal_REV_538|mm9|chr3:91474258-91475217	750
5C_292_mEDC5Mbfinal_FOR_91|mm9|chr3:90240380-90243877___5C_292_mEDC5Mbfinal_REV_1155|mm9|chr3:93369380-93370822	582		5C_292_mEDC5Mbfinal_FOR_1649|mm9|chr3:94963917-94969353___5C_292_mEDC5Mbfinal_REV_1425|mm9|chr3:94221844-94224726	1176		5C_292_mEDC5Mbfinal_FOR_246|mm9|chr3:90689590-90693031___5C_292_mEDC5Mbfinal_REV_1015|mm9|chr3:92921210-92921553	1159		5C_292_mEDC5Mbfinal_FOR_161|mm9|chr3:90413690-90419692___5C_292_mEDC5Mbfinal_REV_1132|mm9|chr3:93315023-93317174	733
5C_292_mEDC5Mbfinal_FOR_1377|mm9|chr3:94030720-94037613___5C_292_mEDC5Mbfinal_REV_411|mm9|chr3:91096276-91098141	634		5C_292_mEDC5Mbfinal_FOR_1430|mm9|chr3:94244716-94245087___5C_292_mEDC5Mbfinal_REV_160|mm9|chr3:90413019-90413689	415		5C_292_mEDC5Mbfinal_FOR_1128|mm9|chr3:93307939-93310240___5C_292_mEDC5Mbfinal_REV_1474|mm9|chr3:94416499-94426953	549		5C_292_mEDC5Mbfinal_FOR_857|mm9|chr3:92379195-92383626___5C_292_mEDC5Mbfinal_REV_128|mm9|chr3:90323054-90328420	507
5C_292_mEDC5Mbfinal_FOR_331|mm9|chr3:90944379-90945844___5C_292_mEDC5Mbfinal_REV_1096|mm9|chr3:93198115-93202444	6073		5C_292_mEDC5Mbfinal_FOR_1070|mm9|chr3:93126665-93126973___5C_292_mEDC5Mbfinal_REV_197|mm9|chr3:90529765-90532691	1344		5C_292_mEDC5Mbfinal_FOR_1681|mm9|chr3:95106766-95115583___5C_292_mEDC5Mbfinal_REV_1451|mm9|chr3:94330015-94331286	1233		5C_292_mEDC5Mbfinal_FOR_1642|mm9|chr3:94942940-94952336___5C_292_mEDC5Mbfinal_REV_1403|mm9|chr3:94112641-94118236	669
5C_292_mEDC5Mbfinal_FOR_1275|mm9|chr3:93694506-93697585___5C_292_mEDC5Mbfinal_REV_316|mm9|chr3:90889739-90890699	783		5C_292_mEDC5Mbfinal_FOR_853|mm9|chr3:92375421-92376686___5C_292_mEDC5Mbfinal_REV_1157|mm9|chr3:93372727-93378782	902		5C_292_mEDC5Mbfinal_FOR_40|mm9|chr3:90047644-90053079___5C_292_mEDC5Mbfinal_REV_102|mm9|chr3:90272680-90286410	2792		5C_292_mEDC5Mbfinal_FOR_973|mm9|chr3:92806203-92806737___5C_292_mEDC5Mbfinal_REV_469|mm9|chr3:91271949-91274126	447
5C_292_mEDC5Mbfinal_FOR_1645|mm9|chr3:94957105-94958954___5C_292_mEDC5Mbfinal_REV_655|mm9|chr3:91802278-91803109	749		5C_292_mEDC5Mbfinal_FOR_427|mm9|chr3:91137476-91139682___5C_292_mEDC5Mbfinal_REV_1688|mm9|chr3:95143985-95152572	784		5C_292_mEDC5Mbfinal_FOR_70|mm9|chr3:90154384-90156972___5C_292_mEDC5Mbfinal_REV_688|mm9|chr3:91907394-91909399	656		5C_292_mEDC5Mbfinal_FOR_77|mm9|chr3:90179047-90186868___5C_292_mEDC5Mbfinal_REV_983|mm9|chr3:92821745-92823842	490
5C_292_mEDC5Mbfinal_FOR_543|mm9|chr3:91478040-91481299___5C_292_mEDC5Mbfinal_REV_1281|mm9|chr3:93718726-93721131	1101		5C_292_mEDC5Mbfinal_FOR_822|mm9|chr3:92274379-92293246___5C_292_mEDC5Mbfinal_REV_983|mm9|chr3:92821745-92823842	3068		5C_292_mEDC5Mbfinal_FOR_165|mm9|chr3:90424820-90427985___5C_292_mEDC5Mbfinal_REV_646|mm9|chr3:91772470-91779459	539		5C_292_mEDC5Mbfinal_FOR_1649|mm9|chr3:94963917-94969353___5C_292_mEDC5Mbfinal_REV_1420|mm9|chr3:94189540-94193876	1109
5C_292_mEDC5Mbfinal_FOR_945|mm9|chr3:92703797-92721717___5C_292_mEDC5Mbfinal_REV_538|mm9|chr3:91474258-91475217	1251		5C_292_mEDC5Mbfinal_FOR_843|mm9|chr3:92340257-92341625___5C_292_mEDC5Mbfinal_REV_1680|mm9|chr3:95104444-95106765	453		5C_292_mEDC5Mbfinal_FOR_1158|mm9|chr3:93378783-93386068___5C_292_mEDC5Mbfinal_REV_672|mm9|chr3:91853724-91859573	441		5C_292_mEDC5Mbfinal_FOR_91|mm9|chr3:90240380-90243877___5C_292_mEDC5Mbfinal_REV_791|mm9|chr3:92153701-92155751	216
5C_292_mEDC5Mbfinal_FOR_397|mm9|chr3:91076094-91077758___5C_292_mEDC5Mbfinal_REV_1281|mm9|chr3:93718726-93721131	603		5C_292_mEDC5Mbfinal_FOR_1082|mm9|chr3:93164549-93169464___5C_292_mEDC5Mbfinal_REV_170|mm9|chr3:90449782-90459179	307		5C_292_mEDC5Mbfinal_FOR_853|mm9|chr3:92375421-92376686___5C_292_mEDC5Mbfinal_REV_1617|mm9|chr3:94836639-94843075	338		5C_292_mEDC5Mbfinal_FOR_1020|mm9|chr3:92930962-92932925___5C_292_mEDC5Mbfinal_REV_1583|mm9|chr3:94754806-94756585	132
5C_292_mEDC5Mbfinal_FOR_901|mm9|chr3:92487334-92490428___5C_292_mEDC5Mbfinal_REV_1281|mm9|chr3:93718726-93721131	989		5C_292_mEDC5Mbfinal_FOR_866|mm9|chr3:92408654-92408842___5C_292_mEDC5Mbfinal_REV_17|mm9|chr3:89962392-89963344	1663		5C_292_mEDC5Mbfinal_FOR_163|mm9|chr3:90420276-90422209___5C_292_mEDC5Mbfinal_REV_88|mm9|chr3:90237088-90238587	4931		5C_292_mEDC5Mbfinal_FOR_1076|mm9|chr3:93145237-93145492___5C_292_mEDC5Mbfinal_REV_197|mm9|chr3:90529765-90532691	64
5C_292_mEDC5Mbfinal_FOR_331|mm9|chr3:90944379-90945844___5C_292_mEDC5Mbfinal_REV_1575|mm9|chr3:94723680-94725959	1035		5C_292_mEDC5Mbfinal_FOR_1645|mm9|chr3:94957105-94958954___5C_292_mEDC5Mbfinal_REV_1470|mm9|chr3:94392630-94398527	1954		5C_292_mEDC5Mbfinal_FOR_702|mm9|chr3:91944865-91954623___5C_292_mEDC5Mbfinal_REV_1099|mm9|chr3:93204545-93208937	571		5C_292_mEDC5Mbfinal_FOR_1553|mm9|chr3:94667415-94670695___5C_292_mEDC5Mbfinal_REV_1017|mm9|chr3:92926647-92927381	476
5C_292_mEDC5Mbfinal_FOR_1538|mm9|chr3:94613163-94613646___5C_292_mEDC5Mbfinal_REV_668|mm9|chr3:91839002-91842244	601		5C_292_mEDC5Mbfinal_FOR_1388|mm9|chr3:94055402-94064064___5C_292_mEDC5Mbfinal_REV_1019|mm9|chr3:92928281-92930961	1238		5C_292_mEDC5Mbfinal_FOR_1469|mm9|chr3:94383558-94392629___5C_292_mEDC5Mbfinal_REV_1096|mm9|chr3:93198115-93202444	663		5C_292_mEDC5Mbfinal_FOR_654|mm9|chr3:91801900-91802277___5C_292_mEDC5Mbfinal_REV_1134|mm9|chr3:93317982-93321768	319
5C_292_mEDC5Mbfinal_FOR_313|mm9|chr3:90886774-90888313___5C_292_mEDC5Mbfinal_REV_1281|mm9|chr3:93718726-93721131	581		5C_292_mEDC5Mbfinal_FOR_188|mm9|chr3:90501782-90510208___5C_292_mEDC5Mbfinal_REV_1395|mm9|chr3:94089247-94095298	452		5C_292_mEDC5Mbfinal_FOR_1146|mm9|chr3:93334411-93338513___5C_292_mEDC5Mbfinal_REV_854|mm9|chr3:92376687-92377093	606		5C_292_mEDC5Mbfinal_FOR_1388|mm9|chr3:94055402-94064064___5C_292_mEDC5Mbfinal_REV_1157|mm9|chr3:93372727-93378782	686
5C_292_mEDC5Mbfinal_FOR_677|mm9|chr3:91864762-91864956___5C_292_mEDC5Mbfinal_REV_1116|mm9|chr3:93252010-93252374	1030		5C_292_mEDC5Mbfinal_FOR_857|mm9|chr3:92379195-92383626___5C_292_mEDC5Mbfinal_REV_128|mm9|chr3:90323054-90328420	520		5C_292_mEDC5Mbfinal_FOR_1538|mm9|chr3:94613163-94613646___5C_292_mEDC5Mbfinal_REV_1152|mm9|chr3:93362401-93362922	867		5C_292_mEDC5Mbfinal_FOR_1667|mm9|chr3:95012017-95013388___5C_292_mEDC5Mbfinal_REV_1134|mm9|chr3:93317982-93321768	531
5C_292_mEDC5Mbfinal_FOR_1046|mm9|chr3:93005366-93028846___5C_292_mEDC5Mbfinal_REV_538|mm9|chr3:91474258-91475217	1609		5C_292_mEDC5Mbfinal_FOR_945|mm9|chr3:92703797-92721717___5C_292_mEDC5Mbfinal_REV_1504|mm9|chr3:94511576-94515364	428		5C_292_mEDC5Mbfinal_FOR_1128|mm9|chr3:93307939-93310240___5C_292_mEDC5Mbfinal_REV_1427|mm9|chr3:94227924-94232732	872		5C_292_mEDC5Mbfinal_FOR_1414|mm9|chr3:94151531-94152911___5C_292_mEDC5Mbfinal_REV_716|mm9|chr3:91979904-91985791	315
5C_292_mEDC5Mbfinal_FOR_1377|mm9|chr3:94030720-94037613___5C_292_mEDC5Mbfinal_REV_1225|mm9|chr3:93574851-93577264	4895		5C_292_mEDC5Mbfinal_FOR_819|mm9|chr3:92259142-92266675___5C_292_mEDC5Mbfinal_REV_1249|mm9|chr3:93621427-93627532	541		5C_292_mEDC5Mbfinal_FOR_137|mm9|chr3:90342705-90346260___5C_292_mEDC5Mbfinal_REV_1040|mm9|chr3:92993017-92993661	369		5C_292_mEDC5Mbfinal_FOR_38|mm9|chr3:90025756-90030726___5C_292_mEDC5Mbfinal_REV_983|mm9|chr3:92821745-92823842	318
5C_292_mEDC5Mbfinal_FOR_1192|mm9|chr3:93451999-93458598___5C_292_mEDC5Mbfinal_REV_685|mm9|chr3:91897650-91900339	876		5C_292_mEDC5Mbfinal_FOR_200|mm9|chr3:90539152-90543746___5C_292_mEDC5Mbfinal_REV_1114|mm9|chr3:93240815-93247426	354		5C_292_mEDC5Mbfinal_FOR_864|mm9|chr3:92399586-92405169___5C_292_mEDC5Mbfinal_REV_179|mm9|chr3:90480933-90483392	319		5C_292_mEDC5Mbfinal_FOR_161|mm9|chr3:90413690-90419692___5C_292_mEDC5Mbfinal_REV_52|mm9|chr3:90125384-90127941	2047
5C_292_mEDC5Mbfinal_FOR_1408|mm9|chr3:94128981-94134855___5C_292_mEDC5Mbfinal_REV_202|mm9|chr3:90545558-90547338	6237		5C_292_mEDC5Mbfinal_FOR_216|mm9|chr3:90574295-90576430___5C_292_mEDC5Mbfinal_REV_674|mm9|chr3:91862381-91862861	1162		5C_292_mEDC5Mbfinal_FOR_1424|mm9|chr3:94213481-94221843___5C_292_mEDC5Mbfinal_REV_1609|mm9|chr3:94821033-94823792	1851		5C_292_mEDC5Mbfinal_FOR_130|mm9|chr3:90328486-90330411___5C_292_mEDC5Mbfinal_REV_865|mm9|chr3:92405170-92408653	378
5C_292_mEDC5Mbfinal_FOR_1412|mm9|chr3:94144432-94144557___5C_292_mEDC5Mbfinal_REV_430|mm9|chr3:91147316-91148344	787		5C_292_mEDC5Mbfinal_FOR_1061|mm9|chr3:93068056-93074601___5C_292_mEDC5Mbfinal_REV_1176|mm9|chr3:93417096-93417434	2263		5C_292_mEDC5Mbfinal_FOR_874|mm9|chr3:92423261-92425765___5C_292_mEDC5Mbfinal_REV_1639|mm9|chr3:94937026-94939981	733		5C_292_mEDC5Mbfinal_FOR_853|mm9|chr3:92375421-92376686___5C_292_mEDC5Mbfinal_REV_184|mm9|chr3:90493027-90497380	164
5C_292_mEDC5Mbfinal_FOR_433|mm9|chr3:91155277-91161102___5C_292_mEDC5Mbfinal_REV_1086|mm9|chr3:93171890-93172461	682		5C_292_mEDC5Mbfinal_FOR_1388|mm9|chr3:94055402-94064064___5C_292_mEDC5Mbfinal_REV_1157|mm9|chr3:93372727-93378782	1679		5C_292_mEDC5Mbfinal_FOR_664|mm9|chr3:91822166-91833532___5C_292_mEDC5Mbfinal_REV_308|mm9|chr3:90869703-90871792	631		5C_292_mEDC5Mbfinal_FOR_1414|mm9|chr3:94151531-94152911___5C_292_mEDC5Mbfinal_REV_894|mm9|chr3:92473352-92473577	1224
5C_292_mEDC5Mbfinal_FOR_654|mm9|chr3:91801900-91802277___5C_292_mEDC5Mbfinal_REV_1630|mm9|chr3:94887202-94888973	2749		5C_292_mEDC5Mbfinal_FOR_1063|mm9|chr3:93076901-93099719___5C_292_mEDC5Mbfinal_REV_921|mm9|chr3:92578179-92582577	1655		5C_292_mEDC5Mbfinal_FOR_1550|mm9|chr3:94648677-94651644___5C_292_mEDC5Mbfinal_REV_1431|mm9|chr3:94245088-94250120	831		5C_292_mEDC5Mbfinal_FOR_1640|mm9|chr3:94939982-94941843___5C_292_mEDC5Mbfinal_REV_1176|mm9|chr3:93417096-93417434	247
5C_292_mEDC5Mbfinal_FOR_1538|mm9|chr3:94613163-94613646___5C_292_mEDC5Mbfinal_REV_471|mm9|chr3:91275029-91277194	450		5C_292_mEDC5Mbfinal_FOR_1388|mm9|chr3:94055402-94064064___5C_292_mEDC5Mbfinal_REV_1083|mm9|chr3:93169465-93170737	1013		5C_292_mEDC5Mbfinal_FOR_130|mm9|chr3:90328486-90330411___5C_292_mEDC5Mbfinal_REV_870|mm9|chr3:92412238-92412701	412		5C_292_mEDC5Mbfinal_FOR_1426|mm9|chr3:94224727-94227923___5C_292_mEDC5Mbfinal_REV_632|mm9|chr3:91751994-91752977	107
5C_292_mEDC5Mbfinal_FOR_1675|mm9|chr3:95055535-95064111___5C_292_mEDC5Mbfinal_REV_665|mm9|chr3:91833533-91835324	731		5C_292_mEDC5Mbfinal_FOR_1082|mm9|chr3:93164549-93169464___5C_292_mEDC5Mbfinal_REV_98|mm9|chr3:90262469-90263781	577		5C_292_mEDC5Mbfinal_FOR_622|mm9|chr3:91722640-91726281___5C_292_mEDC5Mbfinal_REV_1559|mm9|chr3:94677696-94678875	449		5C_292_mEDC5Mbfinal_FOR_1469|mm9|chr3:94383558-94392629___5C_292_mEDC5Mbfinal_REV_685|mm9|chr3:91897650-91900339	107
5C_292_mEDC5Mbfinal_FOR_1275|mm9|chr3:93694506-93697585___5C_292_mEDC5Mbfinal_REV_646|mm9|chr3:91772470-91779459	772		5C_292_mEDC5Mbfinal_FOR_980|mm9|chr3:92815150-92818139___5C_292_mEDC5Mbfinal_REV_1422|mm9|chr3:94202967-94210687	635		5C_292_mEDC5Mbfinal_FOR_808|mm9|chr3:92219249-92231256___5C_292_mEDC5Mbfinal_REV_236|mm9|chr3:90636370-90646127	484		5C_292_mEDC5Mbfinal_FOR_99|mm9|chr3:90263782-90266497___5C_292_mEDC5Mbfinal_REV_1145|mm9|chr3:93333220-93334410	300
5C_292_mEDC5Mbfinal_FOR_910|mm9|chr3:92504908-92515527___5C_292_mEDC5Mbfinal_REV_471|mm9|chr3:91275029-91277194	1105		5C_292_mEDC5Mbfinal_FOR_433|mm9|chr3:91155277-91161102___5C_292_mEDC5Mbfinal_REV_939|mm9|chr3:92679126-92684050	517		5C_292_mEDC5Mbfinal_FOR_1526|mm9|chr3:94583963-94585671___5C_292_mEDC5Mbfinal_REV_1688|mm9|chr3:95143985-95152572	1039		5C_292_mEDC5Mbfinal_FOR_932|mm9|chr3:92638268-92656166___5C_292_mEDC5Mbfinal_REV_71|mm9|chr3:90156973-90158132	79
5C_292_mEDC5Mbfinal_FOR_1079|mm9|chr3:93149553-93150413___5C_292_mEDC5Mbfinal_REV_316|mm9|chr3:90889739-90890699	1919		5C_292_mEDC5Mbfinal_FOR_1414|mm9|chr3:94151531-94152911___5C_292_mEDC5Mbfinal_REV_236|mm9|chr3:90636370-90646127	382		5C_292_mEDC5Mbfinal_FOR_1070|mm9|chr3:93126665-93126973___5C_292_mEDC5Mbfinal_REV_956|mm9|chr3:92757201-92758564	2411		5C_292_mEDC5Mbfinal_FOR_427|mm9|chr3:91137476-91139682___5C_292_mEDC5Mbfinal_REV_1042|mm9|chr3:92999574-93004115	277
5C_292_mEDC5Mbfinal_FOR_667|mm9|chr3:91838336-91839001___5C_292_mEDC5Mbfinal_REV_1066|mm9|chr3:93104686-93109404	1420		5C_292_mEDC5Mbfinal_FOR_1622|mm9|chr3:94860624-94864435___5C_292_mEDC5Mbfinal_REV_655|mm9|chr3:91802278-91803109	326		5C_292_mEDC5Mbfinal_FOR_699|mm9|chr3:91936375-91939767___5C_292_mEDC5Mbfinal_REV_28|mm9|chr3:89993600-89997039	589		5C_292_mEDC5Mbfinal_FOR_1587|mm9|chr3:94768907-94772983___5C_292_mEDC5Mbfinal_REV_1418|mm9|chr3:94180092-94187690	789
5C_292_mEDC5Mbfinal_FOR_111|mm9|chr3:90299287-90299804___5C_292_mEDC5Mbfinal_REV_1620|mm9|chr3:94853644-94856248	802		5C_292_mEDC5Mbfinal_FOR_163|mm9|chr3:90420276-90422209___5C_292_mEDC5Mbfinal_REV_1148|mm9|chr3:93339814-93351221	325		5C_292_mEDC5Mbfinal_FOR_840|mm9|chr3:92337681-92338296___5C_292_mEDC5Mbfinal_REV_140|mm9|chr3:90350170-90354911	667		5C_292_mEDC5Mbfinal_FOR_798|mm9|chr3:92176173-92184612___5C_292_mEDC5Mbfinal_REV_921|mm9|chr3:92578179-92582577	1168
5C_292_mEDC5Mbfinal_FOR_1574|mm9|chr3:94723571-94723679___5C_292_mEDC5Mbfinal_REV_31|mm9|chr3:90003432-90005358	7001		5C_292_mEDC5Mbfinal_FOR_657|mm9|chr3:91803131-91804183___5C_292_mEDC5Mbfinal_REV_212|mm9|chr3:90562308-90563261	890		5C_292_mEDC5Mbfinal_FOR_427|mm9|chr3:91137476-91139682___5C_292_mEDC5Mbfinal_REV_1477|mm9|chr3:94427725-94429841	1598		5C_292_mEDC5Mbfinal_FOR_54|mm9|chr3:90129256-90129498___5C_292_mEDC5Mbfinal_REV_841|mm9|chr3:92338297-92339648	179
5C_292_mEDC5Mbfinal_FOR_843|mm9|chr3:92340257-92341625___5C_292_mEDC5Mbfinal_REV_202|mm9|chr3:90545558-90547338	2433		5C_292_mEDC5Mbfinal_FOR_664|mm9|chr3:91822166-91833532___5C_292_mEDC5Mbfinal_REV_954|mm9|chr3:92750083-92752354	808		5C_292_mEDC5Mbfinal_FOR_94|mm9|chr3:90249027-90258529___5C_292_mEDC5Mbfinal_REV_170|mm9|chr3:90449782-90459179	2823		5C_292_mEDC5Mbfinal_FOR_1029|mm9|chr3:92959786-92960481___5C_292_mEDC5Mbfinal_REV_456|mm9|chr3:91227918-91229845	311
5C_292_mEDC5Mbfinal_FOR_246|mm9|chr3:90689590-90693031___5C_292_mEDC5Mbfinal_REV_128|mm9|chr3:90323054-90328420	24608		5C_292_mEDC5Mbfinal_FOR_1533|mm9|chr3:94594514-94596387___5C_292_mEDC5Mbfinal_REV_175|mm9|chr3:90472955-90475365	1491		5C_292_mEDC5Mbfinal_FOR_1473|mm9|chr3:94410600-94416498___5C_292_mEDC5Mbfinal_REV_1427|mm9|chr3:94227924-94232732	1904		5C_292_mEDC5Mbfinal_FOR_857|mm9|chr3:92379195-92383626___5C_292_mEDC5Mbfinal_REV_88|mm9|chr3:90237088-90238587	182
5C_292_mEDC5Mbfinal_FOR_1074|mm9|chr3:93137378-93143320___5C_292_mEDC5Mbfinal_REV_1688|mm9|chr3:95143985-95152572	822		5C_292_mEDC5Mbfinal_FOR_801|mm9|chr3:92188333-92189358___5C_292_mEDC5Mbfinal_REV_1562|mm9|chr3:94682944-94688151	636		5C_292_mEDC5Mbfinal_FOR_1146|mm9|chr3:93334411-93338513___5C_292_mEDC5Mbfinal_REV_1425|mm9|chr3:94221844-94224726	1883		5C_292_mEDC5Mbfinal_FOR_801|mm9|chr3:92188333-92189358___5C_292_mEDC5Mbfinal_REV_1107|mm9|chr3:93228381-93231610	6732
5C_292_mEDC5Mbfinal_FOR_699|mm9|chr3:91936375-91939767___5C_292_mEDC5Mbfinal_REV_17|mm9|chr3:89962392-89963344	2442		5C_292_mEDC5Mbfinal_FOR_137|mm9|chr3:90342705-90346260___5C_292_mEDC5Mbfinal_REV_811|mm9|chr3:92237477-92238924	357		5C_292_mEDC5Mbfinal_FOR_1149|mm9|chr3:93351222-93359462___5C_292_mEDC5Mbfinal_REV_197|mm9|chr3:90529765-90532691	1829		5C_292_mEDC5Mbfinal_FOR_1667|mm9|chr3:95012017-95013388___5C_292_mEDC5Mbfinal_REV_896|mm9|chr3:92473924-92475985	304
5C_292_mEDC5Mbfinal_FOR_188|mm9|chr3:90501782-90510208___5C_292_mEDC5Mbfinal_REV_1247|mm9|chr3:93620377-93620864	578		5C_292_mEDC5Mbfinal_FOR_200|mm9|chr3:90539152-90543746___5C_292_mEDC5Mbfinal_REV_1159|mm9|chr3:93386069-93387772	334		5C_292_mEDC5Mbfinal_FOR_1475|mm9|chr3:94426954-94427609___5C_292_mEDC5Mbfinal_REV_902|mm9|chr3:92490429-92490582	226		5C_292_mEDC5Mbfinal_FOR_1595|mm9|chr3:94781657-94782122___5C_292_mEDC5Mbfinal_REV_1150|mm9|chr3:93359463-93360290	1134
5C_292_mEDC5Mbfinal_FOR_810|mm9|chr3:92236018-92237476___5C_292_mEDC5Mbfinal_REV_1562|mm9|chr3:94682944-94688151	2261		5C_292_mEDC5Mbfinal_FOR_822|mm9|chr3:92274379-92293246___5C_292_mEDC5Mbfinal_REV_1096|mm9|chr3:93198115-93202444	1687		5C_292_mEDC5Mbfinal_FOR_1128|mm9|chr3:93307939-93310240___5C_292_mEDC5Mbfinal_REV_985|mm9|chr3:92827414-92832516	1031		5C_292_mEDC5Mbfinal_FOR_1426|mm9|chr3:94224727-94227923___5C_292_mEDC5Mbfinal_REV_1613|mm9|chr3:94830917-94831848	772
5C_292_mEDC5Mbfinal_FOR_99|mm9|chr3:90263782-90266497___5C_292_mEDC5Mbfinal_REV_1688|mm9|chr3:95143985-95152572	827		5C_292_mEDC5Mbfinal_FOR_702|mm9|chr3:91944865-91954623___5C_292_mEDC5Mbfinal_REV_1114|mm9|chr3:93240815-93247426	1088		5C_292_mEDC5Mbfinal_FOR_801|mm9|chr3:92188333-92189358___5C_292_mEDC5Mbfinal_REV_126|mm9|chr3:90322416-90322860	425		5C_292_mEDC5Mbfinal_FOR_958|mm9|chr3:92758725-92760869___5C_292_mEDC5Mbfinal_REV_184|mm9|chr3:90493027-90497380	140
5C_292_mEDC5Mbfinal_FOR_1158|mm9|chr3:93378783-93386068___5C_292_mEDC5Mbfinal_REV_668|mm9|chr3:91839002-91842244	860		5C_292_mEDC5Mbfinal_FOR_427|mm9|chr3:91137476-91139682___5C_292_mEDC5Mbfinal_REV_1042|mm9|chr3:92999574-93004115	478		5C_292_mEDC5Mbfinal_FOR_808|mm9|chr3:92219249-92231256___5C_292_mEDC5Mbfinal_REV_1042|mm9|chr3:92999574-93004115	431		5C_292_mEDC5Mbfinal_FOR_919|mm9|chr3:92564358-92570084___5C_292_mEDC5Mbfinal_REV_1109|mm9|chr3:93232172-93234249	684
5C_292_mEDC5Mbfinal_FOR_708|mm9|chr3:91961372-91961565___5C_292_mEDC5Mbfinal_REV_1444|mm9|chr3:94298020-94302490	2958		5C_292_mEDC5Mbfinal_FOR_798|mm9|chr3:92176173-92184612___5C_292_mEDC5Mbfinal_REV_921|mm9|chr3:92578179-92582577	3773		5C_292_mEDC5Mbfinal_FOR_1388|mm9|chr3:94055402-94064064___5C_292_mEDC5Mbfinal_REV_939|mm9|chr3:92679126-92684050	13570		5C_292_mEDC5Mbfinal_FOR_840|mm9|chr3:92337681-92338296___5C_292_mEDC5Mbfinal_REV_1433|mm9|chr3:94253298-94254228	312
5C_292_mEDC5Mbfinal_FOR_1593|mm9|chr3:94779979-94780219___5C_292_mEDC5Mbfinal_REV_22|mm9|chr3:89976533-89982272	614		5C_292_mEDC5Mbfinal_FOR_165|mm9|chr3:90424820-90427985___5C_292_mEDC5Mbfinal_REV_825|mm9|chr3:92298369-92305029	2991		5C_292_mEDC5Mbfinal_FOR_654|mm9|chr3:91801900-91802277___5C_292_mEDC5Mbfinal_REV_939|mm9|chr3:92679126-92684050	1054		5C_292_mEDC5Mbfinal_FOR_958|mm9|chr3:92758725-92760869___5C_292_mEDC5Mbfinal_REV_1532|mm9|chr3:94593996-94594513	397
5C_292_mEDC5Mbfinal_FOR_1070|mm9|chr3:93126665-93126973___5C_292_mEDC5Mbfinal_REV_650|mm9|chr3:91782599-91785267	1440		5C_292_mEDC5Mbfinal_FOR_1388|mm9|chr3:94055402-94064064___5C_292_mEDC5Mbfinal_REV_983|mm9|chr3:92821745-92823842	742		5C_292_mEDC5Mbfinal_FOR_1146|mm9|chr3:93334411-93338513___5C_292_mEDC5Mbfinal_REV_1173|mm9|chr3:93411692-93412349	5061		5C_292_mEDC5Mbfinal_FOR_958|mm9|chr3:92758725-92760869___5C_292_mEDC5Mbfinal_REV_430|mm9|chr3:91147316-91148344	481
5C_292_mEDC5Mbfinal_FOR_984|mm9|chr3:92823843-92827413___5C_292_mEDC5Mbfinal_REV_818|mm9|chr3:92258102-92259141	3497		5C_292_mEDC5Mbfinal_FOR_1645|mm9|chr3:94957105-94958954___5C_292_mEDC5Mbfinal_REV_1688|mm9|chr3:95143985-95152572	3008		5C_292_mEDC5Mbfinal_FOR_1590|mm9|chr3:94773869-94774166___5C_292_mEDC5Mbfinal_REV_1395|mm9|chr3:94089247-94095298	644		5C_292_mEDC5Mbfinal_FOR_137|mm9|chr3:90342705-90346260___5C_292_mEDC5Mbfinal_REV_540|mm9|chr3:91475345-91476287	503
5C_292_mEDC5Mbfinal_FOR_1653|mm9|chr3:94974197-94975442___5C_292_mEDC5Mbfinal_REV_718|mm9|chr3:91986487-91988122	501		5C_292_mEDC5Mbfinal_FOR_982|mm9|chr3:92819631-92821744___5C_292_mEDC5Mbfinal_REV_1411|mm9|chr3:94143655-94144431	460		5C_292_mEDC5Mbfinal_FOR_1052|mm9|chr3:93053185-93053316___5C_292_mEDC5Mbfinal_REV_688|mm9|chr3:91907394-91909399	890		5C_292_mEDC5Mbfinal_FOR_822|mm9|chr3:92274379-92293246___5C_292_mEDC5Mbfinal_REV_155|mm9|chr3:90385899-90398131	171
5C_292_mEDC5Mbfinal_FOR_1618|mm9|chr3:94843076-94845622___5C_292_mEDC5Mbfinal_REV_1134|mm9|chr3:93317982-93321768	1277		5C_292_mEDC5Mbfinal_FOR_801|mm9|chr3:92188333-92189358___5C_292_mEDC5Mbfinal_REV_1107|mm9|chr3:93228381-93231610	1156		5C_292_mEDC5Mbfinal_FOR_853|mm9|chr3:92375421-92376686___5C_292_mEDC5Mbfinal_REV_364|mm9|chr3:91007703-91013373	982		5C_292_mEDC5Mbfinal_FOR_1553|mm9|chr3:94667415-94670695___5C_292_mEDC5Mbfinal_REV_818|mm9|chr3:92258102-92259141	139
5C_292_mEDC5Mbfinal_FOR_643|mm9|chr3:91768046-91770312___5C_292_mEDC5Mbfinal_REV_364|mm9|chr3:91007703-91013373	130294		5C_292_mEDC5Mbfinal_FOR_331|mm9|chr3:90944379-90945844___5C_292_mEDC5Mbfinal_REV_1583|mm9|chr3:94754806-94756585	573		5C_292_mEDC5Mbfinal_FOR_1149|mm9|chr3:93351222-93359462___5C_292_mEDC5Mbfinal_REV_1607|mm9|chr3:94813286-94820821	473		5C_292_mEDC5Mbfinal_FOR_965|mm9|chr3:92780585-92784757___5C_292_mEDC5Mbfinal_REV_335|mm9|chr3:90953182-90953716	177
5C_292_mEDC5Mbfinal_FOR_903|mm9|chr3:92490583-92495387___5C_292_mEDC5Mbfinal_REV_538|mm9|chr3:91474258-91475217	1577		5C_292_mEDC5Mbfinal_FOR_1553|mm9|chr3:94667415-94670695___5C_292_mEDC5Mbfinal_REV_823|mm9|chr3:92293247-92297669	662		5C_292_mEDC5Mbfinal_FOR_874|mm9|chr3:92423261-92425765___5C_292_mEDC5Mbfinal_REV_851|mm9|chr3:92366758-92370592	6537		5C_292_mEDC5Mbfinal_FOR_1149|mm9|chr3:93351222-93359462___5C_292_mEDC5Mbfinal_REV_1413|mm9|chr3:94144558-94151530	920
5C_292_mEDC5Mbfinal_FOR_1545|mm9|chr3:94641177-94643284___5C_292_mEDC5Mbfinal_REV_13|mm9|chr3:89948291-89953034	840		5C_292_mEDC5Mbfinal_FOR_1667|mm9|chr3:95012017-95013388___5C_292_mEDC5Mbfinal_REV_896|mm9|chr3:92473924-92475985	346		5C_292_mEDC5Mbfinal_FOR_1681|mm9|chr3:95106766-95115583___5C_292_mEDC5Mbfinal_REV_1431|mm9|chr3:94245088-94250120	510		5C_292_mEDC5Mbfinal_FOR_843|mm9|chr3:92340257-92341625___5C_292_mEDC5Mbfinal_REV_73|mm9|chr3:90158474-90162667	100
5C_292_mEDC5Mbfinal_FOR_1473|mm9|chr3:94410600-94416498___5C_292_mEDC5Mbfinal_REV_1444|mm9|chr3:94298020-94302490	48253		5C_292_mEDC5Mbfinal_FOR_196|mm9|chr3:90528095-90529764___5C_292_mEDC5Mbfinal_REV_1083|mm9|chr3:93169465-93170737	371		5C_292_mEDC5Mbfinal_FOR_1006|mm9|chr3:92901145-92903392___5C_292_mEDC5Mbfinal_REV_308|mm9|chr3:90869703-90871792	487		5C_292_mEDC5Mbfinal_FOR_657|mm9|chr3:91803131-91804183___5C_292_mEDC5Mbfinal_REV_1083|mm9|chr3:93169465-93170737	446
5C_292_mEDC5Mbfinal_FOR_671|mm9|chr3:91852019-91853723___5C_292_mEDC5Mbfinal_REV_1569|mm9|chr3:94710580-94717141	578		5C_292_mEDC5Mbfinal_FOR_671|mm9|chr3:91852019-91853723___5C_292_mEDC5Mbfinal_REV_921|mm9|chr3:92578179-92582577	1323		5C_292_mEDC5Mbfinal_FOR_1622|mm9|chr3:94860624-94864435___5C_292_mEDC5Mbfinal_REV_1415|mm9|chr3:94152912-94155619	787		5C_292_mEDC5Mbfinal_FOR_1275|mm9|chr3:93694506-93697585___5C_292_mEDC5Mbfinal_REV_503|mm9|chr3:91366058-91370281	215
5C_292_mEDC5Mbfinal_FOR_1485|mm9|chr3:94454012-94454296___5C_292_mEDC5Mbfinal_REV_870|mm9|chr3:92412238-92412701	821		5C_292_mEDC5Mbfinal_FOR_843|mm9|chr3:92340257-92341625___5C_292_mEDC5Mbfinal_REV_1636|mm9|chr3:94932053-94932396	410		5C_292_mEDC5Mbfinal_FOR_860|mm9|chr3:92385396-92392117___5C_292_mEDC5Mbfinal_REV_184|mm9|chr3:90493027-90497380	305		5C_292_mEDC5Mbfinal_FOR_1412|mm9|chr3:94144432-94144557___5C_292_mEDC5Mbfinal_REV_685|mm9|chr3:91897650-91900339	175
5C_292_mEDC5Mbfinal_FOR_910|mm9|chr3:92504908-92515527___5C_292_mEDC5Mbfinal_REV_1433|mm9|chr3:94253298-94254228	782		5C_292_mEDC5Mbfinal_FOR_130|mm9|chr3:90328486-90330411___5C_292_mEDC5Mbfinal_REV_1099|mm9|chr3:93204545-93208937	335		5C_292_mEDC5Mbfinal_FOR_216|mm9|chr3:90574295-90576430___5C_292_mEDC5Mbfinal_REV_795|mm9|chr3:92166344-92167364	621		5C_292_mEDC5Mbfinal_FOR_178|mm9|chr3:90479225-90480932___5C_292_mEDC5Mbfinal_REV_888|mm9|chr3:92459033-92460316	280
5C_292_mEDC5Mbfinal_FOR_331|mm9|chr3:90944379-90945844___5C_292_mEDC5Mbfinal_REV_1460|mm9|chr3:94349181-94349772	1921		5C_292_mEDC5Mbfinal_FOR_1602|mm9|chr3:94794410-94796161___5C_292_mEDC5Mbfinal_REV_411|mm9|chr3:91096276-91098141	671		5C_292_mEDC5Mbfinal_FOR_137|mm9|chr3:90342705-90346260___5C_292_mEDC5Mbfinal_REV_471|mm9|chr3:91275029-91277194	817		5C_292_mEDC5Mbfinal_FOR_895|mm9|chr3:92473578-92473923___5C_292_mEDC5Mbfinal_REV_1477|mm9|chr3:94427725-94429841	524
5C_292_mEDC5Mbfinal_FOR_1142|mm9|chr3:93329628-93331979___5C_292_mEDC5Mbfinal_REV_308|mm9|chr3:90869703-90871792	627		5C_292_mEDC5Mbfinal_FOR_196|mm9|chr3:90528095-90529764___5C_292_mEDC5Mbfinal_REV_1176|mm9|chr3:93417096-93417434	609		5C_292_mEDC5Mbfinal_FOR_675|mm9|chr3:91862862-91863307___5C_292_mEDC5Mbfinal_REV_1403|mm9|chr3:94112641-94118236	543		5C_292_mEDC5Mbfinal_FOR_133|mm9|chr3:90332071-90334327___5C_292_mEDC5Mbfinal_REV_811|mm9|chr3:92237477-92238924	146
5C_292_mEDC5Mbfinal_FOR_331|mm9|chr3:90944379-90945844___5C_292_mEDC5Mbfinal_REV_1433|mm9|chr3:94253298-94254228	1131		5C_292_mEDC5Mbfinal_FOR_1149|mm9|chr3:93351222-93359462___5C_292_mEDC5Mbfinal_REV_43|mm9|chr3:90072196-90075110	339		5C_292_mEDC5Mbfinal_FOR_1070|mm9|chr3:93126665-93126973___5C_292_mEDC5Mbfinal_REV_650|mm9|chr3:91782599-91785267	2003		5C_292_mEDC5Mbfinal_FOR_808|mm9|chr3:92219249-92231256___5C_292_mEDC5Mbfinal_REV_983|mm9|chr3:92821745-92823842	1163
5C_292_mEDC5Mbfinal_FOR_1377|mm9|chr3:94030720-94037613___5C_292_mEDC5Mbfinal_REV_685|mm9|chr3:91897650-91900339	732		5C_292_mEDC5Mbfinal_FOR_1555|mm9|chr3:94672596-94675116___5C_292_mEDC5Mbfinal_REV_718|mm9|chr3:91986487-91988122	328		5C_292_mEDC5Mbfinal_FOR_1082|mm9|chr3:93164549-93169464___5C_292_mEDC5Mbfinal_REV_716|mm9|chr3:91979904-91985791	631		5C_292_mEDC5Mbfinal_FOR_1553|mm9|chr3:94667415-94670695___5C_292_mEDC5Mbfinal_REV_825|mm9|chr3:92298369-92305029	366
5C_292_mEDC5Mbfinal_FOR_14|mm9|chr3:89953035-89961189___5C_292_mEDC5Mbfinal_REV_1086|mm9|chr3:93171890-93172461	466		5C_292_mEDC5Mbfinal_FOR_1593|mm9|chr3:94779979-94780219___5C_292_mEDC5Mbfinal_REV_892|mm9|chr3:92463756-92463890	295		5C_292_mEDC5Mbfinal_FOR_1414|mm9|chr3:94151531-94152911___5C_292_mEDC5Mbfinal_REV_88|mm9|chr3:90237088-90238587	1562		5C_292_mEDC5Mbfinal_FOR_287|mm9|chr3:90792857-90794719___5C_292_mEDC5Mbfinal_REV_1099|mm9|chr3:93204545-93208937	233
5C_292_mEDC5Mbfinal_FOR_702|mm9|chr3:91944865-91954623___5C_292_mEDC5Mbfinal_REV_865|mm9|chr3:92405170-92408653	3582		5C_292_mEDC5Mbfinal_FOR_654|mm9|chr3:91801900-91802277___5C_292_mEDC5Mbfinal_REV_28|mm9|chr3:89993600-89997039	486		5C_292_mEDC5Mbfinal_FOR_622|mm9|chr3:91722640-91726281___5C_292_mEDC5Mbfinal_REV_851|mm9|chr3:92366758-92370592	1306		5C_292_mEDC5Mbfinal_FOR_1105|mm9|chr3:93220026-93225921___5C_292_mEDC5Mbfinal_REV_1678|mm9|chr3:95067074-95090633	354
5C_292_mEDC5Mbfinal_FOR_941|mm9|chr3:92687092-92689603___5C_292_mEDC5Mbfinal_REV_140|mm9|chr3:90350170-90354911	682		5C_292_mEDC5Mbfinal_FOR_1553|mm9|chr3:94667415-94670695___5C_292_mEDC5Mbfinal_REV_646|mm9|chr3:91772470-91779459	294		5C_292_mEDC5Mbfinal_FOR_866|mm9|chr3:92408654-92408842___5C_292_mEDC5Mbfinal_REV_175|mm9|chr3:90472955-90475365	373		5C_292_mEDC5Mbfinal_FOR_822|mm9|chr3:92274379-92293246___5C_292_mEDC5Mbfinal_REV_1407|mm9|chr3:94123347-94128980	466
5C_292_mEDC5Mbfinal_FOR_185|mm9|chr3:90497381-90499270___5C_292_mEDC5Mbfinal_REV_1620|mm9|chr3:94853644-94856248	1113		5C_292_mEDC5Mbfinal_FOR_1275|mm9|chr3:93694506-93697585___5C_292_mEDC5Mbfinal_REV_503|mm9|chr3:91366058-91370281	478		5C_292_mEDC5Mbfinal_FOR_1642|mm9|chr3:94942940-94952336___5C_292_mEDC5Mbfinal_REV_1420|mm9|chr3:94189540-94193876	1440		5C_292_mEDC5Mbfinal_FOR_702|mm9|chr3:91944865-91954623___5C_292_mEDC5Mbfinal_REV_1054|mm9|chr3:93053968-93054115	1236
5C_292_mEDC5Mbfinal_FOR_91|mm9|chr3:90240380-90243877___5C_292_mEDC5Mbfinal_REV_1460|mm9|chr3:94349181-94349772	641		5C_292_mEDC5Mbfinal_FOR_702|mm9|chr3:91944865-91954623___5C_292_mEDC5Mbfinal_REV_82|mm9|chr3:90204778-90213824	421		5C_292_mEDC5Mbfinal_FOR_1587|mm9|chr3:94768907-94772983___5C_292_mEDC5Mbfinal_REV_1613|mm9|chr3:94830917-94831848	4726		5C_292_mEDC5Mbfinal_FOR_1435|mm9|chr3:94257578-94265921___5C_292_mEDC5Mbfinal_REV_126|mm9|chr3:90322416-90322860	5526
5C_292_mEDC5Mbfinal_FOR_42|mm9|chr3:90070280-90072195___5C_292_mEDC5Mbfinal_REV_285|mm9|chr3:90786099-90789616	2681		5C_292_mEDC5Mbfinal_FOR_874|mm9|chr3:92423261-92425765___5C_292_mEDC5Mbfinal_REV_696|mm9|chr3:91922583-91927976	3096		5C_292_mEDC5Mbfinal_FOR_860|mm9|chr3:92385396-92392117___5C_292_mEDC5Mbfinal_REV_417|mm9|chr3:91107718-91107989	595		5C_292_mEDC5Mbfinal_FOR_1541|mm9|chr3:94635816-94637242___5C_292_mEDC5Mbfinal_REV_966|mm9|chr3:92784758-92786479	241
5C_292_mEDC5Mbfinal_FOR_889|mm9|chr3:92460317-92460583___5C_292_mEDC5Mbfinal_REV_175|mm9|chr3:90472955-90475365	1433		5C_292_mEDC5Mbfinal_FOR_874|mm9|chr3:92423261-92425765___5C_292_mEDC5Mbfinal_REV_1109|mm9|chr3:93232172-93234249	1116		5C_292_mEDC5Mbfinal_FOR_671|mm9|chr3:91852019-91853723___5C_292_mEDC5Mbfinal_REV_1569|mm9|chr3:94710580-94717141	1357		5C_292_mEDC5Mbfinal_FOR_130|mm9|chr3:90328486-90330411___5C_292_mEDC5Mbfinal_REV_674|mm9|chr3:91862381-91862861	250
5C_292_mEDC5Mbfinal_FOR_910|mm9|chr3:92504908-92515527___5C_292_mEDC5Mbfinal_REV_851|mm9|chr3:92366758-92370592	5424		5C_292_mEDC5Mbfinal_FOR_822|mm9|chr3:92274379-92293246___5C_292_mEDC5Mbfinal_REV_688|mm9|chr3:91907394-91909399	2192		5C_292_mEDC5Mbfinal_FOR_1587|mm9|chr3:94768907-94772983___5C_292_mEDC5Mbfinal_REV_902|mm9|chr3:92490429-92490582	963		5C_292_mEDC5Mbfinal_FOR_808|mm9|chr3:92219249-92231256___5C_292_mEDC5Mbfinal_REV_132|mm9|chr3:90330428-90332070	196
5C_292_mEDC5Mbfinal_FOR_945|mm9|chr3:92703797-92721717___5C_292_mEDC5Mbfinal_REV_665|mm9|chr3:91833533-91835324	2287		5C_292_mEDC5Mbfinal_FOR_1622|mm9|chr3:94860624-94864435___5C_292_mEDC5Mbfinal_REV_716|mm9|chr3:91979904-91985791	401		5C_292_mEDC5Mbfinal_FOR_433|mm9|chr3:91155277-91161102___5C_292_mEDC5Mbfinal_REV_1102|mm9|chr3:93212517-93217455	864		5C_292_mEDC5Mbfinal_FOR_1687|mm9|chr3:95142771-95143984___5C_292_mEDC5Mbfinal_REV_1132|mm9|chr3:93315023-93317174	128
5C_292_mEDC5Mbfinal_FOR_331|mm9|chr3:90944379-90945844___5C_292_mEDC5Mbfinal_REV_1090|mm9|chr3:93187001-93193079	723		5C_292_mEDC5Mbfinal_FOR_1463|mm9|chr3:94360538-94365313___5C_292_mEDC5Mbfinal_REV_1395|mm9|chr3:94089247-94095298	4276		5C_292_mEDC5Mbfinal_FOR_7|mm9|chr3:89930863-89931014___5C_292_mEDC5Mbfinal_REV_672|mm9|chr3:91853724-91859573	167		5C_292_mEDC5Mbfinal_FOR_1154|mm9|chr3:93368500-93369379___5C_292_mEDC5Mbfinal_REV_707|mm9|chr3:91960466-91961371	219
5C_292_mEDC5Mbfinal_FOR_433|mm9|chr3:91155277-91161102___5C_292_mEDC5Mbfinal_REV_1281|mm9|chr3:93718726-93721131	728		5C_292_mEDC5Mbfinal_FOR_174|mm9|chr3:90471972-90472954___5C_292_mEDC5Mbfinal_REV_820|mm9|chr3:92266676-92272990	408		5C_292_mEDC5Mbfinal_FOR_185|mm9|chr3:90497381-90499270___5C_292_mEDC5Mbfinal_REV_1186|mm9|chr3:93433349-93435229	620		5C_292_mEDC5Mbfinal_FOR_657|mm9|chr3:91803131-91804183___5C_292_mEDC5Mbfinal_REV_364|mm9|chr3:91007703-91013373	710
5C_292_mEDC5Mbfinal_FOR_46|mm9|chr3:90094336-90105319___5C_292_mEDC5Mbfinal_REV_961|mm9|chr3:92765221-92768657	1346		5C_292_mEDC5Mbfinal_FOR_1576|mm9|chr3:94725960-94726551___5C_292_mEDC5Mbfinal_REV_175|mm9|chr3:90472955-90475365	747		5C_292_mEDC5Mbfinal_FOR_1456|mm9|chr3:94336601-94339317___5C_292_mEDC5Mbfinal_REV_1109|mm9|chr3:93232172-93234249	1286		5C_292_mEDC5Mbfinal_FOR_1388|mm9|chr3:94055402-94064064___5C_292_mEDC5Mbfinal_REV_364|mm9|chr3:91007703-91013373	387
5C_292_mEDC5Mbfinal_FOR_125|mm9|chr3:90316587-90322415___5C_292_mEDC5Mbfinal_REV_1143|mm9|chr3:93331980-93332461	600		5C_292_mEDC5Mbfinal_FOR_819|mm9|chr3:92259142-92266675___5C_292_mEDC5Mbfinal_REV_1523|mm9|chr3:94575931-94576934	432		5C_292_mEDC5Mbfinal_FOR_165|mm9|chr3:90424820-90427985___5C_292_mEDC5Mbfinal_REV_823|mm9|chr3:92293247-92297669	500		5C_292_mEDC5Mbfinal_FOR_476|mm9|chr3:91287430-91289317___5C_292_mEDC5Mbfinal_REV_1534|mm9|chr3:94596388-94601266	356
5C_292_mEDC5Mbfinal_FOR_543|mm9|chr3:91478040-91481299___5C_292_mEDC5Mbfinal_REV_1042|mm9|chr3:92999574-93004115	1143		5C_292_mEDC5Mbfinal_FOR_1435|mm9|chr3:94257578-94265921___5C_292_mEDC5Mbfinal_REV_126|mm9|chr3:90322416-90322860	1601		5C_292_mEDC5Mbfinal_FOR_840|mm9|chr3:92337681-92338296___5C_292_mEDC5Mbfinal_REV_175|mm9|chr3:90472955-90475365	552		5C_292_mEDC5Mbfinal_FOR_1541|mm9|chr3:94635816-94637242___5C_292_mEDC5Mbfinal_REV_818|mm9|chr3:92258102-92259141	100
5C_292_mEDC5Mbfinal_FOR_889|mm9|chr3:92460317-92460583___5C_292_mEDC5Mbfinal_REV_364|mm9|chr3:91007703-91013373	48321		5C_292_mEDC5Mbfinal_FOR_893|mm9|chr3:92463891-92473351___5C_292_mEDC5Mbfinal_REV_98|mm9|chr3:90262469-90263781	394		5C_292_mEDC5Mbfinal_FOR_941|mm9|chr3:92687092-92689603___5C_292_mEDC5Mbfinal_REV_140|mm9|chr3:90350170-90354911	1839		5C_292_mEDC5Mbfinal_FOR_796|mm9|chr3:92167365-92174697___5C_292_mEDC5Mbfinal_REV_308|mm9|chr3:90869703-90871792	399
5C_292_mEDC5Mbfinal_FOR_373|mm9|chr3:91029791-91031325___5C_292_mEDC5Mbfinal_REV_1281|mm9|chr3:93718726-93721131	685		5C_292_mEDC5Mbfinal_FOR_156|mm9|chr3:90398132-90400912___5C_292_mEDC5Mbfinal_REV_896|mm9|chr3:92473924-92475985	6907		5C_292_mEDC5Mbfinal_FOR_1553|mm9|chr3:94667415-94670695___5C_292_mEDC5Mbfinal_REV_1176|mm9|chr3:93417096-93417434	1391		5C_292_mEDC5Mbfinal_FOR_860|mm9|chr3:92385396-92392117___5C_292_mEDC5Mbfinal_REV_1659|mm9|chr3:94987265-94994682	118
5C_292_mEDC5Mbfinal_FOR_188|mm9|chr3:90501782-90510208___5C_292_mEDC5Mbfinal_REV_718|mm9|chr3:91986487-91988122	1022		5C_292_mEDC5Mbfinal_FOR_198|mm9|chr3:90532692-90533268___5C_292_mEDC5Mbfinal_REV_1054|mm9|chr3:93053968-93054115	535		5C_292_mEDC5Mbfinal_FOR_1061|mm9|chr3:93068056-93074601___5C_292_mEDC5Mbfinal_REV_435|mm9|chr3:91165618-91167718	819		5C_292_mEDC5Mbfinal_FOR_1101|mm9|chr3:93210308-93212516___5C_292_mEDC5Mbfinal_REV_718|mm9|chr3:91986487-91988122	346
5C_292_mEDC5Mbfinal_FOR_1475|mm9|chr3:94426954-94427609___5C_292_mEDC5Mbfinal_REV_114|mm9|chr3:90300738-90302602	19705		5C_292_mEDC5Mbfinal_FOR_1412|mm9|chr3:94144432-94144557___5C_292_mEDC5Mbfinal_REV_1088|mm9|chr3:93179811-93181079	776		5C_292_mEDC5Mbfinal_FOR_188|mm9|chr3:90501782-90510208___5C_292_mEDC5Mbfinal_REV_873|mm9|chr3:92421047-92423260	1410		5C_292_mEDC5Mbfinal_FOR_476|mm9|chr3:91287430-91289317___5C_292_mEDC5Mbfinal_REV_1152|mm9|chr3:93362401-93362922	190
5C_292_mEDC5Mbfinal_FOR_1414|mm9|chr3:94151531-94152911___5C_292_mEDC5Mbfinal_REV_100|mm9|chr3:90266498-90272128	3102		5C_292_mEDC5Mbfinal_FOR_636|mm9|chr3:91758708-91763259___5C_292_mEDC5Mbfinal_REV_1395|mm9|chr3:94089247-94095298	530		5C_292_mEDC5Mbfinal_FOR_1063|mm9|chr3:93076901-93099719___5C_292_mEDC5Mbfinal_REV_823|mm9|chr3:92293247-92297669	577		5C_292_mEDC5Mbfinal_FOR_840|mm9|chr3:92337681-92338296___5C_292_mEDC5Mbfinal_REV_1403|mm9|chr3:94112641-94118236	487
5C_292_mEDC5Mbfinal_FOR_543|mm9|chr3:91478040-91481299___5C_292_mEDC5Mbfinal_REV_1625|mm9|chr3:94871824-94875505	551		5C_292_mEDC5Mbfinal_FOR_1463|mm9|chr3:94360538-94365313___5C_292_mEDC5Mbfinal_REV_1562|mm9|chr3:94682944-94688151	2284		5C_292_mEDC5Mbfinal_FOR_622|mm9|chr3:91722640-91726281___5C_292_mEDC5Mbfinal_REV_1534|mm9|chr3:94596388-94601266	772		5C_292_mEDC5Mbfinal_FOR_127|mm9|chr3:90322861-90323053___5C_292_mEDC5Mbfinal_REV_849|mm9|chr3:92362697-92363617	202
5C_292_mEDC5Mbfinal_FOR_1039|mm9|chr3:92979691-92993016___5C_292_mEDC5Mbfinal_REV_538|mm9|chr3:91474258-91475217	808		5C_292_mEDC5Mbfinal_FOR_1063|mm9|chr3:93076901-93099719___5C_292_mEDC5Mbfinal_REV_851|mm9|chr3:92366758-92370592	1331		5C_292_mEDC5Mbfinal_FOR_664|mm9|chr3:91822166-91833532___5C_292_mEDC5Mbfinal_REV_1620|mm9|chr3:94853644-94856248	563		5C_292_mEDC5Mbfinal_FOR_1388|mm9|chr3:94055402-94064064___5C_292_mEDC5Mbfinal_REV_791|mm9|chr3:92153701-92155751	471
5C_292_mEDC5Mbfinal_FOR_1535|mm9|chr3:94601267-94607154___5C_292_mEDC5Mbfinal_REV_825|mm9|chr3:92298369-92305029	1388		5C_292_mEDC5Mbfinal_FOR_1133|mm9|chr3:93317175-93317981___5C_292_mEDC5Mbfinal_REV_1575|mm9|chr3:94723680-94725959	665		5C_292_mEDC5Mbfinal_FOR_1673|mm9|chr3:95033828-95039802___5C_292_mEDC5Mbfinal_REV_1448|mm9|chr3:94313432-94318837	622		5C_292_mEDC5Mbfinal_FOR_901|mm9|chr3:92487334-92490428___5C_292_mEDC5Mbfinal_REV_696|mm9|chr3:91922583-91927976	613
5C_292_mEDC5Mbfinal_FOR_1667|mm9|chr3:95012017-95013388___5C_292_mEDC5Mbfinal_REV_674|mm9|chr3:91862381-91862861	8344		5C_292_mEDC5Mbfinal_FOR_35|mm9|chr3:90017887-90019205___5C_292_mEDC5Mbfinal_REV_1411|mm9|chr3:94143655-94144431	1007		5C_292_mEDC5Mbfinal_FOR_808|mm9|chr3:92219249-92231256___5C_292_mEDC5Mbfinal_REV_1096|mm9|chr3:93198115-93202444	489		5C_292_mEDC5Mbfinal_FOR_133|mm9|chr3:90332071-90334327___5C_292_mEDC5Mbfinal_REV_939|mm9|chr3:92679126-92684050	746
5C_292_mEDC5Mbfinal_FOR_925|mm9|chr3:92612965-92618218___5C_292_mEDC5Mbfinal_REV_688|mm9|chr3:91907394-91909399	1867		5C_292_mEDC5Mbfinal_FOR_815|mm9|chr3:92245727-92250304___5C_292_mEDC5Mbfinal_REV_1628|mm9|chr3:94882407-94886837	3619		5C_292_mEDC5Mbfinal_FOR_1535|mm9|chr3:94601267-94607154___5C_292_mEDC5Mbfinal_REV_1477|mm9|chr3:94427725-94429841	1940		5C_292_mEDC5Mbfinal_FOR_7|mm9|chr3:89930863-89931014___5C_292_mEDC5Mbfinal_REV_1647|mm9|chr3:94959055-94960384	1135
5C_292_mEDC5Mbfinal_FOR_1377|mm9|chr3:94030720-94037613___5C_292_mEDC5Mbfinal_REV_849|mm9|chr3:92362697-92363617	1086		5C_292_mEDC5Mbfinal_FOR_1149|mm9|chr3:93351222-93359462___5C_292_mEDC5Mbfinal_REV_364|mm9|chr3:91007703-91013373	662		5C_292_mEDC5Mbfinal_FOR_1622|mm9|chr3:94860624-94864435___5C_292_mEDC5Mbfinal_REV_1674|mm9|chr3:95039803-95055534	2390		5C_292_mEDC5Mbfinal_FOR_654|mm9|chr3:91801900-91802277___5C_292_mEDC5Mbfinal_REV_1534|mm9|chr3:94596388-94601266	433
5C_292_mEDC5Mbfinal_FOR_910|mm9|chr3:92504908-92515527___5C_292_mEDC5Mbfinal_REV_696|mm9|chr3:91922583-91927976	2836		5C_292_mEDC5Mbfinal_FOR_664|mm9|chr3:91822166-91833532___5C_292_mEDC5Mbfinal_REV_1161|mm9|chr3:93388807-93391262	511		5C_292_mEDC5Mbfinal_FOR_723|mm9|chr3:91996405-92000845___5C_292_mEDC5Mbfinal_REV_1470|mm9|chr3:94392630-94398527	811		5C_292_mEDC5Mbfinal_FOR_808|mm9|chr3:92219249-92231256___5C_292_mEDC5Mbfinal_REV_1157|mm9|chr3:93372727-93378782	460
5C_292_mEDC5Mbfinal_FOR_433|mm9|chr3:91155277-91161102___5C_292_mEDC5Mbfinal_REV_84|mm9|chr3:90219075-90226856	4634		5C_292_mEDC5Mbfinal_FOR_1113|mm9|chr3:93238765-93240814___5C_292_mEDC5Mbfinal_REV_672|mm9|chr3:91853724-91859573	565		5C_292_mEDC5Mbfinal_FOR_165|mm9|chr3:90424820-90427985___5C_292_mEDC5Mbfinal_REV_851|mm9|chr3:92366758-92370592	6736		5C_292_mEDC5Mbfinal_FOR_1543|mm9|chr3:94638405-94639586___5C_292_mEDC5Mbfinal_REV_655|mm9|chr3:91802278-91803109	295
5C_292_mEDC5Mbfinal_FOR_1223|mm9|chr3:93574073-93574787___5C_292_mEDC5Mbfinal_REV_471|mm9|chr3:91275029-91277194	743		5C_292_mEDC5Mbfinal_FOR_433|mm9|chr3:91155277-91161102___5C_292_mEDC5Mbfinal_REV_1415|mm9|chr3:94152912-94155619	299		5C_292_mEDC5Mbfinal_FOR_1082|mm9|chr3:93164549-93169464___5C_292_mEDC5Mbfinal_REV_1403|mm9|chr3:94112641-94118236	913		5C_292_mEDC5Mbfinal_FOR_889|mm9|chr3:92460317-92460583___5C_292_mEDC5Mbfinal_REV_62|mm9|chr3:90141341-90143309	98
5C_292_mEDC5Mbfinal_FOR_1160|mm9|chr3:93387773-93388806___5C_292_mEDC5Mbfinal_REV_1577|mm9|chr3:94726552-94737241	1867		5C_292_mEDC5Mbfinal_FOR_901|mm9|chr3:92487334-92490428___5C_292_mEDC5Mbfinal_REV_696|mm9|chr3:91922583-91927976	1719		5C_292_mEDC5Mbfinal_FOR_1526|mm9|chr3:94583963-94585671___5C_292_mEDC5Mbfinal_REV_946|mm9|chr3:92721718-92729765	2054		5C_292_mEDC5Mbfinal_FOR_798|mm9|chr3:92176173-92184612___5C_292_mEDC5Mbfinal_REV_285|mm9|chr3:90786099-90789616	652
5C_292_mEDC5Mbfinal_FOR_853|mm9|chr3:92375421-92376686___5C_292_mEDC5Mbfinal_REV_1630|mm9|chr3:94887202-94888973	3740		5C_292_mEDC5Mbfinal_FOR_903|mm9|chr3:92490583-92495387___5C_292_mEDC5Mbfinal_REV_1534|mm9|chr3:94596388-94601266	454		5C_292_mEDC5Mbfinal_FOR_1622|mm9|chr3:94860624-94864435___5C_292_mEDC5Mbfinal_REV_1425|mm9|chr3:94221844-94224726	1046		5C_292_mEDC5Mbfinal_FOR_1463|mm9|chr3:94360538-94365313___5C_292_mEDC5Mbfinal_REV_1542|mm9|chr3:94637243-94638404	2579
5C_292_mEDC5Mbfinal_FOR_879|mm9|chr3:92443216-92444505___5C_292_mEDC5Mbfinal_REV_290|mm9|chr3:90801993-90809562	1820		5C_292_mEDC5Mbfinal_FOR_702|mm9|chr3:91944865-91954623___5C_292_mEDC5Mbfinal_REV_896|mm9|chr3:92473924-92475985	2413		5C_292_mEDC5Mbfinal_FOR_91|mm9|chr3:90240380-90243877___5C_292_mEDC5Mbfinal_REV_1176|mm9|chr3:93417096-93417434	784		5C_292_mEDC5Mbfinal_FOR_1494|mm9|chr3:94468048-94470187___5C_292_mEDC5Mbfinal_REV_888|mm9|chr3:92459033-92460316	275
5C_292_mEDC5Mbfinal_FOR_494|mm9|chr3:91333145-91338707___5C_292_mEDC5Mbfinal_REV_126|mm9|chr3:90322416-90322860	1988		5C_292_mEDC5Mbfinal_FOR_7|mm9|chr3:89930863-89931014___5C_292_mEDC5Mbfinal_REV_1647|mm9|chr3:94959055-94960384	614		5C_292_mEDC5Mbfinal_FOR_847|mm9|chr3:92352691-92358665___5C_292_mEDC5Mbfinal_REV_503|mm9|chr3:91366058-91370281	2561		5C_292_mEDC5Mbfinal_FOR_919|mm9|chr3:92564358-92570084___5C_292_mEDC5Mbfinal_REV_1474|mm9|chr3:94416499-94426953	319
5C_292_mEDC5Mbfinal_FOR_1651|mm9|chr3:94972063-94973349___5C_292_mEDC5Mbfinal_REV_1575|mm9|chr3:94723680-94725959	6266		5C_292_mEDC5Mbfinal_FOR_1070|mm9|chr3:93126665-93126973___5C_292_mEDC5Mbfinal_REV_11|mm9|chr3:89940664-89943170	282		5C_292_mEDC5Mbfinal_FOR_198|mm9|chr3:90532692-90533268___5C_292_mEDC5Mbfinal_REV_1109|mm9|chr3:93232172-93234249	739		5C_292_mEDC5Mbfinal_FOR_1550|mm9|chr3:94648677-94651644___5C_292_mEDC5Mbfinal_REV_1225|mm9|chr3:93574851-93577264	349
5C_292_mEDC5Mbfinal_FOR_1673|mm9|chr3:95033828-95039802___5C_292_mEDC5Mbfinal_REV_1433|mm9|chr3:94253298-94254228	2220		5C_292_mEDC5Mbfinal_FOR_654|mm9|chr3:91801900-91802277___5C_292_mEDC5Mbfinal_REV_1534|mm9|chr3:94596388-94601266	391		5C_292_mEDC5Mbfinal_FOR_1563|mm9|chr3:94688152-94688320___5C_292_mEDC5Mbfinal_REV_1145|mm9|chr3:93333220-93334410	959		5C_292_mEDC5Mbfinal_FOR_1428|mm9|chr3:94232733-94240991___5C_292_mEDC5Mbfinal_REV_1109|mm9|chr3:93232172-93234249	331
			5C_292_mEDC5Mbfinal_FOR_178|mm9|chr3:90479225-90480932___5C_292_mEDC5Mbfinal_REV_921|mm9|chr3:92578179-92582577	852		5C_292_mEDC5Mbfinal_FOR_853|mm9|chr3:92375421-92376686___5C_292_mEDC5Mbfinal_REV_1433|mm9|chr3:94253298-94254228	756		5C_292_mEDC5Mbfinal_FOR_79|mm9|chr3:90187981-90191410___5C_292_mEDC5Mbfinal_REV_688|mm9|chr3:91907394-91909399	145
			5C_292_mEDC5Mbfinal_FOR_1463|mm9|chr3:94360538-94365313___5C_292_mEDC5Mbfinal_REV_1542|mm9|chr3:94637243-94638404	4182		5C_292_mEDC5Mbfinal_FOR_1538|mm9|chr3:94613163-94613646___5C_292_mEDC5Mbfinal_REV_844|mm9|chr3:92341626-92341965	964		5C_292_mEDC5Mbfinal_FOR_1421|mm9|chr3:94193877-94202966___5C_292_mEDC5Mbfinal_REV_1659|mm9|chr3:94987265-94994682	500
			5C_292_mEDC5Mbfinal_FOR_1538|mm9|chr3:94613163-94613646___5C_292_mEDC5Mbfinal_REV_818|mm9|chr3:92258102-92259141	351		5C_292_mEDC5Mbfinal_FOR_433|mm9|chr3:91155277-91161102___5C_292_mEDC5Mbfinal_REV_1422|mm9|chr3:94202967-94210687	794		5C_292_mEDC5Mbfinal_FOR_1485|mm9|chr3:94454012-94454296___5C_292_mEDC5Mbfinal_REV_430|mm9|chr3:91147316-91148344	1005
			5C_292_mEDC5Mbfinal_FOR_919|mm9|chr3:92564358-92570084___5C_292_mEDC5Mbfinal_REV_1474|mm9|chr3:94416499-94426953	401		5C_292_mEDC5Mbfinal_FOR_853|mm9|chr3:92375421-92376686___5C_292_mEDC5Mbfinal_REV_1630|mm9|chr3:94887202-94888973	27199		5C_292_mEDC5Mbfinal_FOR_645|mm9|chr3:91772044-91772469___5C_292_mEDC5Mbfinal_REV_1083|mm9|chr3:93169465-93170737	199
			5C_292_mEDC5Mbfinal_FOR_1063|mm9|chr3:93076901-93099719___5C_292_mEDC5Mbfinal_REV_1562|mm9|chr3:94682944-94688151	511		5C_292_mEDC5Mbfinal_FOR_702|mm9|chr3:91944865-91954623___5C_292_mEDC5Mbfinal_REV_1090|mm9|chr3:93187001-93193079	481		5C_292_mEDC5Mbfinal_FOR_246|mm9|chr3:90689590-90693031___5C_292_mEDC5Mbfinal_REV_1015|mm9|chr3:92921210-92921553	1582
			5C_292_mEDC5Mbfinal_FOR_702|mm9|chr3:91944865-91954623___5C_292_mEDC5Mbfinal_REV_1145|mm9|chr3:93333220-93334410	623		5C_292_mEDC5Mbfinal_FOR_1485|mm9|chr3:94454012-94454296___5C_292_mEDC5Mbfinal_REV_946|mm9|chr3:92721718-92729765	724		5C_292_mEDC5Mbfinal_FOR_1553|mm9|chr3:94667415-94670695___5C_292_mEDC5Mbfinal_REV_1564|mm9|chr3:94688321-94697395	10715
			5C_292_mEDC5Mbfinal_FOR_91|mm9|chr3:90240380-90243877___5C_292_mEDC5Mbfinal_REV_1148|mm9|chr3:93339814-93351221	285		5C_292_mEDC5Mbfinal_FOR_1681|mm9|chr3:95106766-95115583___5C_292_mEDC5Mbfinal_REV_1083|mm9|chr3:93169465-93170737	209		5C_292_mEDC5Mbfinal_FOR_40|mm9|chr3:90047644-90053079___5C_292_mEDC5Mbfinal_REV_102|mm9|chr3:90272680-90286410	2841
			5C_292_mEDC5Mbfinal_FOR_723|mm9|chr3:91996405-92000845___5C_292_mEDC5Mbfinal_REV_1148|mm9|chr3:93339814-93351221	465		5C_292_mEDC5Mbfinal_FOR_622|mm9|chr3:91722640-91726281___5C_292_mEDC5Mbfinal_REV_1562|mm9|chr3:94682944-94688151	539		5C_292_mEDC5Mbfinal_FOR_1165|mm9|chr3:93397682-93399062___5C_292_mEDC5Mbfinal_REV_396|mm9|chr3:91073287-91076093	151
			5C_292_mEDC5Mbfinal_FOR_1485|mm9|chr3:94454012-94454296___5C_292_mEDC5Mbfinal_REV_430|mm9|chr3:91147316-91148344	588		5C_292_mEDC5Mbfinal_FOR_864|mm9|chr3:92399586-92405169___5C_292_mEDC5Mbfinal_REV_1603|mm9|chr3:94796162-94803677	393		5C_292_mEDC5Mbfinal_FOR_683|mm9|chr3:91876919-91893349___5C_292_mEDC5Mbfinal_REV_921|mm9|chr3:92578179-92582577	547
			5C_292_mEDC5Mbfinal_FOR_180|mm9|chr3:90483393-90484391___5C_292_mEDC5Mbfinal_REV_1096|mm9|chr3:93198115-93202444	306		5C_292_mEDC5Mbfinal_FOR_830|mm9|chr3:92316489-92319594___5C_292_mEDC5Mbfinal_REV_1102|mm9|chr3:93212517-93217455	1906		5C_292_mEDC5Mbfinal_FOR_70|mm9|chr3:90154384-90156972___5C_292_mEDC5Mbfinal_REV_688|mm9|chr3:91907394-91909399	2196
			5C_292_mEDC5Mbfinal_FOR_1645|mm9|chr3:94957105-94958954___5C_292_mEDC5Mbfinal_REV_807|mm9|chr3:92218430-92219248	242364		5C_292_mEDC5Mbfinal_FOR_1144|mm9|chr3:93332462-93333219___5C_292_mEDC5Mbfinal_REV_308|mm9|chr3:90869703-90871792	320		5C_292_mEDC5Mbfinal_FOR_622|mm9|chr3:91722640-91726281___5C_292_mEDC5Mbfinal_REV_184|mm9|chr3:90493027-90497380	396
			5C_292_mEDC5Mbfinal_FOR_1055|mm9|chr3:93054116-93055193___5C_292_mEDC5Mbfinal_REV_140|mm9|chr3:90350170-90354911	309		5C_292_mEDC5Mbfinal_FOR_1408|mm9|chr3:94128981-94134855___5C_292_mEDC5Mbfinal_REV_961|mm9|chr3:92765221-92768657	399		5C_292_mEDC5Mbfinal_FOR_622|mm9|chr3:91722640-91726281___5C_292_mEDC5Mbfinal_REV_1422|mm9|chr3:94202967-94210687	470
			5C_292_mEDC5Mbfinal_FOR_1156|mm9|chr3:93370823-93372726___5C_292_mEDC5Mbfinal_REV_1470|mm9|chr3:94392630-94398527	1077		5C_292_mEDC5Mbfinal_FOR_167|mm9|chr3:90429550-90432717___5C_292_mEDC5Mbfinal_REV_1152|mm9|chr3:93362401-93362922	579		5C_292_mEDC5Mbfinal_FOR_38|mm9|chr3:90025756-90030726___5C_292_mEDC5Mbfinal_REV_688|mm9|chr3:91907394-91909399	111
			5C_292_mEDC5Mbfinal_FOR_178|mm9|chr3:90479225-90480932___5C_292_mEDC5Mbfinal_REV_1433|mm9|chr3:94253298-94254228	503		5C_292_mEDC5Mbfinal_FOR_1025|mm9|chr3:92947365-92949612___5C_292_mEDC5Mbfinal_REV_1403|mm9|chr3:94112641-94118236	813		5C_292_mEDC5Mbfinal_FOR_165|mm9|chr3:90424820-90427985___5C_292_mEDC5Mbfinal_REV_646|mm9|chr3:91772470-91779459	880
			5C_292_mEDC5Mbfinal_FOR_427|mm9|chr3:91137476-91139682___5C_292_mEDC5Mbfinal_REV_1109|mm9|chr3:93232172-93234249	462		5C_292_mEDC5Mbfinal_FOR_1128|mm9|chr3:93307939-93310240___5C_292_mEDC5Mbfinal_REV_1415|mm9|chr3:94152912-94155619	1387		5C_292_mEDC5Mbfinal_FOR_1158|mm9|chr3:93378783-93386068___5C_292_mEDC5Mbfinal_REV_672|mm9|chr3:91853724-91859573	302
			5C_292_mEDC5Mbfinal_FOR_1640|mm9|chr3:94939982-94941843___5C_292_mEDC5Mbfinal_REV_285|mm9|chr3:90786099-90789616	396		5C_292_mEDC5Mbfinal_FOR_178|mm9|chr3:90479225-90480932___5C_292_mEDC5Mbfinal_REV_1099|mm9|chr3:93204545-93208937	2566		5C_292_mEDC5Mbfinal_FOR_1673|mm9|chr3:95033828-95039802___5C_292_mEDC5Mbfinal_REV_1425|mm9|chr3:94221844-94224726	681
			5C_292_mEDC5Mbfinal_FOR_683|mm9|chr3:91876919-91893349___5C_292_mEDC5Mbfinal_REV_921|mm9|chr3:92578179-92582577	1036		5C_292_mEDC5Mbfinal_FOR_1563|mm9|chr3:94688152-94688320___5C_292_mEDC5Mbfinal_REV_1425|mm9|chr3:94221844-94224726	1104		5C_292_mEDC5Mbfinal_FOR_1052|mm9|chr3:93053185-93053316___5C_292_mEDC5Mbfinal_REV_308|mm9|chr3:90869703-90871792	128
			5C_292_mEDC5Mbfinal_FOR_188|mm9|chr3:90501782-90510208___5C_292_mEDC5Mbfinal_REV_98|mm9|chr3:90262469-90263781	3301		5C_292_mEDC5Mbfinal_FOR_1469|mm9|chr3:94383558-94392629___5C_292_mEDC5Mbfinal_REV_1564|mm9|chr3:94688321-94697395	1474		5C_292_mEDC5Mbfinal_FOR_163|mm9|chr3:90420276-90422209___5C_292_mEDC5Mbfinal_REV_88|mm9|chr3:90237088-90238587	3821
			5C_292_mEDC5Mbfinal_FOR_1421|mm9|chr3:94193877-94202966___5C_292_mEDC5Mbfinal_REV_674|mm9|chr3:91862381-91862861	430		5C_292_mEDC5Mbfinal_FOR_1600|mm9|chr3:94785621-94788112___5C_292_mEDC5Mbfinal_REV_685|mm9|chr3:91897650-91900339	1070		5C_292_mEDC5Mbfinal_FOR_1089|mm9|chr3:93181080-93187000___5C_292_mEDC5Mbfinal_REV_417|mm9|chr3:91107718-91107989	333
			5C_292_mEDC5Mbfinal_FOR_165|mm9|chr3:90424820-90427985___5C_292_mEDC5Mbfinal_REV_646|mm9|chr3:91772470-91779459	441		5C_292_mEDC5Mbfinal_FOR_14|mm9|chr3:89953035-89961189___5C_292_mEDC5Mbfinal_REV_921|mm9|chr3:92578179-92582577	469		5C_292_mEDC5Mbfinal_FOR_702|mm9|chr3:91944865-91954623___5C_292_mEDC5Mbfinal_REV_1099|mm9|chr3:93204545-93208937	949
			5C_292_mEDC5Mbfinal_FOR_1587|mm9|chr3:94768907-94772983___5C_292_mEDC5Mbfinal_REV_724|mm9|chr3:92000846-92001232	463		5C_292_mEDC5Mbfinal_FOR_433|mm9|chr3:91155277-91161102___5C_292_mEDC5Mbfinal_REV_126|mm9|chr3:90322416-90322860	961		5C_292_mEDC5Mbfinal_FOR_1110|mm9|chr3:93234250-93234935___5C_292_mEDC5Mbfinal_REV_308|mm9|chr3:90869703-90871792	88
			5C_292_mEDC5Mbfinal_FOR_925|mm9|chr3:92612965-92618218___5C_292_mEDC5Mbfinal_REV_1534|mm9|chr3:94596388-94601266	456		5C_292_mEDC5Mbfinal_FOR_699|mm9|chr3:91936375-91939767___5C_292_mEDC5Mbfinal_REV_335|mm9|chr3:90953182-90953716	1365		5C_292_mEDC5Mbfinal_FOR_1618|mm9|chr3:94843076-94845622___5C_292_mEDC5Mbfinal_REV_818|mm9|chr3:92258102-92259141	603
			5C_292_mEDC5Mbfinal_FOR_91|mm9|chr3:90240380-90243877___5C_292_mEDC5Mbfinal_REV_1597|mm9|chr3:94782136-94783424	1263		5C_292_mEDC5Mbfinal_FOR_986|mm9|chr3:92832517-92845937___5C_292_mEDC5Mbfinal_REV_1620|mm9|chr3:94853644-94856248	534		5C_292_mEDC5Mbfinal_FOR_850|mm9|chr3:92363618-92366757___5C_292_mEDC5Mbfinal_REV_1656|mm9|chr3:94978735-94981656	237
			5C_292_mEDC5Mbfinal_FOR_163|mm9|chr3:90420276-90422209___5C_292_mEDC5Mbfinal_REV_88|mm9|chr3:90237088-90238587	5917		5C_292_mEDC5Mbfinal_FOR_1553|mm9|chr3:94667415-94670695___5C_292_mEDC5Mbfinal_REV_1474|mm9|chr3:94416499-94426953	3020		5C_292_mEDC5Mbfinal_FOR_196|mm9|chr3:90528095-90529764___5C_292_mEDC5Mbfinal_REV_880|mm9|chr3:92444506-92449009	133
			5C_292_mEDC5Mbfinal_FOR_702|mm9|chr3:91944865-91954623___5C_292_mEDC5Mbfinal_REV_1157|mm9|chr3:93372727-93378782	875		5C_292_mEDC5Mbfinal_FOR_801|mm9|chr3:92188333-92189358___5C_292_mEDC5Mbfinal_REV_1407|mm9|chr3:94123347-94128980	151		5C_292_mEDC5Mbfinal_FOR_1456|mm9|chr3:94336601-94339317___5C_292_mEDC5Mbfinal_REV_1407|mm9|chr3:94123347-94128980	1656
			5C_292_mEDC5Mbfinal_FOR_1587|mm9|chr3:94768907-94772983___5C_292_mEDC5Mbfinal_REV_1096|mm9|chr3:93198115-93202444	764		5C_292_mEDC5Mbfinal_FOR_1421|mm9|chr3:94193877-94202966___5C_292_mEDC5Mbfinal_REV_1564|mm9|chr3:94688321-94697395	1094		5C_292_mEDC5Mbfinal_FOR_72|mm9|chr3:90158133-90158473___5C_292_mEDC5Mbfinal_REV_1477|mm9|chr3:94427725-94429841	625
			5C_292_mEDC5Mbfinal_FOR_702|mm9|chr3:91944865-91954623___5C_292_mEDC5Mbfinal_REV_1099|mm9|chr3:93204545-93208937	551		5C_292_mEDC5Mbfinal_FOR_671|mm9|chr3:91852019-91853723___5C_292_mEDC5Mbfinal_REV_1019|mm9|chr3:92928281-92930961	467		5C_292_mEDC5Mbfinal_FOR_887|mm9|chr3:92456469-92459032___5C_292_mEDC5Mbfinal_REV_82|mm9|chr3:90204778-90213824	133
			5C_292_mEDC5Mbfinal_FOR_860|mm9|chr3:92385396-92392117___5C_292_mEDC5Mbfinal_REV_1096|mm9|chr3:93198115-93202444	795		5C_292_mEDC5Mbfinal_FOR_287|mm9|chr3:90792857-90794719___5C_292_mEDC5Mbfinal_REV_62|mm9|chr3:90141341-90143309	10157		5C_292_mEDC5Mbfinal_FOR_1459|mm9|chr3:94345783-94349180___5C_292_mEDC5Mbfinal_REV_928|mm9|chr3:92623259-92630692	194
			5C_292_mEDC5Mbfinal_FOR_331|mm9|chr3:90944379-90945844___5C_292_mEDC5Mbfinal_REV_1083|mm9|chr3:93169465-93170737	494		5C_292_mEDC5Mbfinal_FOR_161|mm9|chr3:90413690-90419692___5C_292_mEDC5Mbfinal_REV_1017|mm9|chr3:92926647-92927381	338		5C_292_mEDC5Mbfinal_FOR_1424|mm9|chr3:94213481-94221843___5C_292_mEDC5Mbfinal_REV_1609|mm9|chr3:94821033-94823792	1890
			5C_292_mEDC5Mbfinal_FOR_1113|mm9|chr3:93238765-93240814___5C_292_mEDC5Mbfinal_REV_503|mm9|chr3:91366058-91370281	375		5C_292_mEDC5Mbfinal_FOR_178|mm9|chr3:90479225-90480932___5C_292_mEDC5Mbfinal_REV_928|mm9|chr3:92623259-92630692	758		5C_292_mEDC5Mbfinal_FOR_1105|mm9|chr3:93220026-93225921___5C_292_mEDC5Mbfinal_REV_295|mm9|chr3:90825218-90831475	485
			5C_292_mEDC5Mbfinal_FOR_664|mm9|chr3:91822166-91833532___5C_292_mEDC5Mbfinal_REV_892|mm9|chr3:92463756-92463890	1355		5C_292_mEDC5Mbfinal_FOR_1149|mm9|chr3:93351222-93359462___5C_292_mEDC5Mbfinal_REV_1534|mm9|chr3:94596388-94601266	659		5C_292_mEDC5Mbfinal_FOR_664|mm9|chr3:91822166-91833532___5C_292_mEDC5Mbfinal_REV_308|mm9|chr3:90869703-90871792	646
			5C_292_mEDC5Mbfinal_FOR_38|mm9|chr3:90025756-90030726___5C_292_mEDC5Mbfinal_REV_1088|mm9|chr3:93179811-93181079	436		5C_292_mEDC5Mbfinal_FOR_1671|mm9|chr3:95027317-95031976___5C_292_mEDC5Mbfinal_REV_1630|mm9|chr3:94887202-94888973	1924		5C_292_mEDC5Mbfinal_FOR_1550|mm9|chr3:94648677-94651644___5C_292_mEDC5Mbfinal_REV_1431|mm9|chr3:94245088-94250120	1307
			5C_292_mEDC5Mbfinal_FOR_1618|mm9|chr3:94843076-94845622___5C_292_mEDC5Mbfinal_REV_818|mm9|chr3:92258102-92259141	299		5C_292_mEDC5Mbfinal_FOR_860|mm9|chr3:92385396-92392117___5C_292_mEDC5Mbfinal_REV_983|mm9|chr3:92821745-92823842	1551		5C_292_mEDC5Mbfinal_FOR_1526|mm9|chr3:94583963-94585671___5C_292_mEDC5Mbfinal_REV_825|mm9|chr3:92298369-92305029	236
			5C_292_mEDC5Mbfinal_FOR_1151|mm9|chr3:93360291-93362400___5C_292_mEDC5Mbfinal_REV_43|mm9|chr3:90072196-90075110	259		5C_292_mEDC5Mbfinal_FOR_1651|mm9|chr3:94972063-94973349___5C_292_mEDC5Mbfinal_REV_983|mm9|chr3:92821745-92823842	556		5C_292_mEDC5Mbfinal_FOR_94|mm9|chr3:90249027-90258529___5C_292_mEDC5Mbfinal_REV_921|mm9|chr3:92578179-92582577	111
			5C_292_mEDC5Mbfinal_FOR_1618|mm9|chr3:94843076-94845622___5C_292_mEDC5Mbfinal_REV_813|mm9|chr3:92239504-92244485	354		5C_292_mEDC5Mbfinal_FOR_1553|mm9|chr3:94667415-94670695___5C_292_mEDC5Mbfinal_REV_902|mm9|chr3:92490429-92490582	357		5C_292_mEDC5Mbfinal_FOR_925|mm9|chr3:92612965-92618218___5C_292_mEDC5Mbfinal_REV_1605|mm9|chr3:94806692-94812240	317
			5C_292_mEDC5Mbfinal_FOR_860|mm9|chr3:92385396-92392117___5C_292_mEDC5Mbfinal_REV_134|mm9|chr3:90334328-90336394	496		5C_292_mEDC5Mbfinal_FOR_1435|mm9|chr3:94257578-94265921___5C_292_mEDC5Mbfinal_REV_972|mm9|chr3:92796747-92806202	1137		5C_292_mEDC5Mbfinal_FOR_714|mm9|chr3:91977415-91978795___5C_292_mEDC5Mbfinal_REV_28|mm9|chr3:89993600-89997039	263
			5C_292_mEDC5Mbfinal_FOR_982|mm9|chr3:92819631-92821744___5C_292_mEDC5Mbfinal_REV_175|mm9|chr3:90472955-90475365	496		5C_292_mEDC5Mbfinal_FOR_622|mm9|chr3:91722640-91726281___5C_292_mEDC5Mbfinal_REV_1161|mm9|chr3:93388807-93391262	343		5C_292_mEDC5Mbfinal_FOR_808|mm9|chr3:92219249-92231256___5C_292_mEDC5Mbfinal_REV_236|mm9|chr3:90636370-90646127	466
			5C_292_mEDC5Mbfinal_FOR_853|mm9|chr3:92375421-92376686___5C_292_mEDC5Mbfinal_REV_435|mm9|chr3:91165618-91167718	898		5C_292_mEDC5Mbfinal_FOR_38|mm9|chr3:90025756-90030726___5C_292_mEDC5Mbfinal_REV_88|mm9|chr3:90237088-90238587	2023		5C_292_mEDC5Mbfinal_FOR_895|mm9|chr3:92473578-92473923___5C_292_mEDC5Mbfinal_REV_1639|mm9|chr3:94937026-94939981	229
			5C_292_mEDC5Mbfinal_FOR_702|mm9|chr3:91944865-91954623___5C_292_mEDC5Mbfinal_REV_1562|mm9|chr3:94682944-94688151	396		5C_292_mEDC5Mbfinal_FOR_1027|mm9|chr3:92954599-92956533___5C_292_mEDC5Mbfinal_REV_184|mm9|chr3:90493027-90497380	360		5C_292_mEDC5Mbfinal_FOR_1118|mm9|chr3:93257437-93261744___5C_292_mEDC5Mbfinal_REV_1656|mm9|chr3:94978735-94981656	190
			5C_292_mEDC5Mbfinal_FOR_664|mm9|chr3:91822166-91833532___5C_292_mEDC5Mbfinal_REV_1609|mm9|chr3:94821033-94823792	659		5C_292_mEDC5Mbfinal_FOR_889|mm9|chr3:92460317-92460583___5C_292_mEDC5Mbfinal_REV_1403|mm9|chr3:94112641-94118236	1150		5C_292_mEDC5Mbfinal_FOR_1070|mm9|chr3:93126665-93126973___5C_292_mEDC5Mbfinal_REV_956|mm9|chr3:92757201-92758564	2031
			5C_292_mEDC5Mbfinal_FOR_819|mm9|chr3:92259142-92266675___5C_292_mEDC5Mbfinal_REV_696|mm9|chr3:91922583-91927976	2787		5C_292_mEDC5Mbfinal_FOR_1414|mm9|chr3:94151531-94152911___5C_292_mEDC5Mbfinal_REV_1647|mm9|chr3:94959055-94960384	1222		5C_292_mEDC5Mbfinal_FOR_38|mm9|chr3:90025756-90030726___5C_292_mEDC5Mbfinal_REV_933|mm9|chr3:92656167-92661269	123
			5C_292_mEDC5Mbfinal_FOR_23|mm9|chr3:89982273-89982643___5C_292_mEDC5Mbfinal_REV_928|mm9|chr3:92623259-92630692	341		5C_292_mEDC5Mbfinal_FOR_1689|mm9|chr3:95152573-95158450___5C_292_mEDC5Mbfinal_REV_1403|mm9|chr3:94112641-94118236	710		5C_292_mEDC5Mbfinal_FOR_699|mm9|chr3:91936375-91939767___5C_292_mEDC5Mbfinal_REV_28|mm9|chr3:89993600-89997039	378
			5C_292_mEDC5Mbfinal_FOR_1553|mm9|chr3:94667415-94670695___5C_292_mEDC5Mbfinal_REV_1114|mm9|chr3:93240815-93247426	730		5C_292_mEDC5Mbfinal_FOR_1529|mm9|chr3:94586753-94591170___5C_292_mEDC5Mbfinal_REV_1418|mm9|chr3:94180092-94187690	1108		5C_292_mEDC5Mbfinal_FOR_1640|mm9|chr3:94939982-94941843___5C_292_mEDC5Mbfinal_REV_844|mm9|chr3:92341626-92341965	148
			5C_292_mEDC5Mbfinal_FOR_133|mm9|chr3:90332071-90334327___5C_292_mEDC5Mbfinal_REV_1159|mm9|chr3:93386069-93387772	362		5C_292_mEDC5Mbfinal_FOR_1469|mm9|chr3:94383558-94392629___5C_292_mEDC5Mbfinal_REV_954|mm9|chr3:92750083-92752354	628		5C_292_mEDC5Mbfinal_FOR_925|mm9|chr3:92612965-92618218___5C_292_mEDC5Mbfinal_REV_1639|mm9|chr3:94937026-94939981	242
			5C_292_mEDC5Mbfinal_FOR_54|mm9|chr3:90129256-90129498___5C_292_mEDC5Mbfinal_REV_813|mm9|chr3:92239504-92244485	502		5C_292_mEDC5Mbfinal_FOR_808|mm9|chr3:92219249-92231256___5C_292_mEDC5Mbfinal_REV_126|mm9|chr3:90322416-90322860	386		5C_292_mEDC5Mbfinal_FOR_1388|mm9|chr3:94055402-94064064___5C_292_mEDC5Mbfinal_REV_316|mm9|chr3:90889739-90890699	336
			5C_292_mEDC5Mbfinal_FOR_1576|mm9|chr3:94725960-94726551___5C_292_mEDC5Mbfinal_REV_724|mm9|chr3:92000846-92001232	365		5C_292_mEDC5Mbfinal_FOR_1642|mm9|chr3:94942940-94952336___5C_292_mEDC5Mbfinal_REV_1630|mm9|chr3:94887202-94888973	7306		5C_292_mEDC5Mbfinal_FOR_476|mm9|chr3:91287430-91289317___5C_292_mEDC5Mbfinal_REV_1096|mm9|chr3:93198115-93202444	286
			5C_292_mEDC5Mbfinal_FOR_860|mm9|chr3:92385396-92392117___5C_292_mEDC5Mbfinal_REV_1433|mm9|chr3:94253298-94254228	389		5C_292_mEDC5Mbfinal_FOR_1622|mm9|chr3:94860624-94864435___5C_292_mEDC5Mbfinal_REV_1676|mm9|chr3:95064112-95066090	1627		5C_292_mEDC5Mbfinal_FOR_1618|mm9|chr3:94843076-94845622___5C_292_mEDC5Mbfinal_REV_155|mm9|chr3:90385899-90398131	973
			5C_292_mEDC5Mbfinal_FOR_1016|mm9|chr3:92921554-92926646___5C_292_mEDC5Mbfinal_REV_1656|mm9|chr3:94978735-94981656	396		5C_292_mEDC5Mbfinal_FOR_1600|mm9|chr3:94785621-94788112___5C_292_mEDC5Mbfinal_REV_799|mm9|chr3:92184613-92186871	372		5C_292_mEDC5Mbfinal_FOR_822|mm9|chr3:92274379-92293246___5C_292_mEDC5Mbfinal_REV_1605|mm9|chr3:94806692-94812240	105
			5C_292_mEDC5Mbfinal_FOR_133|mm9|chr3:90332071-90334327___5C_292_mEDC5Mbfinal_REV_928|mm9|chr3:92623259-92630692	1018		5C_292_mEDC5Mbfinal_FOR_1526|mm9|chr3:94583963-94585671___5C_292_mEDC5Mbfinal_REV_701|mm9|chr3:91944123-91944864	388		5C_292_mEDC5Mbfinal_FOR_420|mm9|chr3:91114330-91117945___5C_292_mEDC5Mbfinal_REV_25|mm9|chr3:89983755-89985781	124
			5C_292_mEDC5Mbfinal_FOR_925|mm9|chr3:92612965-92618218___5C_292_mEDC5Mbfinal_REV_1639|mm9|chr3:94937026-94939981	335		5C_292_mEDC5Mbfinal_FOR_857|mm9|chr3:92379195-92383626___5C_292_mEDC5Mbfinal_REV_1470|mm9|chr3:94392630-94398527	593		5C_292_mEDC5Mbfinal_FOR_1149|mm9|chr3:93351222-93359462___5C_292_mEDC5Mbfinal_REV_197|mm9|chr3:90529765-90532691	254
			5C_292_mEDC5Mbfinal_FOR_819|mm9|chr3:92259142-92266675___5C_292_mEDC5Mbfinal_REV_1311|mm9|chr3:93823869-93824247	786		5C_292_mEDC5Mbfinal_FOR_793|mm9|chr3:92162099-92164666___5C_292_mEDC5Mbfinal_REV_98|mm9|chr3:90262469-90263781	708		5C_292_mEDC5Mbfinal_FOR_1561|mm9|chr3:94680100-94682943___5C_292_mEDC5Mbfinal_REV_791|mm9|chr3:92153701-92155751	128
			5C_292_mEDC5Mbfinal_FOR_932|mm9|chr3:92638268-92656166___5C_292_mEDC5Mbfinal_REV_685|mm9|chr3:91897650-91900339	1212		5C_292_mEDC5Mbfinal_FOR_1055|mm9|chr3:93054116-93055193___5C_292_mEDC5Mbfinal_REV_1534|mm9|chr3:94596388-94601266	998		5C_292_mEDC5Mbfinal_FOR_1424|mm9|chr3:94213481-94221843___5C_292_mEDC5Mbfinal_REV_1403|mm9|chr3:94112641-94118236	4061
			5C_292_mEDC5Mbfinal_FOR_1412|mm9|chr3:94144432-94144557___5C_292_mEDC5Mbfinal_REV_430|mm9|chr3:91147316-91148344	690		5C_292_mEDC5Mbfinal_FOR_130|mm9|chr3:90328486-90330411___5C_292_mEDC5Mbfinal_REV_878|mm9|chr3:92438818-92443215	445		5C_292_mEDC5Mbfinal_FOR_925|mm9|chr3:92612965-92618218___5C_292_mEDC5Mbfinal_REV_3|mm9|chr3:89909411-89913744	119
			5C_292_mEDC5Mbfinal_FOR_178|mm9|chr3:90479225-90480932___5C_292_mEDC5Mbfinal_REV_1225|mm9|chr3:93574851-93577264	280		5C_292_mEDC5Mbfinal_FOR_1473|mm9|chr3:94410600-94416498___5C_292_mEDC5Mbfinal_REV_1088|mm9|chr3:93179811-93181079	481		5C_292_mEDC5Mbfinal_FOR_1526|mm9|chr3:94583963-94585671___5C_292_mEDC5Mbfinal_REV_803|mm9|chr3:92204094-92208784	210
			5C_292_mEDC5Mbfinal_FOR_180|mm9|chr3:90483393-90484391___5C_292_mEDC5Mbfinal_REV_1143|mm9|chr3:93331980-93332461	497		5C_292_mEDC5Mbfinal_FOR_246|mm9|chr3:90689590-90693031___5C_292_mEDC5Mbfinal_REV_28|mm9|chr3:89993600-89997039	12708		5C_292_mEDC5Mbfinal_FOR_1275|mm9|chr3:93694506-93697585___5C_292_mEDC5Mbfinal_REV_646|mm9|chr3:91772470-91779459	81
			5C_292_mEDC5Mbfinal_FOR_819|mm9|chr3:92259142-92266675___5C_292_mEDC5Mbfinal_REV_1474|mm9|chr3:94416499-94426953	359		5C_292_mEDC5Mbfinal_FOR_1052|mm9|chr3:93053185-93053316___5C_292_mEDC5Mbfinal_REV_1504|mm9|chr3:94511576-94515364	375		5C_292_mEDC5Mbfinal_FOR_808|mm9|chr3:92219249-92231256___5C_292_mEDC5Mbfinal_REV_1042|mm9|chr3:92999574-93004115	1450
			5C_292_mEDC5Mbfinal_FOR_1039|mm9|chr3:92979691-92993016___5C_292_mEDC5Mbfinal_REV_411|mm9|chr3:91096276-91098141	546		5C_292_mEDC5Mbfinal_FOR_1275|mm9|chr3:93694506-93697585___5C_292_mEDC5Mbfinal_REV_1620|mm9|chr3:94853644-94856248	773		5C_292_mEDC5Mbfinal_FOR_1388|mm9|chr3:94055402-94064064___5C_292_mEDC5Mbfinal_REV_939|mm9|chr3:92679126-92684050	9686
			5C_292_mEDC5Mbfinal_FOR_1622|mm9|chr3:94860624-94864435___5C_292_mEDC5Mbfinal_REV_1603|mm9|chr3:94796162-94803677	5949		5C_292_mEDC5Mbfinal_FOR_54|mm9|chr3:90129256-90129498___5C_292_mEDC5Mbfinal_REV_674|mm9|chr3:91862381-91862861	550		5C_292_mEDC5Mbfinal_FOR_654|mm9|chr3:91801900-91802277___5C_292_mEDC5Mbfinal_REV_939|mm9|chr3:92679126-92684050	682
			5C_292_mEDC5Mbfinal_FOR_1618|mm9|chr3:94843076-94845622___5C_292_mEDC5Mbfinal_REV_155|mm9|chr3:90385899-90398131	471		5C_292_mEDC5Mbfinal_FOR_40|mm9|chr3:90047644-90053079___5C_292_mEDC5Mbfinal_REV_88|mm9|chr3:90237088-90238587	2458		5C_292_mEDC5Mbfinal_FOR_287|mm9|chr3:90792857-90794719___5C_292_mEDC5Mbfinal_REV_1148|mm9|chr3:93339814-93351221	250
			5C_292_mEDC5Mbfinal_FOR_1426|mm9|chr3:94224727-94227923___5C_292_mEDC5Mbfinal_REV_43|mm9|chr3:90072196-90075110	487		5C_292_mEDC5Mbfinal_FOR_1602|mm9|chr3:94794410-94796161___5C_292_mEDC5Mbfinal_REV_1403|mm9|chr3:94112641-94118236	1762		5C_292_mEDC5Mbfinal_FOR_982|mm9|chr3:92819631-92821744___5C_292_mEDC5Mbfinal_REV_123|mm9|chr3:90314089-90316469	244
			5C_292_mEDC5Mbfinal_FOR_1149|mm9|chr3:93351222-93359462___5C_292_mEDC5Mbfinal_REV_197|mm9|chr3:90529765-90532691	1219		5C_292_mEDC5Mbfinal_FOR_1618|mm9|chr3:94843076-94845622___5C_292_mEDC5Mbfinal_REV_1413|mm9|chr3:94144558-94151530	559		5C_292_mEDC5Mbfinal_FOR_161|mm9|chr3:90413690-90419692___5C_292_mEDC5Mbfinal_REV_942|mm9|chr3:92689604-92692340	182
			5C_292_mEDC5Mbfinal_FOR_879|mm9|chr3:92443216-92444505___5C_292_mEDC5Mbfinal_REV_1659|mm9|chr3:94987265-94994682	272		5C_292_mEDC5Mbfinal_FOR_161|mm9|chr3:90413690-90419692___5C_292_mEDC5Mbfinal_REV_825|mm9|chr3:92298369-92305029	508		5C_292_mEDC5Mbfinal_FOR_889|mm9|chr3:92460317-92460583___5C_292_mEDC5Mbfinal_REV_1448|mm9|chr3:94313432-94318837	548
			5C_292_mEDC5Mbfinal_FOR_819|mm9|chr3:92259142-92266675___5C_292_mEDC5Mbfinal_REV_1562|mm9|chr3:94682944-94688151	808		5C_292_mEDC5Mbfinal_FOR_1660|mm9|chr3:94994683-94996372___5C_292_mEDC5Mbfinal_REV_1575|mm9|chr3:94723680-94725959	1914		5C_292_mEDC5Mbfinal_FOR_860|mm9|chr3:92385396-92392117___5C_292_mEDC5Mbfinal_REV_88|mm9|chr3:90237088-90238587	232
			5C_292_mEDC5Mbfinal_FOR_216|mm9|chr3:90574295-90576430___5C_292_mEDC5Mbfinal_REV_851|mm9|chr3:92366758-92370592	719		5C_292_mEDC5Mbfinal_FOR_159|mm9|chr3:90407427-90413018___5C_292_mEDC5Mbfinal_REV_823|mm9|chr3:92293247-92297669	194		5C_292_mEDC5Mbfinal_FOR_790|mm9|chr3:92150226-92153700___5C_292_mEDC5Mbfinal_REV_36|mm9|chr3:90019206-90025490	170
			5C_292_mEDC5Mbfinal_FOR_180|mm9|chr3:90483393-90484391___5C_292_mEDC5Mbfinal_REV_1176|mm9|chr3:93417096-93417434	486		5C_292_mEDC5Mbfinal_FOR_1526|mm9|chr3:94583963-94585671___5C_292_mEDC5Mbfinal_REV_856|mm9|chr3:92378027-92379194	535		5C_292_mEDC5Mbfinal_FOR_1052|mm9|chr3:93053185-93053316___5C_292_mEDC5Mbfinal_REV_688|mm9|chr3:91907394-91909399	383
			5C_292_mEDC5Mbfinal_FOR_657|mm9|chr3:91803131-91804183___5C_292_mEDC5Mbfinal_REV_954|mm9|chr3:92750083-92752354	914		5C_292_mEDC5Mbfinal_FOR_1128|mm9|chr3:93307939-93310240___5C_292_mEDC5Mbfinal_REV_701|mm9|chr3:91944123-91944864	537		5C_292_mEDC5Mbfinal_FOR_853|mm9|chr3:92375421-92376686___5C_292_mEDC5Mbfinal_REV_364|mm9|chr3:91007703-91013373	685
			5C_292_mEDC5Mbfinal_FOR_1388|mm9|chr3:94055402-94064064___5C_292_mEDC5Mbfinal_REV_939|mm9|chr3:92679126-92684050	10509		5C_292_mEDC5Mbfinal_FOR_935|mm9|chr3:92662727-92664282___5C_292_mEDC5Mbfinal_REV_644|mm9|chr3:91770313-91772043	461		5C_292_mEDC5Mbfinal_FOR_54|mm9|chr3:90129256-90129498___5C_292_mEDC5Mbfinal_REV_712|mm9|chr3:91971304-91972504	297
			5C_292_mEDC5Mbfinal_FOR_925|mm9|chr3:92612965-92618218___5C_292_mEDC5Mbfinal_REV_707|mm9|chr3:91960466-91961371	1072		5C_292_mEDC5Mbfinal_FOR_636|mm9|chr3:91758708-91763259___5C_292_mEDC5Mbfinal_REV_844|mm9|chr3:92341626-92341965	1079		5C_292_mEDC5Mbfinal_FOR_1622|mm9|chr3:94860624-94864435___5C_292_mEDC5Mbfinal_REV_1415|mm9|chr3:94152912-94155619	625
			5C_292_mEDC5Mbfinal_FOR_1414|mm9|chr3:94151531-94152911___5C_292_mEDC5Mbfinal_REV_690|mm9|chr3:91913660-91913769	592		5C_292_mEDC5Mbfinal_FOR_1018|mm9|chr3:92927382-92928280___5C_292_mEDC5Mbfinal_REV_166|mm9|chr3:90427986-90429549	186		5C_292_mEDC5Mbfinal_FOR_893|mm9|chr3:92463891-92473351___5C_292_mEDC5Mbfinal_REV_43|mm9|chr3:90072196-90075110	252
			5C_292_mEDC5Mbfinal_FOR_622|mm9|chr3:91722640-91726281___5C_292_mEDC5Mbfinal_REV_1583|mm9|chr3:94754806-94756585	325		5C_292_mEDC5Mbfinal_FOR_10|mm9|chr3:89938180-89940663___5C_292_mEDC5Mbfinal_REV_865|mm9|chr3:92405170-92408653	288		5C_292_mEDC5Mbfinal_FOR_1432|mm9|chr3:94250121-94253297___5C_292_mEDC5Mbfinal_REV_674|mm9|chr3:91862381-91862861	193
			5C_292_mEDC5Mbfinal_FOR_1412|mm9|chr3:94144432-94144557___5C_292_mEDC5Mbfinal_REV_674|mm9|chr3:91862381-91862861	535		5C_292_mEDC5Mbfinal_FOR_1565|mm9|chr3:94697396-94698356___5C_292_mEDC5Mbfinal_REV_1403|mm9|chr3:94112641-94118236	3330		5C_292_mEDC5Mbfinal_FOR_866|mm9|chr3:92408654-92408842___5C_292_mEDC5Mbfinal_REV_1647|mm9|chr3:94959055-94960384	225
			5C_292_mEDC5Mbfinal_FOR_657|mm9|chr3:91803131-91804183___5C_292_mEDC5Mbfinal_REV_1661|mm9|chr3:94996373-94998014	355		5C_292_mEDC5Mbfinal_FOR_1435|mm9|chr3:94257578-94265921___5C_292_mEDC5Mbfinal_REV_797|mm9|chr3:92174698-92176172	2347		5C_292_mEDC5Mbfinal_FOR_919|mm9|chr3:92564358-92570084___5C_292_mEDC5Mbfinal_REV_164|mm9|chr3:90422210-90424819	263
			5C_292_mEDC5Mbfinal_FOR_188|mm9|chr3:90501782-90510208___5C_292_mEDC5Mbfinal_REV_1247|mm9|chr3:93620377-93620864	358		5C_292_mEDC5Mbfinal_FOR_864|mm9|chr3:92399586-92405169___5C_292_mEDC5Mbfinal_REV_1249|mm9|chr3:93621427-93627532	1007		5C_292_mEDC5Mbfinal_FOR_1046|mm9|chr3:93005366-93028846___5C_292_mEDC5Mbfinal_REV_688|mm9|chr3:91907394-91909399	531
			5C_292_mEDC5Mbfinal_FOR_874|mm9|chr3:92423261-92425765___5C_292_mEDC5Mbfinal_REV_851|mm9|chr3:92366758-92370592	9084		5C_292_mEDC5Mbfinal_FOR_871|mm9|chr3:92412702-92416478___5C_292_mEDC5Mbfinal_REV_175|mm9|chr3:90472955-90475365	148		5C_292_mEDC5Mbfinal_FOR_1412|mm9|chr3:94144432-94144557___5C_292_mEDC5Mbfinal_REV_646|mm9|chr3:91772470-91779459	153
			5C_292_mEDC5Mbfinal_FOR_1463|mm9|chr3:94360538-94365313___5C_292_mEDC5Mbfinal_REV_655|mm9|chr3:91802278-91803109	305		5C_292_mEDC5Mbfinal_FOR_91|mm9|chr3:90240380-90243877___5C_292_mEDC5Mbfinal_REV_1096|mm9|chr3:93198115-93202444	564		5C_292_mEDC5Mbfinal_FOR_91|mm9|chr3:90240380-90243877___5C_292_mEDC5Mbfinal_REV_644|mm9|chr3:91770313-91772043	136
			5C_292_mEDC5Mbfinal_FOR_871|mm9|chr3:92412702-92416478___5C_292_mEDC5Mbfinal_REV_1474|mm9|chr3:94416499-94426953	629		5C_292_mEDC5Mbfinal_FOR_1494|mm9|chr3:94468048-94470187___5C_292_mEDC5Mbfinal_REV_707|mm9|chr3:91960466-91961371	610		5C_292_mEDC5Mbfinal_FOR_1070|mm9|chr3:93126665-93126973___5C_292_mEDC5Mbfinal_REV_650|mm9|chr3:91782599-91785267	1393
			5C_292_mEDC5Mbfinal_FOR_1149|mm9|chr3:93351222-93359462___5C_292_mEDC5Mbfinal_REV_308|mm9|chr3:90869703-90871792	453		5C_292_mEDC5Mbfinal_FOR_1638|mm9|chr3:94935185-94937025___5C_292_mEDC5Mbfinal_REV_1143|mm9|chr3:93331980-93332461	2679		5C_292_mEDC5Mbfinal_FOR_798|mm9|chr3:92176173-92184612___5C_292_mEDC5Mbfinal_REV_182|mm9|chr3:90488683-90490836	208
			5C_292_mEDC5Mbfinal_FOR_1638|mm9|chr3:94935185-94937025___5C_292_mEDC5Mbfinal_REV_632|mm9|chr3:91751994-91752977	262		5C_292_mEDC5Mbfinal_FOR_200|mm9|chr3:90539152-90543746___5C_292_mEDC5Mbfinal_REV_674|mm9|chr3:91862381-91862861	821		5C_292_mEDC5Mbfinal_FOR_879|mm9|chr3:92443216-92444505___5C_292_mEDC5Mbfinal_REV_207|mm9|chr3:90556642-90556855	177
			5C_292_mEDC5Mbfinal_FOR_1408|mm9|chr3:94128981-94134855___5C_292_mEDC5Mbfinal_REV_954|mm9|chr3:92750083-92752354	555		5C_292_mEDC5Mbfinal_FOR_980|mm9|chr3:92815150-92818139___5C_292_mEDC5Mbfinal_REV_8|mm9|chr3:89931015-89933763	383		5C_292_mEDC5Mbfinal_FOR_622|mm9|chr3:91722640-91726281___5C_292_mEDC5Mbfinal_REV_851|mm9|chr3:92366758-92370592	727
			5C_292_mEDC5Mbfinal_FOR_1070|mm9|chr3:93126665-93126973___5C_292_mEDC5Mbfinal_REV_650|mm9|chr3:91782599-91785267	1072		5C_292_mEDC5Mbfinal_FOR_1550|mm9|chr3:94648677-94651644___5C_292_mEDC5Mbfinal_REV_1150|mm9|chr3:93359463-93360290	1257		5C_292_mEDC5Mbfinal_FOR_1426|mm9|chr3:94224727-94227923___5C_292_mEDC5Mbfinal_REV_1562|mm9|chr3:94682944-94688151	1196
			5C_292_mEDC5Mbfinal_FOR_159|mm9|chr3:90407427-90413018___5C_292_mEDC5Mbfinal_REV_818|mm9|chr3:92258102-92259141	550		5C_292_mEDC5Mbfinal_FOR_1459|mm9|chr3:94345783-94349180___5C_292_mEDC5Mbfinal_REV_1542|mm9|chr3:94637243-94638404	1403		5C_292_mEDC5Mbfinal_FOR_1642|mm9|chr3:94942940-94952336___5C_292_mEDC5Mbfinal_REV_1420|mm9|chr3:94189540-94193876	940
			5C_292_mEDC5Mbfinal_FOR_702|mm9|chr3:91944865-91954623___5C_292_mEDC5Mbfinal_REV_983|mm9|chr3:92821745-92823842	975		5C_292_mEDC5Mbfinal_FOR_702|mm9|chr3:91944865-91954623___5C_292_mEDC5Mbfinal_REV_168|mm9|chr3:90432718-90442008	523		5C_292_mEDC5Mbfinal_FOR_313|mm9|chr3:90886774-90888313___5C_292_mEDC5Mbfinal_REV_1030|mm9|chr3:92960482-92960926	257
			5C_292_mEDC5Mbfinal_FOR_1426|mm9|chr3:94224727-94227923___5C_292_mEDC5Mbfinal_REV_1562|mm9|chr3:94682944-94688151	2379		5C_292_mEDC5Mbfinal_FOR_287|mm9|chr3:90792857-90794719___5C_292_mEDC5Mbfinal_REV_396|mm9|chr3:91073287-91076093	1877		5C_292_mEDC5Mbfinal_FOR_978|mm9|chr3:92812719-92814326___5C_292_mEDC5Mbfinal_REV_1641|mm9|chr3:94941844-94942939	247
			5C_292_mEDC5Mbfinal_FOR_864|mm9|chr3:92399586-92405169___5C_292_mEDC5Mbfinal_REV_1407|mm9|chr3:94123347-94128980	504		5C_292_mEDC5Mbfinal_FOR_973|mm9|chr3:92806203-92806737___5C_292_mEDC5Mbfinal_REV_696|mm9|chr3:91922583-91927976	1037		5C_292_mEDC5Mbfinal_FOR_671|mm9|chr3:91852019-91853723___5C_292_mEDC5Mbfinal_REV_1569|mm9|chr3:94710580-94717141	2207
			5C_292_mEDC5Mbfinal_FOR_1587|mm9|chr3:94768907-94772983___5C_292_mEDC5Mbfinal_REV_134|mm9|chr3:90334328-90336394	543		5C_292_mEDC5Mbfinal_FOR_161|mm9|chr3:90413690-90419692___5C_292_mEDC5Mbfinal_REV_795|mm9|chr3:92166344-92167364	781		5C_292_mEDC5Mbfinal_FOR_185|mm9|chr3:90497381-90499270___5C_292_mEDC5Mbfinal_REV_1186|mm9|chr3:93433349-93435229	640
			5C_292_mEDC5Mbfinal_FOR_643|mm9|chr3:91768046-91770312___5C_292_mEDC5Mbfinal_REV_364|mm9|chr3:91007703-91013373	89693		5C_292_mEDC5Mbfinal_FOR_874|mm9|chr3:92423261-92425765___5C_292_mEDC5Mbfinal_REV_1620|mm9|chr3:94853644-94856248	653		5C_292_mEDC5Mbfinal_FOR_178|mm9|chr3:90479225-90480932___5C_292_mEDC5Mbfinal_REV_839|mm9|chr3:92330604-92337680	202
			5C_292_mEDC5Mbfinal_FOR_1602|mm9|chr3:94794410-94796161___5C_292_mEDC5Mbfinal_REV_1057|mm9|chr3:93059936-93061393	428		5C_292_mEDC5Mbfinal_FOR_1529|mm9|chr3:94586753-94591170___5C_292_mEDC5Mbfinal_REV_1639|mm9|chr3:94937026-94939981	1912		5C_292_mEDC5Mbfinal_FOR_1555|mm9|chr3:94672596-94675116___5C_292_mEDC5Mbfinal_REV_1225|mm9|chr3:93574851-93577264	946
			5C_292_mEDC5Mbfinal_FOR_1275|mm9|chr3:93694506-93697585___5C_292_mEDC5Mbfinal_REV_78|mm9|chr3:90186869-90187980	303		5C_292_mEDC5Mbfinal_FOR_165|mm9|chr3:90424820-90427985___5C_292_mEDC5Mbfinal_REV_25|mm9|chr3:89983755-89985781	1137		5C_292_mEDC5Mbfinal_FOR_1456|mm9|chr3:94336601-94339317___5C_292_mEDC5Mbfinal_REV_1109|mm9|chr3:93232172-93234249	1915
			5C_292_mEDC5Mbfinal_FOR_1631|mm9|chr3:94888974-94902402___5C_292_mEDC5Mbfinal_REV_499|mm9|chr3:91359689-91360618	532		5C_292_mEDC5Mbfinal_FOR_216|mm9|chr3:90574295-90576430___5C_292_mEDC5Mbfinal_REV_1021|mm9|chr3:92932926-92934734	645		5C_292_mEDC5Mbfinal_FOR_1494|mm9|chr3:94468048-94470187___5C_292_mEDC5Mbfinal_REV_685|mm9|chr3:91897650-91900339	447
			5C_292_mEDC5Mbfinal_FOR_1082|mm9|chr3:93164549-93169464___5C_292_mEDC5Mbfinal_REV_1448|mm9|chr3:94313432-94318837	753		5C_292_mEDC5Mbfinal_FOR_1681|mm9|chr3:95106766-95115583___5C_292_mEDC5Mbfinal_REV_1601|mm9|chr3:94788113-94794409	983		5C_292_mEDC5Mbfinal_FOR_1485|mm9|chr3:94454012-94454296___5C_292_mEDC5Mbfinal_REV_870|mm9|chr3:92412238-92412701	696
			5C_292_mEDC5Mbfinal_FOR_159|mm9|chr3:90407427-90413018___5C_292_mEDC5Mbfinal_REV_1470|mm9|chr3:94392630-94398527	679		5C_292_mEDC5Mbfinal_FOR_1061|mm9|chr3:93068056-93074601___5C_292_mEDC5Mbfinal_REV_217|mm9|chr3:90576431-90577136	505		5C_292_mEDC5Mbfinal_FOR_1485|mm9|chr3:94454012-94454296___5C_292_mEDC5Mbfinal_REV_679|mm9|chr3:91865920-91868542	215
			5C_292_mEDC5Mbfinal_FOR_185|mm9|chr3:90497381-90499270___5C_292_mEDC5Mbfinal_REV_1186|mm9|chr3:93433349-93435229	460		5C_292_mEDC5Mbfinal_FOR_840|mm9|chr3:92337681-92338296___5C_292_mEDC5Mbfinal_REV_1504|mm9|chr3:94511576-94515364	390		5C_292_mEDC5Mbfinal_FOR_79|mm9|chr3:90187981-90191410___5C_292_mEDC5Mbfinal_REV_946|mm9|chr3:92721718-92729765	304
			5C_292_mEDC5Mbfinal_FOR_1412|mm9|chr3:94144432-94144557___5C_292_mEDC5Mbfinal_REV_175|mm9|chr3:90472955-90475365	886		5C_292_mEDC5Mbfinal_FOR_941|mm9|chr3:92687092-92689603___5C_292_mEDC5Mbfinal_REV_1661|mm9|chr3:94996373-94998014	474		5C_292_mEDC5Mbfinal_FOR_111|mm9|chr3:90299287-90299804___5C_292_mEDC5Mbfinal_REV_685|mm9|chr3:91897650-91900339	461
			5C_292_mEDC5Mbfinal_FOR_1622|mm9|chr3:94860624-94864435___5C_292_mEDC5Mbfinal_REV_1026|mm9|chr3:92949613-92954598	373		5C_292_mEDC5Mbfinal_FOR_433|mm9|chr3:91155277-91161102___5C_292_mEDC5Mbfinal_REV_896|mm9|chr3:92473924-92475985	710		5C_292_mEDC5Mbfinal_FOR_1649|mm9|chr3:94963917-94969353___5C_292_mEDC5Mbfinal_REV_1659|mm9|chr3:94987265-94994682	16619
			5C_292_mEDC5Mbfinal_FOR_1456|mm9|chr3:94336601-94339317___5C_292_mEDC5Mbfinal_REV_1109|mm9|chr3:93232172-93234249	803		5C_292_mEDC5Mbfinal_FOR_163|mm9|chr3:90420276-90422209___5C_292_mEDC5Mbfinal_REV_1054|mm9|chr3:93053968-93054115	484		5C_292_mEDC5Mbfinal_FOR_1529|mm9|chr3:94586753-94591170___5C_292_mEDC5Mbfinal_REV_1422|mm9|chr3:94202967-94210687	948
			5C_292_mEDC5Mbfinal_FOR_1485|mm9|chr3:94454012-94454296___5C_292_mEDC5Mbfinal_REV_870|mm9|chr3:92412238-92412701	1363		5C_292_mEDC5Mbfinal_FOR_1156|mm9|chr3:93370823-93372726___5C_292_mEDC5Mbfinal_REV_143|mm9|chr3:90360461-90368860	394		5C_292_mEDC5Mbfinal_FOR_941|mm9|chr3:92687092-92689603___5C_292_mEDC5Mbfinal_REV_140|mm9|chr3:90350170-90354911	1293
			5C_292_mEDC5Mbfinal_FOR_1432|mm9|chr3:94250121-94253297___5C_292_mEDC5Mbfinal_REV_168|mm9|chr3:90432718-90442008	504		5C_292_mEDC5Mbfinal_FOR_216|mm9|chr3:90574295-90576430___5C_292_mEDC5Mbfinal_REV_1102|mm9|chr3:93212517-93217455	659		5C_292_mEDC5Mbfinal_FOR_1553|mm9|chr3:94667415-94670695___5C_292_mEDC5Mbfinal_REV_1176|mm9|chr3:93417096-93417434	1148
			5C_292_mEDC5Mbfinal_FOR_1485|mm9|chr3:94454012-94454296___5C_292_mEDC5Mbfinal_REV_679|mm9|chr3:91865920-91868542	281		5C_292_mEDC5Mbfinal_FOR_1618|mm9|chr3:94843076-94845622___5C_292_mEDC5Mbfinal_REV_1583|mm9|chr3:94754806-94756585	3363		5C_292_mEDC5Mbfinal_FOR_1061|mm9|chr3:93068056-93074601___5C_292_mEDC5Mbfinal_REV_435|mm9|chr3:91165618-91167718	369
			5C_292_mEDC5Mbfinal_FOR_1541|mm9|chr3:94635816-94637242___5C_292_mEDC5Mbfinal_REV_1134|mm9|chr3:93317982-93321768	482		5C_292_mEDC5Mbfinal_FOR_1128|mm9|chr3:93307939-93310240___5C_292_mEDC5Mbfinal_REV_1418|mm9|chr3:94180092-94187690	885		5C_292_mEDC5Mbfinal_FOR_1101|mm9|chr3:93210308-93212516___5C_292_mEDC5Mbfinal_REV_1470|mm9|chr3:94392630-94398527	1830
			5C_292_mEDC5Mbfinal_FOR_1576|mm9|chr3:94725960-94726551___5C_292_mEDC5Mbfinal_REV_430|mm9|chr3:91147316-91148344	278		5C_292_mEDC5Mbfinal_FOR_169|mm9|chr3:90442009-90449781___5C_292_mEDC5Mbfinal_REV_82|mm9|chr3:90204778-90213824	4002		5C_292_mEDC5Mbfinal_FOR_986|mm9|chr3:92832517-92845937___5C_292_mEDC5Mbfinal_REV_1527|mm9|chr3:94585672-94586669	391
			5C_292_mEDC5Mbfinal_FOR_216|mm9|chr3:90574295-90576430___5C_292_mEDC5Mbfinal_REV_629|mm9|chr3:91745187-91747281	623		5C_292_mEDC5Mbfinal_FOR_664|mm9|chr3:91822166-91833532___5C_292_mEDC5Mbfinal_REV_825|mm9|chr3:92298369-92305029	1156		5C_292_mEDC5Mbfinal_FOR_293|mm9|chr3:90818767-90820927___5C_292_mEDC5Mbfinal_REV_1176|mm9|chr3:93417096-93417434	205
			5C_292_mEDC5Mbfinal_FOR_89|mm9|chr3:90238588-90239782___5C_292_mEDC5Mbfinal_REV_1395|mm9|chr3:94089247-94095298	384		5C_292_mEDC5Mbfinal_FOR_664|mm9|chr3:91822166-91833532___5C_292_mEDC5Mbfinal_REV_1403|mm9|chr3:94112641-94118236	717		5C_292_mEDC5Mbfinal_FOR_188|mm9|chr3:90501782-90510208___5C_292_mEDC5Mbfinal_REV_873|mm9|chr3:92421047-92423260	680
			5C_292_mEDC5Mbfinal_FOR_1701|mm9|chr3:95183553-95190499___5C_292_mEDC5Mbfinal_REV_629|mm9|chr3:91745187-91747281	285		5C_292_mEDC5Mbfinal_FOR_1105|mm9|chr3:93220026-93225921___5C_292_mEDC5Mbfinal_REV_1537|mm9|chr3:94607219-94613162	1088		5C_292_mEDC5Mbfinal_FOR_919|mm9|chr3:92564358-92570084___5C_292_mEDC5Mbfinal_REV_8|mm9|chr3:89931015-89933763	265
			5C_292_mEDC5Mbfinal_FOR_331|mm9|chr3:90944379-90945844___5C_292_mEDC5Mbfinal_REV_1109|mm9|chr3:93232172-93234249	1246		5C_292_mEDC5Mbfinal_FOR_702|mm9|chr3:91944865-91954623___5C_292_mEDC5Mbfinal_REV_1176|mm9|chr3:93417096-93417434	3332		5C_292_mEDC5Mbfinal_FOR_941|mm9|chr3:92687092-92689603___5C_292_mEDC5Mbfinal_REV_1691|mm9|chr3:95158530-95160704	134
			5C_292_mEDC5Mbfinal_FOR_822|mm9|chr3:92274379-92293246___5C_292_mEDC5Mbfinal_REV_175|mm9|chr3:90472955-90475365	397		5C_292_mEDC5Mbfinal_FOR_1070|mm9|chr3:93126665-93126973___5C_292_mEDC5Mbfinal_REV_1575|mm9|chr3:94723680-94725959	911		5C_292_mEDC5Mbfinal_FOR_702|mm9|chr3:91944865-91954623___5C_292_mEDC5Mbfinal_REV_43|mm9|chr3:90072196-90075110	254
			5C_292_mEDC5Mbfinal_FOR_941|mm9|chr3:92687092-92689603___5C_292_mEDC5Mbfinal_REV_140|mm9|chr3:90350170-90354911	952		5C_292_mEDC5Mbfinal_FOR_1146|mm9|chr3:93334411-93338513___5C_292_mEDC5Mbfinal_REV_285|mm9|chr3:90786099-90789616	494		5C_292_mEDC5Mbfinal_FOR_1543|mm9|chr3:94638405-94639586___5C_292_mEDC5Mbfinal_REV_844|mm9|chr3:92341626-92341965	268
			5C_292_mEDC5Mbfinal_FOR_1568|mm9|chr3:94702587-94710579___5C_292_mEDC5Mbfinal_REV_1143|mm9|chr3:93331980-93332461	481		5C_292_mEDC5Mbfinal_FOR_945|mm9|chr3:92703797-92721717___5C_292_mEDC5Mbfinal_REV_503|mm9|chr3:91366058-91370281	435		5C_292_mEDC5Mbfinal_FOR_1673|mm9|chr3:95033828-95039802___5C_292_mEDC5Mbfinal_REV_1150|mm9|chr3:93359463-93360290	231
			5C_292_mEDC5Mbfinal_FOR_1553|mm9|chr3:94667415-94670695___5C_292_mEDC5Mbfinal_REV_1176|mm9|chr3:93417096-93417434	519		5C_292_mEDC5Mbfinal_FOR_860|mm9|chr3:92385396-92392117___5C_292_mEDC5Mbfinal_REV_851|mm9|chr3:92366758-92370592	15018		5C_292_mEDC5Mbfinal_FOR_941|mm9|chr3:92687092-92689603___5C_292_mEDC5Mbfinal_REV_1427|mm9|chr3:94227924-94232732	223
			5C_292_mEDC5Mbfinal_FOR_1101|mm9|chr3:93210308-93212516___5C_292_mEDC5Mbfinal_REV_1470|mm9|chr3:94392630-94398527	617		5C_292_mEDC5Mbfinal_FOR_1622|mm9|chr3:94860624-94864435___5C_292_mEDC5Mbfinal_REV_954|mm9|chr3:92750083-92752354	549		5C_292_mEDC5Mbfinal_FOR_622|mm9|chr3:91722640-91726281___5C_292_mEDC5Mbfinal_REV_1534|mm9|chr3:94596388-94601266	906
			5C_292_mEDC5Mbfinal_FOR_1412|mm9|chr3:94144432-94144557___5C_292_mEDC5Mbfinal_REV_894|mm9|chr3:92473352-92473577	462		5C_292_mEDC5Mbfinal_FOR_1684|mm9|chr3:95121673-95126766___5C_292_mEDC5Mbfinal_REV_1564|mm9|chr3:94688321-94697395	926		5C_292_mEDC5Mbfinal_FOR_77|mm9|chr3:90179047-90186868___5C_292_mEDC5Mbfinal_REV_655|mm9|chr3:91802278-91803109	340
			5C_292_mEDC5Mbfinal_FOR_643|mm9|chr3:91768046-91770312___5C_292_mEDC5Mbfinal_REV_1176|mm9|chr3:93417096-93417434	487		5C_292_mEDC5Mbfinal_FOR_695|mm9|chr3:91922154-91922582___5C_292_mEDC5Mbfinal_REV_983|mm9|chr3:92821745-92823842	690		5C_292_mEDC5Mbfinal_FOR_101|mm9|chr3:90272129-90272679___5C_292_mEDC5Mbfinal_REV_939|mm9|chr3:92679126-92684050	114
			5C_292_mEDC5Mbfinal_FOR_1576|mm9|chr3:94725960-94726551___5C_292_mEDC5Mbfinal_REV_854|mm9|chr3:92376687-92377093	655		5C_292_mEDC5Mbfinal_FOR_853|mm9|chr3:92375421-92376686___5C_292_mEDC5Mbfinal_REV_1609|mm9|chr3:94821033-94823792	816		5C_292_mEDC5Mbfinal_FOR_622|mm9|chr3:91722640-91726281___5C_292_mEDC5Mbfinal_REV_1021|mm9|chr3:92932926-92934734	355
			5C_292_mEDC5Mbfinal_FOR_664|mm9|chr3:91822166-91833532___5C_292_mEDC5Mbfinal_REV_1173|mm9|chr3:93411692-93412349	531		5C_292_mEDC5Mbfinal_FOR_980|mm9|chr3:92815150-92818139___5C_292_mEDC5Mbfinal_REV_688|mm9|chr3:91907394-91909399	657		5C_292_mEDC5Mbfinal_FOR_808|mm9|chr3:92219249-92231256___5C_292_mEDC5Mbfinal_REV_1096|mm9|chr3:93198115-93202444	570
			5C_292_mEDC5Mbfinal_FOR_183|mm9|chr3:90490837-90493026___5C_292_mEDC5Mbfinal_REV_1129|mm9|chr3:93310241-93312359	347		5C_292_mEDC5Mbfinal_FOR_1604|mm9|chr3:94803678-94806691___5C_292_mEDC5Mbfinal_REV_1422|mm9|chr3:94202967-94210687	1273		5C_292_mEDC5Mbfinal_FOR_1622|mm9|chr3:94860624-94864435___5C_292_mEDC5Mbfinal_REV_1674|mm9|chr3:95039803-95055534	2773
			5C_292_mEDC5Mbfinal_FOR_169|mm9|chr3:90442009-90449781___5C_292_mEDC5Mbfinal_REV_1577|mm9|chr3:94726552-94737241	488		5C_292_mEDC5Mbfinal_FOR_864|mm9|chr3:92399586-92405169___5C_292_mEDC5Mbfinal_REV_422|mm9|chr3:91120193-91121808	1541		5C_292_mEDC5Mbfinal_FOR_1638|mm9|chr3:94935185-94937025___5C_292_mEDC5Mbfinal_REV_1630|mm9|chr3:94887202-94888973	5350
			5C_292_mEDC5Mbfinal_FOR_622|mm9|chr3:91722640-91726281___5C_292_mEDC5Mbfinal_REV_1534|mm9|chr3:94596388-94601266	523		5C_292_mEDC5Mbfinal_FOR_1082|mm9|chr3:93164549-93169464___5C_292_mEDC5Mbfinal_REV_629|mm9|chr3:91745187-91747281	497		5C_292_mEDC5Mbfinal_FOR_822|mm9|chr3:92274379-92293246___5C_292_mEDC5Mbfinal_REV_34|mm9|chr3:90014198-90017886	136
			5C_292_mEDC5Mbfinal_FOR_77|mm9|chr3:90179047-90186868___5C_292_mEDC5Mbfinal_REV_1090|mm9|chr3:93187001-93193079	420		5C_292_mEDC5Mbfinal_FOR_1541|mm9|chr3:94635816-94637242___5C_292_mEDC5Mbfinal_REV_921|mm9|chr3:92578179-92582577	1023		5C_292_mEDC5Mbfinal_FOR_723|mm9|chr3:91996405-92000845___5C_292_mEDC5Mbfinal_REV_1470|mm9|chr3:94392630-94398527	479
			5C_292_mEDC5Mbfinal_FOR_798|mm9|chr3:92176173-92184612___5C_292_mEDC5Mbfinal_REV_1546|mm9|chr3:94643285-94644371	387		5C_292_mEDC5Mbfinal_FOR_1113|mm9|chr3:93238765-93240814___5C_292_mEDC5Mbfinal_REV_1534|mm9|chr3:94596388-94601266	372		5C_292_mEDC5Mbfinal_FOR_1526|mm9|chr3:94583963-94585671___5C_292_mEDC5Mbfinal_REV_896|mm9|chr3:92473924-92475985	232
			5C_292_mEDC5Mbfinal_FOR_853|mm9|chr3:92375421-92376686___5C_292_mEDC5Mbfinal_REV_851|mm9|chr3:92366758-92370592	21985		5C_292_mEDC5Mbfinal_FOR_1052|mm9|chr3:93053185-93053316___5C_292_mEDC5Mbfinal_REV_1311|mm9|chr3:93823869-93824247	3747		5C_292_mEDC5Mbfinal_FOR_165|mm9|chr3:90424820-90427985___5C_292_mEDC5Mbfinal_REV_851|mm9|chr3:92366758-92370592	1612
			5C_292_mEDC5Mbfinal_FOR_171|mm9|chr3:90459180-90463360___5C_292_mEDC5Mbfinal_REV_921|mm9|chr3:92578179-92582577	330		5C_292_mEDC5Mbfinal_FOR_864|mm9|chr3:92399586-92405169___5C_292_mEDC5Mbfinal_REV_921|mm9|chr3:92578179-92582577	3070		5C_292_mEDC5Mbfinal_FOR_1526|mm9|chr3:94583963-94585671___5C_292_mEDC5Mbfinal_REV_946|mm9|chr3:92721718-92729765	721
			5C_292_mEDC5Mbfinal_FOR_1151|mm9|chr3:93360291-93362400___5C_292_mEDC5Mbfinal_REV_1639|mm9|chr3:94937026-94939981	534		5C_292_mEDC5Mbfinal_FOR_932|mm9|chr3:92638268-92656166___5C_292_mEDC5Mbfinal_REV_1542|mm9|chr3:94637243-94638404	46477		5C_292_mEDC5Mbfinal_FOR_1622|mm9|chr3:94860624-94864435___5C_292_mEDC5Mbfinal_REV_1425|mm9|chr3:94221844-94224726	1051
			5C_292_mEDC5Mbfinal_FOR_1541|mm9|chr3:94635816-94637242___5C_292_mEDC5Mbfinal_REV_795|mm9|chr3:92166344-92167364	425		5C_292_mEDC5Mbfinal_FOR_1651|mm9|chr3:94972063-94973349___5C_292_mEDC5Mbfinal_REV_902|mm9|chr3:92490429-92490582	726		5C_292_mEDC5Mbfinal_FOR_1642|mm9|chr3:94942940-94952336___5C_292_mEDC5Mbfinal_REV_1676|mm9|chr3:95064112-95066090	3711
			5C_292_mEDC5Mbfinal_FOR_819|mm9|chr3:92259142-92266675___5C_292_mEDC5Mbfinal_REV_132|mm9|chr3:90330428-90332070	367		5C_292_mEDC5Mbfinal_FOR_879|mm9|chr3:92443216-92444505___5C_292_mEDC5Mbfinal_REV_685|mm9|chr3:91897650-91900339	907		5C_292_mEDC5Mbfinal_FOR_91|mm9|chr3:90240380-90243877___5C_292_mEDC5Mbfinal_REV_1176|mm9|chr3:93417096-93417434	239
			5C_292_mEDC5Mbfinal_FOR_1172|mm9|chr3:93411531-93411691___5C_292_mEDC5Mbfinal_REV_1669|mm9|chr3:95022946-95026300	540		5C_292_mEDC5Mbfinal_FOR_196|mm9|chr3:90528095-90529764___5C_292_mEDC5Mbfinal_REV_888|mm9|chr3:92459033-92460316	160		5C_292_mEDC5Mbfinal_FOR_1553|mm9|chr3:94667415-94670695___5C_292_mEDC5Mbfinal_REV_1119|mm9|chr3:93261745-93262732	336
			5C_292_mEDC5Mbfinal_FOR_723|mm9|chr3:91996405-92000845___5C_292_mEDC5Mbfinal_REV_1470|mm9|chr3:94392630-94398527	920		5C_292_mEDC5Mbfinal_FOR_790|mm9|chr3:92150226-92153700___5C_292_mEDC5Mbfinal_REV_1107|mm9|chr3:93228381-93231610	379		5C_292_mEDC5Mbfinal_FOR_54|mm9|chr3:90129256-90129498___5C_292_mEDC5Mbfinal_REV_471|mm9|chr3:91275029-91277194	328
			5C_292_mEDC5Mbfinal_FOR_723|mm9|chr3:91996405-92000845___5C_292_mEDC5Mbfinal_REV_1425|mm9|chr3:94221844-94224726	560		5C_292_mEDC5Mbfinal_FOR_1388|mm9|chr3:94055402-94064064___5C_292_mEDC5Mbfinal_REV_981|mm9|chr3:92818140-92819630	467		5C_292_mEDC5Mbfinal_FOR_847|mm9|chr3:92352691-92358665___5C_292_mEDC5Mbfinal_REV_503|mm9|chr3:91366058-91370281	3148
			5C_292_mEDC5Mbfinal_FOR_133|mm9|chr3:90332071-90334327___5C_292_mEDC5Mbfinal_REV_921|mm9|chr3:92578179-92582577	401		5C_292_mEDC5Mbfinal_FOR_1568|mm9|chr3:94702587-94710579___5C_292_mEDC5Mbfinal_REV_1403|mm9|chr3:94112641-94118236	3981		5C_292_mEDC5Mbfinal_FOR_1463|mm9|chr3:94360538-94365313___5C_292_mEDC5Mbfinal_REV_718|mm9|chr3:91986487-91988122	113
			5C_292_mEDC5Mbfinal_FOR_822|mm9|chr3:92274379-92293246___5C_292_mEDC5Mbfinal_REV_1425|mm9|chr3:94221844-94224726	544		5C_292_mEDC5Mbfinal_FOR_1638|mm9|chr3:94935185-94937025___5C_292_mEDC5Mbfinal_REV_1647|mm9|chr3:94959055-94960384	9850		5C_292_mEDC5Mbfinal_FOR_935|mm9|chr3:92662727-92664282___5C_292_mEDC5Mbfinal_REV_112|mm9|chr3:90299805-90299935	180
			5C_292_mEDC5Mbfinal_FOR_1020|mm9|chr3:92930962-92932925___5C_292_mEDC5Mbfinal_REV_411|mm9|chr3:91096276-91098141	357		5C_292_mEDC5Mbfinal_FOR_654|mm9|chr3:91801900-91802277___5C_292_mEDC5Mbfinal_REV_1198|mm9|chr3:93461993-93467819	475		5C_292_mEDC5Mbfinal_FOR_808|mm9|chr3:92219249-92231256___5C_292_mEDC5Mbfinal_REV_1088|mm9|chr3:93179811-93181079	293
			5C_292_mEDC5Mbfinal_FOR_1070|mm9|chr3:93126665-93126973___5C_292_mEDC5Mbfinal_REV_1433|mm9|chr3:94253298-94254228	668		5C_292_mEDC5Mbfinal_FOR_1473|mm9|chr3:94410600-94416498___5C_292_mEDC5Mbfinal_REV_983|mm9|chr3:92821745-92823842	1810		5C_292_mEDC5Mbfinal_FOR_72|mm9|chr3:90158133-90158473___5C_292_mEDC5Mbfinal_REV_688|mm9|chr3:91907394-91909399	371
			5C_292_mEDC5Mbfinal_FOR_165|mm9|chr3:90424820-90427985___5C_292_mEDC5Mbfinal_REV_851|mm9|chr3:92366758-92370592	828		5C_292_mEDC5Mbfinal_FOR_648|mm9|chr3:91780074-91781388___5C_292_mEDC5Mbfinal_REV_1395|mm9|chr3:94089247-94095298	781		5C_292_mEDC5Mbfinal_FOR_853|mm9|chr3:92375421-92376686___5C_292_mEDC5Mbfinal_REV_1433|mm9|chr3:94253298-94254228	358
			5C_292_mEDC5Mbfinal_FOR_1526|mm9|chr3:94583963-94585671___5C_292_mEDC5Mbfinal_REV_946|mm9|chr3:92721718-92729765	398		5C_292_mEDC5Mbfinal_FOR_1541|mm9|chr3:94635816-94637242___5C_292_mEDC5Mbfinal_REV_1054|mm9|chr3:93053968-93054115	538		5C_292_mEDC5Mbfinal_FOR_246|mm9|chr3:90689590-90693031___5C_292_mEDC5Mbfinal_REV_983|mm9|chr3:92821745-92823842	294
			5C_292_mEDC5Mbfinal_FOR_1622|mm9|chr3:94860624-94864435___5C_292_mEDC5Mbfinal_REV_1425|mm9|chr3:94221844-94224726	1144		5C_292_mEDC5Mbfinal_FOR_980|mm9|chr3:92815150-92818139___5C_292_mEDC5Mbfinal_REV_1176|mm9|chr3:93417096-93417434	1599		5C_292_mEDC5Mbfinal_FOR_853|mm9|chr3:92375421-92376686___5C_292_mEDC5Mbfinal_REV_1630|mm9|chr3:94887202-94888973	9488
			5C_292_mEDC5Mbfinal_FOR_874|mm9|chr3:92423261-92425765___5C_292_mEDC5Mbfinal_REV_1411|mm9|chr3:94143655-94144431	403		5C_292_mEDC5Mbfinal_FOR_1421|mm9|chr3:94193877-94202966___5C_292_mEDC5Mbfinal_REV_1176|mm9|chr3:93417096-93417434	576		5C_292_mEDC5Mbfinal_FOR_1485|mm9|chr3:94454012-94454296___5C_292_mEDC5Mbfinal_REV_946|mm9|chr3:92721718-92729765	318
			5C_292_mEDC5Mbfinal_FOR_91|mm9|chr3:90240380-90243877___5C_292_mEDC5Mbfinal_REV_1176|mm9|chr3:93417096-93417434	316		5C_292_mEDC5Mbfinal_FOR_1006|mm9|chr3:92901145-92903392___5C_292_mEDC5Mbfinal_REV_236|mm9|chr3:90636370-90646127	612		5C_292_mEDC5Mbfinal_FOR_622|mm9|chr3:91722640-91726281___5C_292_mEDC5Mbfinal_REV_1562|mm9|chr3:94682944-94688151	574
			5C_292_mEDC5Mbfinal_FOR_1149|mm9|chr3:93351222-93359462___5C_292_mEDC5Mbfinal_REV_411|mm9|chr3:91096276-91098141	381		5C_292_mEDC5Mbfinal_FOR_246|mm9|chr3:90689590-90693031___5C_292_mEDC5Mbfinal_REV_430|mm9|chr3:91147316-91148344	2302		5C_292_mEDC5Mbfinal_FOR_874|mm9|chr3:92423261-92425765___5C_292_mEDC5Mbfinal_REV_1537|mm9|chr3:94607219-94613162	96
			5C_292_mEDC5Mbfinal_FOR_847|mm9|chr3:92352691-92358665___5C_292_mEDC5Mbfinal_REV_503|mm9|chr3:91366058-91370281	2037		5C_292_mEDC5Mbfinal_FOR_1526|mm9|chr3:94583963-94585671___5C_292_mEDC5Mbfinal_REV_981|mm9|chr3:92818140-92819630	6516		5C_292_mEDC5Mbfinal_FOR_830|mm9|chr3:92316489-92319594___5C_292_mEDC5Mbfinal_REV_1102|mm9|chr3:93212517-93217455	796
			5C_292_mEDC5Mbfinal_FOR_925|mm9|chr3:92612965-92618218___5C_292_mEDC5Mbfinal_REV_688|mm9|chr3:91907394-91909399	1393		5C_292_mEDC5Mbfinal_FOR_1128|mm9|chr3:93307939-93310240___5C_292_mEDC5Mbfinal_REV_1652|mm9|chr3:94973350-94974196	351		5C_292_mEDC5Mbfinal_FOR_1545|mm9|chr3:94641177-94643284___5C_292_mEDC5Mbfinal_REV_1639|mm9|chr3:94937026-94939981	1236
			5C_292_mEDC5Mbfinal_FOR_1595|mm9|chr3:94781657-94782122___5C_292_mEDC5Mbfinal_REV_197|mm9|chr3:90529765-90532691	464		5C_292_mEDC5Mbfinal_FOR_1681|mm9|chr3:95106766-95115583___5C_292_mEDC5Mbfinal_REV_1688|mm9|chr3:95143985-95152572	9497		5C_292_mEDC5Mbfinal_FOR_798|mm9|chr3:92176173-92184612___5C_292_mEDC5Mbfinal_REV_1623|mm9|chr3:94864436-94869587	125
			5C_292_mEDC5Mbfinal_FOR_1463|mm9|chr3:94360538-94365313___5C_292_mEDC5Mbfinal_REV_718|mm9|chr3:91986487-91988122	418		5C_292_mEDC5Mbfinal_FOR_622|mm9|chr3:91722640-91726281___5C_292_mEDC5Mbfinal_REV_1198|mm9|chr3:93461993-93467819	505		5C_292_mEDC5Mbfinal_FOR_1622|mm9|chr3:94860624-94864435___5C_292_mEDC5Mbfinal_REV_1078|mm9|chr3:93147087-93149552	143
			5C_292_mEDC5Mbfinal_FOR_699|mm9|chr3:91936375-91939767___5C_292_mEDC5Mbfinal_REV_921|mm9|chr3:92578179-92582577	3166		5C_292_mEDC5Mbfinal_FOR_1541|mm9|chr3:94635816-94637242___5C_292_mEDC5Mbfinal_REV_1173|mm9|chr3:93411692-93412349	4317		5C_292_mEDC5Mbfinal_FOR_1645|mm9|chr3:94957105-94958954___5C_292_mEDC5Mbfinal_REV_896|mm9|chr3:92473924-92475985	103
			5C_292_mEDC5Mbfinal_FOR_331|mm9|chr3:90944379-90945844___5C_292_mEDC5Mbfinal_REV_1527|mm9|chr3:94585672-94586669	552		5C_292_mEDC5Mbfinal_FOR_1684|mm9|chr3:95121673-95126766___5C_292_mEDC5Mbfinal_REV_1107|mm9|chr3:93228381-93231610	232		5C_292_mEDC5Mbfinal_FOR_1645|mm9|chr3:94957105-94958954___5C_292_mEDC5Mbfinal_REV_899|mm9|chr3:92480882-92481402	95
			5C_292_mEDC5Mbfinal_FOR_94|mm9|chr3:90249027-90258529___5C_292_mEDC5Mbfinal_REV_1109|mm9|chr3:93232172-93234249	379		5C_292_mEDC5Mbfinal_FOR_89|mm9|chr3:90238588-90239782___5C_292_mEDC5Mbfinal_REV_6|mm9|chr3:89923280-89930862	1303		5C_292_mEDC5Mbfinal_FOR_982|mm9|chr3:92819631-92821744___5C_292_mEDC5Mbfinal_REV_1546|mm9|chr3:94643285-94644371	133
			5C_292_mEDC5Mbfinal_FOR_819|mm9|chr3:92259142-92266675___5C_292_mEDC5Mbfinal_REV_1630|mm9|chr3:94887202-94888973	360		5C_292_mEDC5Mbfinal_FOR_643|mm9|chr3:91768046-91770312___5C_292_mEDC5Mbfinal_REV_1477|mm9|chr3:94427725-94429841	630		5C_292_mEDC5Mbfinal_FOR_1673|mm9|chr3:95033828-95039802___5C_292_mEDC5Mbfinal_REV_1433|mm9|chr3:94253298-94254228	495
			5C_292_mEDC5Mbfinal_FOR_1494|mm9|chr3:94468048-94470187___5C_292_mEDC5Mbfinal_REV_674|mm9|chr3:91862381-91862861	511		5C_292_mEDC5Mbfinal_FOR_879|mm9|chr3:92443216-92444505___5C_292_mEDC5Mbfinal_REV_1470|mm9|chr3:94392630-94398527	721		5C_292_mEDC5Mbfinal_FOR_178|mm9|chr3:90479225-90480932___5C_292_mEDC5Mbfinal_REV_1099|mm9|chr3:93204545-93208937	1052
			5C_292_mEDC5Mbfinal_FOR_853|mm9|chr3:92375421-92376686___5C_292_mEDC5Mbfinal_REV_1433|mm9|chr3:94253298-94254228	687		5C_292_mEDC5Mbfinal_FOR_699|mm9|chr3:91936375-91939767___5C_292_mEDC5Mbfinal_REV_396|mm9|chr3:91073287-91076093	589		5C_292_mEDC5Mbfinal_FOR_1561|mm9|chr3:94680100-94682943___5C_292_mEDC5Mbfinal_REV_939|mm9|chr3:92679126-92684050	303
			5C_292_mEDC5Mbfinal_FOR_433|mm9|chr3:91155277-91161102___5C_292_mEDC5Mbfinal_REV_1422|mm9|chr3:94202967-94210687	476		5C_292_mEDC5Mbfinal_FOR_1463|mm9|chr3:94360538-94365313___5C_292_mEDC5Mbfinal_REV_688|mm9|chr3:91907394-91909399	741		5C_292_mEDC5Mbfinal_FOR_130|mm9|chr3:90328486-90330411___5C_292_mEDC5Mbfinal_REV_1028|mm9|chr3:92956534-92959785	124
			5C_292_mEDC5Mbfinal_FOR_636|mm9|chr3:91758708-91763259___5C_292_mEDC5Mbfinal_REV_1539|mm9|chr3:94613647-94628212	286		5C_292_mEDC5Mbfinal_FOR_287|mm9|chr3:90792857-90794719___5C_292_mEDC5Mbfinal_REV_946|mm9|chr3:92721718-92729765	210		5C_292_mEDC5Mbfinal_FOR_1380|mm9|chr3:94045486-94047999___5C_292_mEDC5Mbfinal_REV_674|mm9|chr3:91862381-91862861	99
			5C_292_mEDC5Mbfinal_FOR_853|mm9|chr3:92375421-92376686___5C_292_mEDC5Mbfinal_REV_1630|mm9|chr3:94887202-94888973	6285		5C_292_mEDC5Mbfinal_FOR_304|mm9|chr3:90853839-90861635___5C_292_mEDC5Mbfinal_REV_954|mm9|chr3:92750083-92752354	411		5C_292_mEDC5Mbfinal_FOR_470|mm9|chr3:91274127-91275028___5C_292_mEDC5Mbfinal_REV_417|mm9|chr3:91107718-91107989	1448
			5C_292_mEDC5Mbfinal_FOR_702|mm9|chr3:91944865-91954623___5C_292_mEDC5Mbfinal_REV_1090|mm9|chr3:93187001-93193079	920		5C_292_mEDC5Mbfinal_FOR_860|mm9|chr3:92385396-92392117___5C_292_mEDC5Mbfinal_REV_430|mm9|chr3:91147316-91148344	467		5C_292_mEDC5Mbfinal_FOR_169|mm9|chr3:90442009-90449781___5C_292_mEDC5Mbfinal_REV_100|mm9|chr3:90266498-90272128	1623
			5C_292_mEDC5Mbfinal_FOR_1485|mm9|chr3:94454012-94454296___5C_292_mEDC5Mbfinal_REV_946|mm9|chr3:92721718-92729765	598		5C_292_mEDC5Mbfinal_FOR_1526|mm9|chr3:94583963-94585671___5C_292_mEDC5Mbfinal_REV_1247|mm9|chr3:93620377-93620864	792		5C_292_mEDC5Mbfinal_FOR_1631|mm9|chr3:94888974-94902402___5C_292_mEDC5Mbfinal_REV_928|mm9|chr3:92623259-92630692	117
			5C_292_mEDC5Mbfinal_FOR_1110|mm9|chr3:93234250-93234935___5C_292_mEDC5Mbfinal_REV_851|mm9|chr3:92366758-92370592	953		5C_292_mEDC5Mbfinal_FOR_1149|mm9|chr3:93351222-93359462___5C_292_mEDC5Mbfinal_REV_688|mm9|chr3:91907394-91909399	783		5C_292_mEDC5Mbfinal_FOR_1115|mm9|chr3:93247427-93252009___5C_292_mEDC5Mbfinal_REV_308|mm9|chr3:90869703-90871792	106
			5C_292_mEDC5Mbfinal_FOR_163|mm9|chr3:90420276-90422209___5C_292_mEDC5Mbfinal_REV_126|mm9|chr3:90322416-90322860	5399		5C_292_mEDC5Mbfinal_FOR_1526|mm9|chr3:94583963-94585671___5C_292_mEDC5Mbfinal_REV_1134|mm9|chr3:93317982-93321768	586		5C_292_mEDC5Mbfinal_FOR_1469|mm9|chr3:94383558-94392629___5C_292_mEDC5Mbfinal_REV_1564|mm9|chr3:94688321-94697395	2144
			5C_292_mEDC5Mbfinal_FOR_1406|mm9|chr3:94122130-94123346___5C_292_mEDC5Mbfinal_REV_825|mm9|chr3:92298369-92305029	470		5C_292_mEDC5Mbfinal_FOR_822|mm9|chr3:92274379-92293246___5C_292_mEDC5Mbfinal_REV_939|mm9|chr3:92679126-92684050	1314		5C_292_mEDC5Mbfinal_FOR_29|mm9|chr3:89997040-89999829___5C_292_mEDC5Mbfinal_REV_1537|mm9|chr3:94607219-94613162	793
			5C_292_mEDC5Mbfinal_FOR_133|mm9|chr3:90332071-90334327___5C_292_mEDC5Mbfinal_REV_175|mm9|chr3:90472955-90475365	4377		5C_292_mEDC5Mbfinal_FOR_216|mm9|chr3:90574295-90576430___5C_292_mEDC5Mbfinal_REV_981|mm9|chr3:92818140-92819630	410		5C_292_mEDC5Mbfinal_FOR_14|mm9|chr3:89953035-89961189___5C_292_mEDC5Mbfinal_REV_921|mm9|chr3:92578179-92582577	154
			5C_292_mEDC5Mbfinal_FOR_1456|mm9|chr3:94336601-94339317___5C_292_mEDC5Mbfinal_REV_98|mm9|chr3:90262469-90263781	670		5C_292_mEDC5Mbfinal_FOR_1450|mm9|chr3:94323802-94330014___5C_292_mEDC5Mbfinal_REV_1575|mm9|chr3:94723680-94725959	1524		5C_292_mEDC5Mbfinal_FOR_1101|mm9|chr3:93210308-93212516___5C_292_mEDC5Mbfinal_REV_140|mm9|chr3:90350170-90354911	612
			5C_292_mEDC5Mbfinal_FOR_1485|mm9|chr3:94454012-94454296___5C_292_mEDC5Mbfinal_REV_308|mm9|chr3:90869703-90871792	280		5C_292_mEDC5Mbfinal_FOR_293|mm9|chr3:90818767-90820927___5C_292_mEDC5Mbfinal_REV_1527|mm9|chr3:94585672-94586669	1445		5C_292_mEDC5Mbfinal_FOR_1533|mm9|chr3:94594514-94596387___5C_292_mEDC5Mbfinal_REV_685|mm9|chr3:91897650-91900339	108
			5C_292_mEDC5Mbfinal_FOR_1463|mm9|chr3:94360538-94365313___5C_292_mEDC5Mbfinal_REV_308|mm9|chr3:90869703-90871792	287		5C_292_mEDC5Mbfinal_FOR_161|mm9|chr3:90413690-90419692___5C_292_mEDC5Mbfinal_REV_1564|mm9|chr3:94688321-94697395	1590		5C_292_mEDC5Mbfinal_FOR_699|mm9|chr3:91936375-91939767___5C_292_mEDC5Mbfinal_REV_335|mm9|chr3:90953182-90953716	1392
			5C_292_mEDC5Mbfinal_FOR_801|mm9|chr3:92188333-92189358___5C_292_mEDC5Mbfinal_REV_1129|mm9|chr3:93310241-93312359	648		5C_292_mEDC5Mbfinal_FOR_958|mm9|chr3:92758725-92760869___5C_292_mEDC5Mbfinal_REV_820|mm9|chr3:92266676-92272990	3503		5C_292_mEDC5Mbfinal_FOR_91|mm9|chr3:90240380-90243877___5C_292_mEDC5Mbfinal_REV_888|mm9|chr3:92459033-92460316	227
			5C_292_mEDC5Mbfinal_FOR_178|mm9|chr3:90479225-90480932___5C_292_mEDC5Mbfinal_REV_1099|mm9|chr3:93204545-93208937	1710		5C_292_mEDC5Mbfinal_FOR_1172|mm9|chr3:93411531-93411691___5C_292_mEDC5Mbfinal_REV_646|mm9|chr3:91772470-91779459	565		5C_292_mEDC5Mbfinal_FOR_860|mm9|chr3:92385396-92392117___5C_292_mEDC5Mbfinal_REV_456|mm9|chr3:91227918-91229845	341
			5C_292_mEDC5Mbfinal_FOR_683|mm9|chr3:91876919-91893349___5C_292_mEDC5Mbfinal_REV_1096|mm9|chr3:93198115-93202444	797		5C_292_mEDC5Mbfinal_FOR_1553|mm9|chr3:94667415-94670695___5C_292_mEDC5Mbfinal_REV_1431|mm9|chr3:94245088-94250120	2924		5C_292_mEDC5Mbfinal_FOR_919|mm9|chr3:92564358-92570084___5C_292_mEDC5Mbfinal_REV_1527|mm9|chr3:94585672-94586669	219
			5C_292_mEDC5Mbfinal_FOR_1563|mm9|chr3:94688152-94688320___5C_292_mEDC5Mbfinal_REV_1425|mm9|chr3:94221844-94224726	1794		5C_292_mEDC5Mbfinal_FOR_1428|mm9|chr3:94232733-94240991___5C_292_mEDC5Mbfinal_REV_1577|mm9|chr3:94726552-94737241	1033		5C_292_mEDC5Mbfinal_FOR_1055|mm9|chr3:93054116-93055193___5C_292_mEDC5Mbfinal_REV_688|mm9|chr3:91907394-91909399	492
			5C_292_mEDC5Mbfinal_FOR_1494|mm9|chr3:94468048-94470187___5C_292_mEDC5Mbfinal_REV_212|mm9|chr3:90562308-90563261	531		5C_292_mEDC5Mbfinal_FOR_1671|mm9|chr3:95027317-95031976___5C_292_mEDC5Mbfinal_REV_1617|mm9|chr3:94836639-94843075	2128		5C_292_mEDC5Mbfinal_FOR_1421|mm9|chr3:94193877-94202966___5C_292_mEDC5Mbfinal_REV_1564|mm9|chr3:94688321-94697395	2486
			5C_292_mEDC5Mbfinal_FOR_313|mm9|chr3:90886774-90888313___5C_292_mEDC5Mbfinal_REV_1407|mm9|chr3:94123347-94128980	330		5C_292_mEDC5Mbfinal_FOR_1149|mm9|chr3:93351222-93359462___5C_292_mEDC5Mbfinal_REV_1418|mm9|chr3:94180092-94187690	741		5C_292_mEDC5Mbfinal_FOR_796|mm9|chr3:92167365-92174697___5C_292_mEDC5Mbfinal_REV_175|mm9|chr3:90472955-90475365	332
			5C_292_mEDC5Mbfinal_FOR_723|mm9|chr3:91996405-92000845___5C_292_mEDC5Mbfinal_REV_1415|mm9|chr3:94152912-94155619	417		5C_292_mEDC5Mbfinal_FOR_929|mm9|chr3:92630693-92633012___5C_292_mEDC5Mbfinal_REV_1477|mm9|chr3:94427725-94429841	587		5C_292_mEDC5Mbfinal_FOR_1029|mm9|chr3:92959786-92960481___5C_292_mEDC5Mbfinal_REV_1562|mm9|chr3:94682944-94688151	209
			5C_292_mEDC5Mbfinal_FOR_216|mm9|chr3:90574295-90576430___5C_292_mEDC5Mbfinal_REV_939|mm9|chr3:92679126-92684050	606		5C_292_mEDC5Mbfinal_FOR_433|mm9|chr3:91155277-91161102___5C_292_mEDC5Mbfinal_REV_902|mm9|chr3:92490429-92490582	1200		5C_292_mEDC5Mbfinal_FOR_287|mm9|chr3:90792857-90794719___5C_292_mEDC5Mbfinal_REV_62|mm9|chr3:90141341-90143309	7642
			5C_292_mEDC5Mbfinal_FOR_1664|mm9|chr3:95001066-95003203___5C_292_mEDC5Mbfinal_REV_1157|mm9|chr3:93372727-93378782	587		5C_292_mEDC5Mbfinal_FOR_1013|mm9|chr3:92917428-92920332___5C_292_mEDC5Mbfinal_REV_1176|mm9|chr3:93417096-93417434	2410		5C_292_mEDC5Mbfinal_FOR_178|mm9|chr3:90479225-90480932___5C_292_mEDC5Mbfinal_REV_928|mm9|chr3:92623259-92630692	326
			5C_292_mEDC5Mbfinal_FOR_1456|mm9|chr3:94336601-94339317___5C_292_mEDC5Mbfinal_REV_1102|mm9|chr3:93212517-93217455	499		5C_292_mEDC5Mbfinal_FOR_1660|mm9|chr3:94994683-94996372___5C_292_mEDC5Mbfinal_REV_1609|mm9|chr3:94821033-94823792	1802		5C_292_mEDC5Mbfinal_FOR_1022|mm9|chr3:92934735-92939972___5C_292_mEDC5Mbfinal_REV_95|mm9|chr3:90258530-90259217	194
			5C_292_mEDC5Mbfinal_FOR_1172|mm9|chr3:93411531-93411691___5C_292_mEDC5Mbfinal_REV_688|mm9|chr3:91907394-91909399	436		5C_292_mEDC5Mbfinal_FOR_1645|mm9|chr3:94957105-94958954___5C_292_mEDC5Mbfinal_REV_1564|mm9|chr3:94688321-94697395	2200		5C_292_mEDC5Mbfinal_FOR_94|mm9|chr3:90249027-90258529___5C_292_mEDC5Mbfinal_REV_707|mm9|chr3:91960466-91961371	287
			5C_292_mEDC5Mbfinal_FOR_657|mm9|chr3:91803131-91804183___5C_292_mEDC5Mbfinal_REV_1625|mm9|chr3:94871824-94875505	368		5C_292_mEDC5Mbfinal_FOR_1421|mm9|chr3:94193877-94202966___5C_292_mEDC5Mbfinal_REV_1591|mm9|chr3:94774167-94779930	788		5C_292_mEDC5Mbfinal_FOR_929|mm9|chr3:92630693-92633012___5C_292_mEDC5Mbfinal_REV_928|mm9|chr3:92623259-92630692	388000
			5C_292_mEDC5Mbfinal_FOR_874|mm9|chr3:92423261-92425765___5C_292_mEDC5Mbfinal_REV_688|mm9|chr3:91907394-91909399	2277		5C_292_mEDC5Mbfinal_FOR_808|mm9|chr3:92219249-92231256___5C_292_mEDC5Mbfinal_REV_1433|mm9|chr3:94253298-94254228	5256		5C_292_mEDC5Mbfinal_FOR_1622|mm9|chr3:94860624-94864435___5C_292_mEDC5Mbfinal_REV_1628|mm9|chr3:94882407-94886837	10726
			5C_292_mEDC5Mbfinal_FOR_1438|mm9|chr3:94269685-94272691___5C_292_mEDC5Mbfinal_REV_1562|mm9|chr3:94682944-94688151	2192		5C_292_mEDC5Mbfinal_FOR_1105|mm9|chr3:93220026-93225921___5C_292_mEDC5Mbfinal_REV_1395|mm9|chr3:94089247-94095298	1367		5C_292_mEDC5Mbfinal_FOR_1435|mm9|chr3:94257578-94265921___5C_292_mEDC5Mbfinal_REV_972|mm9|chr3:92796747-92806202	996
			5C_292_mEDC5Mbfinal_FOR_169|mm9|chr3:90442009-90449781___5C_292_mEDC5Mbfinal_REV_1444|mm9|chr3:94298020-94302490	14217		5C_292_mEDC5Mbfinal_FOR_683|mm9|chr3:91876919-91893349___5C_292_mEDC5Mbfinal_REV_1173|mm9|chr3:93411692-93412349	443		5C_292_mEDC5Mbfinal_FOR_919|mm9|chr3:92564358-92570084___5C_292_mEDC5Mbfinal_REV_435|mm9|chr3:91165618-91167718	357
			5C_292_mEDC5Mbfinal_FOR_714|mm9|chr3:91977415-91978795___5C_292_mEDC5Mbfinal_REV_1523|mm9|chr3:94575931-94576934	293		5C_292_mEDC5Mbfinal_FOR_433|mm9|chr3:91155277-91161102___5C_292_mEDC5Mbfinal_REV_335|mm9|chr3:90953182-90953716	23475		5C_292_mEDC5Mbfinal_FOR_822|mm9|chr3:92274379-92293246___5C_292_mEDC5Mbfinal_REV_1539|mm9|chr3:94613647-94628212	259
			5C_292_mEDC5Mbfinal_FOR_1377|mm9|chr3:94030720-94037613___5C_292_mEDC5Mbfinal_REV_946|mm9|chr3:92721718-92729765	687		5C_292_mEDC5Mbfinal_FOR_1408|mm9|chr3:94128981-94134855___5C_292_mEDC5Mbfinal_REV_844|mm9|chr3:92341626-92341965	1423		5C_292_mEDC5Mbfinal_FOR_1456|mm9|chr3:94336601-94339317___5C_292_mEDC5Mbfinal_REV_939|mm9|chr3:92679126-92684050	263
			5C_292_mEDC5Mbfinal_FOR_188|mm9|chr3:90501782-90510208___5C_292_mEDC5Mbfinal_REV_936|mm9|chr3:92664283-92670993	361		5C_292_mEDC5Mbfinal_FOR_1604|mm9|chr3:94803678-94806691___5C_292_mEDC5Mbfinal_REV_1659|mm9|chr3:94987265-94994682	2883		5C_292_mEDC5Mbfinal_FOR_1006|mm9|chr3:92901145-92903392___5C_292_mEDC5Mbfinal_REV_1444|mm9|chr3:94298020-94302490	340
			5C_292_mEDC5Mbfinal_FOR_699|mm9|chr3:91936375-91939767___5C_292_mEDC5Mbfinal_REV_335|mm9|chr3:90953182-90953716	1133		5C_292_mEDC5Mbfinal_FOR_216|mm9|chr3:90574295-90576430___5C_292_mEDC5Mbfinal_REV_1546|mm9|chr3:94643285-94644371	1067		5C_292_mEDC5Mbfinal_FOR_1055|mm9|chr3:93054116-93055193___5C_292_mEDC5Mbfinal_REV_1433|mm9|chr3:94253298-94254228	851
			5C_292_mEDC5Mbfinal_FOR_1550|mm9|chr3:94648677-94651644___5C_292_mEDC5Mbfinal_REV_471|mm9|chr3:91275029-91277194	343		5C_292_mEDC5Mbfinal_FOR_159|mm9|chr3:90407427-90413018___5C_292_mEDC5Mbfinal_REV_1150|mm9|chr3:93359463-93360290	663		5C_292_mEDC5Mbfinal_FOR_705|mm9|chr3:91955311-91960279___5C_292_mEDC5Mbfinal_REV_1150|mm9|chr3:93359463-93360290	483
			5C_292_mEDC5Mbfinal_FOR_163|mm9|chr3:90420276-90422209___5C_292_mEDC5Mbfinal_REV_716|mm9|chr3:91979904-91985791	452		5C_292_mEDC5Mbfinal_FOR_941|mm9|chr3:92687092-92689603___5C_292_mEDC5Mbfinal_REV_59|mm9|chr3:90138621-90138778	401		5C_292_mEDC5Mbfinal_FOR_1673|mm9|chr3:95033828-95039802___5C_292_mEDC5Mbfinal_REV_1562|mm9|chr3:94682944-94688151	1122
			5C_292_mEDC5Mbfinal_FOR_935|mm9|chr3:92662727-92664282___5C_292_mEDC5Mbfinal_REV_1395|mm9|chr3:94089247-94095298	774		5C_292_mEDC5Mbfinal_FOR_1146|mm9|chr3:93334411-93338513___5C_292_mEDC5Mbfinal_REV_1395|mm9|chr3:94089247-94095298	1220		5C_292_mEDC5Mbfinal_FOR_901|mm9|chr3:92487334-92490428___5C_292_mEDC5Mbfinal_REV_1562|mm9|chr3:94682944-94688151	349
			5C_292_mEDC5Mbfinal_FOR_165|mm9|chr3:90424820-90427985___5C_292_mEDC5Mbfinal_REV_888|mm9|chr3:92459033-92460316	511		5C_292_mEDC5Mbfinal_FOR_686|mm9|chr3:91900340-91905312___5C_292_mEDC5Mbfinal_REV_1150|mm9|chr3:93359463-93360290	375		5C_292_mEDC5Mbfinal_FOR_622|mm9|chr3:91722640-91726281___5C_292_mEDC5Mbfinal_REV_1464|mm9|chr3:94365314-94372185	109
			5C_292_mEDC5Mbfinal_FOR_188|mm9|chr3:90501782-90510208___5C_292_mEDC5Mbfinal_REV_88|mm9|chr3:90237088-90238587	3563		5C_292_mEDC5Mbfinal_FOR_798|mm9|chr3:92176173-92184612___5C_292_mEDC5Mbfinal_REV_1134|mm9|chr3:93317982-93321768	560		5C_292_mEDC5Mbfinal_FOR_1689|mm9|chr3:95152573-95158450___5C_292_mEDC5Mbfinal_REV_1403|mm9|chr3:94112641-94118236	538
			5C_292_mEDC5Mbfinal_FOR_287|mm9|chr3:90792857-90794719___5C_292_mEDC5Mbfinal_REV_62|mm9|chr3:90141341-90143309	3990		5C_292_mEDC5Mbfinal_FOR_864|mm9|chr3:92399586-92405169___5C_292_mEDC5Mbfinal_REV_1415|mm9|chr3:94152912-94155619	984		5C_292_mEDC5Mbfinal_FOR_1535|mm9|chr3:94601267-94607154___5C_292_mEDC5Mbfinal_REV_939|mm9|chr3:92679126-92684050	319
			5C_292_mEDC5Mbfinal_FOR_178|mm9|chr3:90479225-90480932___5C_292_mEDC5Mbfinal_REV_928|mm9|chr3:92623259-92630692	404		5C_292_mEDC5Mbfinal_FOR_167|mm9|chr3:90429550-90432717___5C_292_mEDC5Mbfinal_REV_1168|mm9|chr3:93401975-93405042	701		5C_292_mEDC5Mbfinal_FOR_826|mm9|chr3:92305030-92305298___5C_292_mEDC5Mbfinal_REV_1656|mm9|chr3:94978735-94981656	447
			5C_292_mEDC5Mbfinal_FOR_860|mm9|chr3:92385396-92392117___5C_292_mEDC5Mbfinal_REV_983|mm9|chr3:92821745-92823842	1829		5C_292_mEDC5Mbfinal_FOR_1535|mm9|chr3:94601267-94607154___5C_292_mEDC5Mbfinal_REV_1575|mm9|chr3:94723680-94725959	3096		5C_292_mEDC5Mbfinal_FOR_654|mm9|chr3:91801900-91802277___5C_292_mEDC5Mbfinal_REV_1019|mm9|chr3:92928281-92930961	191
			5C_292_mEDC5Mbfinal_FOR_470|mm9|chr3:91274127-91275028___5C_292_mEDC5Mbfinal_REV_1152|mm9|chr3:93362401-93362922	351		5C_292_mEDC5Mbfinal_FOR_1070|mm9|chr3:93126665-93126973___5C_292_mEDC5Mbfinal_REV_629|mm9|chr3:91745187-91747281	831		5C_292_mEDC5Mbfinal_FOR_798|mm9|chr3:92176173-92184612___5C_292_mEDC5Mbfinal_REV_1625|mm9|chr3:94871824-94875505	566
			5C_292_mEDC5Mbfinal_FOR_980|mm9|chr3:92815150-92818139___5C_292_mEDC5Mbfinal_REV_308|mm9|chr3:90869703-90871792	445		5C_292_mEDC5Mbfinal_FOR_161|mm9|chr3:90413690-90419692___5C_292_mEDC5Mbfinal_REV_665|mm9|chr3:91833533-91835324	440		5C_292_mEDC5Mbfinal_FOR_19|mm9|chr3:89966912-89974596___5C_292_mEDC5Mbfinal_REV_880|mm9|chr3:92444506-92449009	143
			5C_292_mEDC5Mbfinal_FOR_982|mm9|chr3:92819631-92821744___5C_292_mEDC5Mbfinal_REV_716|mm9|chr3:91979904-91985791	1205		5C_292_mEDC5Mbfinal_FOR_476|mm9|chr3:91287430-91289317___5C_292_mEDC5Mbfinal_REV_1102|mm9|chr3:93212517-93217455	256		5C_292_mEDC5Mbfinal_FOR_866|mm9|chr3:92408654-92408842___5C_292_mEDC5Mbfinal_REV_285|mm9|chr3:90786099-90789616	558
			5C_292_mEDC5Mbfinal_FOR_1469|mm9|chr3:94383558-94392629___5C_292_mEDC5Mbfinal_REV_155|mm9|chr3:90385899-90398131	407		5C_292_mEDC5Mbfinal_FOR_864|mm9|chr3:92399586-92405169___5C_292_mEDC5Mbfinal_REV_471|mm9|chr3:91275029-91277194	507		5C_292_mEDC5Mbfinal_FOR_1642|mm9|chr3:94942940-94952336___5C_292_mEDC5Mbfinal_REV_1630|mm9|chr3:94887202-94888973	4752
			5C_292_mEDC5Mbfinal_FOR_79|mm9|chr3:90187981-90191410___5C_292_mEDC5Mbfinal_REV_1249|mm9|chr3:93621427-93627532	327		5C_292_mEDC5Mbfinal_FOR_1638|mm9|chr3:94935185-94937025___5C_292_mEDC5Mbfinal_REV_57|mm9|chr3:90137216-90138038	7874		5C_292_mEDC5Mbfinal_FOR_1600|mm9|chr3:94785621-94788112___5C_292_mEDC5Mbfinal_REV_799|mm9|chr3:92184613-92186871	116
			5C_292_mEDC5Mbfinal_FOR_982|mm9|chr3:92819631-92821744___5C_292_mEDC5Mbfinal_REV_411|mm9|chr3:91096276-91098141	466		5C_292_mEDC5Mbfinal_FOR_1388|mm9|chr3:94055402-94064064___5C_292_mEDC5Mbfinal_REV_921|mm9|chr3:92578179-92582577	3057		5C_292_mEDC5Mbfinal_FOR_798|mm9|chr3:92176173-92184612___5C_292_mEDC5Mbfinal_REV_396|mm9|chr3:91073287-91076093	952
			5C_292_mEDC5Mbfinal_FOR_1673|mm9|chr3:95033828-95039802___5C_292_mEDC5Mbfinal_REV_1562|mm9|chr3:94682944-94688151	1801		5C_292_mEDC5Mbfinal_FOR_433|mm9|chr3:91155277-91161102___5C_292_mEDC5Mbfinal_REV_435|mm9|chr3:91165618-91167718	57801		5C_292_mEDC5Mbfinal_FOR_54|mm9|chr3:90129256-90129498___5C_292_mEDC5Mbfinal_REV_956|mm9|chr3:92757201-92758564	170
			5C_292_mEDC5Mbfinal_FOR_1526|mm9|chr3:94583963-94585671___5C_292_mEDC5Mbfinal_REV_933|mm9|chr3:92656167-92661269	489		5C_292_mEDC5Mbfinal_FOR_1618|mm9|chr3:94843076-94845622___5C_292_mEDC5Mbfinal_REV_851|mm9|chr3:92366758-92370592	392		5C_292_mEDC5Mbfinal_FOR_246|mm9|chr3:90689590-90693031___5C_292_mEDC5Mbfinal_REV_28|mm9|chr3:89993600-89997039	6729
			5C_292_mEDC5Mbfinal_FOR_1618|mm9|chr3:94843076-94845622___5C_292_mEDC5Mbfinal_REV_685|mm9|chr3:91897650-91900339	407		5C_292_mEDC5Mbfinal_FOR_830|mm9|chr3:92316489-92319594___5C_292_mEDC5Mbfinal_REV_851|mm9|chr3:92366758-92370592	5815		5C_292_mEDC5Mbfinal_FOR_853|mm9|chr3:92375421-92376686___5C_292_mEDC5Mbfinal_REV_1688|mm9|chr3:95143985-95152572	247
			5C_292_mEDC5Mbfinal_FOR_200|mm9|chr3:90539152-90543746___5C_292_mEDC5Mbfinal_REV_921|mm9|chr3:92578179-92582577	370		5C_292_mEDC5Mbfinal_FOR_54|mm9|chr3:90129256-90129498___5C_292_mEDC5Mbfinal_REV_538|mm9|chr3:91474258-91475217	650		5C_292_mEDC5Mbfinal_FOR_178|mm9|chr3:90479225-90480932___5C_292_mEDC5Mbfinal_REV_966|mm9|chr3:92784758-92786479	322
			5C_292_mEDC5Mbfinal_FOR_798|mm9|chr3:92176173-92184612___5C_292_mEDC5Mbfinal_REV_1625|mm9|chr3:94871824-94875505	304		5C_292_mEDC5Mbfinal_FOR_1618|mm9|chr3:94843076-94845622___5C_292_mEDC5Mbfinal_REV_1017|mm9|chr3:92926647-92927381	169		5C_292_mEDC5Mbfinal_FOR_958|mm9|chr3:92758725-92760869___5C_292_mEDC5Mbfinal_REV_1559|mm9|chr3:94677696-94678875	157
			5C_292_mEDC5Mbfinal_FOR_1463|mm9|chr3:94360538-94365313___5C_292_mEDC5Mbfinal_REV_851|mm9|chr3:92366758-92370592	485		5C_292_mEDC5Mbfinal_FOR_1165|mm9|chr3:93397682-93399062___5C_292_mEDC5Mbfinal_REV_175|mm9|chr3:90472955-90475365	515		5C_292_mEDC5Mbfinal_FOR_815|mm9|chr3:92245727-92250304___5C_292_mEDC5Mbfinal_REV_1620|mm9|chr3:94853644-94856248	123
			5C_292_mEDC5Mbfinal_FOR_216|mm9|chr3:90574295-90576430___5C_292_mEDC5Mbfinal_REV_1407|mm9|chr3:94123347-94128980	298		5C_292_mEDC5Mbfinal_FOR_133|mm9|chr3:90332071-90334327___5C_292_mEDC5Mbfinal_REV_688|mm9|chr3:91907394-91909399	381		5C_292_mEDC5Mbfinal_FOR_14|mm9|chr3:89953035-89961189___5C_292_mEDC5Mbfinal_REV_896|mm9|chr3:92473924-92475985	439
			5C_292_mEDC5Mbfinal_FOR_1388|mm9|chr3:94055402-94064064___5C_292_mEDC5Mbfinal_REV_469|mm9|chr3:91271949-91274126	1226		5C_292_mEDC5Mbfinal_FOR_1622|mm9|chr3:94860624-94864435___5C_292_mEDC5Mbfinal_REV_902|mm9|chr3:92490429-92490582	480		5C_292_mEDC5Mbfinal_FOR_1572|mm9|chr3:94718046-94721689___5C_292_mEDC5Mbfinal_REV_902|mm9|chr3:92490429-92490582	238
			5C_292_mEDC5Mbfinal_FOR_156|mm9|chr3:90398132-90400912___5C_292_mEDC5Mbfinal_REV_946|mm9|chr3:92721718-92729765	841		5C_292_mEDC5Mbfinal_FOR_1097|mm9|chr3:93202445-93203078___5C_292_mEDC5Mbfinal_REV_1534|mm9|chr3:94596388-94601266	1139		5C_292_mEDC5Mbfinal_FOR_54|mm9|chr3:90129256-90129498___5C_292_mEDC5Mbfinal_REV_674|mm9|chr3:91862381-91862861	254
			5C_292_mEDC5Mbfinal_FOR_1507|mm9|chr3:94523769-94524618___5C_292_mEDC5Mbfinal_REV_1691|mm9|chr3:95158530-95160704	1595		5C_292_mEDC5Mbfinal_FOR_945|mm9|chr3:92703797-92721717___5C_292_mEDC5Mbfinal_REV_1534|mm9|chr3:94596388-94601266	416		5C_292_mEDC5Mbfinal_FOR_476|mm9|chr3:91287430-91289317___5C_292_mEDC5Mbfinal_REV_43|mm9|chr3:90072196-90075110	212
			5C_292_mEDC5Mbfinal_FOR_1412|mm9|chr3:94144432-94144557___5C_292_mEDC5Mbfinal_REV_818|mm9|chr3:92258102-92259141	564		5C_292_mEDC5Mbfinal_FOR_657|mm9|chr3:91803131-91804183___5C_292_mEDC5Mbfinal_REV_175|mm9|chr3:90472955-90475365	1037		5C_292_mEDC5Mbfinal_FOR_1412|mm9|chr3:94144432-94144557___5C_292_mEDC5Mbfinal_REV_1019|mm9|chr3:92928281-92930961	195
			5C_292_mEDC5Mbfinal_FOR_246|mm9|chr3:90689590-90693031___5C_292_mEDC5Mbfinal_REV_28|mm9|chr3:89993600-89997039	3982		5C_292_mEDC5Mbfinal_FOR_48|mm9|chr3:90112169-90114419___5C_292_mEDC5Mbfinal_REV_933|mm9|chr3:92656167-92661269	850		5C_292_mEDC5Mbfinal_FOR_866|mm9|chr3:92408654-92408842___5C_292_mEDC5Mbfinal_REV_1431|mm9|chr3:94245088-94250120	283
			5C_292_mEDC5Mbfinal_FOR_1473|mm9|chr3:94410600-94416498___5C_292_mEDC5Mbfinal_REV_1088|mm9|chr3:93179811-93181079	741		5C_292_mEDC5Mbfinal_FOR_1494|mm9|chr3:94468048-94470187___5C_292_mEDC5Mbfinal_REV_1688|mm9|chr3:95143985-95152572	843		5C_292_mEDC5Mbfinal_FOR_40|mm9|chr3:90047644-90053079___5C_292_mEDC5Mbfinal_REV_88|mm9|chr3:90237088-90238587	2985
			5C_292_mEDC5Mbfinal_FOR_1275|mm9|chr3:93694506-93697585___5C_292_mEDC5Mbfinal_REV_1620|mm9|chr3:94853644-94856248	489		5C_292_mEDC5Mbfinal_FOR_866|mm9|chr3:92408654-92408842___5C_292_mEDC5Mbfinal_REV_43|mm9|chr3:90072196-90075110	1026		5C_292_mEDC5Mbfinal_FOR_984|mm9|chr3:92823843-92827413___5C_292_mEDC5Mbfinal_REV_98|mm9|chr3:90262469-90263781	894
			5C_292_mEDC5Mbfinal_FOR_1576|mm9|chr3:94725960-94726551___5C_292_mEDC5Mbfinal_REV_411|mm9|chr3:91096276-91098141	394		5C_292_mEDC5Mbfinal_FOR_1156|mm9|chr3:93370823-93372726___5C_292_mEDC5Mbfinal_REV_1654|mm9|chr3:94975443-94978491	299		5C_292_mEDC5Mbfinal_FOR_72|mm9|chr3:90158133-90158473___5C_292_mEDC5Mbfinal_REV_1083|mm9|chr3:93169465-93170737	311
			5C_292_mEDC5Mbfinal_FOR_1538|mm9|chr3:94613163-94613646___5C_292_mEDC5Mbfinal_REV_207|mm9|chr3:90556642-90556855	707		5C_292_mEDC5Mbfinal_FOR_808|mm9|chr3:92219249-92231256___5C_292_mEDC5Mbfinal_REV_1613|mm9|chr3:94830917-94831848	479		5C_292_mEDC5Mbfinal_FOR_111|mm9|chr3:90299287-90299804___5C_292_mEDC5Mbfinal_REV_928|mm9|chr3:92623259-92630692	349
			5C_292_mEDC5Mbfinal_FOR_133|mm9|chr3:90332071-90334327___5C_292_mEDC5Mbfinal_REV_1464|mm9|chr3:94365314-94372185	5906		5C_292_mEDC5Mbfinal_FOR_860|mm9|chr3:92385396-92392117___5C_292_mEDC5Mbfinal_REV_170|mm9|chr3:90449782-90459179	258		5C_292_mEDC5Mbfinal_FOR_161|mm9|chr3:90413690-90419692___5C_292_mEDC5Mbfinal_REV_1470|mm9|chr3:94392630-94398527	1254
			5C_292_mEDC5Mbfinal_FOR_163|mm9|chr3:90420276-90422209___5C_292_mEDC5Mbfinal_REV_1129|mm9|chr3:93310241-93312359	435		5C_292_mEDC5Mbfinal_FOR_982|mm9|chr3:92819631-92821744___5C_292_mEDC5Mbfinal_REV_1114|mm9|chr3:93240815-93247426	1113		5C_292_mEDC5Mbfinal_FOR_1638|mm9|chr3:94935185-94937025___5C_292_mEDC5Mbfinal_REV_921|mm9|chr3:92578179-92582577	248
			5C_292_mEDC5Mbfinal_FOR_1587|mm9|chr3:94768907-94772983___5C_292_mEDC5Mbfinal_REV_1562|mm9|chr3:94682944-94688151	5517		5C_292_mEDC5Mbfinal_FOR_216|mm9|chr3:90574295-90576430___5C_292_mEDC5Mbfinal_REV_1477|mm9|chr3:94427725-94429841	1256		5C_292_mEDC5Mbfinal_FOR_1622|mm9|chr3:94860624-94864435___5C_292_mEDC5Mbfinal_REV_851|mm9|chr3:92366758-92370592	321
			5C_292_mEDC5Mbfinal_FOR_1687|mm9|chr3:95142771-95143984___5C_292_mEDC5Mbfinal_REV_1470|mm9|chr3:94392630-94398527	1478		5C_292_mEDC5Mbfinal_FOR_427|mm9|chr3:91137476-91139682___5C_292_mEDC5Mbfinal_REV_894|mm9|chr3:92473352-92473577	392		5C_292_mEDC5Mbfinal_FOR_161|mm9|chr3:90413690-90419692___5C_292_mEDC5Mbfinal_REV_825|mm9|chr3:92298369-92305029	434
			5C_292_mEDC5Mbfinal_FOR_929|mm9|chr3:92630693-92633012___5C_292_mEDC5Mbfinal_REV_1176|mm9|chr3:93417096-93417434	1295		5C_292_mEDC5Mbfinal_FOR_1388|mm9|chr3:94055402-94064064___5C_292_mEDC5Mbfinal_REV_1096|mm9|chr3:93198115-93202444	1520		5C_292_mEDC5Mbfinal_FOR_980|mm9|chr3:92815150-92818139___5C_292_mEDC5Mbfinal_REV_1702|mm9|chr3:95190500-95200000	127
			5C_292_mEDC5Mbfinal_FOR_1105|mm9|chr3:93220026-93225921___5C_292_mEDC5Mbfinal_REV_6|mm9|chr3:89923280-89930862	366		5C_292_mEDC5Mbfinal_FOR_161|mm9|chr3:90413690-90419692___5C_292_mEDC5Mbfinal_REV_1134|mm9|chr3:93317982-93321768	806		5C_292_mEDC5Mbfinal_FOR_935|mm9|chr3:92662727-92664282___5C_292_mEDC5Mbfinal_REV_308|mm9|chr3:90869703-90871792	551
			5C_292_mEDC5Mbfinal_FOR_1063|mm9|chr3:93076901-93099719___5C_292_mEDC5Mbfinal_REV_430|mm9|chr3:91147316-91148344	400		5C_292_mEDC5Mbfinal_FOR_1649|mm9|chr3:94963917-94969353___5C_292_mEDC5Mbfinal_REV_1688|mm9|chr3:95143985-95152572	2027		5C_292_mEDC5Mbfinal_FOR_1426|mm9|chr3:94224727-94227923___5C_292_mEDC5Mbfinal_REV_1577|mm9|chr3:94726552-94737241	714
			5C_292_mEDC5Mbfinal_FOR_1565|mm9|chr3:94697396-94698356___5C_292_mEDC5Mbfinal_REV_983|mm9|chr3:92821745-92823842	643		5C_292_mEDC5Mbfinal_FOR_196|mm9|chr3:90528095-90529764___5C_292_mEDC5Mbfinal_REV_1132|mm9|chr3:93315023-93317174	768		5C_292_mEDC5Mbfinal_FOR_1535|mm9|chr3:94601267-94607154___5C_292_mEDC5Mbfinal_REV_644|mm9|chr3:91770313-91772043	160
			5C_292_mEDC5Mbfinal_FOR_91|mm9|chr3:90240380-90243877___5C_292_mEDC5Mbfinal_REV_1448|mm9|chr3:94313432-94318837	409		5C_292_mEDC5Mbfinal_FOR_910|mm9|chr3:92504908-92515527___5C_292_mEDC5Mbfinal_REV_1527|mm9|chr3:94585672-94586669	499		5C_292_mEDC5Mbfinal_FOR_1526|mm9|chr3:94583963-94585671___5C_292_mEDC5Mbfinal_REV_856|mm9|chr3:92378027-92379194	231
			5C_292_mEDC5Mbfinal_FOR_331|mm9|chr3:90944379-90945844___5C_292_mEDC5Mbfinal_REV_1639|mm9|chr3:94937026-94939981	643		5C_292_mEDC5Mbfinal_FOR_216|mm9|chr3:90574295-90576430___5C_292_mEDC5Mbfinal_REV_1639|mm9|chr3:94937026-94939981	1488		5C_292_mEDC5Mbfinal_FOR_1070|mm9|chr3:93126665-93126973___5C_292_mEDC5Mbfinal_REV_6|mm9|chr3:89923280-89930862	282
			5C_292_mEDC5Mbfinal_FOR_1097|mm9|chr3:93202445-93203078___5C_292_mEDC5Mbfinal_REV_25|mm9|chr3:89983755-89985781	338		5C_292_mEDC5Mbfinal_FOR_1070|mm9|chr3:93126665-93126973___5C_292_mEDC5Mbfinal_REV_177|mm9|chr3:90477852-90479224	679		5C_292_mEDC5Mbfinal_FOR_1616|mm9|chr3:94836306-94836638___5C_292_mEDC5Mbfinal_REV_1019|mm9|chr3:92928281-92930961	269
			5C_292_mEDC5Mbfinal_FOR_1626|mm9|chr3:94875506-94878791___5C_292_mEDC5Mbfinal_REV_892|mm9|chr3:92463756-92463890	427		5C_292_mEDC5Mbfinal_FOR_699|mm9|chr3:91936375-91939767___5C_292_mEDC5Mbfinal_REV_954|mm9|chr3:92750083-92752354	1208		5C_292_mEDC5Mbfinal_FOR_866|mm9|chr3:92408654-92408842___5C_292_mEDC5Mbfinal_REV_1672|mm9|chr3:95031977-95033827	113
			5C_292_mEDC5Mbfinal_FOR_1070|mm9|chr3:93126665-93126973___5C_292_mEDC5Mbfinal_REV_469|mm9|chr3:91271949-91274126	413		5C_292_mEDC5Mbfinal_FOR_1638|mm9|chr3:94935185-94937025___5C_292_mEDC5Mbfinal_REV_25|mm9|chr3:89983755-89985781	2167		5C_292_mEDC5Mbfinal_FOR_1388|mm9|chr3:94055402-94064064___5C_292_mEDC5Mbfinal_REV_236|mm9|chr3:90636370-90646127	622
			5C_292_mEDC5Mbfinal_FOR_1063|mm9|chr3:93076901-93099719___5C_292_mEDC5Mbfinal_REV_456|mm9|chr3:91227918-91229845	428		5C_292_mEDC5Mbfinal_FOR_1649|mm9|chr3:94963917-94969353___5C_292_mEDC5Mbfinal_REV_1148|mm9|chr3:93339814-93351221	697		5C_292_mEDC5Mbfinal_FOR_1105|mm9|chr3:93220026-93225921___5C_292_mEDC5Mbfinal_REV_1630|mm9|chr3:94887202-94888973	261
			5C_292_mEDC5Mbfinal_FOR_1622|mm9|chr3:94860624-94864435___5C_292_mEDC5Mbfinal_REV_851|mm9|chr3:92366758-92370592	399		5C_292_mEDC5Mbfinal_FOR_1426|mm9|chr3:94224727-94227923___5C_292_mEDC5Mbfinal_REV_629|mm9|chr3:91745187-91747281	511		5C_292_mEDC5Mbfinal_FOR_1550|mm9|chr3:94648677-94651644___5C_292_mEDC5Mbfinal_REV_1152|mm9|chr3:93362401-93362922	472
			5C_292_mEDC5Mbfinal_FOR_331|mm9|chr3:90944379-90945844___5C_292_mEDC5Mbfinal_REV_1413|mm9|chr3:94144558-94151530	2860		5C_292_mEDC5Mbfinal_FOR_433|mm9|chr3:91155277-91161102___5C_292_mEDC5Mbfinal_REV_1054|mm9|chr3:93053968-93054115	368		5C_292_mEDC5Mbfinal_FOR_1421|mm9|chr3:94193877-94202966___5C_292_mEDC5Mbfinal_REV_430|mm9|chr3:91147316-91148344	384
			5C_292_mEDC5Mbfinal_FOR_958|mm9|chr3:92758725-92760869___5C_292_mEDC5Mbfinal_REV_168|mm9|chr3:90432718-90442008	316		5C_292_mEDC5Mbfinal_FOR_1115|mm9|chr3:93247427-93252009___5C_292_mEDC5Mbfinal_REV_1477|mm9|chr3:94427725-94429841	543		5C_292_mEDC5Mbfinal_FOR_1565|mm9|chr3:94697396-94698356___5C_292_mEDC5Mbfinal_REV_1403|mm9|chr3:94112641-94118236	596
			5C_292_mEDC5Mbfinal_FOR_1538|mm9|chr3:94613163-94613646___5C_292_mEDC5Mbfinal_REV_629|mm9|chr3:91745187-91747281	839		5C_292_mEDC5Mbfinal_FOR_1414|mm9|chr3:94151531-94152911___5C_292_mEDC5Mbfinal_REV_665|mm9|chr3:91833533-91835324	891		5C_292_mEDC5Mbfinal_FOR_1435|mm9|chr3:94257578-94265921___5C_292_mEDC5Mbfinal_REV_797|mm9|chr3:92174698-92176172	7784
			5C_292_mEDC5Mbfinal_FOR_1426|mm9|chr3:94224727-94227923___5C_292_mEDC5Mbfinal_REV_1577|mm9|chr3:94726552-94737241	1421		5C_292_mEDC5Mbfinal_FOR_1070|mm9|chr3:93126665-93126973___5C_292_mEDC5Mbfinal_REV_1625|mm9|chr3:94871824-94875505	681		5C_292_mEDC5Mbfinal_FOR_1149|mm9|chr3:93351222-93359462___5C_292_mEDC5Mbfinal_REV_1470|mm9|chr3:94392630-94398527	1031
			5C_292_mEDC5Mbfinal_FOR_1414|mm9|chr3:94151531-94152911___5C_292_mEDC5Mbfinal_REV_285|mm9|chr3:90786099-90789616	341		5C_292_mEDC5Mbfinal_FOR_822|mm9|chr3:92274379-92293246___5C_292_mEDC5Mbfinal_REV_921|mm9|chr3:92578179-92582577	2536		5C_292_mEDC5Mbfinal_FOR_830|mm9|chr3:92316489-92319594___5C_292_mEDC5Mbfinal_REV_1523|mm9|chr3:94575931-94576934	225
			5C_292_mEDC5Mbfinal_FOR_860|mm9|chr3:92385396-92392117___5C_292_mEDC5Mbfinal_REV_1427|mm9|chr3:94227924-94232732	348		5C_292_mEDC5Mbfinal_FOR_982|mm9|chr3:92819631-92821744___5C_292_mEDC5Mbfinal_REV_126|mm9|chr3:90322416-90322860	224		5C_292_mEDC5Mbfinal_FOR_1598|mm9|chr3:94783425-94785247___5C_292_mEDC5Mbfinal_REV_1470|mm9|chr3:94392630-94398527	857
			5C_292_mEDC5Mbfinal_FOR_1388|mm9|chr3:94055402-94064064___5C_292_mEDC5Mbfinal_REV_236|mm9|chr3:90636370-90646127	478		5C_292_mEDC5Mbfinal_FOR_161|mm9|chr3:90413690-90419692___5C_292_mEDC5Mbfinal_REV_1054|mm9|chr3:93053968-93054115	820		5C_292_mEDC5Mbfinal_FOR_1101|mm9|chr3:93210308-93212516___5C_292_mEDC5Mbfinal_REV_13|mm9|chr3:89948291-89953034	482
			5C_292_mEDC5Mbfinal_FOR_1649|mm9|chr3:94963917-94969353___5C_292_mEDC5Mbfinal_REV_1134|mm9|chr3:93317982-93321768	402		5C_292_mEDC5Mbfinal_FOR_958|mm9|chr3:92758725-92760869___5C_292_mEDC5Mbfinal_REV_1562|mm9|chr3:94682944-94688151	180		5C_292_mEDC5Mbfinal_FOR_1061|mm9|chr3:93068056-93074601___5C_292_mEDC5Mbfinal_REV_316|mm9|chr3:90889739-90890699	166
			5C_292_mEDC5Mbfinal_FOR_1421|mm9|chr3:94193877-94202966___5C_292_mEDC5Mbfinal_REV_503|mm9|chr3:91366058-91370281	1779		5C_292_mEDC5Mbfinal_FOR_287|mm9|chr3:90792857-90794719___5C_292_mEDC5Mbfinal_REV_1413|mm9|chr3:94144558-94151530	528		5C_292_mEDC5Mbfinal_FOR_178|mm9|chr3:90479225-90480932___5C_292_mEDC5Mbfinal_REV_849|mm9|chr3:92362697-92363617	101
			5C_292_mEDC5Mbfinal_FOR_7|mm9|chr3:89930863-89931014___5C_292_mEDC5Mbfinal_REV_892|mm9|chr3:92463756-92463890	619		5C_292_mEDC5Mbfinal_FOR_433|mm9|chr3:91155277-91161102___5C_292_mEDC5Mbfinal_REV_11|mm9|chr3:89940664-89943170	723		5C_292_mEDC5Mbfinal_FOR_1118|mm9|chr3:93257437-93261744___5C_292_mEDC5Mbfinal_REV_1523|mm9|chr3:94575931-94576934	183
			5C_292_mEDC5Mbfinal_FOR_7|mm9|chr3:89930863-89931014___5C_292_mEDC5Mbfinal_REV_1534|mm9|chr3:94596388-94601266	503		5C_292_mEDC5Mbfinal_FOR_1172|mm9|chr3:93411531-93411691___5C_292_mEDC5Mbfinal_REV_1656|mm9|chr3:94978735-94981656	289		5C_292_mEDC5Mbfinal_FOR_1638|mm9|chr3:94935185-94937025___5C_292_mEDC5Mbfinal_REV_1143|mm9|chr3:93331980-93332461	2666
			5C_292_mEDC5Mbfinal_FOR_1401|mm9|chr3:94110565-94111489___5C_292_mEDC5Mbfinal_REV_1083|mm9|chr3:93169465-93170737	619		5C_292_mEDC5Mbfinal_FOR_1128|mm9|chr3:93307939-93310240___5C_292_mEDC5Mbfinal_REV_1088|mm9|chr3:93179811-93181079	4234		5C_292_mEDC5Mbfinal_FOR_1587|mm9|chr3:94768907-94772983___5C_292_mEDC5Mbfinal_REV_175|mm9|chr3:90472955-90475365	840
			5C_292_mEDC5Mbfinal_FOR_1377|mm9|chr3:94030720-94037613___5C_292_mEDC5Mbfinal_REV_503|mm9|chr3:91366058-91370281	458		5C_292_mEDC5Mbfinal_FOR_1660|mm9|chr3:94994683-94996372___5C_292_mEDC5Mbfinal_REV_1620|mm9|chr3:94853644-94856248	2375		5C_292_mEDC5Mbfinal_FOR_1421|mm9|chr3:94193877-94202966___5C_292_mEDC5Mbfinal_REV_1054|mm9|chr3:93053968-93054115	409
			5C_292_mEDC5Mbfinal_FOR_1435|mm9|chr3:94257578-94265921___5C_292_mEDC5Mbfinal_REV_797|mm9|chr3:92174698-92176172	743		5C_292_mEDC5Mbfinal_FOR_1172|mm9|chr3:93411531-93411691___5C_292_mEDC5Mbfinal_REV_8|mm9|chr3:89931015-89933763	795		5C_292_mEDC5Mbfinal_FOR_1550|mm9|chr3:94648677-94651644___5C_292_mEDC5Mbfinal_REV_43|mm9|chr3:90072196-90075110	1303
			5C_292_mEDC5Mbfinal_FOR_702|mm9|chr3:91944865-91954623___5C_292_mEDC5Mbfinal_REV_939|mm9|chr3:92679126-92684050	1405		5C_292_mEDC5Mbfinal_FOR_1494|mm9|chr3:94468048-94470187___5C_292_mEDC5Mbfinal_REV_364|mm9|chr3:91007703-91013373	844		5C_292_mEDC5Mbfinal_FOR_1561|mm9|chr3:94680100-94682943___5C_292_mEDC5Mbfinal_REV_849|mm9|chr3:92362697-92363617	132
			5C_292_mEDC5Mbfinal_FOR_1701|mm9|chr3:95183553-95190499___5C_292_mEDC5Mbfinal_REV_503|mm9|chr3:91366058-91370281	490		5C_292_mEDC5Mbfinal_FOR_984|mm9|chr3:92823843-92827413___5C_292_mEDC5Mbfinal_REV_11|mm9|chr3:89940664-89943170	874		5C_292_mEDC5Mbfinal_FOR_1535|mm9|chr3:94601267-94607154___5C_292_mEDC5Mbfinal_REV_175|mm9|chr3:90472955-90475365	604
			5C_292_mEDC5Mbfinal_FOR_216|mm9|chr3:90574295-90576430___5C_292_mEDC5Mbfinal_REV_1176|mm9|chr3:93417096-93417434	913		5C_292_mEDC5Mbfinal_FOR_1414|mm9|chr3:94151531-94152911___5C_292_mEDC5Mbfinal_REV_644|mm9|chr3:91770313-91772043	470		5C_292_mEDC5Mbfinal_FOR_955|mm9|chr3:92752355-92757200___5C_292_mEDC5Mbfinal_REV_308|mm9|chr3:90869703-90871792	310
			5C_292_mEDC5Mbfinal_FOR_1061|mm9|chr3:93068056-93074601___5C_292_mEDC5Mbfinal_REV_164|mm9|chr3:90422210-90424819	457		5C_292_mEDC5Mbfinal_FOR_1687|mm9|chr3:95142771-95143984___5C_292_mEDC5Mbfinal_REV_1102|mm9|chr3:93212517-93217455	132		5C_292_mEDC5Mbfinal_FOR_932|mm9|chr3:92638268-92656166___5C_292_mEDC5Mbfinal_REV_236|mm9|chr3:90636370-90646127	259
			5C_292_mEDC5Mbfinal_FOR_1638|mm9|chr3:94935185-94937025___5C_292_mEDC5Mbfinal_REV_1143|mm9|chr3:93331980-93332461	831		5C_292_mEDC5Mbfinal_FOR_853|mm9|chr3:92375421-92376686___5C_292_mEDC5Mbfinal_REV_1132|mm9|chr3:93315023-93317174	395		5C_292_mEDC5Mbfinal_FOR_91|mm9|chr3:90240380-90243877___5C_292_mEDC5Mbfinal_REV_873|mm9|chr3:92421047-92423260	152
			5C_292_mEDC5Mbfinal_FOR_1149|mm9|chr3:93351222-93359462___5C_292_mEDC5Mbfinal_REV_1564|mm9|chr3:94688321-94697395	870		5C_292_mEDC5Mbfinal_FOR_171|mm9|chr3:90459180-90463360___5C_292_mEDC5Mbfinal_REV_859|mm9|chr3:92384129-92385395	341		5C_292_mEDC5Mbfinal_FOR_1061|mm9|chr3:93068056-93074601___5C_292_mEDC5Mbfinal_REV_1562|mm9|chr3:94682944-94688151	276
			5C_292_mEDC5Mbfinal_FOR_200|mm9|chr3:90539152-90543746___5C_292_mEDC5Mbfinal_REV_674|mm9|chr3:91862381-91862861	623		5C_292_mEDC5Mbfinal_FOR_683|mm9|chr3:91876919-91893349___5C_292_mEDC5Mbfinal_REV_1198|mm9|chr3:93461993-93467819	370		5C_292_mEDC5Mbfinal_FOR_1526|mm9|chr3:94583963-94585671___5C_292_mEDC5Mbfinal_REV_914|mm9|chr3:92535331-92535574	255
			5C_292_mEDC5Mbfinal_FOR_1388|mm9|chr3:94055402-94064064___5C_292_mEDC5Mbfinal_REV_1625|mm9|chr3:94871824-94875505	656		5C_292_mEDC5Mbfinal_FOR_879|mm9|chr3:92443216-92444505___5C_292_mEDC5Mbfinal_REV_236|mm9|chr3:90636370-90646127	649		5C_292_mEDC5Mbfinal_FOR_1701|mm9|chr3:95183553-95190499___5C_292_mEDC5Mbfinal_REV_928|mm9|chr3:92623259-92630692	262
			5C_292_mEDC5Mbfinal_FOR_1587|mm9|chr3:94768907-94772983___5C_292_mEDC5Mbfinal_REV_175|mm9|chr3:90472955-90475365	573		5C_292_mEDC5Mbfinal_FOR_1645|mm9|chr3:94957105-94958954___5C_292_mEDC5Mbfinal_REV_655|mm9|chr3:91802278-91803109	3191		5C_292_mEDC5Mbfinal_FOR_1522|mm9|chr3:94573683-94575930___5C_292_mEDC5Mbfinal_REV_469|mm9|chr3:91271949-91274126	310
			5C_292_mEDC5Mbfinal_FOR_1538|mm9|chr3:94613163-94613646___5C_292_mEDC5Mbfinal_REV_655|mm9|chr3:91802278-91803109	451		5C_292_mEDC5Mbfinal_FOR_1590|mm9|chr3:94773869-94774166___5C_292_mEDC5Mbfinal_REV_896|mm9|chr3:92473924-92475985	667		5C_292_mEDC5Mbfinal_FOR_89|mm9|chr3:90238588-90239782___5C_292_mEDC5Mbfinal_REV_503|mm9|chr3:91366058-91370281	128
			5C_292_mEDC5Mbfinal_FOR_1550|mm9|chr3:94648677-94651644___5C_292_mEDC5Mbfinal_REV_43|mm9|chr3:90072196-90075110	1052		5C_292_mEDC5Mbfinal_FOR_1144|mm9|chr3:93332462-93333219___5C_292_mEDC5Mbfinal_REV_825|mm9|chr3:92298369-92305029	335		5C_292_mEDC5Mbfinal_FOR_860|mm9|chr3:92385396-92392117___5C_292_mEDC5Mbfinal_REV_1090|mm9|chr3:93187001-93193079	481
			5C_292_mEDC5Mbfinal_FOR_982|mm9|chr3:92819631-92821744___5C_292_mEDC5Mbfinal_REV_396|mm9|chr3:91073287-91076093	491		5C_292_mEDC5Mbfinal_FOR_1101|mm9|chr3:93210308-93212516___5C_292_mEDC5Mbfinal_REV_799|mm9|chr3:92184613-92186871	335		5C_292_mEDC5Mbfinal_FOR_1412|mm9|chr3:94144432-94144557___5C_292_mEDC5Mbfinal_REV_471|mm9|chr3:91275029-91277194	407
			5C_292_mEDC5Mbfinal_FOR_1535|mm9|chr3:94601267-94607154___5C_292_mEDC5Mbfinal_REV_175|mm9|chr3:90472955-90475365	785		5C_292_mEDC5Mbfinal_FOR_1494|mm9|chr3:94468048-94470187___5C_292_mEDC5Mbfinal_REV_396|mm9|chr3:91073287-91076093	1483		5C_292_mEDC5Mbfinal_FOR_1061|mm9|chr3:93068056-93074601___5C_292_mEDC5Mbfinal_REV_217|mm9|chr3:90576431-90577136	296
			5C_292_mEDC5Mbfinal_FOR_840|mm9|chr3:92337681-92338296___5C_292_mEDC5Mbfinal_REV_212|mm9|chr3:90562308-90563261	613		5C_292_mEDC5Mbfinal_FOR_1673|mm9|chr3:95033828-95039802___5C_292_mEDC5Mbfinal_REV_1609|mm9|chr3:94821033-94823792	2557		5C_292_mEDC5Mbfinal_FOR_826|mm9|chr3:92305030-92305298___5C_292_mEDC5Mbfinal_REV_78|mm9|chr3:90186869-90187980	157
			5C_292_mEDC5Mbfinal_FOR_433|mm9|chr3:91155277-91161102___5C_292_mEDC5Mbfinal_REV_1433|mm9|chr3:94253298-94254228	324		5C_292_mEDC5Mbfinal_FOR_178|mm9|chr3:90479225-90480932___5C_292_mEDC5Mbfinal_REV_1688|mm9|chr3:95143985-95152572	1283		5C_292_mEDC5Mbfinal_FOR_965|mm9|chr3:92780585-92784757___5C_292_mEDC5Mbfinal_REV_1433|mm9|chr3:94253298-94254228	545
			5C_292_mEDC5Mbfinal_FOR_801|mm9|chr3:92188333-92189358___5C_292_mEDC5Mbfinal_REV_71|mm9|chr3:90156973-90158132	573		5C_292_mEDC5Mbfinal_FOR_161|mm9|chr3:90413690-90419692___5C_292_mEDC5Mbfinal_REV_1049|mm9|chr3:93036986-93040080	1291		5C_292_mEDC5Mbfinal_FOR_423|mm9|chr3:91121809-91129518___5C_292_mEDC5Mbfinal_REV_936|mm9|chr3:92664283-92670993	273
			5C_292_mEDC5Mbfinal_FOR_1192|mm9|chr3:93451999-93458598___5C_292_mEDC5Mbfinal_REV_538|mm9|chr3:91474258-91475217	445		5C_292_mEDC5Mbfinal_FOR_1671|mm9|chr3:95027317-95031976___5C_292_mEDC5Mbfinal_REV_1054|mm9|chr3:93053968-93054115	345		5C_292_mEDC5Mbfinal_FOR_163|mm9|chr3:90420276-90422209___5C_292_mEDC5Mbfinal_REV_1054|mm9|chr3:93053968-93054115	309
			5C_292_mEDC5Mbfinal_FOR_853|mm9|chr3:92375421-92376686___5C_292_mEDC5Mbfinal_REV_1|mm9|chr3:89900000-89908120	442		5C_292_mEDC5Mbfinal_FOR_702|mm9|chr3:91944865-91954623___5C_292_mEDC5Mbfinal_REV_308|mm9|chr3:90869703-90871792	590		5C_292_mEDC5Mbfinal_FOR_1642|mm9|chr3:94942940-94952336___5C_292_mEDC5Mbfinal_REV_1425|mm9|chr3:94221844-94224726	618
			5C_292_mEDC5Mbfinal_FOR_1469|mm9|chr3:94383558-94392629___5C_292_mEDC5Mbfinal_REV_823|mm9|chr3:92293247-92297669	372		5C_292_mEDC5Mbfinal_FOR_1170|mm9|chr3:93407372-93407848___5C_292_mEDC5Mbfinal_REV_1403|mm9|chr3:94112641-94118236	844		5C_292_mEDC5Mbfinal_FOR_21|mm9|chr3:89976156-89976532___5C_292_mEDC5Mbfinal_REV_795|mm9|chr3:92166344-92167364	128
			5C_292_mEDC5Mbfinal_FOR_973|mm9|chr3:92806203-92806737___5C_292_mEDC5Mbfinal_REV_696|mm9|chr3:91922583-91927976	1033		5C_292_mEDC5Mbfinal_FOR_1426|mm9|chr3:94224727-94227923___5C_292_mEDC5Mbfinal_REV_1422|mm9|chr3:94202967-94210687	25583		5C_292_mEDC5Mbfinal_FOR_702|mm9|chr3:91944865-91954623___5C_292_mEDC5Mbfinal_REV_1448|mm9|chr3:94313432-94318837	118
			5C_292_mEDC5Mbfinal_FOR_1063|mm9|chr3:93076901-93099719___5C_292_mEDC5Mbfinal_REV_471|mm9|chr3:91275029-91277194	559		5C_292_mEDC5Mbfinal_FOR_1561|mm9|chr3:94680100-94682943___5C_292_mEDC5Mbfinal_REV_813|mm9|chr3:92239504-92244485	536		5C_292_mEDC5Mbfinal_FOR_165|mm9|chr3:90424820-90427985___5C_292_mEDC5Mbfinal_REV_886|mm9|chr3:92455248-92456468	202
			5C_292_mEDC5Mbfinal_FOR_1553|mm9|chr3:94667415-94670695___5C_292_mEDC5Mbfinal_REV_928|mm9|chr3:92623259-92630692	520		5C_292_mEDC5Mbfinal_FOR_1085|mm9|chr3:93171592-93171889___5C_292_mEDC5Mbfinal_REV_80|mm9|chr3:90191411-90200946	751		5C_292_mEDC5Mbfinal_FOR_1128|mm9|chr3:93307939-93310240___5C_292_mEDC5Mbfinal_REV_1613|mm9|chr3:94830917-94831848	295
			5C_292_mEDC5Mbfinal_FOR_1673|mm9|chr3:95033828-95039802___5C_292_mEDC5Mbfinal_REV_158|mm9|chr3:90402605-90407426	778		5C_292_mEDC5Mbfinal_FOR_1167|mm9|chr3:93400929-93401974___5C_292_mEDC5Mbfinal_REV_1661|mm9|chr3:94996373-94998014	1566		5C_292_mEDC5Mbfinal_FOR_955|mm9|chr3:92752355-92757200___5C_292_mEDC5Mbfinal_REV_946|mm9|chr3:92721718-92729765	7963
			5C_292_mEDC5Mbfinal_FOR_246|mm9|chr3:90689590-90693031___5C_292_mEDC5Mbfinal_REV_665|mm9|chr3:91833533-91835324	798		5C_292_mEDC5Mbfinal_FOR_885|mm9|chr3:92453344-92455247___5C_292_mEDC5Mbfinal_REV_1176|mm9|chr3:93417096-93417434	486		5C_292_mEDC5Mbfinal_FOR_1660|mm9|chr3:94994683-94996372___5C_292_mEDC5Mbfinal_REV_983|mm9|chr3:92821745-92823842	767
			5C_292_mEDC5Mbfinal_FOR_1426|mm9|chr3:94224727-94227923___5C_292_mEDC5Mbfinal_REV_688|mm9|chr3:91907394-91909399	459		5C_292_mEDC5Mbfinal_FOR_1526|mm9|chr3:94583963-94585671___5C_292_mEDC5Mbfinal_REV_670|mm9|chr3:91851141-91852018	3193		5C_292_mEDC5Mbfinal_FOR_169|mm9|chr3:90442009-90449781___5C_292_mEDC5Mbfinal_REV_82|mm9|chr3:90204778-90213824	2883
			5C_292_mEDC5Mbfinal_FOR_1553|mm9|chr3:94667415-94670695___5C_292_mEDC5Mbfinal_REV_939|mm9|chr3:92679126-92684050	454		5C_292_mEDC5Mbfinal_FOR_840|mm9|chr3:92337681-92338296___5C_292_mEDC5Mbfinal_REV_1054|mm9|chr3:93053968-93054115	1715		5C_292_mEDC5Mbfinal_FOR_677|mm9|chr3:91864762-91864956___5C_292_mEDC5Mbfinal_REV_25|mm9|chr3:89983755-89985781	138
			5C_292_mEDC5Mbfinal_FOR_1061|mm9|chr3:93068056-93074601___5C_292_mEDC5Mbfinal_REV_217|mm9|chr3:90576431-90577136	509		5C_292_mEDC5Mbfinal_FOR_929|mm9|chr3:92630693-92633012___5C_292_mEDC5Mbfinal_REV_202|mm9|chr3:90545558-90547338	414		5C_292_mEDC5Mbfinal_FOR_1673|mm9|chr3:95033828-95039802___5C_292_mEDC5Mbfinal_REV_1607|mm9|chr3:94813286-94820821	1351
			5C_292_mEDC5Mbfinal_FOR_1675|mm9|chr3:95055535-95064111___5C_292_mEDC5Mbfinal_REV_892|mm9|chr3:92463756-92463890	543		5C_292_mEDC5Mbfinal_FOR_664|mm9|chr3:91822166-91833532___5C_292_mEDC5Mbfinal_REV_469|mm9|chr3:91271949-91274126	1055		5C_292_mEDC5Mbfinal_FOR_1105|mm9|chr3:93220026-93225921___5C_292_mEDC5Mbfinal_REV_1537|mm9|chr3:94607219-94613162	877
			5C_292_mEDC5Mbfinal_FOR_188|mm9|chr3:90501782-90510208___5C_292_mEDC5Mbfinal_REV_1605|mm9|chr3:94806692-94812240	1260		5C_292_mEDC5Mbfinal_FOR_1421|mm9|chr3:94193877-94202966___5C_292_mEDC5Mbfinal_REV_1639|mm9|chr3:94937026-94939981	2720		5C_292_mEDC5Mbfinal_FOR_1667|mm9|chr3:95012017-95013388___5C_292_mEDC5Mbfinal_REV_1470|mm9|chr3:94392630-94398527	1216
			5C_292_mEDC5Mbfinal_FOR_1638|mm9|chr3:94935185-94937025___5C_292_mEDC5Mbfinal_REV_851|mm9|chr3:92366758-92370592	899		5C_292_mEDC5Mbfinal_FOR_38|mm9|chr3:90025756-90030726___5C_292_mEDC5Mbfinal_REV_119|mm9|chr3:90307415-90310183	1374		5C_292_mEDC5Mbfinal_FOR_702|mm9|chr3:91944865-91954623___5C_292_mEDC5Mbfinal_REV_1176|mm9|chr3:93417096-93417434	1585
			5C_292_mEDC5Mbfinal_FOR_1082|mm9|chr3:93164549-93169464___5C_292_mEDC5Mbfinal_REV_921|mm9|chr3:92578179-92582577	1629		5C_292_mEDC5Mbfinal_FOR_1146|mm9|chr3:93334411-93338513___5C_292_mEDC5Mbfinal_REV_168|mm9|chr3:90432718-90442008	558		5C_292_mEDC5Mbfinal_FOR_1146|mm9|chr3:93334411-93338513___5C_292_mEDC5Mbfinal_REV_285|mm9|chr3:90786099-90789616	624
			5C_292_mEDC5Mbfinal_FOR_895|mm9|chr3:92473578-92473923___5C_292_mEDC5Mbfinal_REV_1470|mm9|chr3:94392630-94398527	660		5C_292_mEDC5Mbfinal_FOR_1604|mm9|chr3:94803678-94806691___5C_292_mEDC5Mbfinal_REV_629|mm9|chr3:91745187-91747281	590		5C_292_mEDC5Mbfinal_FOR_1463|mm9|chr3:94360538-94365313___5C_292_mEDC5Mbfinal_REV_1420|mm9|chr3:94189540-94193876	1653
			5C_292_mEDC5Mbfinal_FOR_853|mm9|chr3:92375421-92376686___5C_292_mEDC5Mbfinal_REV_679|mm9|chr3:91865920-91868542	1508		5C_292_mEDC5Mbfinal_FOR_1113|mm9|chr3:93238765-93240814___5C_292_mEDC5Mbfinal_REV_1395|mm9|chr3:94089247-94095298	863		5C_292_mEDC5Mbfinal_FOR_46|mm9|chr3:90094336-90105319___5C_292_mEDC5Mbfinal_REV_1425|mm9|chr3:94221844-94224726	1043
			5C_292_mEDC5Mbfinal_FOR_38|mm9|chr3:90025756-90030726___5C_292_mEDC5Mbfinal_REV_1132|mm9|chr3:93315023-93317174	240		5C_292_mEDC5Mbfinal_FOR_1105|mm9|chr3:93220026-93225921___5C_292_mEDC5Mbfinal_REV_285|mm9|chr3:90786099-90789616	447		5C_292_mEDC5Mbfinal_FOR_864|mm9|chr3:92399586-92405169___5C_292_mEDC5Mbfinal_REV_102|mm9|chr3:90272680-90286410	175
			5C_292_mEDC5Mbfinal_FOR_1535|mm9|chr3:94601267-94607154___5C_292_mEDC5Mbfinal_REV_168|mm9|chr3:90432718-90442008	513		5C_292_mEDC5Mbfinal_FOR_793|mm9|chr3:92162099-92164666___5C_292_mEDC5Mbfinal_REV_1534|mm9|chr3:94596388-94601266	537		5C_292_mEDC5Mbfinal_FOR_1684|mm9|chr3:95121673-95126766___5C_292_mEDC5Mbfinal_REV_1564|mm9|chr3:94688321-94697395	924
			5C_292_mEDC5Mbfinal_FOR_1020|mm9|chr3:92930962-92932925___5C_292_mEDC5Mbfinal_REV_98|mm9|chr3:90262469-90263781	477		5C_292_mEDC5Mbfinal_FOR_246|mm9|chr3:90689590-90693031___5C_292_mEDC5Mbfinal_REV_128|mm9|chr3:90323054-90328420	111016		5C_292_mEDC5Mbfinal_FOR_1507|mm9|chr3:94523769-94524618___5C_292_mEDC5Mbfinal_REV_851|mm9|chr3:92366758-92370592	251
			5C_292_mEDC5Mbfinal_FOR_169|mm9|chr3:90442009-90449781___5C_292_mEDC5Mbfinal_REV_82|mm9|chr3:90204778-90213824	3855		5C_292_mEDC5Mbfinal_FOR_1408|mm9|chr3:94128981-94134855___5C_292_mEDC5Mbfinal_REV_435|mm9|chr3:91165618-91167718	537		5C_292_mEDC5Mbfinal_FOR_1631|mm9|chr3:94888974-94902402___5C_292_mEDC5Mbfinal_REV_841|mm9|chr3:92338297-92339648	172
			5C_292_mEDC5Mbfinal_FOR_925|mm9|chr3:92612965-92618218___5C_292_mEDC5Mbfinal_REV_22|mm9|chr3:89976533-89982272	483		5C_292_mEDC5Mbfinal_FOR_1526|mm9|chr3:94583963-94585671___5C_292_mEDC5Mbfinal_REV_1127|mm9|chr3:93307722-93307938	702		5C_292_mEDC5Mbfinal_FOR_853|mm9|chr3:92375421-92376686___5C_292_mEDC5Mbfinal_REV_1609|mm9|chr3:94821033-94823792	1189
			5C_292_mEDC5Mbfinal_FOR_427|mm9|chr3:91137476-91139682___5C_292_mEDC5Mbfinal_REV_1562|mm9|chr3:94682944-94688151	255		5C_292_mEDC5Mbfinal_FOR_79|mm9|chr3:90187981-90191410___5C_292_mEDC5Mbfinal_REV_818|mm9|chr3:92258102-92259141	532		5C_292_mEDC5Mbfinal_FOR_864|mm9|chr3:92399586-92405169___5C_292_mEDC5Mbfinal_REV_422|mm9|chr3:91120193-91121808	711
			5C_292_mEDC5Mbfinal_FOR_1105|mm9|chr3:93220026-93225921___5C_292_mEDC5Mbfinal_REV_1537|mm9|chr3:94607219-94613162	487		5C_292_mEDC5Mbfinal_FOR_810|mm9|chr3:92236018-92237476___5C_292_mEDC5Mbfinal_REV_1562|mm9|chr3:94682944-94688151	2771		5C_292_mEDC5Mbfinal_FOR_1156|mm9|chr3:93370823-93372726___5C_292_mEDC5Mbfinal_REV_811|mm9|chr3:92237477-92238924	138
			5C_292_mEDC5Mbfinal_FOR_304|mm9|chr3:90853839-90861635___5C_292_mEDC5Mbfinal_REV_921|mm9|chr3:92578179-92582577	383		5C_292_mEDC5Mbfinal_FOR_427|mm9|chr3:91137476-91139682___5C_292_mEDC5Mbfinal_REV_236|mm9|chr3:90636370-90646127	825		5C_292_mEDC5Mbfinal_FOR_1406|mm9|chr3:94122130-94123346___5C_292_mEDC5Mbfinal_REV_629|mm9|chr3:91745187-91747281	108
			5C_292_mEDC5Mbfinal_FOR_702|mm9|chr3:91944865-91954623___5C_292_mEDC5Mbfinal_REV_1176|mm9|chr3:93417096-93417434	2930		5C_292_mEDC5Mbfinal_FOR_898|mm9|chr3:92478134-92480881___5C_292_mEDC5Mbfinal_REV_1311|mm9|chr3:93823869-93824247	515		5C_292_mEDC5Mbfinal_FOR_174|mm9|chr3:90471972-90472954___5C_292_mEDC5Mbfinal_REV_890|mm9|chr3:92460584-92462818	260
			5C_292_mEDC5Mbfinal_FOR_216|mm9|chr3:90574295-90576430___5C_292_mEDC5Mbfinal_REV_1523|mm9|chr3:94575931-94576934	507		5C_292_mEDC5Mbfinal_FOR_1424|mm9|chr3:94213481-94221843___5C_292_mEDC5Mbfinal_REV_1607|mm9|chr3:94813286-94820821	2234		5C_292_mEDC5Mbfinal_FOR_1082|mm9|chr3:93164549-93169464___5C_292_mEDC5Mbfinal_REV_629|mm9|chr3:91745187-91747281	537
			5C_292_mEDC5Mbfinal_FOR_1604|mm9|chr3:94803678-94806691___5C_292_mEDC5Mbfinal_REV_983|mm9|chr3:92821745-92823842	406		5C_292_mEDC5Mbfinal_FOR_1526|mm9|chr3:94583963-94585671___5C_292_mEDC5Mbfinal_REV_1114|mm9|chr3:93240815-93247426	340		5C_292_mEDC5Mbfinal_FOR_1414|mm9|chr3:94151531-94152911___5C_292_mEDC5Mbfinal_REV_865|mm9|chr3:92405170-92408653	645
			5C_292_mEDC5Mbfinal_FOR_822|mm9|chr3:92274379-92293246___5C_292_mEDC5Mbfinal_REV_411|mm9|chr3:91096276-91098141	792		5C_292_mEDC5Mbfinal_FOR_1421|mm9|chr3:94193877-94202966___5C_292_mEDC5Mbfinal_REV_1403|mm9|chr3:94112641-94118236	15275		5C_292_mEDC5Mbfinal_FOR_246|mm9|chr3:90689590-90693031___5C_292_mEDC5Mbfinal_REV_1114|mm9|chr3:93240815-93247426	333
			5C_292_mEDC5Mbfinal_FOR_188|mm9|chr3:90501782-90510208___5C_292_mEDC5Mbfinal_REV_928|mm9|chr3:92623259-92630692	441		5C_292_mEDC5Mbfinal_FOR_1128|mm9|chr3:93307939-93310240___5C_292_mEDC5Mbfinal_REV_88|mm9|chr3:90237088-90238587	1925		5C_292_mEDC5Mbfinal_FOR_801|mm9|chr3:92188333-92189358___5C_292_mEDC5Mbfinal_REV_175|mm9|chr3:90472955-90475365	521
			5C_292_mEDC5Mbfinal_FOR_945|mm9|chr3:92703797-92721717___5C_292_mEDC5Mbfinal_REV_503|mm9|chr3:91366058-91370281	490		5C_292_mEDC5Mbfinal_FOR_1105|mm9|chr3:93220026-93225921___5C_292_mEDC5Mbfinal_REV_175|mm9|chr3:90472955-90475365	956		5C_292_mEDC5Mbfinal_FOR_1052|mm9|chr3:93053185-93053316___5C_292_mEDC5Mbfinal_REV_1311|mm9|chr3:93823869-93824247	1877
			5C_292_mEDC5Mbfinal_FOR_636|mm9|chr3:91758708-91763259___5C_292_mEDC5Mbfinal_REV_364|mm9|chr3:91007703-91013373	2071		5C_292_mEDC5Mbfinal_FOR_702|mm9|chr3:91944865-91954623___5C_292_mEDC5Mbfinal_REV_1474|mm9|chr3:94416499-94426953	197		5C_292_mEDC5Mbfinal_FOR_932|mm9|chr3:92638268-92656166___5C_292_mEDC5Mbfinal_REV_1542|mm9|chr3:94637243-94638404	17247
			5C_292_mEDC5Mbfinal_FOR_822|mm9|chr3:92274379-92293246___5C_292_mEDC5Mbfinal_REV_126|mm9|chr3:90322416-90322860	425		5C_292_mEDC5Mbfinal_FOR_1473|mm9|chr3:94410600-94416498___5C_292_mEDC5Mbfinal_REV_896|mm9|chr3:92473924-92475985	314		5C_292_mEDC5Mbfinal_FOR_1651|mm9|chr3:94972063-94973349___5C_292_mEDC5Mbfinal_REV_902|mm9|chr3:92490429-92490582	258
			5C_292_mEDC5Mbfinal_FOR_853|mm9|chr3:92375421-92376686___5C_292_mEDC5Mbfinal_REV_1609|mm9|chr3:94821033-94823792	814		5C_292_mEDC5Mbfinal_FOR_895|mm9|chr3:92473578-92473923___5C_292_mEDC5Mbfinal_REV_316|mm9|chr3:90889739-90890699	688		5C_292_mEDC5Mbfinal_FOR_156|mm9|chr3:90398132-90400912___5C_292_mEDC5Mbfinal_REV_985|mm9|chr3:92827414-92832516	319
			5C_292_mEDC5Mbfinal_FOR_980|mm9|chr3:92815150-92818139___5C_292_mEDC5Mbfinal_REV_688|mm9|chr3:91907394-91909399	1752		5C_292_mEDC5Mbfinal_FOR_1616|mm9|chr3:94836306-94836638___5C_292_mEDC5Mbfinal_REV_1249|mm9|chr3:93621427-93627532	569		5C_292_mEDC5Mbfinal_FOR_1128|mm9|chr3:93307939-93310240___5C_292_mEDC5Mbfinal_REV_1591|mm9|chr3:94774167-94779930	274
			5C_292_mEDC5Mbfinal_FOR_830|mm9|chr3:92316489-92319594___5C_292_mEDC5Mbfinal_REV_1623|mm9|chr3:94864436-94869587	349		5C_292_mEDC5Mbfinal_FOR_830|mm9|chr3:92316489-92319594___5C_292_mEDC5Mbfinal_REV_1620|mm9|chr3:94853644-94856248	331		5C_292_mEDC5Mbfinal_FOR_200|mm9|chr3:90539152-90543746___5C_292_mEDC5Mbfinal_REV_1042|mm9|chr3:92999574-93004115	419
			5C_292_mEDC5Mbfinal_FOR_864|mm9|chr3:92399586-92405169___5C_292_mEDC5Mbfinal_REV_422|mm9|chr3:91120193-91121808	746		5C_292_mEDC5Mbfinal_FOR_1414|mm9|chr3:94151531-94152911___5C_292_mEDC5Mbfinal_REV_979|mm9|chr3:92814327-92815149	716		5C_292_mEDC5Mbfinal_FOR_1568|mm9|chr3:94702587-94710579___5C_292_mEDC5Mbfinal_REV_1225|mm9|chr3:93574851-93577264	251
			5C_292_mEDC5Mbfinal_FOR_1020|mm9|chr3:92930962-92932925___5C_292_mEDC5Mbfinal_REV_1176|mm9|chr3:93417096-93417434	2078		5C_292_mEDC5Mbfinal_FOR_664|mm9|chr3:91822166-91833532___5C_292_mEDC5Mbfinal_REV_1198|mm9|chr3:93461993-93467819	564		5C_292_mEDC5Mbfinal_FOR_1165|mm9|chr3:93397682-93399062___5C_292_mEDC5Mbfinal_REV_126|mm9|chr3:90322416-90322860	457
			5C_292_mEDC5Mbfinal_FOR_433|mm9|chr3:91155277-91161102___5C_292_mEDC5Mbfinal_REV_1534|mm9|chr3:94596388-94601266	352		5C_292_mEDC5Mbfinal_FOR_1526|mm9|chr3:94583963-94585671___5C_292_mEDC5Mbfinal_REV_1166|mm9|chr3:93399063-93400928	664		5C_292_mEDC5Mbfinal_FOR_196|mm9|chr3:90528095-90529764___5C_292_mEDC5Mbfinal_REV_888|mm9|chr3:92459033-92460316	182
			5C_292_mEDC5Mbfinal_FOR_1082|mm9|chr3:93164549-93169464___5C_292_mEDC5Mbfinal_REV_629|mm9|chr3:91745187-91747281	672		5C_292_mEDC5Mbfinal_FOR_54|mm9|chr3:90129256-90129498___5C_292_mEDC5Mbfinal_REV_928|mm9|chr3:92623259-92630692	847		5C_292_mEDC5Mbfinal_FOR_1568|mm9|chr3:94702587-94710579___5C_292_mEDC5Mbfinal_REV_1403|mm9|chr3:94112641-94118236	1091
			5C_292_mEDC5Mbfinal_FOR_1061|mm9|chr3:93068056-93074601___5C_292_mEDC5Mbfinal_REV_688|mm9|chr3:91907394-91909399	477		5C_292_mEDC5Mbfinal_FOR_1162|mm9|chr3:93391263-93395574___5C_292_mEDC5Mbfinal_REV_921|mm9|chr3:92578179-92582577	852		5C_292_mEDC5Mbfinal_FOR_643|mm9|chr3:91768046-91770312___5C_292_mEDC5Mbfinal_REV_921|mm9|chr3:92578179-92582577	553
			5C_292_mEDC5Mbfinal_FOR_801|mm9|chr3:92188333-92189358___5C_292_mEDC5Mbfinal_REV_175|mm9|chr3:90472955-90475365	578		5C_292_mEDC5Mbfinal_FOR_1414|mm9|chr3:94151531-94152911___5C_292_mEDC5Mbfinal_REV_1562|mm9|chr3:94682944-94688151	908		5C_292_mEDC5Mbfinal_FOR_89|mm9|chr3:90238588-90239782___5C_292_mEDC5Mbfinal_REV_813|mm9|chr3:92239504-92244485	282
			5C_292_mEDC5Mbfinal_FOR_1052|mm9|chr3:93053185-93053316___5C_292_mEDC5Mbfinal_REV_1311|mm9|chr3:93823869-93824247	1569		5C_292_mEDC5Mbfinal_FOR_847|mm9|chr3:92352691-92358665___5C_292_mEDC5Mbfinal_REV_1625|mm9|chr3:94871824-94875505	491		5C_292_mEDC5Mbfinal_FOR_1146|mm9|chr3:93334411-93338513___5C_292_mEDC5Mbfinal_REV_1413|mm9|chr3:94144558-94151530	462
			5C_292_mEDC5Mbfinal_FOR_932|mm9|chr3:92638268-92656166___5C_292_mEDC5Mbfinal_REV_1542|mm9|chr3:94637243-94638404	36739		5C_292_mEDC5Mbfinal_FOR_1553|mm9|chr3:94667415-94670695___5C_292_mEDC5Mbfinal_REV_1132|mm9|chr3:93315023-93317174	400		5C_292_mEDC5Mbfinal_FOR_1565|mm9|chr3:94697396-94698356___5C_292_mEDC5Mbfinal_REV_1659|mm9|chr3:94987265-94994682	1179
			5C_292_mEDC5Mbfinal_FOR_1016|mm9|chr3:92921554-92926646___5C_292_mEDC5Mbfinal_REV_1527|mm9|chr3:94585672-94586669	495		5C_292_mEDC5Mbfinal_FOR_133|mm9|chr3:90332071-90334327___5C_292_mEDC5Mbfinal_REV_1470|mm9|chr3:94392630-94398527	1765		5C_292_mEDC5Mbfinal_FOR_941|mm9|chr3:92687092-92689603___5C_292_mEDC5Mbfinal_REV_1562|mm9|chr3:94682944-94688151	119
			5C_292_mEDC5Mbfinal_FOR_801|mm9|chr3:92188333-92189358___5C_292_mEDC5Mbfinal_REV_1639|mm9|chr3:94937026-94939981	383		5C_292_mEDC5Mbfinal_FOR_1149|mm9|chr3:93351222-93359462___5C_292_mEDC5Mbfinal_REV_1425|mm9|chr3:94221844-94224726	1284		5C_292_mEDC5Mbfinal_FOR_980|mm9|chr3:92815150-92818139___5C_292_mEDC5Mbfinal_REV_1176|mm9|chr3:93417096-93417434	1183
			5C_292_mEDC5Mbfinal_FOR_822|mm9|chr3:92274379-92293246___5C_292_mEDC5Mbfinal_REV_1583|mm9|chr3:94754806-94756585	432		5C_292_mEDC5Mbfinal_FOR_433|mm9|chr3:91155277-91161102___5C_292_mEDC5Mbfinal_REV_921|mm9|chr3:92578179-92582577	1776		5C_292_mEDC5Mbfinal_FOR_1701|mm9|chr3:95183553-95190499___5C_292_mEDC5Mbfinal_REV_308|mm9|chr3:90869703-90871792	732
			5C_292_mEDC5Mbfinal_FOR_1113|mm9|chr3:93238765-93240814___5C_292_mEDC5Mbfinal_REV_851|mm9|chr3:92366758-92370592	962		5C_292_mEDC5Mbfinal_FOR_866|mm9|chr3:92408654-92408842___5C_292_mEDC5Mbfinal_REV_674|mm9|chr3:91862381-91862861	1160		5C_292_mEDC5Mbfinal_FOR_165|mm9|chr3:90424820-90427985___5C_292_mEDC5Mbfinal_REV_1470|mm9|chr3:94392630-94398527	1720
			5C_292_mEDC5Mbfinal_FOR_91|mm9|chr3:90240380-90243877___5C_292_mEDC5Mbfinal_REV_1433|mm9|chr3:94253298-94254228	477		5C_292_mEDC5Mbfinal_FOR_853|mm9|chr3:92375421-92376686___5C_292_mEDC5Mbfinal_REV_25|mm9|chr3:89983755-89985781	504		5C_292_mEDC5Mbfinal_FOR_1565|mm9|chr3:94697396-94698356___5C_292_mEDC5Mbfinal_REV_859|mm9|chr3:92384129-92385395	155
			5C_292_mEDC5Mbfinal_FOR_91|mm9|chr3:90240380-90243877___5C_292_mEDC5Mbfinal_REV_1143|mm9|chr3:93331980-93332461	390		5C_292_mEDC5Mbfinal_FOR_705|mm9|chr3:91955311-91960279___5C_292_mEDC5Mbfinal_REV_1652|mm9|chr3:94973350-94974196	437		5C_292_mEDC5Mbfinal_FOR_287|mm9|chr3:90792857-90794719___5C_292_mEDC5Mbfinal_REV_1088|mm9|chr3:93179811-93181079	421
			5C_292_mEDC5Mbfinal_FOR_1640|mm9|chr3:94939982-94941843___5C_292_mEDC5Mbfinal_REV_1145|mm9|chr3:93333220-93334410	481		5C_292_mEDC5Mbfinal_FOR_822|mm9|chr3:92274379-92293246___5C_292_mEDC5Mbfinal_REV_1114|mm9|chr3:93240815-93247426	545		5C_292_mEDC5Mbfinal_FOR_133|mm9|chr3:90332071-90334327___5C_292_mEDC5Mbfinal_REV_807|mm9|chr3:92218430-92219248	310
			5C_292_mEDC5Mbfinal_FOR_643|mm9|chr3:91768046-91770312___5C_292_mEDC5Mbfinal_REV_1096|mm9|chr3:93198115-93202444	672		5C_292_mEDC5Mbfinal_FOR_1450|mm9|chr3:94323802-94330014___5C_292_mEDC5Mbfinal_REV_1577|mm9|chr3:94726552-94737241	1932		5C_292_mEDC5Mbfinal_FOR_246|mm9|chr3:90689590-90693031___5C_292_mEDC5Mbfinal_REV_430|mm9|chr3:91147316-91148344	2418
			5C_292_mEDC5Mbfinal_FOR_1165|mm9|chr3:93397682-93399062___5C_292_mEDC5Mbfinal_REV_126|mm9|chr3:90322416-90322860	366		5C_292_mEDC5Mbfinal_FOR_38|mm9|chr3:90025756-90030726___5C_292_mEDC5Mbfinal_REV_155|mm9|chr3:90385899-90398131	2092		5C_292_mEDC5Mbfinal_FOR_77|mm9|chr3:90179047-90186868___5C_292_mEDC5Mbfinal_REV_1470|mm9|chr3:94392630-94398527	863
			5C_292_mEDC5Mbfinal_FOR_819|mm9|chr3:92259142-92266675___5C_292_mEDC5Mbfinal_REV_928|mm9|chr3:92623259-92630692	2864		5C_292_mEDC5Mbfinal_FOR_1568|mm9|chr3:94702587-94710579___5C_292_mEDC5Mbfinal_REV_961|mm9|chr3:92765221-92768657	187		5C_292_mEDC5Mbfinal_FOR_1526|mm9|chr3:94583963-94585671___5C_292_mEDC5Mbfinal_REV_981|mm9|chr3:92818140-92819630	3094
			5C_292_mEDC5Mbfinal_FOR_1538|mm9|chr3:94613163-94613646___5C_292_mEDC5Mbfinal_REV_417|mm9|chr3:91107718-91107989	251		5C_292_mEDC5Mbfinal_FOR_196|mm9|chr3:90528095-90529764___5C_292_mEDC5Mbfinal_REV_961|mm9|chr3:92765221-92768657	435		5C_292_mEDC5Mbfinal_FOR_1408|mm9|chr3:94128981-94134855___5C_292_mEDC5Mbfinal_REV_1042|mm9|chr3:92999574-93004115	164
			5C_292_mEDC5Mbfinal_FOR_643|mm9|chr3:91768046-91770312___5C_292_mEDC5Mbfinal_REV_921|mm9|chr3:92578179-92582577	656		5C_292_mEDC5Mbfinal_FOR_1013|mm9|chr3:92917428-92920332___5C_292_mEDC5Mbfinal_REV_158|mm9|chr3:90402605-90407426	344		5C_292_mEDC5Mbfinal_FOR_1689|mm9|chr3:95152573-95158450___5C_292_mEDC5Mbfinal_REV_1413|mm9|chr3:94144558-94151530	481
			5C_292_mEDC5Mbfinal_FOR_156|mm9|chr3:90398132-90400912___5C_292_mEDC5Mbfinal_REV_1078|mm9|chr3:93147087-93149552	388		5C_292_mEDC5Mbfinal_FOR_74|mm9|chr3:90162668-90166018___5C_292_mEDC5Mbfinal_REV_43|mm9|chr3:90072196-90075110	4565		5C_292_mEDC5Mbfinal_FOR_169|mm9|chr3:90442009-90449781___5C_292_mEDC5Mbfinal_REV_1145|mm9|chr3:93333220-93334410	653
			5C_292_mEDC5Mbfinal_FOR_1424|mm9|chr3:94213481-94221843___5C_292_mEDC5Mbfinal_REV_1504|mm9|chr3:94511576-94515364	1840		5C_292_mEDC5Mbfinal_FOR_1128|mm9|chr3:93307939-93310240___5C_292_mEDC5Mbfinal_REV_1096|mm9|chr3:93198115-93202444	3360		5C_292_mEDC5Mbfinal_FOR_830|mm9|chr3:92316489-92319594___5C_292_mEDC5Mbfinal_REV_1688|mm9|chr3:95143985-95152572	413
			5C_292_mEDC5Mbfinal_FOR_304|mm9|chr3:90853839-90861635___5C_292_mEDC5Mbfinal_REV_1054|mm9|chr3:93053968-93054115	330		5C_292_mEDC5Mbfinal_FOR_941|mm9|chr3:92687092-92689603___5C_292_mEDC5Mbfinal_REV_818|mm9|chr3:92258102-92259141	831		5C_292_mEDC5Mbfinal_FOR_622|mm9|chr3:91722640-91726281___5C_292_mEDC5Mbfinal_REV_1198|mm9|chr3:93461993-93467819	216
			5C_292_mEDC5Mbfinal_FOR_1473|mm9|chr3:94410600-94416498___5C_292_mEDC5Mbfinal_REV_983|mm9|chr3:92821745-92823842	544		5C_292_mEDC5Mbfinal_FOR_885|mm9|chr3:92453344-92455247___5C_292_mEDC5Mbfinal_REV_308|mm9|chr3:90869703-90871792	459		5C_292_mEDC5Mbfinal_FOR_1541|mm9|chr3:94635816-94637242___5C_292_mEDC5Mbfinal_REV_1173|mm9|chr3:93411692-93412349	2337
			5C_292_mEDC5Mbfinal_FOR_1149|mm9|chr3:93351222-93359462___5C_292_mEDC5Mbfinal_REV_921|mm9|chr3:92578179-92582577	919		5C_292_mEDC5Mbfinal_FOR_1421|mm9|chr3:94193877-94202966___5C_292_mEDC5Mbfinal_REV_1656|mm9|chr3:94978735-94981656	445		5C_292_mEDC5Mbfinal_FOR_860|mm9|chr3:92385396-92392117___5C_292_mEDC5Mbfinal_REV_1676|mm9|chr3:95064112-95066090	167
			5C_292_mEDC5Mbfinal_FOR_648|mm9|chr3:91780074-91781388___5C_292_mEDC5Mbfinal_REV_1395|mm9|chr3:94089247-94095298	262		5C_292_mEDC5Mbfinal_FOR_1538|mm9|chr3:94613163-94613646___5C_292_mEDC5Mbfinal_REV_1639|mm9|chr3:94937026-94939981	2844		5C_292_mEDC5Mbfinal_FOR_1687|mm9|chr3:95142771-95143984___5C_292_mEDC5Mbfinal_REV_1042|mm9|chr3:92999574-93004115	339
			5C_292_mEDC5Mbfinal_FOR_10|mm9|chr3:89938180-89940663___5C_292_mEDC5Mbfinal_REV_1559|mm9|chr3:94677696-94678875	471		5C_292_mEDC5Mbfinal_FOR_1568|mm9|chr3:94702587-94710579___5C_292_mEDC5Mbfinal_REV_1433|mm9|chr3:94253298-94254228	1851		5C_292_mEDC5Mbfinal_FOR_925|mm9|chr3:92612965-92618218___5C_292_mEDC5Mbfinal_REV_825|mm9|chr3:92298369-92305029	1081
			5C_292_mEDC5Mbfinal_FOR_188|mm9|chr3:90501782-90510208___5C_292_mEDC5Mbfinal_REV_1161|mm9|chr3:93388807-93391262	429		5C_292_mEDC5Mbfinal_FOR_1692|mm9|chr3:95160705-95162635___5C_292_mEDC5Mbfinal_REV_1109|mm9|chr3:93232172-93234249	176		5C_292_mEDC5Mbfinal_FOR_830|mm9|chr3:92316489-92319594___5C_292_mEDC5Mbfinal_REV_1609|mm9|chr3:94821033-94823792	129
			5C_292_mEDC5Mbfinal_FOR_980|mm9|chr3:92815150-92818139___5C_292_mEDC5Mbfinal_REV_1176|mm9|chr3:93417096-93417434	1909		5C_292_mEDC5Mbfinal_FOR_1618|mm9|chr3:94843076-94845622___5C_292_mEDC5Mbfinal_REV_1659|mm9|chr3:94987265-94994682	2823		5C_292_mEDC5Mbfinal_FOR_699|mm9|chr3:91936375-91939767___5C_292_mEDC5Mbfinal_REV_396|mm9|chr3:91073287-91076093	616
			5C_292_mEDC5Mbfinal_FOR_165|mm9|chr3:90424820-90427985___5C_292_mEDC5Mbfinal_REV_1470|mm9|chr3:94392630-94398527	673		5C_292_mEDC5Mbfinal_FOR_1622|mm9|chr3:94860624-94864435___5C_292_mEDC5Mbfinal_REV_1639|mm9|chr3:94937026-94939981	8503		5C_292_mEDC5Mbfinal_FOR_287|mm9|chr3:90792857-90794719___5C_292_mEDC5Mbfinal_REV_946|mm9|chr3:92721718-92729765	379
			5C_292_mEDC5Mbfinal_FOR_1105|mm9|chr3:93220026-93225921___5C_292_mEDC5Mbfinal_REV_809|mm9|chr3:92231257-92236017	808		5C_292_mEDC5Mbfinal_FOR_714|mm9|chr3:91977415-91978795___5C_292_mEDC5Mbfinal_REV_1534|mm9|chr3:94596388-94601266	429		5C_292_mEDC5Mbfinal_FOR_1529|mm9|chr3:94586753-94591170___5C_292_mEDC5Mbfinal_REV_939|mm9|chr3:92679126-92684050	122
			5C_292_mEDC5Mbfinal_FOR_198|mm9|chr3:90532692-90533268___5C_292_mEDC5Mbfinal_REV_469|mm9|chr3:91271949-91274126	1076		5C_292_mEDC5Mbfinal_FOR_1027|mm9|chr3:92954599-92956533___5C_292_mEDC5Mbfinal_REV_175|mm9|chr3:90472955-90475365	449		5C_292_mEDC5Mbfinal_FOR_1146|mm9|chr3:93334411-93338513___5C_292_mEDC5Mbfinal_REV_1620|mm9|chr3:94853644-94856248	378
			5C_292_mEDC5Mbfinal_FOR_133|mm9|chr3:90332071-90334327___5C_292_mEDC5Mbfinal_REV_807|mm9|chr3:92218430-92219248	394		5C_292_mEDC5Mbfinal_FOR_1408|mm9|chr3:94128981-94134855___5C_292_mEDC5Mbfinal_REV_1026|mm9|chr3:92949613-92954598	619		5C_292_mEDC5Mbfinal_FOR_23|mm9|chr3:89982273-89982643___5C_292_mEDC5Mbfinal_REV_685|mm9|chr3:91897650-91900339	225
			5C_292_mEDC5Mbfinal_FOR_1459|mm9|chr3:94345783-94349180___5C_292_mEDC5Mbfinal_REV_1562|mm9|chr3:94682944-94688151	2009		5C_292_mEDC5Mbfinal_FOR_1526|mm9|chr3:94583963-94585671___5C_292_mEDC5Mbfinal_REV_921|mm9|chr3:92578179-92582577	654		5C_292_mEDC5Mbfinal_FOR_1622|mm9|chr3:94860624-94864435___5C_292_mEDC5Mbfinal_REV_854|mm9|chr3:92376687-92377093	96
			5C_292_mEDC5Mbfinal_FOR_331|mm9|chr3:90944379-90945844___5C_292_mEDC5Mbfinal_REV_1114|mm9|chr3:93240815-93247426	713		5C_292_mEDC5Mbfinal_FOR_1526|mm9|chr3:94583963-94585671___5C_292_mEDC5Mbfinal_REV_1395|mm9|chr3:94089247-94095298	860		5C_292_mEDC5Mbfinal_FOR_304|mm9|chr3:90853839-90861635___5C_292_mEDC5Mbfinal_REV_797|mm9|chr3:92174698-92176172	248
			5C_292_mEDC5Mbfinal_FOR_1526|mm9|chr3:94583963-94585671___5C_292_mEDC5Mbfinal_REV_981|mm9|chr3:92818140-92819630	2057		5C_292_mEDC5Mbfinal_FOR_1414|mm9|chr3:94151531-94152911___5C_292_mEDC5Mbfinal_REV_100|mm9|chr3:90266498-90272128	9073		5C_292_mEDC5Mbfinal_FOR_622|mm9|chr3:91722640-91726281___5C_292_mEDC5Mbfinal_REV_236|mm9|chr3:90636370-90646127	259
			5C_292_mEDC5Mbfinal_FOR_819|mm9|chr3:92259142-92266675___5C_292_mEDC5Mbfinal_REV_59|mm9|chr3:90138621-90138778	379		5C_292_mEDC5Mbfinal_FOR_1570|mm9|chr3:94717142-94717325___5C_292_mEDC5Mbfinal_REV_1413|mm9|chr3:94144558-94151530	754		5C_292_mEDC5Mbfinal_FOR_35|mm9|chr3:90017887-90019205___5C_292_mEDC5Mbfinal_REV_1403|mm9|chr3:94112641-94118236	985
			5C_292_mEDC5Mbfinal_FOR_331|mm9|chr3:90944379-90945844___5C_292_mEDC5Mbfinal_REV_1470|mm9|chr3:94392630-94398527	1552		5C_292_mEDC5Mbfinal_FOR_1701|mm9|chr3:95183553-95190499___5C_292_mEDC5Mbfinal_REV_1425|mm9|chr3:94221844-94224726	423		5C_292_mEDC5Mbfinal_FOR_293|mm9|chr3:90818767-90820927___5C_292_mEDC5Mbfinal_REV_1527|mm9|chr3:94585672-94586669	1220
			5C_292_mEDC5Mbfinal_FOR_169|mm9|chr3:90442009-90449781___5C_292_mEDC5Mbfinal_REV_1145|mm9|chr3:93333220-93334410	569		5C_292_mEDC5Mbfinal_FOR_798|mm9|chr3:92176173-92184612___5C_292_mEDC5Mbfinal_REV_818|mm9|chr3:92258102-92259141	3442		5C_292_mEDC5Mbfinal_FOR_808|mm9|chr3:92219249-92231256___5C_292_mEDC5Mbfinal_REV_1620|mm9|chr3:94853644-94856248	323
			5C_292_mEDC5Mbfinal_FOR_980|mm9|chr3:92815150-92818139___5C_292_mEDC5Mbfinal_REV_1411|mm9|chr3:94143655-94144431	494		5C_292_mEDC5Mbfinal_FOR_955|mm9|chr3:92752355-92757200___5C_292_mEDC5Mbfinal_REV_84|mm9|chr3:90219075-90226856	375		5C_292_mEDC5Mbfinal_FOR_840|mm9|chr3:92337681-92338296___5C_292_mEDC5Mbfinal_REV_1609|mm9|chr3:94821033-94823792	256
			5C_292_mEDC5Mbfinal_FOR_1541|mm9|chr3:94635816-94637242___5C_292_mEDC5Mbfinal_REV_1173|mm9|chr3:93411692-93412349	2593		5C_292_mEDC5Mbfinal_FOR_1442|mm9|chr3:94297404-94297950___5C_292_mEDC5Mbfinal_REV_854|mm9|chr3:92376687-92377093	217		5C_292_mEDC5Mbfinal_FOR_889|mm9|chr3:92460317-92460583___5C_292_mEDC5Mbfinal_REV_1636|mm9|chr3:94932053-94932396	234
			5C_292_mEDC5Mbfinal_FOR_1550|mm9|chr3:94648677-94651644___5C_292_mEDC5Mbfinal_REV_25|mm9|chr3:89983755-89985781	830		5C_292_mEDC5Mbfinal_FOR_1414|mm9|chr3:94151531-94152911___5C_292_mEDC5Mbfinal_REV_1470|mm9|chr3:94392630-94398527	4368		5C_292_mEDC5Mbfinal_FOR_137|mm9|chr3:90342705-90346260___5C_292_mEDC5Mbfinal_REV_911|mm9|chr3:92515528-92518503	201
			5C_292_mEDC5Mbfinal_FOR_702|mm9|chr3:91944865-91954623___5C_292_mEDC5Mbfinal_REV_1504|mm9|chr3:94511576-94515364	322		5C_292_mEDC5Mbfinal_FOR_304|mm9|chr3:90853839-90861635___5C_292_mEDC5Mbfinal_REV_716|mm9|chr3:91979904-91985791	867		5C_292_mEDC5Mbfinal_FOR_958|mm9|chr3:92758725-92760869___5C_292_mEDC5Mbfinal_REV_820|mm9|chr3:92266676-92272990	3332
			5C_292_mEDC5Mbfinal_FOR_1538|mm9|chr3:94613163-94613646___5C_292_mEDC5Mbfinal_REV_983|mm9|chr3:92821745-92823842	418		5C_292_mEDC5Mbfinal_FOR_433|mm9|chr3:91155277-91161102___5C_292_mEDC5Mbfinal_REV_84|mm9|chr3:90219075-90226856	16638		5C_292_mEDC5Mbfinal_FOR_108|mm9|chr3:90290482-90292189___5C_292_mEDC5Mbfinal_REV_979|mm9|chr3:92814327-92815149	273
			5C_292_mEDC5Mbfinal_FOR_1428|mm9|chr3:94232733-94240991___5C_292_mEDC5Mbfinal_REV_411|mm9|chr3:91096276-91098141	309		5C_292_mEDC5Mbfinal_FOR_40|mm9|chr3:90047644-90053079___5C_292_mEDC5Mbfinal_REV_117|mm9|chr3:90303395-90304709	1744		5C_292_mEDC5Mbfinal_FOR_1600|mm9|chr3:94785621-94788112___5C_292_mEDC5Mbfinal_REV_795|mm9|chr3:92166344-92167364	121
			5C_292_mEDC5Mbfinal_FOR_879|mm9|chr3:92443216-92444505___5C_292_mEDC5Mbfinal_REV_1470|mm9|chr3:94392630-94398527	927		5C_292_mEDC5Mbfinal_FOR_1074|mm9|chr3:93137378-93143320___5C_292_mEDC5Mbfinal_REV_921|mm9|chr3:92578179-92582577	1019		5C_292_mEDC5Mbfinal_FOR_932|mm9|chr3:92638268-92656166___5C_292_mEDC5Mbfinal_REV_100|mm9|chr3:90266498-90272128	118
			5C_292_mEDC5Mbfinal_FOR_929|mm9|chr3:92630693-92633012___5C_292_mEDC5Mbfinal_REV_696|mm9|chr3:91922583-91927976	1038		5C_292_mEDC5Mbfinal_FOR_1160|mm9|chr3:93387773-93388806___5C_292_mEDC5Mbfinal_REV_1577|mm9|chr3:94726552-94737241	11419		5C_292_mEDC5Mbfinal_FOR_901|mm9|chr3:92487334-92490428___5C_292_mEDC5Mbfinal_REV_84|mm9|chr3:90219075-90226856	211
			5C_292_mEDC5Mbfinal_FOR_843|mm9|chr3:92340257-92341625___5C_292_mEDC5Mbfinal_REV_1249|mm9|chr3:93621427-93627532	660		5C_292_mEDC5Mbfinal_FOR_860|mm9|chr3:92385396-92392117___5C_292_mEDC5Mbfinal_REV_503|mm9|chr3:91366058-91370281	860		5C_292_mEDC5Mbfinal_FOR_83|mm9|chr3:90213825-90219074___5C_292_mEDC5Mbfinal_REV_839|mm9|chr3:92330604-92337680	129
			5C_292_mEDC5Mbfinal_FOR_287|mm9|chr3:90792857-90794719___5C_292_mEDC5Mbfinal_REV_946|mm9|chr3:92721718-92729765	348		5C_292_mEDC5Mbfinal_FOR_1660|mm9|chr3:94994683-94996372___5C_292_mEDC5Mbfinal_REV_308|mm9|chr3:90869703-90871792	1220		5C_292_mEDC5Mbfinal_FOR_1660|mm9|chr3:94994683-94996372___5C_292_mEDC5Mbfinal_REV_1630|mm9|chr3:94887202-94888973	3158
			5C_292_mEDC5Mbfinal_FOR_664|mm9|chr3:91822166-91833532___5C_292_mEDC5Mbfinal_REV_1021|mm9|chr3:92932926-92934734	777		5C_292_mEDC5Mbfinal_FOR_1146|mm9|chr3:93334411-93338513___5C_292_mEDC5Mbfinal_REV_1661|mm9|chr3:94996373-94998014	687		5C_292_mEDC5Mbfinal_FOR_1553|mm9|chr3:94667415-94670695___5C_292_mEDC5Mbfinal_REV_1431|mm9|chr3:94245088-94250120	1015
			5C_292_mEDC5Mbfinal_FOR_130|mm9|chr3:90328486-90330411___5C_292_mEDC5Mbfinal_REV_811|mm9|chr3:92237477-92238924	436		5C_292_mEDC5Mbfinal_FOR_1070|mm9|chr3:93126665-93126973___5C_292_mEDC5Mbfinal_REV_212|mm9|chr3:90562308-90563261	494		5C_292_mEDC5Mbfinal_FOR_1146|mm9|chr3:93334411-93338513___5C_292_mEDC5Mbfinal_REV_1562|mm9|chr3:94682944-94688151	491
			5C_292_mEDC5Mbfinal_FOR_819|mm9|chr3:92259142-92266675___5C_292_mEDC5Mbfinal_REV_688|mm9|chr3:91907394-91909399	1964		5C_292_mEDC5Mbfinal_FOR_161|mm9|chr3:90413690-90419692___5C_292_mEDC5Mbfinal_REV_851|mm9|chr3:92366758-92370592	412		5C_292_mEDC5Mbfinal_FOR_945|mm9|chr3:92703797-92721717___5C_292_mEDC5Mbfinal_REV_1656|mm9|chr3:94978735-94981656	199
			5C_292_mEDC5Mbfinal_FOR_216|mm9|chr3:90574295-90576430___5C_292_mEDC5Mbfinal_REV_1562|mm9|chr3:94682944-94688151	607		5C_292_mEDC5Mbfinal_FOR_808|mm9|chr3:92219249-92231256___5C_292_mEDC5Mbfinal_REV_928|mm9|chr3:92623259-92630692	2361		5C_292_mEDC5Mbfinal_FOR_1638|mm9|chr3:94935185-94937025___5C_292_mEDC5Mbfinal_REV_688|mm9|chr3:91907394-91909399	227
			5C_292_mEDC5Mbfinal_FOR_1576|mm9|chr3:94725960-94726551___5C_292_mEDC5Mbfinal_REV_1021|mm9|chr3:92932926-92934734	526		5C_292_mEDC5Mbfinal_FOR_986|mm9|chr3:92832517-92845937___5C_292_mEDC5Mbfinal_REV_1575|mm9|chr3:94723680-94725959	240		5C_292_mEDC5Mbfinal_FOR_1074|mm9|chr3:93137378-93143320___5C_292_mEDC5Mbfinal_REV_1672|mm9|chr3:95031977-95033827	238
			5C_292_mEDC5Mbfinal_FOR_130|mm9|chr3:90328486-90330411___5C_292_mEDC5Mbfinal_REV_818|mm9|chr3:92258102-92259141	460		5C_292_mEDC5Mbfinal_FOR_1388|mm9|chr3:94055402-94064064___5C_292_mEDC5Mbfinal_REV_1559|mm9|chr3:94677696-94678875	817		5C_292_mEDC5Mbfinal_FOR_1602|mm9|chr3:94794410-94796161___5C_292_mEDC5Mbfinal_REV_896|mm9|chr3:92473924-92475985	114
			5C_292_mEDC5Mbfinal_FOR_1645|mm9|chr3:94957105-94958954___5C_292_mEDC5Mbfinal_REV_851|mm9|chr3:92366758-92370592	251		5C_292_mEDC5Mbfinal_FOR_198|mm9|chr3:90532692-90533268___5C_292_mEDC5Mbfinal_REV_870|mm9|chr3:92412238-92412701	165		5C_292_mEDC5Mbfinal_FOR_1013|mm9|chr3:92917428-92920332___5C_292_mEDC5Mbfinal_REV_1176|mm9|chr3:93417096-93417434	2275
			5C_292_mEDC5Mbfinal_FOR_1105|mm9|chr3:93220026-93225921___5C_292_mEDC5Mbfinal_REV_921|mm9|chr3:92578179-92582577	1044		5C_292_mEDC5Mbfinal_FOR_866|mm9|chr3:92408654-92408842___5C_292_mEDC5Mbfinal_REV_112|mm9|chr3:90299805-90299935	640		5C_292_mEDC5Mbfinal_FOR_163|mm9|chr3:90420276-90422209___5C_292_mEDC5Mbfinal_REV_807|mm9|chr3:92218430-92219248	644
			5C_292_mEDC5Mbfinal_FOR_10|mm9|chr3:89938180-89940663___5C_292_mEDC5Mbfinal_REV_1470|mm9|chr3:94392630-94398527	459		5C_292_mEDC5Mbfinal_FOR_1563|mm9|chr3:94688152-94688320___5C_292_mEDC5Mbfinal_REV_856|mm9|chr3:92378027-92379194	621		5C_292_mEDC5Mbfinal_FOR_860|mm9|chr3:92385396-92392117___5C_292_mEDC5Mbfinal_REV_179|mm9|chr3:90480933-90483392	128
			5C_292_mEDC5Mbfinal_FOR_1070|mm9|chr3:93126665-93126973___5C_292_mEDC5Mbfinal_REV_1562|mm9|chr3:94682944-94688151	493		5C_292_mEDC5Mbfinal_FOR_161|mm9|chr3:90413690-90419692___5C_292_mEDC5Mbfinal_REV_102|mm9|chr3:90272680-90286410	11266		5C_292_mEDC5Mbfinal_FOR_35|mm9|chr3:90017887-90019205___5C_292_mEDC5Mbfinal_REV_856|mm9|chr3:92378027-92379194	123
			5C_292_mEDC5Mbfinal_FOR_200|mm9|chr3:90539152-90543746___5C_292_mEDC5Mbfinal_REV_928|mm9|chr3:92623259-92630692	913		5C_292_mEDC5Mbfinal_FOR_808|mm9|chr3:92219249-92231256___5C_292_mEDC5Mbfinal_REV_865|mm9|chr3:92405170-92408653	2883		5C_292_mEDC5Mbfinal_FOR_1645|mm9|chr3:94957105-94958954___5C_292_mEDC5Mbfinal_REV_1564|mm9|chr3:94688321-94697395	2212
			5C_292_mEDC5Mbfinal_FOR_133|mm9|chr3:90332071-90334327___5C_292_mEDC5Mbfinal_REV_795|mm9|chr3:92166344-92167364	390		5C_292_mEDC5Mbfinal_FOR_1526|mm9|chr3:94583963-94585671___5C_292_mEDC5Mbfinal_REV_956|mm9|chr3:92757201-92758564	648		5C_292_mEDC5Mbfinal_FOR_654|mm9|chr3:91801900-91802277___5C_292_mEDC5Mbfinal_REV_1542|mm9|chr3:94637243-94638404	103
			5C_292_mEDC5Mbfinal_FOR_1428|mm9|chr3:94232733-94240991___5C_292_mEDC5Mbfinal_REV_1577|mm9|chr3:94726552-94737241	2448		5C_292_mEDC5Mbfinal_FOR_40|mm9|chr3:90047644-90053079___5C_292_mEDC5Mbfinal_REV_430|mm9|chr3:91147316-91148344	645		5C_292_mEDC5Mbfinal_FOR_935|mm9|chr3:92662727-92664282___5C_292_mEDC5Mbfinal_REV_82|mm9|chr3:90204778-90213824	425
			5C_292_mEDC5Mbfinal_FOR_1151|mm9|chr3:93360291-93362400___5C_292_mEDC5Mbfinal_REV_807|mm9|chr3:92218430-92219248	1028		5C_292_mEDC5Mbfinal_FOR_801|mm9|chr3:92188333-92189358___5C_292_mEDC5Mbfinal_REV_308|mm9|chr3:90869703-90871792	1165		5C_292_mEDC5Mbfinal_FOR_1421|mm9|chr3:94193877-94202966___5C_292_mEDC5Mbfinal_REV_1591|mm9|chr3:94774167-94779930	846
			5C_292_mEDC5Mbfinal_FOR_163|mm9|chr3:90420276-90422209___5C_292_mEDC5Mbfinal_REV_114|mm9|chr3:90300738-90302602	8511		5C_292_mEDC5Mbfinal_FOR_161|mm9|chr3:90413690-90419692___5C_292_mEDC5Mbfinal_REV_1157|mm9|chr3:93372727-93378782	1061		5C_292_mEDC5Mbfinal_FOR_808|mm9|chr3:92219249-92231256___5C_292_mEDC5Mbfinal_REV_1433|mm9|chr3:94253298-94254228	6637
			5C_292_mEDC5Mbfinal_FOR_1388|mm9|chr3:94055402-94064064___5C_292_mEDC5Mbfinal_REV_456|mm9|chr3:91227918-91229845	825		5C_292_mEDC5Mbfinal_FOR_798|mm9|chr3:92176173-92184612___5C_292_mEDC5Mbfinal_REV_632|mm9|chr3:91751994-91752977	932		5C_292_mEDC5Mbfinal_FOR_830|mm9|chr3:92316489-92319594___5C_292_mEDC5Mbfinal_REV_503|mm9|chr3:91366058-91370281	308
			5C_292_mEDC5Mbfinal_FOR_984|mm9|chr3:92823843-92827413___5C_292_mEDC5Mbfinal_REV_8|mm9|chr3:89931015-89933763	396		5C_292_mEDC5Mbfinal_FOR_161|mm9|chr3:90413690-90419692___5C_292_mEDC5Mbfinal_REV_43|mm9|chr3:90072196-90075110	1327		5C_292_mEDC5Mbfinal_FOR_683|mm9|chr3:91876919-91893349___5C_292_mEDC5Mbfinal_REV_1173|mm9|chr3:93411692-93412349	249
			5C_292_mEDC5Mbfinal_FOR_1388|mm9|chr3:94055402-94064064___5C_292_mEDC5Mbfinal_REV_946|mm9|chr3:92721718-92729765	753		5C_292_mEDC5Mbfinal_FOR_798|mm9|chr3:92176173-92184612___5C_292_mEDC5Mbfinal_REV_1688|mm9|chr3:95143985-95152572	481		5C_292_mEDC5Mbfinal_FOR_1563|mm9|chr3:94688152-94688320___5C_292_mEDC5Mbfinal_REV_894|mm9|chr3:92473352-92473577	377
			5C_292_mEDC5Mbfinal_FOR_1494|mm9|chr3:94468048-94470187___5C_292_mEDC5Mbfinal_REV_632|mm9|chr3:91751994-91752977	352		5C_292_mEDC5Mbfinal_FOR_1485|mm9|chr3:94454012-94454296___5C_292_mEDC5Mbfinal_REV_921|mm9|chr3:92578179-92582577	240		5C_292_mEDC5Mbfinal_FOR_1408|mm9|chr3:94128981-94134855___5C_292_mEDC5Mbfinal_REV_844|mm9|chr3:92341626-92341965	559
			5C_292_mEDC5Mbfinal_FOR_702|mm9|chr3:91944865-91954623___5C_292_mEDC5Mbfinal_REV_1411|mm9|chr3:94143655-94144431	342		5C_292_mEDC5Mbfinal_FOR_427|mm9|chr3:91137476-91139682___5C_292_mEDC5Mbfinal_REV_1145|mm9|chr3:93333220-93334410	1081		5C_292_mEDC5Mbfinal_FOR_1022|mm9|chr3:92934735-92939972___5C_292_mEDC5Mbfinal_REV_126|mm9|chr3:90322416-90322860	222
			5C_292_mEDC5Mbfinal_FOR_941|mm9|chr3:92687092-92689603___5C_292_mEDC5Mbfinal_REV_98|mm9|chr3:90262469-90263781	424		5C_292_mEDC5Mbfinal_FOR_798|mm9|chr3:92176173-92184612___5C_292_mEDC5Mbfinal_REV_1594|mm9|chr3:94780220-94781656	484		5C_292_mEDC5Mbfinal_FOR_984|mm9|chr3:92823843-92827413___5C_292_mEDC5Mbfinal_REV_674|mm9|chr3:91862381-91862861	346
			5C_292_mEDC5Mbfinal_FOR_200|mm9|chr3:90539152-90543746___5C_292_mEDC5Mbfinal_REV_902|mm9|chr3:92490429-92490582	417		5C_292_mEDC5Mbfinal_FOR_1101|mm9|chr3:93210308-93212516___5C_292_mEDC5Mbfinal_REV_674|mm9|chr3:91862381-91862861	8873		5C_292_mEDC5Mbfinal_FOR_935|mm9|chr3:92662727-92664282___5C_292_mEDC5Mbfinal_REV_1420|mm9|chr3:94189540-94193876	229
			5C_292_mEDC5Mbfinal_FOR_1555|mm9|chr3:94672596-94675116___5C_292_mEDC5Mbfinal_REV_928|mm9|chr3:92623259-92630692	665		5C_292_mEDC5Mbfinal_FOR_1507|mm9|chr3:94523769-94524618___5C_292_mEDC5Mbfinal_REV_983|mm9|chr3:92821745-92823842	577		5C_292_mEDC5Mbfinal_FOR_941|mm9|chr3:92687092-92689603___5C_292_mEDC5Mbfinal_REV_59|mm9|chr3:90138621-90138778	306
			5C_292_mEDC5Mbfinal_FOR_1013|mm9|chr3:92917428-92920332___5C_292_mEDC5Mbfinal_REV_1176|mm9|chr3:93417096-93417434	2812		5C_292_mEDC5Mbfinal_FOR_1131|mm9|chr3:93313961-93315022___5C_292_mEDC5Mbfinal_REV_1691|mm9|chr3:95158530-95160704	404		5C_292_mEDC5Mbfinal_FOR_476|mm9|chr3:91287430-91289317___5C_292_mEDC5Mbfinal_REV_1176|mm9|chr3:93417096-93417434	328
			5C_292_mEDC5Mbfinal_FOR_1070|mm9|chr3:93126665-93126973___5C_292_mEDC5Mbfinal_REV_20|mm9|chr3:89974597-89976155	409		5C_292_mEDC5Mbfinal_FOR_1618|mm9|chr3:94843076-94845622___5C_292_mEDC5Mbfinal_REV_1422|mm9|chr3:94202967-94210687	931		5C_292_mEDC5Mbfinal_FOR_798|mm9|chr3:92176173-92184612___5C_292_mEDC5Mbfinal_REV_1134|mm9|chr3:93317982-93321768	146
			5C_292_mEDC5Mbfinal_FOR_1553|mm9|chr3:94667415-94670695___5C_292_mEDC5Mbfinal_REV_679|mm9|chr3:91865920-91868542	396		5C_292_mEDC5Mbfinal_FOR_702|mm9|chr3:91944865-91954623___5C_292_mEDC5Mbfinal_REV_1661|mm9|chr3:94996373-94998014	2403		5C_292_mEDC5Mbfinal_FOR_91|mm9|chr3:90240380-90243877___5C_292_mEDC5Mbfinal_REV_902|mm9|chr3:92490429-92490582	114
			5C_292_mEDC5Mbfinal_FOR_1388|mm9|chr3:94055402-94064064___5C_292_mEDC5Mbfinal_REV_98|mm9|chr3:90262469-90263781	714		5C_292_mEDC5Mbfinal_FOR_1587|mm9|chr3:94768907-94772983___5C_292_mEDC5Mbfinal_REV_632|mm9|chr3:91751994-91752977	503		5C_292_mEDC5Mbfinal_FOR_864|mm9|chr3:92399586-92405169___5C_292_mEDC5Mbfinal_REV_1415|mm9|chr3:94152912-94155619	401
			5C_292_mEDC5Mbfinal_FOR_427|mm9|chr3:91137476-91139682___5C_292_mEDC5Mbfinal_REV_1157|mm9|chr3:93372727-93378782	738		5C_292_mEDC5Mbfinal_FOR_1414|mm9|chr3:94151531-94152911___5C_292_mEDC5Mbfinal_REV_1678|mm9|chr3:95067074-95090633	712		5C_292_mEDC5Mbfinal_FOR_1638|mm9|chr3:94935185-94937025___5C_292_mEDC5Mbfinal_REV_928|mm9|chr3:92623259-92630692	168
			5C_292_mEDC5Mbfinal_FOR_1149|mm9|chr3:93351222-93359462___5C_292_mEDC5Mbfinal_REV_503|mm9|chr3:91366058-91370281	340		5C_292_mEDC5Mbfinal_FOR_1526|mm9|chr3:94583963-94585671___5C_292_mEDC5Mbfinal_REV_990|mm9|chr3:92854621-92855744	722		5C_292_mEDC5Mbfinal_FOR_1616|mm9|chr3:94836306-94836638___5C_292_mEDC5Mbfinal_REV_1109|mm9|chr3:93232172-93234249	264
			5C_292_mEDC5Mbfinal_FOR_163|mm9|chr3:90420276-90422209___5C_292_mEDC5Mbfinal_REV_807|mm9|chr3:92218430-92219248	450		5C_292_mEDC5Mbfinal_FOR_1432|mm9|chr3:94250121-94253297___5C_292_mEDC5Mbfinal_REV_1403|mm9|chr3:94112641-94118236	5420		5C_292_mEDC5Mbfinal_FOR_840|mm9|chr3:92337681-92338296___5C_292_mEDC5Mbfinal_REV_1429|mm9|chr3:94240992-94244715	134
			5C_292_mEDC5Mbfinal_FOR_1414|mm9|chr3:94151531-94152911___5C_292_mEDC5Mbfinal_REV_946|mm9|chr3:92721718-92729765	599		5C_292_mEDC5Mbfinal_FOR_935|mm9|chr3:92662727-92664282___5C_292_mEDC5Mbfinal_REV_1527|mm9|chr3:94585672-94586669	201		5C_292_mEDC5Mbfinal_FOR_1172|mm9|chr3:93411531-93411691___5C_292_mEDC5Mbfinal_REV_409|mm9|chr3:91092952-91094508	111
			5C_292_mEDC5Mbfinal_FOR_1162|mm9|chr3:93391263-93395574___5C_292_mEDC5Mbfinal_REV_411|mm9|chr3:91096276-91098141	485		5C_292_mEDC5Mbfinal_FOR_423|mm9|chr3:91121809-91129518___5C_292_mEDC5Mbfinal_REV_1661|mm9|chr3:94996373-94998014	6978		5C_292_mEDC5Mbfinal_FOR_866|mm9|chr3:92408654-92408842___5C_292_mEDC5Mbfinal_REV_1527|mm9|chr3:94585672-94586669	282
			5C_292_mEDC5Mbfinal_FOR_1684|mm9|chr3:95121673-95126766___5C_292_mEDC5Mbfinal_REV_1470|mm9|chr3:94392630-94398527	1171		5C_292_mEDC5Mbfinal_FOR_1459|mm9|chr3:94345783-94349180___5C_292_mEDC5Mbfinal_REV_1688|mm9|chr3:95143985-95152572	1016		5C_292_mEDC5Mbfinal_FOR_901|mm9|chr3:92487334-92490428___5C_292_mEDC5Mbfinal_REV_1534|mm9|chr3:94596388-94601266	118
			5C_292_mEDC5Mbfinal_FOR_79|mm9|chr3:90187981-90191410___5C_292_mEDC5Mbfinal_REV_1054|mm9|chr3:93053968-93054115	875		5C_292_mEDC5Mbfinal_FOR_10|mm9|chr3:89938180-89940663___5C_292_mEDC5Mbfinal_REV_396|mm9|chr3:91073287-91076093	467		5C_292_mEDC5Mbfinal_FOR_982|mm9|chr3:92819631-92821744___5C_292_mEDC5Mbfinal_REV_1583|mm9|chr3:94754806-94756585	293
			5C_292_mEDC5Mbfinal_FOR_929|mm9|chr3:92630693-92633012___5C_292_mEDC5Mbfinal_REV_411|mm9|chr3:91096276-91098141	637		5C_292_mEDC5Mbfinal_FOR_935|mm9|chr3:92662727-92664282___5C_292_mEDC5Mbfinal_REV_175|mm9|chr3:90472955-90475365	537		5C_292_mEDC5Mbfinal_FOR_163|mm9|chr3:90420276-90422209___5C_292_mEDC5Mbfinal_REV_119|mm9|chr3:90307415-90310183	3079
			5C_292_mEDC5Mbfinal_FOR_331|mm9|chr3:90944379-90945844___5C_292_mEDC5Mbfinal_REV_1015|mm9|chr3:92921210-92921553	1499		5C_292_mEDC5Mbfinal_FOR_808|mm9|chr3:92219249-92231256___5C_292_mEDC5Mbfinal_REV_1019|mm9|chr3:92928281-92930961	987		5C_292_mEDC5Mbfinal_FOR_986|mm9|chr3:92832517-92845937___5C_292_mEDC5Mbfinal_REV_1583|mm9|chr3:94754806-94756585	120
			5C_292_mEDC5Mbfinal_FOR_1645|mm9|chr3:94957105-94958954___5C_292_mEDC5Mbfinal_REV_928|mm9|chr3:92623259-92630692	354		5C_292_mEDC5Mbfinal_FOR_1590|mm9|chr3:94773869-94774166___5C_292_mEDC5Mbfinal_REV_1132|mm9|chr3:93315023-93317174	383		5C_292_mEDC5Mbfinal_FOR_702|mm9|chr3:91944865-91954623___5C_292_mEDC5Mbfinal_REV_95|mm9|chr3:90258530-90259217	273
			5C_292_mEDC5Mbfinal_FOR_830|mm9|chr3:92316489-92319594___5C_292_mEDC5Mbfinal_REV_503|mm9|chr3:91366058-91370281	691		5C_292_mEDC5Mbfinal_FOR_1602|mm9|chr3:94794410-94796161___5C_292_mEDC5Mbfinal_REV_1636|mm9|chr3:94932053-94932396	3206		5C_292_mEDC5Mbfinal_FOR_1469|mm9|chr3:94383558-94392629___5C_292_mEDC5Mbfinal_REV_650|mm9|chr3:91782599-91785267	124
			5C_292_mEDC5Mbfinal_FOR_1570|mm9|chr3:94717142-94717325___5C_292_mEDC5Mbfinal_REV_417|mm9|chr3:91107718-91107989	360		5C_292_mEDC5Mbfinal_FOR_866|mm9|chr3:92408654-92408842___5C_292_mEDC5Mbfinal_REV_1639|mm9|chr3:94937026-94939981	522		5C_292_mEDC5Mbfinal_FOR_864|mm9|chr3:92399586-92405169___5C_292_mEDC5Mbfinal_REV_471|mm9|chr3:91275029-91277194	1101
			5C_292_mEDC5Mbfinal_FOR_130|mm9|chr3:90328486-90330411___5C_292_mEDC5Mbfinal_REV_1145|mm9|chr3:93333220-93334410	303		5C_292_mEDC5Mbfinal_FOR_622|mm9|chr3:91722640-91726281___5C_292_mEDC5Mbfinal_REV_1425|mm9|chr3:94221844-94224726	349		5C_292_mEDC5Mbfinal_FOR_1146|mm9|chr3:93334411-93338513___5C_292_mEDC5Mbfinal_REV_1407|mm9|chr3:94123347-94128980	633
			5C_292_mEDC5Mbfinal_FOR_1426|mm9|chr3:94224727-94227923___5C_292_mEDC5Mbfinal_REV_411|mm9|chr3:91096276-91098141	924		5C_292_mEDC5Mbfinal_FOR_976|mm9|chr3:92810148-92810769___5C_292_mEDC5Mbfinal_REV_1577|mm9|chr3:94726552-94737241	175		5C_292_mEDC5Mbfinal_FOR_1638|mm9|chr3:94935185-94937025___5C_292_mEDC5Mbfinal_REV_57|mm9|chr3:90137216-90138038	2985
			5C_292_mEDC5Mbfinal_FOR_433|mm9|chr3:91155277-91161102___5C_292_mEDC5Mbfinal_REV_335|mm9|chr3:90953182-90953716	7401		5C_292_mEDC5Mbfinal_FOR_874|mm9|chr3:92423261-92425765___5C_292_mEDC5Mbfinal_REV_1613|mm9|chr3:94830917-94831848	741		5C_292_mEDC5Mbfinal_FOR_793|mm9|chr3:92162099-92164666___5C_292_mEDC5Mbfinal_REV_1620|mm9|chr3:94853644-94856248	132
			5C_292_mEDC5Mbfinal_FOR_819|mm9|chr3:92259142-92266675___5C_292_mEDC5Mbfinal_REV_1411|mm9|chr3:94143655-94144431	511		5C_292_mEDC5Mbfinal_FOR_973|mm9|chr3:92806203-92806737___5C_292_mEDC5Mbfinal_REV_650|mm9|chr3:91782599-91785267	41083		5C_292_mEDC5Mbfinal_FOR_1388|mm9|chr3:94055402-94064064___5C_292_mEDC5Mbfinal_REV_921|mm9|chr3:92578179-92582577	2889
			5C_292_mEDC5Mbfinal_FOR_216|mm9|chr3:90574295-90576430___5C_292_mEDC5Mbfinal_REV_1546|mm9|chr3:94643285-94644371	1002		5C_292_mEDC5Mbfinal_FOR_161|mm9|chr3:90413690-90419692___5C_292_mEDC5Mbfinal_REV_11|mm9|chr3:89940664-89943170	1921		5C_292_mEDC5Mbfinal_FOR_984|mm9|chr3:92823843-92827413___5C_292_mEDC5Mbfinal_REV_175|mm9|chr3:90472955-90475365	342
			5C_292_mEDC5Mbfinal_FOR_91|mm9|chr3:90240380-90243877___5C_292_mEDC5Mbfinal_REV_1042|mm9|chr3:92999574-93004115	415		5C_292_mEDC5Mbfinal_FOR_1563|mm9|chr3:94688152-94688320___5C_292_mEDC5Mbfinal_REV_921|mm9|chr3:92578179-92582577	466		5C_292_mEDC5Mbfinal_FOR_1618|mm9|chr3:94843076-94845622___5C_292_mEDC5Mbfinal_REV_851|mm9|chr3:92366758-92370592	139
			5C_292_mEDC5Mbfinal_FOR_941|mm9|chr3:92687092-92689603___5C_292_mEDC5Mbfinal_REV_59|mm9|chr3:90138621-90138778	341		5C_292_mEDC5Mbfinal_FOR_1550|mm9|chr3:94648677-94651644___5C_292_mEDC5Mbfinal_REV_1083|mm9|chr3:93169465-93170737	1709		5C_292_mEDC5Mbfinal_FOR_10|mm9|chr3:89938180-89940663___5C_292_mEDC5Mbfinal_REV_921|mm9|chr3:92578179-92582577	117
			5C_292_mEDC5Mbfinal_FOR_860|mm9|chr3:92385396-92392117___5C_292_mEDC5Mbfinal_REV_59|mm9|chr3:90138621-90138778	396		5C_292_mEDC5Mbfinal_FOR_958|mm9|chr3:92758725-92760869___5C_292_mEDC5Mbfinal_REV_95|mm9|chr3:90258530-90259217	418		5C_292_mEDC5Mbfinal_FOR_99|mm9|chr3:90263782-90266497___5C_292_mEDC5Mbfinal_REV_856|mm9|chr3:92378027-92379194	129
			5C_292_mEDC5Mbfinal_FOR_99|mm9|chr3:90263782-90266497___5C_292_mEDC5Mbfinal_REV_921|mm9|chr3:92578179-92582577	357		5C_292_mEDC5Mbfinal_FOR_830|mm9|chr3:92316489-92319594___5C_292_mEDC5Mbfinal_REV_983|mm9|chr3:92821745-92823842	1831		5C_292_mEDC5Mbfinal_FOR_1618|mm9|chr3:94843076-94845622___5C_292_mEDC5Mbfinal_REV_1017|mm9|chr3:92926647-92927381	108
			5C_292_mEDC5Mbfinal_FOR_1576|mm9|chr3:94725960-94726551___5C_292_mEDC5Mbfinal_REV_818|mm9|chr3:92258102-92259141	379		5C_292_mEDC5Mbfinal_FOR_947|mm9|chr3:92729766-92730557___5C_292_mEDC5Mbfinal_REV_1395|mm9|chr3:94089247-94095298	641		5C_292_mEDC5Mbfinal_FOR_984|mm9|chr3:92823843-92827413___5C_292_mEDC5Mbfinal_REV_679|mm9|chr3:91865920-91868542	342
			5C_292_mEDC5Mbfinal_FOR_313|mm9|chr3:90886774-90888313___5C_292_mEDC5Mbfinal_REV_718|mm9|chr3:91986487-91988122	914		5C_292_mEDC5Mbfinal_FOR_1638|mm9|chr3:94935185-94937025___5C_292_mEDC5Mbfinal_REV_1422|mm9|chr3:94202967-94210687	843		5C_292_mEDC5Mbfinal_FOR_1275|mm9|chr3:93694506-93697585___5C_292_mEDC5Mbfinal_REV_851|mm9|chr3:92366758-92370592	331
			5C_292_mEDC5Mbfinal_FOR_1101|mm9|chr3:93210308-93212516___5C_292_mEDC5Mbfinal_REV_82|mm9|chr3:90204778-90213824	356		5C_292_mEDC5Mbfinal_FOR_860|mm9|chr3:92385396-92392117___5C_292_mEDC5Mbfinal_REV_1152|mm9|chr3:93362401-93362922	398		5C_292_mEDC5Mbfinal_FOR_246|mm9|chr3:90689590-90693031___5C_292_mEDC5Mbfinal_REV_688|mm9|chr3:91907394-91909399	320
			5C_292_mEDC5Mbfinal_FOR_830|mm9|chr3:92316489-92319594___5C_292_mEDC5Mbfinal_REV_25|mm9|chr3:89983755-89985781	358		5C_292_mEDC5Mbfinal_FOR_1115|mm9|chr3:93247427-93252009___5C_292_mEDC5Mbfinal_REV_114|mm9|chr3:90300738-90302602	538		5C_292_mEDC5Mbfinal_FOR_1146|mm9|chr3:93334411-93338513___5C_292_mEDC5Mbfinal_REV_1656|mm9|chr3:94978735-94981656	345
			5C_292_mEDC5Mbfinal_FOR_819|mm9|chr3:92259142-92266675___5C_292_mEDC5Mbfinal_REV_82|mm9|chr3:90204778-90213824	392		5C_292_mEDC5Mbfinal_FOR_216|mm9|chr3:90574295-90576430___5C_292_mEDC5Mbfinal_REV_1577|mm9|chr3:94726552-94737241	885		5C_292_mEDC5Mbfinal_FOR_1442|mm9|chr3:94297404-94297950___5C_292_mEDC5Mbfinal_REV_650|mm9|chr3:91782599-91785267	114
			5C_292_mEDC5Mbfinal_FOR_819|mm9|chr3:92259142-92266675___5C_292_mEDC5Mbfinal_REV_430|mm9|chr3:91147316-91148344	547		5C_292_mEDC5Mbfinal_FOR_1538|mm9|chr3:94613163-94613646___5C_292_mEDC5Mbfinal_REV_1159|mm9|chr3:93386069-93387772	567		5C_292_mEDC5Mbfinal_FOR_853|mm9|chr3:92375421-92376686___5C_292_mEDC5Mbfinal_REV_1474|mm9|chr3:94416499-94426953	163
			5C_292_mEDC5Mbfinal_FOR_1553|mm9|chr3:94667415-94670695___5C_292_mEDC5Mbfinal_REV_1422|mm9|chr3:94202967-94210687	2792		5C_292_mEDC5Mbfinal_FOR_699|mm9|chr3:91936375-91939767___5C_292_mEDC5Mbfinal_REV_839|mm9|chr3:92330604-92337680	1212		5C_292_mEDC5Mbfinal_FOR_889|mm9|chr3:92460317-92460583___5C_292_mEDC5Mbfinal_REV_1176|mm9|chr3:93417096-93417434	390
			5C_292_mEDC5Mbfinal_FOR_287|mm9|chr3:90792857-90794719___5C_292_mEDC5Mbfinal_REV_1433|mm9|chr3:94253298-94254228	438		5C_292_mEDC5Mbfinal_FOR_830|mm9|chr3:92316489-92319594___5C_292_mEDC5Mbfinal_REV_1625|mm9|chr3:94871824-94875505	1014		5C_292_mEDC5Mbfinal_FOR_1103|mm9|chr3:93217456-93218832___5C_292_mEDC5Mbfinal_REV_813|mm9|chr3:92239504-92244485	641
			5C_292_mEDC5Mbfinal_FOR_798|mm9|chr3:92176173-92184612___5C_292_mEDC5Mbfinal_REV_1433|mm9|chr3:94253298-94254228	772		5C_292_mEDC5Mbfinal_FOR_304|mm9|chr3:90853839-90861635___5C_292_mEDC5Mbfinal_REV_791|mm9|chr3:92153701-92155751	1182		5C_292_mEDC5Mbfinal_FOR_1118|mm9|chr3:93257437-93261744___5C_292_mEDC5Mbfinal_REV_1605|mm9|chr3:94806692-94812240	323
			5C_292_mEDC5Mbfinal_FOR_1070|mm9|chr3:93126665-93126973___5C_292_mEDC5Mbfinal_REV_629|mm9|chr3:91745187-91747281	716		5C_292_mEDC5Mbfinal_FOR_1649|mm9|chr3:94963917-94969353___5C_292_mEDC5Mbfinal_REV_1639|mm9|chr3:94937026-94939981	14642		5C_292_mEDC5Mbfinal_FOR_941|mm9|chr3:92687092-92689603___5C_292_mEDC5Mbfinal_REV_1534|mm9|chr3:94596388-94601266	301
			5C_292_mEDC5Mbfinal_FOR_973|mm9|chr3:92806203-92806737___5C_292_mEDC5Mbfinal_REV_1411|mm9|chr3:94143655-94144431	496		5C_292_mEDC5Mbfinal_FOR_1645|mm9|chr3:94957105-94958954___5C_292_mEDC5Mbfinal_REV_1639|mm9|chr3:94937026-94939981	20036		5C_292_mEDC5Mbfinal_FOR_1154|mm9|chr3:93368500-93369379___5C_292_mEDC5Mbfinal_REV_1680|mm9|chr3:95104444-95106765	227
			5C_292_mEDC5Mbfinal_FOR_1561|mm9|chr3:94680100-94682943___5C_292_mEDC5Mbfinal_REV_646|mm9|chr3:91772470-91779459	677		5C_292_mEDC5Mbfinal_FOR_958|mm9|chr3:92758725-92760869___5C_292_mEDC5Mbfinal_REV_1477|mm9|chr3:94427725-94429841	865		5C_292_mEDC5Mbfinal_FOR_1128|mm9|chr3:93307939-93310240___5C_292_mEDC5Mbfinal_REV_82|mm9|chr3:90204778-90213824	451
			5C_292_mEDC5Mbfinal_FOR_819|mm9|chr3:92259142-92266675___5C_292_mEDC5Mbfinal_REV_417|mm9|chr3:91107718-91107989	743		5C_292_mEDC5Mbfinal_FOR_1146|mm9|chr3:93334411-93338513___5C_292_mEDC5Mbfinal_REV_1431|mm9|chr3:94245088-94250120	648		5C_292_mEDC5Mbfinal_FOR_113|mm9|chr3:90299936-90300737___5C_292_mEDC5Mbfinal_REV_674|mm9|chr3:91862381-91862861	603
			5C_292_mEDC5Mbfinal_FOR_163|mm9|chr3:90420276-90422209___5C_292_mEDC5Mbfinal_REV_818|mm9|chr3:92258102-92259141	461		5C_292_mEDC5Mbfinal_FOR_929|mm9|chr3:92630693-92633012___5C_292_mEDC5Mbfinal_REV_57|mm9|chr3:90137216-90138038	376		5C_292_mEDC5Mbfinal_FOR_1097|mm9|chr3:93202445-93203078___5C_292_mEDC5Mbfinal_REV_1534|mm9|chr3:94596388-94601266	5297
			5C_292_mEDC5Mbfinal_FOR_91|mm9|chr3:90240380-90243877___5C_292_mEDC5Mbfinal_REV_1427|mm9|chr3:94227924-94232732	557		5C_292_mEDC5Mbfinal_FOR_89|mm9|chr3:90238588-90239782___5C_292_mEDC5Mbfinal_REV_1176|mm9|chr3:93417096-93417434	1681		5C_292_mEDC5Mbfinal_FOR_945|mm9|chr3:92703797-92721717___5C_292_mEDC5Mbfinal_REV_1534|mm9|chr3:94596388-94601266	147
			5C_292_mEDC5Mbfinal_FOR_958|mm9|chr3:92758725-92760869___5C_292_mEDC5Mbfinal_REV_1096|mm9|chr3:93198115-93202444	1588		5C_292_mEDC5Mbfinal_FOR_89|mm9|chr3:90238588-90239782___5C_292_mEDC5Mbfinal_REV_873|mm9|chr3:92421047-92423260	2456		5C_292_mEDC5Mbfinal_FOR_130|mm9|chr3:90328486-90330411___5C_292_mEDC5Mbfinal_REV_942|mm9|chr3:92689604-92692340	242
			5C_292_mEDC5Mbfinal_FOR_1082|mm9|chr3:93164549-93169464___5C_292_mEDC5Mbfinal_REV_823|mm9|chr3:92293247-92297669	678		5C_292_mEDC5Mbfinal_FOR_1438|mm9|chr3:94269685-94272691___5C_292_mEDC5Mbfinal_REV_1413|mm9|chr3:94144558-94151530	2544		5C_292_mEDC5Mbfinal_FOR_657|mm9|chr3:91803131-91804183___5C_292_mEDC5Mbfinal_REV_175|mm9|chr3:90472955-90475365	355
			5C_292_mEDC5Mbfinal_FOR_216|mm9|chr3:90574295-90576430___5C_292_mEDC5Mbfinal_REV_632|mm9|chr3:91751994-91752977	594		5C_292_mEDC5Mbfinal_FOR_427|mm9|chr3:91137476-91139682___5C_292_mEDC5Mbfinal_REV_1102|mm9|chr3:93212517-93217455	534		5C_292_mEDC5Mbfinal_FOR_246|mm9|chr3:90689590-90693031___5C_292_mEDC5Mbfinal_REV_646|mm9|chr3:91772470-91779459	282
			5C_292_mEDC5Mbfinal_FOR_1638|mm9|chr3:94935185-94937025___5C_292_mEDC5Mbfinal_REV_57|mm9|chr3:90137216-90138038	1962		5C_292_mEDC5Mbfinal_FOR_35|mm9|chr3:90017887-90019205___5C_292_mEDC5Mbfinal_REV_954|mm9|chr3:92750083-92752354	1191		5C_292_mEDC5Mbfinal_FOR_48|mm9|chr3:90112169-90114419___5C_292_mEDC5Mbfinal_REV_933|mm9|chr3:92656167-92661269	1017
			5C_292_mEDC5Mbfinal_FOR_1388|mm9|chr3:94055402-94064064___5C_292_mEDC5Mbfinal_REV_921|mm9|chr3:92578179-92582577	3048		5C_292_mEDC5Mbfinal_FOR_622|mm9|chr3:91722640-91726281___5C_292_mEDC5Mbfinal_REV_983|mm9|chr3:92821745-92823842	941		5C_292_mEDC5Mbfinal_FOR_183|mm9|chr3:90490837-90493026___5C_292_mEDC5Mbfinal_REV_1090|mm9|chr3:93187001-93193079	176
			5C_292_mEDC5Mbfinal_FOR_216|mm9|chr3:90574295-90576430___5C_292_mEDC5Mbfinal_REV_1431|mm9|chr3:94245088-94250120	594		5C_292_mEDC5Mbfinal_FOR_1541|mm9|chr3:94635816-94637242___5C_292_mEDC5Mbfinal_REV_1477|mm9|chr3:94427725-94429841	1749		5C_292_mEDC5Mbfinal_FOR_866|mm9|chr3:92408654-92408842___5C_292_mEDC5Mbfinal_REV_43|mm9|chr3:90072196-90075110	563
			5C_292_mEDC5Mbfinal_FOR_1074|mm9|chr3:93137378-93143320___5C_292_mEDC5Mbfinal_REV_471|mm9|chr3:91275029-91277194	346		5C_292_mEDC5Mbfinal_FOR_1494|mm9|chr3:94468048-94470187___5C_292_mEDC5Mbfinal_REV_823|mm9|chr3:92293247-92297669	379		5C_292_mEDC5Mbfinal_FOR_1687|mm9|chr3:95142771-95143984___5C_292_mEDC5Mbfinal_REV_1119|mm9|chr3:93261745-93262732	216
			5C_292_mEDC5Mbfinal_FOR_830|mm9|chr3:92316489-92319594___5C_292_mEDC5Mbfinal_REV_851|mm9|chr3:92366758-92370592	10007		5C_292_mEDC5Mbfinal_FOR_1087|mm9|chr3:93172462-93179810___5C_292_mEDC5Mbfinal_REV_1477|mm9|chr3:94427725-94429841	729		5C_292_mEDC5Mbfinal_FOR_808|mm9|chr3:92219249-92231256___5C_292_mEDC5Mbfinal_REV_1613|mm9|chr3:94830917-94831848	122
			5C_292_mEDC5Mbfinal_FOR_94|mm9|chr3:90249027-90258529___5C_292_mEDC5Mbfinal_REV_1083|mm9|chr3:93169465-93170737	416		5C_292_mEDC5Mbfinal_FOR_1553|mm9|chr3:94667415-94670695___5C_292_mEDC5Mbfinal_REV_1427|mm9|chr3:94227924-94232732	1166		5C_292_mEDC5Mbfinal_FOR_622|mm9|chr3:91722640-91726281___5C_292_mEDC5Mbfinal_REV_1431|mm9|chr3:94245088-94250120	572
			5C_292_mEDC5Mbfinal_FOR_664|mm9|chr3:91822166-91833532___5C_292_mEDC5Mbfinal_REV_1575|mm9|chr3:94723680-94725959	370		5C_292_mEDC5Mbfinal_FOR_1275|mm9|chr3:93694506-93697585___5C_292_mEDC5Mbfinal_REV_1575|mm9|chr3:94723680-94725959	828		5C_292_mEDC5Mbfinal_FOR_1089|mm9|chr3:93181080-93187000___5C_292_mEDC5Mbfinal_REV_184|mm9|chr3:90493027-90497380	164
			5C_292_mEDC5Mbfinal_FOR_116|mm9|chr3:90303182-90303394___5C_292_mEDC5Mbfinal_REV_1176|mm9|chr3:93417096-93417434	699		5C_292_mEDC5Mbfinal_FOR_1101|mm9|chr3:93210308-93212516___5C_292_mEDC5Mbfinal_REV_469|mm9|chr3:91271949-91274126	347		5C_292_mEDC5Mbfinal_FOR_1074|mm9|chr3:93137378-93143320___5C_292_mEDC5Mbfinal_REV_364|mm9|chr3:91007703-91013373	240
			5C_292_mEDC5Mbfinal_FOR_895|mm9|chr3:92473578-92473923___5C_292_mEDC5Mbfinal_REV_1425|mm9|chr3:94221844-94224726	520		5C_292_mEDC5Mbfinal_FOR_1156|mm9|chr3:93370823-93372726___5C_292_mEDC5Mbfinal_REV_1650|mm9|chr3:94969354-94972062	306		5C_292_mEDC5Mbfinal_FOR_860|mm9|chr3:92385396-92392117___5C_292_mEDC5Mbfinal_REV_73|mm9|chr3:90158474-90162667	227
			5C_292_mEDC5Mbfinal_FOR_984|mm9|chr3:92823843-92827413___5C_292_mEDC5Mbfinal_REV_679|mm9|chr3:91865920-91868542	757		5C_292_mEDC5Mbfinal_FOR_982|mm9|chr3:92819631-92821744___5C_292_mEDC5Mbfinal_REV_823|mm9|chr3:92293247-92297669	1496		5C_292_mEDC5Mbfinal_FOR_986|mm9|chr3:92832517-92845937___5C_292_mEDC5Mbfinal_REV_1639|mm9|chr3:94937026-94939981	522
			5C_292_mEDC5Mbfinal_FOR_1377|mm9|chr3:94030720-94037613___5C_292_mEDC5Mbfinal_REV_422|mm9|chr3:91120193-91121808	464		5C_292_mEDC5Mbfinal_FOR_1006|mm9|chr3:92901145-92903392___5C_292_mEDC5Mbfinal_REV_1176|mm9|chr3:93417096-93417434	64923		5C_292_mEDC5Mbfinal_FOR_1388|mm9|chr3:94055402-94064064___5C_292_mEDC5Mbfinal_REV_1096|mm9|chr3:93198115-93202444	1022
			5C_292_mEDC5Mbfinal_FOR_1275|mm9|chr3:93694506-93697585___5C_292_mEDC5Mbfinal_REV_851|mm9|chr3:92366758-92370592	461		5C_292_mEDC5Mbfinal_FOR_64|mm9|chr3:90143814-90145965___5C_292_mEDC5Mbfinal_REV_43|mm9|chr3:90072196-90075110	6813		5C_292_mEDC5Mbfinal_FOR_1649|mm9|chr3:94963917-94969353___5C_292_mEDC5Mbfinal_REV_1688|mm9|chr3:95143985-95152572	1745
			5C_292_mEDC5Mbfinal_FOR_1673|mm9|chr3:95033828-95039802___5C_292_mEDC5Mbfinal_REV_1639|mm9|chr3:94937026-94939981	5124		5C_292_mEDC5Mbfinal_FOR_1149|mm9|chr3:93351222-93359462___5C_292_mEDC5Mbfinal_REV_1429|mm9|chr3:94240992-94244715	583		5C_292_mEDC5Mbfinal_FOR_196|mm9|chr3:90528095-90529764___5C_292_mEDC5Mbfinal_REV_1132|mm9|chr3:93315023-93317174	549
			5C_292_mEDC5Mbfinal_FOR_1105|mm9|chr3:93220026-93225921___5C_292_mEDC5Mbfinal_REV_716|mm9|chr3:91979904-91985791	710		5C_292_mEDC5Mbfinal_FOR_1388|mm9|chr3:94055402-94064064___5C_292_mEDC5Mbfinal_REV_1021|mm9|chr3:92932926-92934734	564		5C_292_mEDC5Mbfinal_FOR_1522|mm9|chr3:94573683-94575930___5C_292_mEDC5Mbfinal_REV_629|mm9|chr3:91745187-91747281	119
			5C_292_mEDC5Mbfinal_FOR_636|mm9|chr3:91758708-91763259___5C_292_mEDC5Mbfinal_REV_1176|mm9|chr3:93417096-93417434	475		5C_292_mEDC5Mbfinal_FOR_1604|mm9|chr3:94803678-94806691___5C_292_mEDC5Mbfinal_REV_1159|mm9|chr3:93386069-93387772	2496		5C_292_mEDC5Mbfinal_FOR_622|mm9|chr3:91722640-91726281___5C_292_mEDC5Mbfinal_REV_1433|mm9|chr3:94253298-94254228	291
			5C_292_mEDC5Mbfinal_FOR_798|mm9|chr3:92176173-92184612___5C_292_mEDC5Mbfinal_REV_865|mm9|chr3:92405170-92408653	2686		5C_292_mEDC5Mbfinal_FOR_1538|mm9|chr3:94613163-94613646___5C_292_mEDC5Mbfinal_REV_1143|mm9|chr3:93331980-93332461	612		5C_292_mEDC5Mbfinal_FOR_1673|mm9|chr3:95033828-95039802___5C_292_mEDC5Mbfinal_REV_1096|mm9|chr3:93198115-93202444	333
			5C_292_mEDC5Mbfinal_FOR_163|mm9|chr3:90420276-90422209___5C_292_mEDC5Mbfinal_REV_98|mm9|chr3:90262469-90263781	4213		5C_292_mEDC5Mbfinal_FOR_1600|mm9|chr3:94785621-94788112___5C_292_mEDC5Mbfinal_REV_1433|mm9|chr3:94253298-94254228	1380		5C_292_mEDC5Mbfinal_FOR_1494|mm9|chr3:94468048-94470187___5C_292_mEDC5Mbfinal_REV_1134|mm9|chr3:93317982-93321768	224
			5C_292_mEDC5Mbfinal_FOR_427|mm9|chr3:91137476-91139682___5C_292_mEDC5Mbfinal_REV_1415|mm9|chr3:94152912-94155619	298		5C_292_mEDC5Mbfinal_FOR_1590|mm9|chr3:94773869-94774166___5C_292_mEDC5Mbfinal_REV_1249|mm9|chr3:93621427-93627532	571		5C_292_mEDC5Mbfinal_FOR_1016|mm9|chr3:92921554-92926646___5C_292_mEDC5Mbfinal_REV_164|mm9|chr3:90422210-90424819	222
			5C_292_mEDC5Mbfinal_FOR_1165|mm9|chr3:93397682-93399062___5C_292_mEDC5Mbfinal_REV_175|mm9|chr3:90472955-90475365	566		5C_292_mEDC5Mbfinal_FOR_1587|mm9|chr3:94768907-94772983___5C_292_mEDC5Mbfinal_REV_1583|mm9|chr3:94754806-94756585	12789		5C_292_mEDC5Mbfinal_FOR_853|mm9|chr3:92375421-92376686___5C_292_mEDC5Mbfinal_REV_145|mm9|chr3:90370241-90370371	331
			5C_292_mEDC5Mbfinal_FOR_1275|mm9|chr3:93694506-93697585___5C_292_mEDC5Mbfinal_REV_946|mm9|chr3:92721718-92729765	668		5C_292_mEDC5Mbfinal_FOR_1538|mm9|chr3:94613163-94613646___5C_292_mEDC5Mbfinal_REV_1109|mm9|chr3:93232172-93234249	1008		5C_292_mEDC5Mbfinal_FOR_1146|mm9|chr3:93334411-93338513___5C_292_mEDC5Mbfinal_REV_1490|mm9|chr3:94463096-94463413	281
			5C_292_mEDC5Mbfinal_FOR_853|mm9|chr3:92375421-92376686___5C_292_mEDC5Mbfinal_REV_685|mm9|chr3:91897650-91900339	2255		5C_292_mEDC5Mbfinal_FOR_19|mm9|chr3:89966912-89974596___5C_292_mEDC5Mbfinal_REV_674|mm9|chr3:91862381-91862861	667		5C_292_mEDC5Mbfinal_FOR_648|mm9|chr3:91780074-91781388___5C_292_mEDC5Mbfinal_REV_1176|mm9|chr3:93417096-93417434	272
			5C_292_mEDC5Mbfinal_FOR_331|mm9|chr3:90944379-90945844___5C_292_mEDC5Mbfinal_REV_886|mm9|chr3:92455248-92456468	686		5C_292_mEDC5Mbfinal_FOR_1070|mm9|chr3:93126665-93126973___5C_292_mEDC5Mbfinal_REV_716|mm9|chr3:91979904-91985791	1279		5C_292_mEDC5Mbfinal_FOR_1645|mm9|chr3:94957105-94958954___5C_292_mEDC5Mbfinal_REV_878|mm9|chr3:92438818-92443215	110
			5C_292_mEDC5Mbfinal_FOR_1063|mm9|chr3:93076901-93099719___5C_292_mEDC5Mbfinal_REV_11|mm9|chr3:89940664-89943170	317		5C_292_mEDC5Mbfinal_FOR_1450|mm9|chr3:94323802-94330014___5C_292_mEDC5Mbfinal_REV_1145|mm9|chr3:93333220-93334410	610		5C_292_mEDC5Mbfinal_FOR_853|mm9|chr3:92375421-92376686___5C_292_mEDC5Mbfinal_REV_308|mm9|chr3:90869703-90871792	655
			5C_292_mEDC5Mbfinal_FOR_48|mm9|chr3:90112169-90114419___5C_292_mEDC5Mbfinal_REV_933|mm9|chr3:92656167-92661269	891		5C_292_mEDC5Mbfinal_FOR_165|mm9|chr3:90424820-90427985___5C_292_mEDC5Mbfinal_REV_34|mm9|chr3:90014198-90017886	802		5C_292_mEDC5Mbfinal_FOR_1485|mm9|chr3:94454012-94454296___5C_292_mEDC5Mbfinal_REV_1054|mm9|chr3:93053968-93054115	185
			5C_292_mEDC5Mbfinal_FOR_1412|mm9|chr3:94144432-94144557___5C_292_mEDC5Mbfinal_REV_88|mm9|chr3:90237088-90238587	557		5C_292_mEDC5Mbfinal_FOR_161|mm9|chr3:90413690-90419692___5C_292_mEDC5Mbfinal_REV_1019|mm9|chr3:92928281-92930961	392		5C_292_mEDC5Mbfinal_FOR_1414|mm9|chr3:94151531-94152911___5C_292_mEDC5Mbfinal_REV_665|mm9|chr3:91833533-91835324	322
			5C_292_mEDC5Mbfinal_FOR_1526|mm9|chr3:94583963-94585671___5C_292_mEDC5Mbfinal_REV_538|mm9|chr3:91474258-91475217	251		5C_292_mEDC5Mbfinal_FOR_1172|mm9|chr3:93411531-93411691___5C_292_mEDC5Mbfinal_REV_928|mm9|chr3:92623259-92630692	1081		5C_292_mEDC5Mbfinal_FOR_1070|mm9|chr3:93126665-93126973___5C_292_mEDC5Mbfinal_REV_1625|mm9|chr3:94871824-94875505	502
			5C_292_mEDC5Mbfinal_FOR_1645|mm9|chr3:94957105-94958954___5C_292_mEDC5Mbfinal_REV_795|mm9|chr3:92166344-92167364	7424		5C_292_mEDC5Mbfinal_FOR_808|mm9|chr3:92219249-92231256___5C_292_mEDC5Mbfinal_REV_1594|mm9|chr3:94780220-94781656	418		5C_292_mEDC5Mbfinal_FOR_1469|mm9|chr3:94383558-94392629___5C_292_mEDC5Mbfinal_REV_614|mm9|chr3:91695823-91696009	131
			5C_292_mEDC5Mbfinal_FOR_866|mm9|chr3:92408654-92408842___5C_292_mEDC5Mbfinal_REV_43|mm9|chr3:90072196-90075110	887		5C_292_mEDC5Mbfinal_FOR_1105|mm9|chr3:93220026-93225921___5C_292_mEDC5Mbfinal_REV_870|mm9|chr3:92412238-92412701	952		5C_292_mEDC5Mbfinal_FOR_980|mm9|chr3:92815150-92818139___5C_292_mEDC5Mbfinal_REV_1546|mm9|chr3:94643285-94644371	129
			5C_292_mEDC5Mbfinal_FOR_1622|mm9|chr3:94860624-94864435___5C_292_mEDC5Mbfinal_REV_102|mm9|chr3:90272680-90286410	513		5C_292_mEDC5Mbfinal_FOR_1473|mm9|chr3:94410600-94416498___5C_292_mEDC5Mbfinal_REV_1040|mm9|chr3:92993017-92993661	576		5C_292_mEDC5Mbfinal_FOR_1485|mm9|chr3:94454012-94454296___5C_292_mEDC5Mbfinal_REV_471|mm9|chr3:91275029-91277194	288
			5C_292_mEDC5Mbfinal_FOR_165|mm9|chr3:90424820-90427985___5C_292_mEDC5Mbfinal_REV_1054|mm9|chr3:93053968-93054115	698		5C_292_mEDC5Mbfinal_FOR_1128|mm9|chr3:93307939-93310240___5C_292_mEDC5Mbfinal_REV_1395|mm9|chr3:94089247-94095298	801		5C_292_mEDC5Mbfinal_FOR_935|mm9|chr3:92662727-92664282___5C_292_mEDC5Mbfinal_REV_364|mm9|chr3:91007703-91013373	252
			5C_292_mEDC5Mbfinal_FOR_1622|mm9|chr3:94860624-94864435___5C_292_mEDC5Mbfinal_REV_921|mm9|chr3:92578179-92582577	617		5C_292_mEDC5Mbfinal_FOR_853|mm9|chr3:92375421-92376686___5C_292_mEDC5Mbfinal_REV_212|mm9|chr3:90562308-90563261	1053		5C_292_mEDC5Mbfinal_FOR_822|mm9|chr3:92274379-92293246___5C_292_mEDC5Mbfinal_REV_921|mm9|chr3:92578179-92582577	1542
			5C_292_mEDC5Mbfinal_FOR_1535|mm9|chr3:94601267-94607154___5C_292_mEDC5Mbfinal_REV_1425|mm9|chr3:94221844-94224726	3427		5C_292_mEDC5Mbfinal_FOR_216|mm9|chr3:90574295-90576430___5C_292_mEDC5Mbfinal_REV_1413|mm9|chr3:94144558-94151530	1003		5C_292_mEDC5Mbfinal_FOR_860|mm9|chr3:92385396-92392117___5C_292_mEDC5Mbfinal_REV_175|mm9|chr3:90472955-90475365	110
			5C_292_mEDC5Mbfinal_FOR_819|mm9|chr3:92259142-92266675___5C_292_mEDC5Mbfinal_REV_43|mm9|chr3:90072196-90075110	766		5C_292_mEDC5Mbfinal_FOR_1681|mm9|chr3:95106766-95115583___5C_292_mEDC5Mbfinal_REV_1564|mm9|chr3:94688321-94697395	1121		5C_292_mEDC5Mbfinal_FOR_10|mm9|chr3:89938180-89940663___5C_292_mEDC5Mbfinal_REV_655|mm9|chr3:91802278-91803109	414
			5C_292_mEDC5Mbfinal_FOR_1529|mm9|chr3:94586753-94591170___5C_292_mEDC5Mbfinal_REV_57|mm9|chr3:90137216-90138038	541		5C_292_mEDC5Mbfinal_FOR_1604|mm9|chr3:94803678-94806691___5C_292_mEDC5Mbfinal_REV_1420|mm9|chr3:94189540-94193876	809		5C_292_mEDC5Mbfinal_FOR_1165|mm9|chr3:93397682-93399062___5C_292_mEDC5Mbfinal_REV_1403|mm9|chr3:94112641-94118236	513
			5C_292_mEDC5Mbfinal_FOR_91|mm9|chr3:90240380-90243877___5C_292_mEDC5Mbfinal_REV_825|mm9|chr3:92298369-92305029	390		5C_292_mEDC5Mbfinal_FOR_664|mm9|chr3:91822166-91833532___5C_292_mEDC5Mbfinal_REV_435|mm9|chr3:91165618-91167718	882		5C_292_mEDC5Mbfinal_FOR_161|mm9|chr3:90413690-90419692___5C_292_mEDC5Mbfinal_REV_1054|mm9|chr3:93053968-93054115	778
			5C_292_mEDC5Mbfinal_FOR_165|mm9|chr3:90424820-90427985___5C_292_mEDC5Mbfinal_REV_818|mm9|chr3:92258102-92259141	319		5C_292_mEDC5Mbfinal_FOR_1428|mm9|chr3:94232733-94240991___5C_292_mEDC5Mbfinal_REV_503|mm9|chr3:91366058-91370281	555		5C_292_mEDC5Mbfinal_FOR_1645|mm9|chr3:94957105-94958954___5C_292_mEDC5Mbfinal_REV_902|mm9|chr3:92490429-92490582	248
			5C_292_mEDC5Mbfinal_FOR_1541|mm9|chr3:94635816-94637242___5C_292_mEDC5Mbfinal_REV_1470|mm9|chr3:94392630-94398527	3110		5C_292_mEDC5Mbfinal_FOR_1538|mm9|chr3:94613163-94613646___5C_292_mEDC5Mbfinal_REV_1176|mm9|chr3:93417096-93417434	1391		5C_292_mEDC5Mbfinal_FOR_889|mm9|chr3:92460317-92460583___5C_292_mEDC5Mbfinal_REV_308|mm9|chr3:90869703-90871792	724
			5C_292_mEDC5Mbfinal_FOR_54|mm9|chr3:90129256-90129498___5C_292_mEDC5Mbfinal_REV_933|mm9|chr3:92656167-92661269	437		5C_292_mEDC5Mbfinal_FOR_1113|mm9|chr3:93238765-93240814___5C_292_mEDC5Mbfinal_REV_1523|mm9|chr3:94575931-94576934	525		5C_292_mEDC5Mbfinal_FOR_1156|mm9|chr3:93370823-93372726___5C_292_mEDC5Mbfinal_REV_430|mm9|chr3:91147316-91148344	253
			5C_292_mEDC5Mbfinal_FOR_1485|mm9|chr3:94454012-94454296___5C_292_mEDC5Mbfinal_REV_888|mm9|chr3:92459033-92460316	429		5C_292_mEDC5Mbfinal_FOR_1645|mm9|chr3:94957105-94958954___5C_292_mEDC5Mbfinal_REV_1669|mm9|chr3:95022946-95026300	10205		5C_292_mEDC5Mbfinal_FOR_161|mm9|chr3:90413690-90419692___5C_292_mEDC5Mbfinal_REV_981|mm9|chr3:92818140-92819630	114
			5C_292_mEDC5Mbfinal_FOR_427|mm9|chr3:91137476-91139682___5C_292_mEDC5Mbfinal_REV_894|mm9|chr3:92473352-92473577	447		5C_292_mEDC5Mbfinal_FOR_853|mm9|chr3:92375421-92376686___5C_292_mEDC5Mbfinal_REV_1176|mm9|chr3:93417096-93417434	976		5C_292_mEDC5Mbfinal_FOR_1421|mm9|chr3:94193877-94202966___5C_292_mEDC5Mbfinal_REV_921|mm9|chr3:92578179-92582577	314
			5C_292_mEDC5Mbfinal_FOR_1388|mm9|chr3:94055402-94064064___5C_292_mEDC5Mbfinal_REV_1096|mm9|chr3:93198115-93202444	2829		5C_292_mEDC5Mbfinal_FOR_1074|mm9|chr3:93137378-93143320___5C_292_mEDC5Mbfinal_REV_873|mm9|chr3:92421047-92423260	1313		5C_292_mEDC5Mbfinal_FOR_127|mm9|chr3:90322861-90323053___5C_292_mEDC5Mbfinal_REV_811|mm9|chr3:92237477-92238924	118
			5C_292_mEDC5Mbfinal_FOR_163|mm9|chr3:90420276-90422209___5C_292_mEDC5Mbfinal_REV_851|mm9|chr3:92366758-92370592	413		5C_292_mEDC5Mbfinal_FOR_622|mm9|chr3:91722640-91726281___5C_292_mEDC5Mbfinal_REV_902|mm9|chr3:92490429-92490582	753		5C_292_mEDC5Mbfinal_FOR_941|mm9|chr3:92687092-92689603___5C_292_mEDC5Mbfinal_REV_1311|mm9|chr3:93823869-93824247	392
			5C_292_mEDC5Mbfinal_FOR_200|mm9|chr3:90539152-90543746___5C_292_mEDC5Mbfinal_REV_1539|mm9|chr3:94613647-94628212	904		5C_292_mEDC5Mbfinal_FOR_1538|mm9|chr3:94613163-94613646___5C_292_mEDC5Mbfinal_REV_175|mm9|chr3:90472955-90475365	1842		5C_292_mEDC5Mbfinal_FOR_702|mm9|chr3:91944865-91954623___5C_292_mEDC5Mbfinal_REV_818|mm9|chr3:92258102-92259141	1142
			5C_292_mEDC5Mbfinal_FOR_1673|mm9|chr3:95033828-95039802___5C_292_mEDC5Mbfinal_REV_1096|mm9|chr3:93198115-93202444	384		5C_292_mEDC5Mbfinal_FOR_1526|mm9|chr3:94583963-94585671___5C_292_mEDC5Mbfinal_REV_396|mm9|chr3:91073287-91076093	1313		5C_292_mEDC5Mbfinal_FOR_1408|mm9|chr3:94128981-94134855___5C_292_mEDC5Mbfinal_REV_1150|mm9|chr3:93359463-93360290	601
			5C_292_mEDC5Mbfinal_FOR_699|mm9|chr3:91936375-91939767___5C_292_mEDC5Mbfinal_REV_954|mm9|chr3:92750083-92752354	1292		5C_292_mEDC5Mbfinal_FOR_89|mm9|chr3:90238588-90239782___5C_292_mEDC5Mbfinal_REV_1225|mm9|chr3:93574851-93577264	571		5C_292_mEDC5Mbfinal_FOR_879|mm9|chr3:92443216-92444505___5C_292_mEDC5Mbfinal_REV_52|mm9|chr3:90125384-90127941	99
			5C_292_mEDC5Mbfinal_FOR_1020|mm9|chr3:92930962-92932925___5C_292_mEDC5Mbfinal_REV_707|mm9|chr3:91960466-91961371	672		5C_292_mEDC5Mbfinal_FOR_165|mm9|chr3:90424820-90427985___5C_292_mEDC5Mbfinal_REV_849|mm9|chr3:92362697-92363617	110191		5C_292_mEDC5Mbfinal_FOR_1149|mm9|chr3:93351222-93359462___5C_292_mEDC5Mbfinal_REV_1630|mm9|chr3:94887202-94888973	223
			5C_292_mEDC5Mbfinal_FOR_1638|mm9|chr3:94935185-94937025___5C_292_mEDC5Mbfinal_REV_25|mm9|chr3:89983755-89985781	590		5C_292_mEDC5Mbfinal_FOR_984|mm9|chr3:92823843-92827413___5C_292_mEDC5Mbfinal_REV_1176|mm9|chr3:93417096-93417434	1435		5C_292_mEDC5Mbfinal_FOR_304|mm9|chr3:90853839-90861635___5C_292_mEDC5Mbfinal_REV_1083|mm9|chr3:93169465-93170737	159
			5C_292_mEDC5Mbfinal_FOR_1538|mm9|chr3:94613163-94613646___5C_292_mEDC5Mbfinal_REV_921|mm9|chr3:92578179-92582577	687		5C_292_mEDC5Mbfinal_FOR_1526|mm9|chr3:94583963-94585671___5C_292_mEDC5Mbfinal_REV_939|mm9|chr3:92679126-92684050	340		5C_292_mEDC5Mbfinal_FOR_830|mm9|chr3:92316489-92319594___5C_292_mEDC5Mbfinal_REV_13|mm9|chr3:89948291-89953034	97
			5C_292_mEDC5Mbfinal_FOR_1618|mm9|chr3:94843076-94845622___5C_292_mEDC5Mbfinal_REV_1145|mm9|chr3:93333220-93334410	412		5C_292_mEDC5Mbfinal_FOR_1421|mm9|chr3:94193877-94202966___5C_292_mEDC5Mbfinal_REV_1534|mm9|chr3:94596388-94601266	1384		5C_292_mEDC5Mbfinal_FOR_1013|mm9|chr3:92917428-92920332___5C_292_mEDC5Mbfinal_REV_1680|mm9|chr3:95104444-95106765	162
			5C_292_mEDC5Mbfinal_FOR_1149|mm9|chr3:93351222-93359462___5C_292_mEDC5Mbfinal_REV_685|mm9|chr3:91897650-91900339	807		5C_292_mEDC5Mbfinal_FOR_1055|mm9|chr3:93054116-93055193___5C_292_mEDC5Mbfinal_REV_168|mm9|chr3:90432718-90442008	343		5C_292_mEDC5Mbfinal_FOR_1082|mm9|chr3:93164549-93169464___5C_292_mEDC5Mbfinal_REV_1639|mm9|chr3:94937026-94939981	379
			5C_292_mEDC5Mbfinal_FOR_1463|mm9|chr3:94360538-94365313___5C_292_mEDC5Mbfinal_REV_939|mm9|chr3:92679126-92684050	407		5C_292_mEDC5Mbfinal_FOR_958|mm9|chr3:92758725-92760869___5C_292_mEDC5Mbfinal_REV_1403|mm9|chr3:94112641-94118236	1017		5C_292_mEDC5Mbfinal_FOR_1414|mm9|chr3:94151531-94152911___5C_292_mEDC5Mbfinal_REV_644|mm9|chr3:91770313-91772043	268
			5C_292_mEDC5Mbfinal_FOR_1118|mm9|chr3:93257437-93261744___5C_292_mEDC5Mbfinal_REV_84|mm9|chr3:90219075-90226856	321		5C_292_mEDC5Mbfinal_FOR_10|mm9|chr3:89938180-89940663___5C_292_mEDC5Mbfinal_REV_417|mm9|chr3:91107718-91107989	411		5C_292_mEDC5Mbfinal_FOR_976|mm9|chr3:92810148-92810769___5C_292_mEDC5Mbfinal_REV_212|mm9|chr3:90562308-90563261	303
			5C_292_mEDC5Mbfinal_FOR_1113|mm9|chr3:93238765-93240814___5C_292_mEDC5Mbfinal_REV_1527|mm9|chr3:94585672-94586669	508		5C_292_mEDC5Mbfinal_FOR_1675|mm9|chr3:95055535-95064111___5C_292_mEDC5Mbfinal_REV_1623|mm9|chr3:94864436-94869587	1852		5C_292_mEDC5Mbfinal_FOR_860|mm9|chr3:92385396-92392117___5C_292_mEDC5Mbfinal_REV_538|mm9|chr3:91474258-91475217	741
			5C_292_mEDC5Mbfinal_FOR_1485|mm9|chr3:94454012-94454296___5C_292_mEDC5Mbfinal_REV_1054|mm9|chr3:93053968-93054115	783		5C_292_mEDC5Mbfinal_FOR_1473|mm9|chr3:94410600-94416498___5C_292_mEDC5Mbfinal_REV_1054|mm9|chr3:93053968-93054115	879		5C_292_mEDC5Mbfinal_FOR_89|mm9|chr3:90238588-90239782___5C_292_mEDC5Mbfinal_REV_985|mm9|chr3:92827414-92832516	343
			5C_292_mEDC5Mbfinal_FOR_331|mm9|chr3:90944379-90945844___5C_292_mEDC5Mbfinal_REV_674|mm9|chr3:91862381-91862861	829		5C_292_mEDC5Mbfinal_FOR_1463|mm9|chr3:94360538-94365313___5C_292_mEDC5Mbfinal_REV_1176|mm9|chr3:93417096-93417434	591		5C_292_mEDC5Mbfinal_FOR_38|mm9|chr3:90025756-90030726___5C_292_mEDC5Mbfinal_REV_807|mm9|chr3:92218430-92219248	109
			5C_292_mEDC5Mbfinal_FOR_1553|mm9|chr3:94667415-94670695___5C_292_mEDC5Mbfinal_REV_411|mm9|chr3:91096276-91098141	669		5C_292_mEDC5Mbfinal_FOR_984|mm9|chr3:92823843-92827413___5C_292_mEDC5Mbfinal_REV_701|mm9|chr3:91944123-91944864	994		5C_292_mEDC5Mbfinal_FOR_1074|mm9|chr3:93137378-93143320___5C_292_mEDC5Mbfinal_REV_1669|mm9|chr3:95022946-95026300	95
			5C_292_mEDC5Mbfinal_FOR_723|mm9|chr3:91996405-92000845___5C_292_mEDC5Mbfinal_REV_102|mm9|chr3:90272680-90286410	436		5C_292_mEDC5Mbfinal_FOR_54|mm9|chr3:90129256-90129498___5C_292_mEDC5Mbfinal_REV_1132|mm9|chr3:93315023-93317174	778		5C_292_mEDC5Mbfinal_FOR_133|mm9|chr3:90332071-90334327___5C_292_mEDC5Mbfinal_REV_1083|mm9|chr3:93169465-93170737	162
			5C_292_mEDC5Mbfinal_FOR_1070|mm9|chr3:93126665-93126973___5C_292_mEDC5Mbfinal_REV_946|mm9|chr3:92721718-92729765	1672		5C_292_mEDC5Mbfinal_FOR_864|mm9|chr3:92399586-92405169___5C_292_mEDC5Mbfinal_REV_430|mm9|chr3:91147316-91148344	889		5C_292_mEDC5Mbfinal_FOR_1598|mm9|chr3:94783425-94785247___5C_292_mEDC5Mbfinal_REV_902|mm9|chr3:92490429-92490582	274
			5C_292_mEDC5Mbfinal_FOR_72|mm9|chr3:90158133-90158473___5C_292_mEDC5Mbfinal_REV_184|mm9|chr3:90493027-90497380	8713		5C_292_mEDC5Mbfinal_FOR_1687|mm9|chr3:95142771-95143984___5C_292_mEDC5Mbfinal_REV_1152|mm9|chr3:93362401-93362922	428		5C_292_mEDC5Mbfinal_FOR_1645|mm9|chr3:94957105-94958954___5C_292_mEDC5Mbfinal_REV_655|mm9|chr3:91802278-91803109	1508
			5C_292_mEDC5Mbfinal_FOR_932|mm9|chr3:92638268-92656166___5C_292_mEDC5Mbfinal_REV_629|mm9|chr3:91745187-91747281	1009		5C_292_mEDC5Mbfinal_FOR_860|mm9|chr3:92385396-92392117___5C_292_mEDC5Mbfinal_REV_1411|mm9|chr3:94143655-94144431	473		5C_292_mEDC5Mbfinal_FOR_648|mm9|chr3:91780074-91781388___5C_292_mEDC5Mbfinal_REV_236|mm9|chr3:90636370-90646127	190
			5C_292_mEDC5Mbfinal_FOR_879|mm9|chr3:92443216-92444505___5C_292_mEDC5Mbfinal_REV_1157|mm9|chr3:93372727-93378782	650		5C_292_mEDC5Mbfinal_FOR_1388|mm9|chr3:94055402-94064064___5C_292_mEDC5Mbfinal_REV_936|mm9|chr3:92664283-92670993	872		5C_292_mEDC5Mbfinal_FOR_1025|mm9|chr3:92947365-92949612___5C_292_mEDC5Mbfinal_REV_422|mm9|chr3:91120193-91121808	265
			5C_292_mEDC5Mbfinal_FOR_180|mm9|chr3:90483393-90484391___5C_292_mEDC5Mbfinal_REV_981|mm9|chr3:92818140-92819630	365		5C_292_mEDC5Mbfinal_FOR_1673|mm9|chr3:95033828-95039802___5C_292_mEDC5Mbfinal_REV_1656|mm9|chr3:94978735-94981656	6753		5C_292_mEDC5Mbfinal_FOR_1550|mm9|chr3:94648677-94651644___5C_292_mEDC5Mbfinal_REV_813|mm9|chr3:92239504-92244485	145
			5C_292_mEDC5Mbfinal_FOR_171|mm9|chr3:90459180-90463360___5C_292_mEDC5Mbfinal_REV_823|mm9|chr3:92293247-92297669	953		5C_292_mEDC5Mbfinal_FOR_1649|mm9|chr3:94963917-94969353___5C_292_mEDC5Mbfinal_REV_1470|mm9|chr3:94392630-94398527	1204		5C_292_mEDC5Mbfinal_FOR_427|mm9|chr3:91137476-91139682___5C_292_mEDC5Mbfinal_REV_1225|mm9|chr3:93574851-93577264	776
			5C_292_mEDC5Mbfinal_FOR_664|mm9|chr3:91822166-91833532___5C_292_mEDC5Mbfinal_REV_1607|mm9|chr3:94813286-94820821	1628		5C_292_mEDC5Mbfinal_FOR_1645|mm9|chr3:94957105-94958954___5C_292_mEDC5Mbfinal_REV_1119|mm9|chr3:93261745-93262732	483		5C_292_mEDC5Mbfinal_FOR_304|mm9|chr3:90853839-90861635___5C_292_mEDC5Mbfinal_REV_1114|mm9|chr3:93240815-93247426	464
			5C_292_mEDC5Mbfinal_FOR_840|mm9|chr3:92337681-92338296___5C_292_mEDC5Mbfinal_REV_716|mm9|chr3:91979904-91985791	2067		5C_292_mEDC5Mbfinal_FOR_433|mm9|chr3:91155277-91161102___5C_292_mEDC5Mbfinal_REV_1425|mm9|chr3:94221844-94224726	1538		5C_292_mEDC5Mbfinal_FOR_1590|mm9|chr3:94773869-94774166___5C_292_mEDC5Mbfinal_REV_896|mm9|chr3:92473924-92475985	292
			5C_292_mEDC5Mbfinal_FOR_331|mm9|chr3:90944379-90945844___5C_292_mEDC5Mbfinal_REV_1431|mm9|chr3:94245088-94250120	423		5C_292_mEDC5Mbfinal_FOR_433|mm9|chr3:91155277-91161102___5C_292_mEDC5Mbfinal_REV_1504|mm9|chr3:94511576-94515364	572		5C_292_mEDC5Mbfinal_FOR_1624|mm9|chr3:94869588-94871823___5C_292_mEDC5Mbfinal_REV_896|mm9|chr3:92473924-92475985	116
			5C_292_mEDC5Mbfinal_FOR_1388|mm9|chr3:94055402-94064064___5C_292_mEDC5Mbfinal_REV_1114|mm9|chr3:93240815-93247426	1050		5C_292_mEDC5Mbfinal_FOR_10|mm9|chr3:89938180-89940663___5C_292_mEDC5Mbfinal_REV_212|mm9|chr3:90562308-90563261	1211		5C_292_mEDC5Mbfinal_FOR_1673|mm9|chr3:95033828-95039802___5C_292_mEDC5Mbfinal_REV_1609|mm9|chr3:94821033-94823792	1826
			5C_292_mEDC5Mbfinal_FOR_822|mm9|chr3:92274379-92293246___5C_292_mEDC5Mbfinal_REV_921|mm9|chr3:92578179-92582577	2667		5C_292_mEDC5Mbfinal_FOR_1408|mm9|chr3:94128981-94134855___5C_292_mEDC5Mbfinal_REV_1674|mm9|chr3:95039803-95055534	432		5C_292_mEDC5Mbfinal_FOR_1432|mm9|chr3:94250121-94253297___5C_292_mEDC5Mbfinal_REV_632|mm9|chr3:91751994-91752977	244
			5C_292_mEDC5Mbfinal_FOR_860|mm9|chr3:92385396-92392117___5C_292_mEDC5Mbfinal_REV_175|mm9|chr3:90472955-90475365	544		5C_292_mEDC5Mbfinal_FOR_200|mm9|chr3:90539152-90543746___5C_292_mEDC5Mbfinal_REV_825|mm9|chr3:92298369-92305029	485		5C_292_mEDC5Mbfinal_FOR_1412|mm9|chr3:94144432-94144557___5C_292_mEDC5Mbfinal_REV_528|mm9|chr3:91444563-91450442	153
			5C_292_mEDC5Mbfinal_FOR_1438|mm9|chr3:94269685-94272691___5C_292_mEDC5Mbfinal_REV_1534|mm9|chr3:94596388-94601266	2075		5C_292_mEDC5Mbfinal_FOR_986|mm9|chr3:92832517-92845937___5C_292_mEDC5Mbfinal_REV_655|mm9|chr3:91802278-91803109	426		5C_292_mEDC5Mbfinal_FOR_161|mm9|chr3:90413690-90419692___5C_292_mEDC5Mbfinal_REV_1049|mm9|chr3:93036986-93040080	1076
			5C_292_mEDC5Mbfinal_FOR_889|mm9|chr3:92460317-92460583___5C_292_mEDC5Mbfinal_REV_308|mm9|chr3:90869703-90871792	594		5C_292_mEDC5Mbfinal_FOR_945|mm9|chr3:92703797-92721717___5C_292_mEDC5Mbfinal_REV_417|mm9|chr3:91107718-91107989	707		5C_292_mEDC5Mbfinal_FOR_1671|mm9|chr3:95027317-95031976___5C_292_mEDC5Mbfinal_REV_1054|mm9|chr3:93053968-93054115	425
			5C_292_mEDC5Mbfinal_FOR_1649|mm9|chr3:94963917-94969353___5C_292_mEDC5Mbfinal_REV_1143|mm9|chr3:93331980-93332461	535		5C_292_mEDC5Mbfinal_FOR_133|mm9|chr3:90332071-90334327___5C_292_mEDC5Mbfinal_REV_1569|mm9|chr3:94710580-94717141	6109		5C_292_mEDC5Mbfinal_FOR_973|mm9|chr3:92806203-92806737___5C_292_mEDC5Mbfinal_REV_1407|mm9|chr3:94123347-94128980	256
			5C_292_mEDC5Mbfinal_FOR_1013|mm9|chr3:92917428-92920332___5C_292_mEDC5Mbfinal_REV_1109|mm9|chr3:93232172-93234249	2405		5C_292_mEDC5Mbfinal_FOR_1101|mm9|chr3:93210308-93212516___5C_292_mEDC5Mbfinal_REV_1546|mm9|chr3:94643285-94644371	2248		5C_292_mEDC5Mbfinal_FOR_702|mm9|chr3:91944865-91954623___5C_292_mEDC5Mbfinal_REV_308|mm9|chr3:90869703-90871792	866
			5C_292_mEDC5Mbfinal_FOR_89|mm9|chr3:90238588-90239782___5C_292_mEDC5Mbfinal_REV_1433|mm9|chr3:94253298-94254228	408		5C_292_mEDC5Mbfinal_FOR_1421|mm9|chr3:94193877-94202966___5C_292_mEDC5Mbfinal_REV_1418|mm9|chr3:94180092-94187690	51071		5C_292_mEDC5Mbfinal_FOR_932|mm9|chr3:92638268-92656166___5C_292_mEDC5Mbfinal_REV_1431|mm9|chr3:94245088-94250120	376
			5C_292_mEDC5Mbfinal_FOR_1421|mm9|chr3:94193877-94202966___5C_292_mEDC5Mbfinal_REV_921|mm9|chr3:92578179-92582577	557		5C_292_mEDC5Mbfinal_FOR_973|mm9|chr3:92806203-92806737___5C_292_mEDC5Mbfinal_REV_921|mm9|chr3:92578179-92582577	2109		5C_292_mEDC5Mbfinal_FOR_1494|mm9|chr3:94468048-94470187___5C_292_mEDC5Mbfinal_REV_844|mm9|chr3:92341626-92341965	393
			5C_292_mEDC5Mbfinal_FOR_702|mm9|chr3:91944865-91954623___5C_292_mEDC5Mbfinal_REV_818|mm9|chr3:92258102-92259141	2446		5C_292_mEDC5Mbfinal_FOR_840|mm9|chr3:92337681-92338296___5C_292_mEDC5Mbfinal_REV_1639|mm9|chr3:94937026-94939981	558		5C_292_mEDC5Mbfinal_FOR_1388|mm9|chr3:94055402-94064064___5C_292_mEDC5Mbfinal_REV_954|mm9|chr3:92750083-92752354	387
			5C_292_mEDC5Mbfinal_FOR_94|mm9|chr3:90249027-90258529___5C_292_mEDC5Mbfinal_REV_892|mm9|chr3:92463756-92463890	2027		5C_292_mEDC5Mbfinal_FOR_433|mm9|chr3:91155277-91161102___5C_292_mEDC5Mbfinal_REV_1176|mm9|chr3:93417096-93417434	2686		5C_292_mEDC5Mbfinal_FOR_636|mm9|chr3:91758708-91763259___5C_292_mEDC5Mbfinal_REV_1562|mm9|chr3:94682944-94688151	373
			5C_292_mEDC5Mbfinal_FOR_1526|mm9|chr3:94583963-94585671___5C_292_mEDC5Mbfinal_REV_823|mm9|chr3:92293247-92297669	631		5C_292_mEDC5Mbfinal_FOR_808|mm9|chr3:92219249-92231256___5C_292_mEDC5Mbfinal_REV_851|mm9|chr3:92366758-92370592	3740		5C_292_mEDC5Mbfinal_FOR_1146|mm9|chr3:93334411-93338513___5C_292_mEDC5Mbfinal_REV_236|mm9|chr3:90636370-90646127	163
			5C_292_mEDC5Mbfinal_FOR_801|mm9|chr3:92188333-92189358___5C_292_mEDC5Mbfinal_REV_954|mm9|chr3:92750083-92752354	1240		5C_292_mEDC5Mbfinal_FOR_1587|mm9|chr3:94768907-94772983___5C_292_mEDC5Mbfinal_REV_1425|mm9|chr3:94221844-94224726	2533		5C_292_mEDC5Mbfinal_FOR_77|mm9|chr3:90179047-90186868___5C_292_mEDC5Mbfinal_REV_870|mm9|chr3:92412238-92412701	431
			5C_292_mEDC5Mbfinal_FOR_664|mm9|chr3:91822166-91833532___5C_292_mEDC5Mbfinal_REV_1024|mm9|chr3:92942150-92947364	798		5C_292_mEDC5Mbfinal_FOR_313|mm9|chr3:90886774-90888313___5C_292_mEDC5Mbfinal_REV_435|mm9|chr3:91165618-91167718	1359		5C_292_mEDC5Mbfinal_FOR_1426|mm9|chr3:94224727-94227923___5C_292_mEDC5Mbfinal_REV_1422|mm9|chr3:94202967-94210687	20656
			5C_292_mEDC5Mbfinal_FOR_142|mm9|chr3:90358910-90360460___5C_292_mEDC5Mbfinal_REV_1129|mm9|chr3:93310241-93312359	360		5C_292_mEDC5Mbfinal_FOR_935|mm9|chr3:92662727-92664282___5C_292_mEDC5Mbfinal_REV_98|mm9|chr3:90262469-90263781	436		5C_292_mEDC5Mbfinal_FOR_925|mm9|chr3:92612965-92618218___5C_292_mEDC5Mbfinal_REV_1096|mm9|chr3:93198115-93202444	650
			5C_292_mEDC5Mbfinal_FOR_54|mm9|chr3:90129256-90129498___5C_292_mEDC5Mbfinal_REV_716|mm9|chr3:91979904-91985791	452		5C_292_mEDC5Mbfinal_FOR_808|mm9|chr3:92219249-92231256___5C_292_mEDC5Mbfinal_REV_396|mm9|chr3:91073287-91076093	946		5C_292_mEDC5Mbfinal_FOR_1167|mm9|chr3:93400929-93401974___5C_292_mEDC5Mbfinal_REV_1661|mm9|chr3:94996373-94998014	1023
			5C_292_mEDC5Mbfinal_FOR_1426|mm9|chr3:94224727-94227923___5C_292_mEDC5Mbfinal_REV_84|mm9|chr3:90219075-90226856	528		5C_292_mEDC5Mbfinal_FOR_798|mm9|chr3:92176173-92184612___5C_292_mEDC5Mbfinal_REV_84|mm9|chr3:90219075-90226856	468		5C_292_mEDC5Mbfinal_FOR_246|mm9|chr3:90689590-90693031___5C_292_mEDC5Mbfinal_REV_1429|mm9|chr3:94240992-94244715	374
			5C_292_mEDC5Mbfinal_FOR_1192|mm9|chr3:93451999-93458598___5C_292_mEDC5Mbfinal_REV_1225|mm9|chr3:93574851-93577264	1005306		5C_292_mEDC5Mbfinal_FOR_1600|mm9|chr3:94785621-94788112___5C_292_mEDC5Mbfinal_REV_1422|mm9|chr3:94202967-94210687	980		5C_292_mEDC5Mbfinal_FOR_1408|mm9|chr3:94128981-94134855___5C_292_mEDC5Mbfinal_REV_870|mm9|chr3:92412238-92412701	296
			5C_292_mEDC5Mbfinal_FOR_1414|mm9|chr3:94151531-94152911___5C_292_mEDC5Mbfinal_REV_644|mm9|chr3:91770313-91772043	475		5C_292_mEDC5Mbfinal_FOR_427|mm9|chr3:91137476-91139682___5C_292_mEDC5Mbfinal_REV_1625|mm9|chr3:94871824-94875505	1006		5C_292_mEDC5Mbfinal_FOR_1165|mm9|chr3:93397682-93399062___5C_292_mEDC5Mbfinal_REV_134|mm9|chr3:90334328-90336394	405
			5C_292_mEDC5Mbfinal_FOR_89|mm9|chr3:90238588-90239782___5C_292_mEDC5Mbfinal_REV_985|mm9|chr3:92827414-92832516	422		5C_292_mEDC5Mbfinal_FOR_133|mm9|chr3:90332071-90334327___5C_292_mEDC5Mbfinal_REV_1157|mm9|chr3:93372727-93378782	707		5C_292_mEDC5Mbfinal_FOR_1526|mm9|chr3:94583963-94585671___5C_292_mEDC5Mbfinal_REV_670|mm9|chr3:91851141-91852018	923
			5C_292_mEDC5Mbfinal_FOR_1412|mm9|chr3:94144432-94144557___5C_292_mEDC5Mbfinal_REV_308|mm9|chr3:90869703-90871792	264		5C_292_mEDC5Mbfinal_FOR_1128|mm9|chr3:93307939-93310240___5C_292_mEDC5Mbfinal_REV_1420|mm9|chr3:94189540-94193876	1362		5C_292_mEDC5Mbfinal_FOR_664|mm9|chr3:91822166-91833532___5C_292_mEDC5Mbfinal_REV_1030|mm9|chr3:92960482-92960926	148
			5C_292_mEDC5Mbfinal_FOR_216|mm9|chr3:90574295-90576430___5C_292_mEDC5Mbfinal_REV_1395|mm9|chr3:94089247-94095298	1109		5C_292_mEDC5Mbfinal_FOR_1432|mm9|chr3:94250121-94253297___5C_292_mEDC5Mbfinal_REV_1647|mm9|chr3:94959055-94960384	622		5C_292_mEDC5Mbfinal_FOR_1063|mm9|chr3:93076901-93099719___5C_292_mEDC5Mbfinal_REV_396|mm9|chr3:91073287-91076093	729
			5C_292_mEDC5Mbfinal_FOR_935|mm9|chr3:92662727-92664282___5C_292_mEDC5Mbfinal_REV_1425|mm9|chr3:94221844-94224726	406		5C_292_mEDC5Mbfinal_FOR_1101|mm9|chr3:93210308-93212516___5C_292_mEDC5Mbfinal_REV_396|mm9|chr3:91073287-91076093	769		5C_292_mEDC5Mbfinal_FOR_1275|mm9|chr3:93694506-93697585___5C_292_mEDC5Mbfinal_REV_168|mm9|chr3:90432718-90442008	344
			5C_292_mEDC5Mbfinal_FOR_427|mm9|chr3:91137476-91139682___5C_292_mEDC5Mbfinal_REV_140|mm9|chr3:90350170-90354911	2510		5C_292_mEDC5Mbfinal_FOR_925|mm9|chr3:92612965-92618218___5C_292_mEDC5Mbfinal_REV_696|mm9|chr3:91922583-91927976	1015		5C_292_mEDC5Mbfinal_FOR_169|mm9|chr3:90442009-90449781___5C_292_mEDC5Mbfinal_REV_1054|mm9|chr3:93053968-93054115	208
			5C_292_mEDC5Mbfinal_FOR_1568|mm9|chr3:94702587-94710579___5C_292_mEDC5Mbfinal_REV_1096|mm9|chr3:93198115-93202444	799		5C_292_mEDC5Mbfinal_FOR_1070|mm9|chr3:93126665-93126973___5C_292_mEDC5Mbfinal_REV_202|mm9|chr3:90545558-90547338	1063		5C_292_mEDC5Mbfinal_FOR_1421|mm9|chr3:94193877-94202966___5C_292_mEDC5Mbfinal_REV_1639|mm9|chr3:94937026-94939981	1491
			5C_292_mEDC5Mbfinal_FOR_171|mm9|chr3:90459180-90463360___5C_292_mEDC5Mbfinal_REV_859|mm9|chr3:92384129-92385395	445		5C_292_mEDC5Mbfinal_FOR_1651|mm9|chr3:94972063-94973349___5C_292_mEDC5Mbfinal_REV_1403|mm9|chr3:94112641-94118236	546		5C_292_mEDC5Mbfinal_FOR_1146|mm9|chr3:93334411-93338513___5C_292_mEDC5Mbfinal_REV_168|mm9|chr3:90432718-90442008	523
			5C_292_mEDC5Mbfinal_FOR_683|mm9|chr3:91876919-91893349___5C_292_mEDC5Mbfinal_REV_1198|mm9|chr3:93461993-93467819	374		5C_292_mEDC5Mbfinal_FOR_1651|mm9|chr3:94972063-94973349___5C_292_mEDC5Mbfinal_REV_295|mm9|chr3:90825218-90831475	47439		5C_292_mEDC5Mbfinal_FOR_19|mm9|chr3:89966912-89974596___5C_292_mEDC5Mbfinal_REV_921|mm9|chr3:92578179-92582577	150
			5C_292_mEDC5Mbfinal_FOR_331|mm9|chr3:90944379-90945844___5C_292_mEDC5Mbfinal_REV_1096|mm9|chr3:93198115-93202444	14638		5C_292_mEDC5Mbfinal_FOR_1631|mm9|chr3:94888974-94902402___5C_292_mEDC5Mbfinal_REV_1444|mm9|chr3:94298020-94302490	1952		5C_292_mEDC5Mbfinal_FOR_1079|mm9|chr3:93149553-93150413___5C_292_mEDC5Mbfinal_REV_316|mm9|chr3:90889739-90890699	153
			5C_292_mEDC5Mbfinal_FOR_1645|mm9|chr3:94957105-94958954___5C_292_mEDC5Mbfinal_REV_655|mm9|chr3:91802278-91803109	2336		5C_292_mEDC5Mbfinal_FOR_178|mm9|chr3:90479225-90480932___5C_292_mEDC5Mbfinal_REV_716|mm9|chr3:91979904-91985791	619		5C_292_mEDC5Mbfinal_FOR_1473|mm9|chr3:94410600-94416498___5C_292_mEDC5Mbfinal_REV_1145|mm9|chr3:93333220-93334410	298
			5C_292_mEDC5Mbfinal_FOR_1642|mm9|chr3:94942940-94952336___5C_292_mEDC5Mbfinal_REV_865|mm9|chr3:92405170-92408653	299		5C_292_mEDC5Mbfinal_FOR_1146|mm9|chr3:93334411-93338513___5C_292_mEDC5Mbfinal_REV_844|mm9|chr3:92341626-92341965	670		5C_292_mEDC5Mbfinal_FOR_1061|mm9|chr3:93068056-93074601___5C_292_mEDC5Mbfinal_REV_168|mm9|chr3:90432718-90442008	117
			5C_292_mEDC5Mbfinal_FOR_984|mm9|chr3:92823843-92827413___5C_292_mEDC5Mbfinal_REV_703|mm9|chr3:91954624-91955211	1181		5C_292_mEDC5Mbfinal_FOR_216|mm9|chr3:90574295-90576430___5C_292_mEDC5Mbfinal_REV_1152|mm9|chr3:93362401-93362922	596		5C_292_mEDC5Mbfinal_FOR_1105|mm9|chr3:93220026-93225921___5C_292_mEDC5Mbfinal_REV_285|mm9|chr3:90786099-90789616	444
			5C_292_mEDC5Mbfinal_FOR_427|mm9|chr3:91137476-91139682___5C_292_mEDC5Mbfinal_REV_1225|mm9|chr3:93574851-93577264	490		5C_292_mEDC5Mbfinal_FOR_293|mm9|chr3:90818767-90820927___5C_292_mEDC5Mbfinal_REV_1641|mm9|chr3:94941844-94942939	1352		5C_292_mEDC5Mbfinal_FOR_1526|mm9|chr3:94583963-94585671___5C_292_mEDC5Mbfinal_REV_985|mm9|chr3:92827414-92832516	324
			5C_292_mEDC5Mbfinal_FOR_941|mm9|chr3:92687092-92689603___5C_292_mEDC5Mbfinal_REV_685|mm9|chr3:91897650-91900339	1132		5C_292_mEDC5Mbfinal_FOR_654|mm9|chr3:91801900-91802277___5C_292_mEDC5Mbfinal_REV_1395|mm9|chr3:94089247-94095298	671		5C_292_mEDC5Mbfinal_FOR_1563|mm9|chr3:94688152-94688320___5C_292_mEDC5Mbfinal_REV_718|mm9|chr3:91986487-91988122	182
			5C_292_mEDC5Mbfinal_FOR_1494|mm9|chr3:94468048-94470187___5C_292_mEDC5Mbfinal_REV_396|mm9|chr3:91073287-91076093	331		5C_292_mEDC5Mbfinal_FOR_853|mm9|chr3:92375421-92376686___5C_292_mEDC5Mbfinal_REV_1527|mm9|chr3:94585672-94586669	1879		5C_292_mEDC5Mbfinal_FOR_793|mm9|chr3:92162099-92164666___5C_292_mEDC5Mbfinal_REV_1534|mm9|chr3:94596388-94601266	496
			5C_292_mEDC5Mbfinal_FOR_798|mm9|chr3:92176173-92184612___5C_292_mEDC5Mbfinal_REV_1559|mm9|chr3:94677696-94678875	362		5C_292_mEDC5Mbfinal_FOR_955|mm9|chr3:92752355-92757200___5C_292_mEDC5Mbfinal_REV_98|mm9|chr3:90262469-90263781	787		5C_292_mEDC5Mbfinal_FOR_246|mm9|chr3:90689590-90693031___5C_292_mEDC5Mbfinal_REV_128|mm9|chr3:90323054-90328420	74102
			5C_292_mEDC5Mbfinal_FOR_1671|mm9|chr3:95027317-95031976___5C_292_mEDC5Mbfinal_REV_1054|mm9|chr3:93053968-93054115	555		5C_292_mEDC5Mbfinal_FOR_1526|mm9|chr3:94583963-94585671___5C_292_mEDC5Mbfinal_REV_1109|mm9|chr3:93232172-93234249	336		5C_292_mEDC5Mbfinal_FOR_808|mm9|chr3:92219249-92231256___5C_292_mEDC5Mbfinal_REV_1477|mm9|chr3:94427725-94429841	1008
			5C_292_mEDC5Mbfinal_FOR_702|mm9|chr3:91944865-91954623___5C_292_mEDC5Mbfinal_REV_1311|mm9|chr3:93823869-93824247	444		5C_292_mEDC5Mbfinal_FOR_1063|mm9|chr3:93076901-93099719___5C_292_mEDC5Mbfinal_REV_688|mm9|chr3:91907394-91909399	358		5C_292_mEDC5Mbfinal_FOR_1146|mm9|chr3:93334411-93338513___5C_292_mEDC5Mbfinal_REV_430|mm9|chr3:91147316-91148344	189
			5C_292_mEDC5Mbfinal_FOR_159|mm9|chr3:90407427-90413018___5C_292_mEDC5Mbfinal_REV_1114|mm9|chr3:93240815-93247426	434		5C_292_mEDC5Mbfinal_FOR_1622|mm9|chr3:94860624-94864435___5C_292_mEDC5Mbfinal_REV_1669|mm9|chr3:95022946-95026300	4502		5C_292_mEDC5Mbfinal_FOR_1618|mm9|chr3:94843076-94845622___5C_292_mEDC5Mbfinal_REV_823|mm9|chr3:92293247-92297669	218
			5C_292_mEDC5Mbfinal_FOR_1473|mm9|chr3:94410600-94416498___5C_292_mEDC5Mbfinal_REV_823|mm9|chr3:92293247-92297669	353		5C_292_mEDC5Mbfinal_FOR_1689|mm9|chr3:95152573-95158450___5C_292_mEDC5Mbfinal_REV_1562|mm9|chr3:94682944-94688151	978		5C_292_mEDC5Mbfinal_FOR_79|mm9|chr3:90187981-90191410___5C_292_mEDC5Mbfinal_REV_818|mm9|chr3:92258102-92259141	332
			5C_292_mEDC5Mbfinal_FOR_331|mm9|chr3:90944379-90945844___5C_292_mEDC5Mbfinal_REV_1575|mm9|chr3:94723680-94725959	1764		5C_292_mEDC5Mbfinal_FOR_1494|mm9|chr3:94468048-94470187___5C_292_mEDC5Mbfinal_REV_1088|mm9|chr3:93179811-93181079	1036		5C_292_mEDC5Mbfinal_FOR_1624|mm9|chr3:94869588-94871823___5C_292_mEDC5Mbfinal_REV_1040|mm9|chr3:92993017-92993661	136
			5C_292_mEDC5Mbfinal_FOR_331|mm9|chr3:90944379-90945844___5C_292_mEDC5Mbfinal_REV_928|mm9|chr3:92623259-92630692	694		5C_292_mEDC5Mbfinal_FOR_1421|mm9|chr3:94193877-94202966___5C_292_mEDC5Mbfinal_REV_1594|mm9|chr3:94780220-94781656	1159		5C_292_mEDC5Mbfinal_FOR_810|mm9|chr3:92236018-92237476___5C_292_mEDC5Mbfinal_REV_1562|mm9|chr3:94682944-94688151	2213
			5C_292_mEDC5Mbfinal_FOR_793|mm9|chr3:92162099-92164666___5C_292_mEDC5Mbfinal_REV_422|mm9|chr3:91120193-91121808	880		5C_292_mEDC5Mbfinal_FOR_885|mm9|chr3:92453344-92455247___5C_292_mEDC5Mbfinal_REV_1643|mm9|chr3:94952337-94954717	221		5C_292_mEDC5Mbfinal_FOR_1424|mm9|chr3:94213481-94221843___5C_292_mEDC5Mbfinal_REV_1607|mm9|chr3:94813286-94820821	1571
			5C_292_mEDC5Mbfinal_FOR_1538|mm9|chr3:94613163-94613646___5C_292_mEDC5Mbfinal_REV_632|mm9|chr3:91751994-91752977	312		5C_292_mEDC5Mbfinal_FOR_982|mm9|chr3:92819631-92821744___5C_292_mEDC5Mbfinal_REV_84|mm9|chr3:90219075-90226856	596		5C_292_mEDC5Mbfinal_FOR_1406|mm9|chr3:94122130-94123346___5C_292_mEDC5Mbfinal_REV_632|mm9|chr3:91751994-91752977	88
			5C_292_mEDC5Mbfinal_FOR_925|mm9|chr3:92612965-92618218___5C_292_mEDC5Mbfinal_REV_1096|mm9|chr3:93198115-93202444	1259		5C_292_mEDC5Mbfinal_FOR_1018|mm9|chr3:92927382-92928280___5C_292_mEDC5Mbfinal_REV_1620|mm9|chr3:94853644-94856248	379		5C_292_mEDC5Mbfinal_FOR_165|mm9|chr3:90424820-90427985___5C_292_mEDC5Mbfinal_REV_894|mm9|chr3:92473352-92473577	237
			5C_292_mEDC5Mbfinal_FOR_1167|mm9|chr3:93400929-93401974___5C_292_mEDC5Mbfinal_REV_1661|mm9|chr3:94996373-94998014	998		5C_292_mEDC5Mbfinal_FOR_1667|mm9|chr3:95012017-95013388___5C_292_mEDC5Mbfinal_REV_1613|mm9|chr3:94830917-94831848	2095		5C_292_mEDC5Mbfinal_FOR_1421|mm9|chr3:94193877-94202966___5C_292_mEDC5Mbfinal_REV_1403|mm9|chr3:94112641-94118236	4932
			5C_292_mEDC5Mbfinal_FOR_1070|mm9|chr3:93126665-93126973___5C_292_mEDC5Mbfinal_REV_295|mm9|chr3:90825218-90831475	383		5C_292_mEDC5Mbfinal_FOR_304|mm9|chr3:90853839-90861635___5C_292_mEDC5Mbfinal_REV_644|mm9|chr3:91770313-91772043	517		5C_292_mEDC5Mbfinal_FOR_1128|mm9|chr3:93307939-93310240___5C_292_mEDC5Mbfinal_REV_88|mm9|chr3:90237088-90238587	498
			5C_292_mEDC5Mbfinal_FOR_1408|mm9|chr3:94128981-94134855___5C_292_mEDC5Mbfinal_REV_851|mm9|chr3:92366758-92370592	515		5C_292_mEDC5Mbfinal_FOR_1027|mm9|chr3:92954599-92956533___5C_292_mEDC5Mbfinal_REV_168|mm9|chr3:90432718-90442008	346		5C_292_mEDC5Mbfinal_FOR_1089|mm9|chr3:93181080-93187000___5C_292_mEDC5Mbfinal_REV_212|mm9|chr3:90562308-90563261	62
			5C_292_mEDC5Mbfinal_FOR_216|mm9|chr3:90574295-90576430___5C_292_mEDC5Mbfinal_REV_688|mm9|chr3:91907394-91909399	920		5C_292_mEDC5Mbfinal_FOR_1459|mm9|chr3:94345783-94349180___5C_292_mEDC5Mbfinal_REV_160|mm9|chr3:90413019-90413689	5009		5C_292_mEDC5Mbfinal_FOR_925|mm9|chr3:92612965-92618218___5C_292_mEDC5Mbfinal_REV_1411|mm9|chr3:94143655-94144431	211
			5C_292_mEDC5Mbfinal_FOR_427|mm9|chr3:91137476-91139682___5C_292_mEDC5Mbfinal_REV_1527|mm9|chr3:94585672-94586669	422		5C_292_mEDC5Mbfinal_FOR_1110|mm9|chr3:93234250-93234935___5C_292_mEDC5Mbfinal_REV_503|mm9|chr3:91366058-91370281	333		5C_292_mEDC5Mbfinal_FOR_1146|mm9|chr3:93334411-93338513___5C_292_mEDC5Mbfinal_REV_1411|mm9|chr3:94143655-94144431	408
			5C_292_mEDC5Mbfinal_FOR_1450|mm9|chr3:94323802-94330014___5C_292_mEDC5Mbfinal_REV_851|mm9|chr3:92366758-92370592	654		5C_292_mEDC5Mbfinal_FOR_1494|mm9|chr3:94468048-94470187___5C_292_mEDC5Mbfinal_REV_939|mm9|chr3:92679126-92684050	635		5C_292_mEDC5Mbfinal_FOR_1388|mm9|chr3:94055402-94064064___5C_292_mEDC5Mbfinal_REV_854|mm9|chr3:92376687-92377093	238
			5C_292_mEDC5Mbfinal_FOR_925|mm9|chr3:92612965-92618218___5C_292_mEDC5Mbfinal_REV_1129|mm9|chr3:93310241-93312359	889		5C_292_mEDC5Mbfinal_FOR_133|mm9|chr3:90332071-90334327___5C_292_mEDC5Mbfinal_REV_896|mm9|chr3:92473924-92475985	571		5C_292_mEDC5Mbfinal_FOR_1568|mm9|chr3:94702587-94710579___5C_292_mEDC5Mbfinal_REV_1625|mm9|chr3:94871824-94875505	1988
			5C_292_mEDC5Mbfinal_FOR_1165|mm9|chr3:93397682-93399062___5C_292_mEDC5Mbfinal_REV_134|mm9|chr3:90334328-90336394	315		5C_292_mEDC5Mbfinal_FOR_1541|mm9|chr3:94635816-94637242___5C_292_mEDC5Mbfinal_REV_844|mm9|chr3:92341626-92341965	456		5C_292_mEDC5Mbfinal_FOR_1170|mm9|chr3:93407372-93407848___5C_292_mEDC5Mbfinal_REV_894|mm9|chr3:92473352-92473577	495
			5C_292_mEDC5Mbfinal_FOR_1526|mm9|chr3:94583963-94585671___5C_292_mEDC5Mbfinal_REV_670|mm9|chr3:91851141-91852018	642		5C_292_mEDC5Mbfinal_FOR_1063|mm9|chr3:93076901-93099719___5C_292_mEDC5Mbfinal_REV_1225|mm9|chr3:93574851-93577264	1140		5C_292_mEDC5Mbfinal_FOR_866|mm9|chr3:92408654-92408842___5C_292_mEDC5Mbfinal_REV_28|mm9|chr3:89993600-89997039	302
			5C_292_mEDC5Mbfinal_FOR_879|mm9|chr3:92443216-92444505___5C_292_mEDC5Mbfinal_REV_1433|mm9|chr3:94253298-94254228	522		5C_292_mEDC5Mbfinal_FOR_91|mm9|chr3:90240380-90243877___5C_292_mEDC5Mbfinal_REV_983|mm9|chr3:92821745-92823842	611		5C_292_mEDC5Mbfinal_FOR_116|mm9|chr3:90303182-90303394___5C_292_mEDC5Mbfinal_REV_921|mm9|chr3:92578179-92582577	192
			5C_292_mEDC5Mbfinal_FOR_1388|mm9|chr3:94055402-94064064___5C_292_mEDC5Mbfinal_REV_499|mm9|chr3:91359689-91360618	578		5C_292_mEDC5Mbfinal_FOR_46|mm9|chr3:90094336-90105319___5C_292_mEDC5Mbfinal_REV_36|mm9|chr3:90019206-90025490	7098		5C_292_mEDC5Mbfinal_FOR_1553|mm9|chr3:94667415-94670695___5C_292_mEDC5Mbfinal_REV_1674|mm9|chr3:95039803-95055534	787
			5C_292_mEDC5Mbfinal_FOR_1538|mm9|chr3:94613163-94613646___5C_292_mEDC5Mbfinal_REV_1448|mm9|chr3:94313432-94318837	1900		5C_292_mEDC5Mbfinal_FOR_1149|mm9|chr3:93351222-93359462___5C_292_mEDC5Mbfinal_REV_1395|mm9|chr3:94089247-94095298	703		5C_292_mEDC5Mbfinal_FOR_1149|mm9|chr3:93351222-93359462___5C_292_mEDC5Mbfinal_REV_1425|mm9|chr3:94221844-94224726	1516
			5C_292_mEDC5Mbfinal_FOR_287|mm9|chr3:90792857-90794719___5C_292_mEDC5Mbfinal_REV_1523|mm9|chr3:94575931-94576934	498		5C_292_mEDC5Mbfinal_FOR_919|mm9|chr3:92564358-92570084___5C_292_mEDC5Mbfinal_REV_308|mm9|chr3:90869703-90871792	490		5C_292_mEDC5Mbfinal_FOR_1128|mm9|chr3:93307939-93310240___5C_292_mEDC5Mbfinal_REV_175|mm9|chr3:90472955-90475365	257
			5C_292_mEDC5Mbfinal_FOR_14|mm9|chr3:89953035-89961189___5C_292_mEDC5Mbfinal_REV_1161|mm9|chr3:93388807-93391262	297		5C_292_mEDC5Mbfinal_FOR_64|mm9|chr3:90143814-90145965___5C_292_mEDC5Mbfinal_REV_629|mm9|chr3:91745187-91747281	451		5C_292_mEDC5Mbfinal_FOR_1553|mm9|chr3:94667415-94670695___5C_292_mEDC5Mbfinal_REV_849|mm9|chr3:92362697-92363617	152
			5C_292_mEDC5Mbfinal_FOR_1494|mm9|chr3:94468048-94470187___5C_292_mEDC5Mbfinal_REV_946|mm9|chr3:92721718-92729765	1053		5C_292_mEDC5Mbfinal_FOR_1587|mm9|chr3:94768907-94772983___5C_292_mEDC5Mbfinal_REV_1109|mm9|chr3:93232172-93234249	646		5C_292_mEDC5Mbfinal_FOR_689|mm9|chr3:91909400-91913659___5C_292_mEDC5Mbfinal_REV_1534|mm9|chr3:94596388-94601266	249
			5C_292_mEDC5Mbfinal_FOR_111|mm9|chr3:90299287-90299804___5C_292_mEDC5Mbfinal_REV_1620|mm9|chr3:94853644-94856248	1785		5C_292_mEDC5Mbfinal_FOR_798|mm9|chr3:92176173-92184612___5C_292_mEDC5Mbfinal_REV_1042|mm9|chr3:92999574-93004115	1051		5C_292_mEDC5Mbfinal_FOR_165|mm9|chr3:90424820-90427985___5C_292_mEDC5Mbfinal_REV_716|mm9|chr3:91979904-91985791	630
			5C_292_mEDC5Mbfinal_FOR_1541|mm9|chr3:94635816-94637242___5C_292_mEDC5Mbfinal_REV_285|mm9|chr3:90786099-90789616	442		5C_292_mEDC5Mbfinal_FOR_1653|mm9|chr3:94974197-94975442___5C_292_mEDC5Mbfinal_REV_1641|mm9|chr3:94941844-94942939	8104		5C_292_mEDC5Mbfinal_FOR_1563|mm9|chr3:94688152-94688320___5C_292_mEDC5Mbfinal_REV_396|mm9|chr3:91073287-91076093	461
			5C_292_mEDC5Mbfinal_FOR_932|mm9|chr3:92638268-92656166___5C_292_mEDC5Mbfinal_REV_411|mm9|chr3:91096276-91098141	461		5C_292_mEDC5Mbfinal_FOR_1128|mm9|chr3:93307939-93310240___5C_292_mEDC5Mbfinal_REV_1444|mm9|chr3:94298020-94302490	583		5C_292_mEDC5Mbfinal_FOR_705|mm9|chr3:91955311-91960279___5C_292_mEDC5Mbfinal_REV_1652|mm9|chr3:94973350-94974196	273
			5C_292_mEDC5Mbfinal_FOR_246|mm9|chr3:90689590-90693031___5C_292_mEDC5Mbfinal_REV_128|mm9|chr3:90323054-90328420	32696		5C_292_mEDC5Mbfinal_FOR_1070|mm9|chr3:93126665-93126973___5C_292_mEDC5Mbfinal_REV_1470|mm9|chr3:94392630-94398527	719		5C_292_mEDC5Mbfinal_FOR_643|mm9|chr3:91768046-91770312___5C_292_mEDC5Mbfinal_REV_1090|mm9|chr3:93187001-93193079	444
			5C_292_mEDC5Mbfinal_FOR_932|mm9|chr3:92638268-92656166___5C_292_mEDC5Mbfinal_REV_1672|mm9|chr3:95031977-95033827	369		5C_292_mEDC5Mbfinal_FOR_1604|mm9|chr3:94803678-94806691___5C_292_mEDC5Mbfinal_REV_1470|mm9|chr3:94392630-94398527	797		5C_292_mEDC5Mbfinal_FOR_23|mm9|chr3:89982273-89982643___5C_292_mEDC5Mbfinal_REV_688|mm9|chr3:91907394-91909399	159
			5C_292_mEDC5Mbfinal_FOR_1020|mm9|chr3:92930962-92932925___5C_292_mEDC5Mbfinal_REV_1523|mm9|chr3:94575931-94576934	397		5C_292_mEDC5Mbfinal_FOR_1667|mm9|chr3:95012017-95013388___5C_292_mEDC5Mbfinal_REV_1609|mm9|chr3:94821033-94823792	2871		5C_292_mEDC5Mbfinal_FOR_1146|mm9|chr3:93334411-93338513___5C_292_mEDC5Mbfinal_REV_1678|mm9|chr3:95067074-95090633	322
			5C_292_mEDC5Mbfinal_FOR_178|mm9|chr3:90479225-90480932___5C_292_mEDC5Mbfinal_REV_1143|mm9|chr3:93331980-93332461	438		5C_292_mEDC5Mbfinal_FOR_427|mm9|chr3:91137476-91139682___5C_292_mEDC5Mbfinal_REV_1470|mm9|chr3:94392630-94398527	3135		5C_292_mEDC5Mbfinal_FOR_1450|mm9|chr3:94323802-94330014___5C_292_mEDC5Mbfinal_REV_1577|mm9|chr3:94726552-94737241	1770
			5C_292_mEDC5Mbfinal_FOR_1070|mm9|chr3:93126665-93126973___5C_292_mEDC5Mbfinal_REV_471|mm9|chr3:91275029-91277194	835		5C_292_mEDC5Mbfinal_FOR_874|mm9|chr3:92423261-92425765___5C_292_mEDC5Mbfinal_REV_1403|mm9|chr3:94112641-94118236	804		5C_292_mEDC5Mbfinal_FOR_38|mm9|chr3:90025756-90030726___5C_292_mEDC5Mbfinal_REV_155|mm9|chr3:90385899-90398131	1495
			5C_292_mEDC5Mbfinal_FOR_1618|mm9|chr3:94843076-94845622___5C_292_mEDC5Mbfinal_REV_823|mm9|chr3:92293247-92297669	380		5C_292_mEDC5Mbfinal_FOR_1408|mm9|chr3:94128981-94134855___5C_292_mEDC5Mbfinal_REV_956|mm9|chr3:92757201-92758564	465		5C_292_mEDC5Mbfinal_FOR_1414|mm9|chr3:94151531-94152911___5C_292_mEDC5Mbfinal_REV_904|mm9|chr3:92495388-92497898	168
			5C_292_mEDC5Mbfinal_FOR_976|mm9|chr3:92810148-92810769___5C_292_mEDC5Mbfinal_REV_308|mm9|chr3:90869703-90871792	415		5C_292_mEDC5Mbfinal_FOR_1031|mm9|chr3:92960927-92964486___5C_292_mEDC5Mbfinal_REV_954|mm9|chr3:92750083-92752354	1982		5C_292_mEDC5Mbfinal_FOR_91|mm9|chr3:90240380-90243877___5C_292_mEDC5Mbfinal_REV_859|mm9|chr3:92384129-92385395	169
			5C_292_mEDC5Mbfinal_FOR_860|mm9|chr3:92385396-92392117___5C_292_mEDC5Mbfinal_REV_716|mm9|chr3:91979904-91985791	1805		5C_292_mEDC5Mbfinal_FOR_1638|mm9|chr3:94935185-94937025___5C_292_mEDC5Mbfinal_REV_1594|mm9|chr3:94780220-94781656	1950		5C_292_mEDC5Mbfinal_FOR_723|mm9|chr3:91996405-92000845___5C_292_mEDC5Mbfinal_REV_1544|mm9|chr3:94639587-94641176	131
			5C_292_mEDC5Mbfinal_FOR_853|mm9|chr3:92375421-92376686___5C_292_mEDC5Mbfinal_REV_1562|mm9|chr3:94682944-94688151	374		5C_292_mEDC5Mbfinal_FOR_1626|mm9|chr3:94875506-94878791___5C_292_mEDC5Mbfinal_REV_1577|mm9|chr3:94726552-94737241	1868		5C_292_mEDC5Mbfinal_FOR_108|mm9|chr3:90290482-90292189___5C_292_mEDC5Mbfinal_REV_969|mm9|chr3:92789993-92791011	145
			5C_292_mEDC5Mbfinal_FOR_932|mm9|chr3:92638268-92656166___5C_292_mEDC5Mbfinal_REV_688|mm9|chr3:91907394-91909399	1105		5C_292_mEDC5Mbfinal_FOR_1673|mm9|chr3:95033828-95039802___5C_292_mEDC5Mbfinal_REV_1688|mm9|chr3:95143985-95152572	4373		5C_292_mEDC5Mbfinal_FOR_154|mm9|chr3:90384827-90385898___5C_292_mEDC5Mbfinal_REV_921|mm9|chr3:92578179-92582577	197
			5C_292_mEDC5Mbfinal_FOR_810|mm9|chr3:92236018-92237476___5C_292_mEDC5Mbfinal_REV_1562|mm9|chr3:94682944-94688151	2693		5C_292_mEDC5Mbfinal_FOR_1681|mm9|chr3:95106766-95115583___5C_292_mEDC5Mbfinal_REV_1630|mm9|chr3:94887202-94888973	2267		5C_292_mEDC5Mbfinal_FOR_887|mm9|chr3:92456469-92459032___5C_292_mEDC5Mbfinal_REV_1198|mm9|chr3:93461993-93467819	320
			5C_292_mEDC5Mbfinal_FOR_1550|mm9|chr3:94648677-94651644___5C_292_mEDC5Mbfinal_REV_364|mm9|chr3:91007703-91013373	603		5C_292_mEDC5Mbfinal_FOR_1421|mm9|chr3:94193877-94202966___5C_292_mEDC5Mbfinal_REV_1613|mm9|chr3:94830917-94831848	1492		5C_292_mEDC5Mbfinal_FOR_1128|mm9|chr3:93307939-93310240___5C_292_mEDC5Mbfinal_REV_80|mm9|chr3:90191411-90200946	338
			5C_292_mEDC5Mbfinal_FOR_1526|mm9|chr3:94583963-94585671___5C_292_mEDC5Mbfinal_REV_1114|mm9|chr3:93240815-93247426	476		5C_292_mEDC5Mbfinal_FOR_1692|mm9|chr3:95160705-95162635___5C_292_mEDC5Mbfinal_REV_1395|mm9|chr3:94089247-94095298	535		5C_292_mEDC5Mbfinal_FOR_1600|mm9|chr3:94785621-94788112___5C_292_mEDC5Mbfinal_REV_823|mm9|chr3:92293247-92297669	276
			5C_292_mEDC5Mbfinal_FOR_165|mm9|chr3:90424820-90427985___5C_292_mEDC5Mbfinal_REV_894|mm9|chr3:92473352-92473577	394		5C_292_mEDC5Mbfinal_FOR_1128|mm9|chr3:93307939-93310240___5C_292_mEDC5Mbfinal_REV_1676|mm9|chr3:95064112-95066090	490		5C_292_mEDC5Mbfinal_FOR_980|mm9|chr3:92815150-92818139___5C_292_mEDC5Mbfinal_REV_285|mm9|chr3:90786099-90789616	158
			5C_292_mEDC5Mbfinal_FOR_1105|mm9|chr3:93220026-93225921___5C_292_mEDC5Mbfinal_REV_175|mm9|chr3:90472955-90475365	339		5C_292_mEDC5Mbfinal_FOR_1587|mm9|chr3:94768907-94772983___5C_292_mEDC5Mbfinal_REV_1639|mm9|chr3:94937026-94939981	3040		5C_292_mEDC5Mbfinal_FOR_1070|mm9|chr3:93126665-93126973___5C_292_mEDC5Mbfinal_REV_173|mm9|chr3:90465760-90471971	234
			5C_292_mEDC5Mbfinal_FOR_165|mm9|chr3:90424820-90427985___5C_292_mEDC5Mbfinal_REV_1042|mm9|chr3:92999574-93004115	337		5C_292_mEDC5Mbfinal_FOR_159|mm9|chr3:90407427-90413018___5C_292_mEDC5Mbfinal_REV_1129|mm9|chr3:93310241-93312359	813		5C_292_mEDC5Mbfinal_FOR_1055|mm9|chr3:93054116-93055193___5C_292_mEDC5Mbfinal_REV_1470|mm9|chr3:94392630-94398527	387
			5C_292_mEDC5Mbfinal_FOR_984|mm9|chr3:92823843-92827413___5C_292_mEDC5Mbfinal_REV_818|mm9|chr3:92258102-92259141	5629		5C_292_mEDC5Mbfinal_FOR_808|mm9|chr3:92219249-92231256___5C_292_mEDC5Mbfinal_REV_1176|mm9|chr3:93417096-93417434	1406		5C_292_mEDC5Mbfinal_FOR_1421|mm9|chr3:94193877-94202966___5C_292_mEDC5Mbfinal_REV_1656|mm9|chr3:94978735-94981656	585
			5C_292_mEDC5Mbfinal_FOR_819|mm9|chr3:92259142-92266675___5C_292_mEDC5Mbfinal_REV_114|mm9|chr3:90300738-90302602	837		5C_292_mEDC5Mbfinal_FOR_822|mm9|chr3:92274379-92293246___5C_292_mEDC5Mbfinal_REV_851|mm9|chr3:92366758-92370592	7087		5C_292_mEDC5Mbfinal_FOR_1692|mm9|chr3:95160705-95162635___5C_292_mEDC5Mbfinal_REV_1109|mm9|chr3:93232172-93234249	242
			5C_292_mEDC5Mbfinal_FOR_982|mm9|chr3:92819631-92821744___5C_292_mEDC5Mbfinal_REV_795|mm9|chr3:92166344-92167364	991		5C_292_mEDC5Mbfinal_FOR_198|mm9|chr3:90532692-90533268___5C_292_mEDC5Mbfinal_REV_939|mm9|chr3:92679126-92684050	561		5C_292_mEDC5Mbfinal_FOR_72|mm9|chr3:90158133-90158473___5C_292_mEDC5Mbfinal_REV_471|mm9|chr3:91275029-91277194	357
			5C_292_mEDC5Mbfinal_FOR_699|mm9|chr3:91936375-91939767___5C_292_mEDC5Mbfinal_REV_928|mm9|chr3:92623259-92630692	2217		5C_292_mEDC5Mbfinal_FOR_137|mm9|chr3:90342705-90346260___5C_292_mEDC5Mbfinal_REV_844|mm9|chr3:92341626-92341965	1161		5C_292_mEDC5Mbfinal_FOR_1618|mm9|chr3:94843076-94845622___5C_292_mEDC5Mbfinal_REV_1659|mm9|chr3:94987265-94994682	2974
			5C_292_mEDC5Mbfinal_FOR_1600|mm9|chr3:94785621-94788112___5C_292_mEDC5Mbfinal_REV_1311|mm9|chr3:93823869-93824247	749		5C_292_mEDC5Mbfinal_FOR_1165|mm9|chr3:93397682-93399062___5C_292_mEDC5Mbfinal_REV_1477|mm9|chr3:94427725-94429841	1058		5C_292_mEDC5Mbfinal_FOR_1622|mm9|chr3:94860624-94864435___5C_292_mEDC5Mbfinal_REV_1639|mm9|chr3:94937026-94939981	4464
			5C_292_mEDC5Mbfinal_FOR_196|mm9|chr3:90528095-90529764___5C_292_mEDC5Mbfinal_REV_1427|mm9|chr3:94227924-94232732	542		5C_292_mEDC5Mbfinal_FOR_976|mm9|chr3:92810148-92810769___5C_292_mEDC5Mbfinal_REV_456|mm9|chr3:91227918-91229845	440		5C_292_mEDC5Mbfinal_FOR_91|mm9|chr3:90240380-90243877___5C_292_mEDC5Mbfinal_REV_1132|mm9|chr3:93315023-93317174	400
			5C_292_mEDC5Mbfinal_FOR_1473|mm9|chr3:94410600-94416498___5C_292_mEDC5Mbfinal_REV_896|mm9|chr3:92473924-92475985	403		5C_292_mEDC5Mbfinal_FOR_1538|mm9|chr3:94613163-94613646___5C_292_mEDC5Mbfinal_REV_1114|mm9|chr3:93240815-93247426	539		5C_292_mEDC5Mbfinal_FOR_714|mm9|chr3:91977415-91978795___5C_292_mEDC5Mbfinal_REV_1534|mm9|chr3:94596388-94601266	163
			5C_292_mEDC5Mbfinal_FOR_1568|mm9|chr3:94702587-94710579___5C_292_mEDC5Mbfinal_REV_1470|mm9|chr3:94392630-94398527	4378		5C_292_mEDC5Mbfinal_FOR_1055|mm9|chr3:93054116-93055193___5C_292_mEDC5Mbfinal_REV_1639|mm9|chr3:94937026-94939981	289		5C_292_mEDC5Mbfinal_FOR_866|mm9|chr3:92408654-92408842___5C_292_mEDC5Mbfinal_REV_1630|mm9|chr3:94887202-94888973	107
			5C_292_mEDC5Mbfinal_FOR_1172|mm9|chr3:93411531-93411691___5C_292_mEDC5Mbfinal_REV_212|mm9|chr3:90562308-90563261	388		5C_292_mEDC5Mbfinal_FOR_1618|mm9|chr3:94843076-94845622___5C_292_mEDC5Mbfinal_REV_1609|mm9|chr3:94821033-94823792	13328		5C_292_mEDC5Mbfinal_FOR_1414|mm9|chr3:94151531-94152911___5C_292_mEDC5Mbfinal_REV_100|mm9|chr3:90266498-90272128	3890
			5C_292_mEDC5Mbfinal_FOR_847|mm9|chr3:92352691-92358665___5C_292_mEDC5Mbfinal_REV_1418|mm9|chr3:94180092-94187690	343		5C_292_mEDC5Mbfinal_FOR_636|mm9|chr3:91758708-91763259___5C_292_mEDC5Mbfinal_REV_1150|mm9|chr3:93359463-93360290	499		5C_292_mEDC5Mbfinal_FOR_1151|mm9|chr3:93360291-93362400___5C_292_mEDC5Mbfinal_REV_114|mm9|chr3:90300738-90302602	473
			5C_292_mEDC5Mbfinal_FOR_1165|mm9|chr3:93397682-93399062___5C_292_mEDC5Mbfinal_REV_688|mm9|chr3:91907394-91909399	709		5C_292_mEDC5Mbfinal_FOR_1684|mm9|chr3:95121673-95126766___5C_292_mEDC5Mbfinal_REV_1114|mm9|chr3:93240815-93247426	260		5C_292_mEDC5Mbfinal_FOR_1561|mm9|chr3:94680100-94682943___5C_292_mEDC5Mbfinal_REV_716|mm9|chr3:91979904-91985791	355
			5C_292_mEDC5Mbfinal_FOR_1082|mm9|chr3:93164549-93169464___5C_292_mEDC5Mbfinal_REV_1395|mm9|chr3:94089247-94095298	1037		5C_292_mEDC5Mbfinal_FOR_864|mm9|chr3:92399586-92405169___5C_292_mEDC5Mbfinal_REV_177|mm9|chr3:90477852-90479224	643		5C_292_mEDC5Mbfinal_FOR_1555|mm9|chr3:94672596-94675116___5C_292_mEDC5Mbfinal_REV_911|mm9|chr3:92515528-92518503	122
			5C_292_mEDC5Mbfinal_FOR_1535|mm9|chr3:94601267-94607154___5C_292_mEDC5Mbfinal_REV_98|mm9|chr3:90262469-90263781	639		5C_292_mEDC5Mbfinal_FOR_945|mm9|chr3:92703797-92721717___5C_292_mEDC5Mbfinal_REV_422|mm9|chr3:91120193-91121808	530		5C_292_mEDC5Mbfinal_FOR_667|mm9|chr3:91838336-91839001___5C_292_mEDC5Mbfinal_REV_1678|mm9|chr3:95067074-95090633	217
			5C_292_mEDC5Mbfinal_FOR_664|mm9|chr3:91822166-91833532___5C_292_mEDC5Mbfinal_REV_1198|mm9|chr3:93461993-93467819	677		5C_292_mEDC5Mbfinal_FOR_1538|mm9|chr3:94613163-94613646___5C_292_mEDC5Mbfinal_REV_718|mm9|chr3:91986487-91988122	459		5C_292_mEDC5Mbfinal_FOR_1673|mm9|chr3:95033828-95039802___5C_292_mEDC5Mbfinal_REV_1311|mm9|chr3:93823869-93824247	335
			5C_292_mEDC5Mbfinal_FOR_853|mm9|chr3:92375421-92376686___5C_292_mEDC5Mbfinal_REV_921|mm9|chr3:92578179-92582577	3328		5C_292_mEDC5Mbfinal_FOR_156|mm9|chr3:90398132-90400912___5C_292_mEDC5Mbfinal_REV_1132|mm9|chr3:93315023-93317174	593		5C_292_mEDC5Mbfinal_FOR_955|mm9|chr3:92752355-92757200___5C_292_mEDC5Mbfinal_REV_84|mm9|chr3:90219075-90226856	125
			5C_292_mEDC5Mbfinal_FOR_1450|mm9|chr3:94323802-94330014___5C_292_mEDC5Mbfinal_REV_1546|mm9|chr3:94643285-94644371	2458		5C_292_mEDC5Mbfinal_FOR_133|mm9|chr3:90332071-90334327___5C_292_mEDC5Mbfinal_REV_1109|mm9|chr3:93232172-93234249	764		5C_292_mEDC5Mbfinal_FOR_1162|mm9|chr3:93391263-93395574___5C_292_mEDC5Mbfinal_REV_175|mm9|chr3:90472955-90475365	345
			5C_292_mEDC5Mbfinal_FOR_1020|mm9|chr3:92930962-92932925___5C_292_mEDC5Mbfinal_REV_1114|mm9|chr3:93240815-93247426	2329		5C_292_mEDC5Mbfinal_FOR_1473|mm9|chr3:94410600-94416498___5C_292_mEDC5Mbfinal_REV_1083|mm9|chr3:93169465-93170737	890		5C_292_mEDC5Mbfinal_FOR_1414|mm9|chr3:94151531-94152911___5C_292_mEDC5Mbfinal_REV_1470|mm9|chr3:94392630-94398527	2807
			5C_292_mEDC5Mbfinal_FOR_54|mm9|chr3:90129256-90129498___5C_292_mEDC5Mbfinal_REV_928|mm9|chr3:92623259-92630692	481		5C_292_mEDC5Mbfinal_FOR_1550|mm9|chr3:94648677-94651644___5C_292_mEDC5Mbfinal_REV_1168|mm9|chr3:93401975-93405042	551		5C_292_mEDC5Mbfinal_FOR_397|mm9|chr3:91076094-91077758___5C_292_mEDC5Mbfinal_REV_1431|mm9|chr3:94245088-94250120	505
			5C_292_mEDC5Mbfinal_FOR_54|mm9|chr3:90129256-90129498___5C_292_mEDC5Mbfinal_REV_1433|mm9|chr3:94253298-94254228	938		5C_292_mEDC5Mbfinal_FOR_978|mm9|chr3:92812719-92814326___5C_292_mEDC5Mbfinal_REV_98|mm9|chr3:90262469-90263781	811		5C_292_mEDC5Mbfinal_FOR_1421|mm9|chr3:94193877-94202966___5C_292_mEDC5Mbfinal_REV_894|mm9|chr3:92473352-92473577	435
			5C_292_mEDC5Mbfinal_FOR_1553|mm9|chr3:94667415-94670695___5C_292_mEDC5Mbfinal_REV_1132|mm9|chr3:93315023-93317174	561		5C_292_mEDC5Mbfinal_FOR_1412|mm9|chr3:94144432-94144557___5C_292_mEDC5Mbfinal_REV_665|mm9|chr3:91833533-91835324	492		5C_292_mEDC5Mbfinal_FOR_1160|mm9|chr3:93387773-93388806___5C_292_mEDC5Mbfinal_REV_1577|mm9|chr3:94726552-94737241	7131
			5C_292_mEDC5Mbfinal_FOR_1526|mm9|chr3:94583963-94585671___5C_292_mEDC5Mbfinal_REV_1132|mm9|chr3:93315023-93317174	888		5C_292_mEDC5Mbfinal_FOR_1618|mm9|chr3:94843076-94845622___5C_292_mEDC5Mbfinal_REV_1148|mm9|chr3:93339814-93351221	624		5C_292_mEDC5Mbfinal_FOR_1192|mm9|chr3:93451999-93458598___5C_292_mEDC5Mbfinal_REV_688|mm9|chr3:91907394-91909399	329
			5C_292_mEDC5Mbfinal_FOR_133|mm9|chr3:90332071-90334327___5C_292_mEDC5Mbfinal_REV_1470|mm9|chr3:94392630-94398527	1460		5C_292_mEDC5Mbfinal_FOR_1645|mm9|chr3:94957105-94958954___5C_292_mEDC5Mbfinal_REV_1659|mm9|chr3:94987265-94994682	12322		5C_292_mEDC5Mbfinal_FOR_1660|mm9|chr3:94994683-94996372___5C_292_mEDC5Mbfinal_REV_308|mm9|chr3:90869703-90871792	645
			5C_292_mEDC5Mbfinal_FOR_1149|mm9|chr3:93351222-93359462___5C_292_mEDC5Mbfinal_REV_1425|mm9|chr3:94221844-94224726	1536		5C_292_mEDC5Mbfinal_FOR_1151|mm9|chr3:93360291-93362400___5C_292_mEDC5Mbfinal_REV_308|mm9|chr3:90869703-90871792	383		5C_292_mEDC5Mbfinal_FOR_801|mm9|chr3:92188333-92189358___5C_292_mEDC5Mbfinal_REV_1477|mm9|chr3:94427725-94429841	388
			5C_292_mEDC5Mbfinal_FOR_33|mm9|chr3:90013350-90014197___5C_292_mEDC5Mbfinal_REV_1083|mm9|chr3:93169465-93170737	479		5C_292_mEDC5Mbfinal_FOR_154|mm9|chr3:90384827-90385898___5C_292_mEDC5Mbfinal_REV_1109|mm9|chr3:93232172-93234249	844		5C_292_mEDC5Mbfinal_FOR_630|mm9|chr3:91747282-91749357___5C_292_mEDC5Mbfinal_REV_140|mm9|chr3:90350170-90354911	492
			5C_292_mEDC5Mbfinal_FOR_874|mm9|chr3:92423261-92425765___5C_292_mEDC5Mbfinal_REV_1577|mm9|chr3:94726552-94737241	374		5C_292_mEDC5Mbfinal_FOR_1469|mm9|chr3:94383558-94392629___5C_292_mEDC5Mbfinal_REV_1425|mm9|chr3:94221844-94224726	2613		5C_292_mEDC5Mbfinal_FOR_108|mm9|chr3:90290482-90292189___5C_292_mEDC5Mbfinal_REV_1038|mm9|chr3:92979539-92979690	96
			5C_292_mEDC5Mbfinal_FOR_1541|mm9|chr3:94635816-94637242___5C_292_mEDC5Mbfinal_REV_1157|mm9|chr3:93372727-93378782	556		5C_292_mEDC5Mbfinal_FOR_801|mm9|chr3:92188333-92189358___5C_292_mEDC5Mbfinal_REV_1444|mm9|chr3:94298020-94302490	461		5C_292_mEDC5Mbfinal_FOR_1616|mm9|chr3:94836306-94836638___5C_292_mEDC5Mbfinal_REV_791|mm9|chr3:92153701-92155751	100
			5C_292_mEDC5Mbfinal_FOR_433|mm9|chr3:91155277-91161102___5C_292_mEDC5Mbfinal_REV_921|mm9|chr3:92578179-92582577	719		5C_292_mEDC5Mbfinal_FOR_945|mm9|chr3:92703797-92721717___5C_292_mEDC5Mbfinal_REV_851|mm9|chr3:92366758-92370592	1270		5C_292_mEDC5Mbfinal_FOR_1561|mm9|chr3:94680100-94682943___5C_292_mEDC5Mbfinal_REV_795|mm9|chr3:92166344-92167364	116
			5C_292_mEDC5Mbfinal_FOR_1689|mm9|chr3:95152573-95158450___5C_292_mEDC5Mbfinal_REV_170|mm9|chr3:90449782-90459179	536		5C_292_mEDC5Mbfinal_FOR_165|mm9|chr3:90424820-90427985___5C_292_mEDC5Mbfinal_REV_928|mm9|chr3:92623259-92630692	843		5C_292_mEDC5Mbfinal_FOR_1618|mm9|chr3:94843076-94845622___5C_292_mEDC5Mbfinal_REV_1054|mm9|chr3:93053968-93054115	870
			5C_292_mEDC5Mbfinal_FOR_1494|mm9|chr3:94468048-94470187___5C_292_mEDC5Mbfinal_REV_813|mm9|chr3:92239504-92244485	947		5C_292_mEDC5Mbfinal_FOR_1555|mm9|chr3:94672596-94675116___5C_292_mEDC5Mbfinal_REV_1422|mm9|chr3:94202967-94210687	1100		5C_292_mEDC5Mbfinal_FOR_1070|mm9|chr3:93126665-93126973___5C_292_mEDC5Mbfinal_REV_212|mm9|chr3:90562308-90563261	1048
			5C_292_mEDC5Mbfinal_FOR_1388|mm9|chr3:94055402-94064064___5C_292_mEDC5Mbfinal_REV_417|mm9|chr3:91107718-91107989	702		5C_292_mEDC5Mbfinal_FOR_1638|mm9|chr3:94935185-94937025___5C_292_mEDC5Mbfinal_REV_140|mm9|chr3:90350170-90354911	1526		5C_292_mEDC5Mbfinal_FOR_163|mm9|chr3:90420276-90422209___5C_292_mEDC5Mbfinal_REV_966|mm9|chr3:92784758-92786479	119
			5C_292_mEDC5Mbfinal_FOR_1555|mm9|chr3:94672596-94675116___5C_292_mEDC5Mbfinal_REV_803|mm9|chr3:92204094-92208784	336		5C_292_mEDC5Mbfinal_FOR_470|mm9|chr3:91274127-91275028___5C_292_mEDC5Mbfinal_REV_1083|mm9|chr3:93169465-93170737	403		5C_292_mEDC5Mbfinal_FOR_1115|mm9|chr3:93247427-93252009___5C_292_mEDC5Mbfinal_REV_207|mm9|chr3:90556642-90556855	144
			5C_292_mEDC5Mbfinal_FOR_433|mm9|chr3:91155277-91161102___5C_292_mEDC5Mbfinal_REV_1311|mm9|chr3:93823869-93824247	373		5C_292_mEDC5Mbfinal_FOR_1105|mm9|chr3:93220026-93225921___5C_292_mEDC5Mbfinal_REV_811|mm9|chr3:92237477-92238924	749		5C_292_mEDC5Mbfinal_FOR_808|mm9|chr3:92219249-92231256___5C_292_mEDC5Mbfinal_REV_928|mm9|chr3:92623259-92630692	1516
			5C_292_mEDC5Mbfinal_FOR_822|mm9|chr3:92274379-92293246___5C_292_mEDC5Mbfinal_REV_1114|mm9|chr3:93240815-93247426	730		5C_292_mEDC5Mbfinal_FOR_723|mm9|chr3:91996405-92000845___5C_292_mEDC5Mbfinal_REV_954|mm9|chr3:92750083-92752354	707		5C_292_mEDC5Mbfinal_FOR_1105|mm9|chr3:93220026-93225921___5C_292_mEDC5Mbfinal_REV_1460|mm9|chr3:94349181-94349772	245
			5C_292_mEDC5Mbfinal_FOR_1442|mm9|chr3:94297404-94297950___5C_292_mEDC5Mbfinal_REV_335|mm9|chr3:90953182-90953716	355		5C_292_mEDC5Mbfinal_FOR_1146|mm9|chr3:93334411-93338513___5C_292_mEDC5Mbfinal_REV_1523|mm9|chr3:94575931-94576934	494		5C_292_mEDC5Mbfinal_FOR_1622|mm9|chr3:94860624-94864435___5C_292_mEDC5Mbfinal_REV_883|mm9|chr3:92451516-92452702	104
			5C_292_mEDC5Mbfinal_FOR_1450|mm9|chr3:94323802-94330014___5C_292_mEDC5Mbfinal_REV_1577|mm9|chr3:94726552-94737241	2248		5C_292_mEDC5Mbfinal_FOR_683|mm9|chr3:91876919-91893349___5C_292_mEDC5Mbfinal_REV_422|mm9|chr3:91120193-91121808	790		5C_292_mEDC5Mbfinal_FOR_198|mm9|chr3:90532692-90533268___5C_292_mEDC5Mbfinal_REV_870|mm9|chr3:92412238-92412701	135
			5C_292_mEDC5Mbfinal_FOR_1421|mm9|chr3:94193877-94202966___5C_292_mEDC5Mbfinal_REV_1470|mm9|chr3:94392630-94398527	3419		5C_292_mEDC5Mbfinal_FOR_1604|mm9|chr3:94803678-94806691___5C_292_mEDC5Mbfinal_REV_1054|mm9|chr3:93053968-93054115	402		5C_292_mEDC5Mbfinal_FOR_1667|mm9|chr3:95012017-95013388___5C_292_mEDC5Mbfinal_REV_718|mm9|chr3:91986487-91988122	214
			5C_292_mEDC5Mbfinal_FOR_935|mm9|chr3:92662727-92664282___5C_292_mEDC5Mbfinal_REV_928|mm9|chr3:92623259-92630692	8730		5C_292_mEDC5Mbfinal_FOR_708|mm9|chr3:91961372-91961565___5C_292_mEDC5Mbfinal_REV_1444|mm9|chr3:94298020-94302490	18489		5C_292_mEDC5Mbfinal_FOR_958|mm9|chr3:92758725-92760869___5C_292_mEDC5Mbfinal_REV_1527|mm9|chr3:94585672-94586669	136
			5C_292_mEDC5Mbfinal_FOR_185|mm9|chr3:90497381-90499270___5C_292_mEDC5Mbfinal_REV_1620|mm9|chr3:94853644-94856248	1975		5C_292_mEDC5Mbfinal_FOR_1526|mm9|chr3:94583963-94585671___5C_292_mEDC5Mbfinal_REV_1054|mm9|chr3:93053968-93054115	2371		5C_292_mEDC5Mbfinal_FOR_1600|mm9|chr3:94785621-94788112___5C_292_mEDC5Mbfinal_REV_896|mm9|chr3:92473924-92475985	106
			5C_292_mEDC5Mbfinal_FOR_860|mm9|chr3:92385396-92392117___5C_292_mEDC5Mbfinal_REV_688|mm9|chr3:91907394-91909399	2493		5C_292_mEDC5Mbfinal_FOR_1408|mm9|chr3:94128981-94134855___5C_292_mEDC5Mbfinal_REV_1470|mm9|chr3:94392630-94398527	2388		5C_292_mEDC5Mbfinal_FOR_161|mm9|chr3:90413690-90419692___5C_292_mEDC5Mbfinal_REV_102|mm9|chr3:90272680-90286410	5886
			5C_292_mEDC5Mbfinal_FOR_42|mm9|chr3:90070280-90072195___5C_292_mEDC5Mbfinal_REV_285|mm9|chr3:90786099-90789616	3079		5C_292_mEDC5Mbfinal_FOR_1565|mm9|chr3:94697396-94698356___5C_292_mEDC5Mbfinal_REV_1433|mm9|chr3:94253298-94254228	1022		5C_292_mEDC5Mbfinal_FOR_1419|mm9|chr3:94187691-94189539___5C_292_mEDC5Mbfinal_REV_685|mm9|chr3:91897650-91900339	407
			5C_292_mEDC5Mbfinal_FOR_163|mm9|chr3:90420276-90422209___5C_292_mEDC5Mbfinal_REV_1577|mm9|chr3:94726552-94737241	538		5C_292_mEDC5Mbfinal_FOR_895|mm9|chr3:92473578-92473923___5C_292_mEDC5Mbfinal_REV_175|mm9|chr3:90472955-90475365	958		5C_292_mEDC5Mbfinal_FOR_808|mm9|chr3:92219249-92231256___5C_292_mEDC5Mbfinal_REV_865|mm9|chr3:92405170-92408653	2345
			5C_292_mEDC5Mbfinal_FOR_1553|mm9|chr3:94667415-94670695___5C_292_mEDC5Mbfinal_REV_1448|mm9|chr3:94313432-94318837	1957		5C_292_mEDC5Mbfinal_FOR_1414|mm9|chr3:94151531-94152911___5C_292_mEDC5Mbfinal_REV_1042|mm9|chr3:92999574-93004115	465		5C_292_mEDC5Mbfinal_FOR_1645|mm9|chr3:94957105-94958954___5C_292_mEDC5Mbfinal_REV_888|mm9|chr3:92459033-92460316	223
			5C_292_mEDC5Mbfinal_FOR_1600|mm9|chr3:94785621-94788112___5C_292_mEDC5Mbfinal_REV_823|mm9|chr3:92293247-92297669	351		5C_292_mEDC5Mbfinal_FOR_1055|mm9|chr3:93054116-93055193___5C_292_mEDC5Mbfinal_REV_1688|mm9|chr3:95143985-95152572	523		5C_292_mEDC5Mbfinal_FOR_866|mm9|chr3:92408654-92408842___5C_292_mEDC5Mbfinal_REV_207|mm9|chr3:90556642-90556855	181
			5C_292_mEDC5Mbfinal_FOR_1388|mm9|chr3:94055402-94064064___5C_292_mEDC5Mbfinal_REV_892|mm9|chr3:92463756-92463890	786		5C_292_mEDC5Mbfinal_FOR_216|mm9|chr3:90574295-90576430___5C_292_mEDC5Mbfinal_REV_672|mm9|chr3:91853724-91859573	4527		5C_292_mEDC5Mbfinal_FOR_1618|mm9|chr3:94843076-94845622___5C_292_mEDC5Mbfinal_REV_1591|mm9|chr3:94774167-94779930	3767
			5C_292_mEDC5Mbfinal_FOR_1561|mm9|chr3:94680100-94682943___5C_292_mEDC5Mbfinal_REV_1444|mm9|chr3:94298020-94302490	4030		5C_292_mEDC5Mbfinal_FOR_1149|mm9|chr3:93351222-93359462___5C_292_mEDC5Mbfinal_REV_795|mm9|chr3:92166344-92167364	548		5C_292_mEDC5Mbfinal_FOR_1526|mm9|chr3:94583963-94585671___5C_292_mEDC5Mbfinal_REV_956|mm9|chr3:92757201-92758564	252
			5C_292_mEDC5Mbfinal_FOR_331|mm9|chr3:90944379-90945844___5C_292_mEDC5Mbfinal_REV_1090|mm9|chr3:93187001-93193079	798		5C_292_mEDC5Mbfinal_FOR_1618|mm9|chr3:94843076-94845622___5C_292_mEDC5Mbfinal_REV_844|mm9|chr3:92341626-92341965	304		5C_292_mEDC5Mbfinal_FOR_83|mm9|chr3:90213825-90219074___5C_292_mEDC5Mbfinal_REV_168|mm9|chr3:90432718-90442008	1503
			5C_292_mEDC5Mbfinal_FOR_860|mm9|chr3:92385396-92392117___5C_292_mEDC5Mbfinal_REV_696|mm9|chr3:91922583-91927976	2414		5C_292_mEDC5Mbfinal_FOR_628|mm9|chr3:91742401-91745186___5C_292_mEDC5Mbfinal_REV_614|mm9|chr3:91695823-91696009	6716		5C_292_mEDC5Mbfinal_FOR_801|mm9|chr3:92188333-92189358___5C_292_mEDC5Mbfinal_REV_308|mm9|chr3:90869703-90871792	427
			5C_292_mEDC5Mbfinal_FOR_1568|mm9|chr3:94702587-94710579___5C_292_mEDC5Mbfinal_REV_1433|mm9|chr3:94253298-94254228	2526		5C_292_mEDC5Mbfinal_FOR_176|mm9|chr3:90475366-90477851___5C_292_mEDC5Mbfinal_REV_844|mm9|chr3:92341626-92341965	276		5C_292_mEDC5Mbfinal_FOR_1377|mm9|chr3:94030720-94037613___5C_292_mEDC5Mbfinal_REV_707|mm9|chr3:91960466-91961371	291
			5C_292_mEDC5Mbfinal_FOR_1388|mm9|chr3:94055402-94064064___5C_292_mEDC5Mbfinal_REV_896|mm9|chr3:92473924-92475985	453		5C_292_mEDC5Mbfinal_FOR_72|mm9|chr3:90158133-90158473___5C_292_mEDC5Mbfinal_REV_396|mm9|chr3:91073287-91076093	1219		5C_292_mEDC5Mbfinal_FOR_1535|mm9|chr3:94601267-94607154___5C_292_mEDC5Mbfinal_REV_688|mm9|chr3:91907394-91909399	132
			5C_292_mEDC5Mbfinal_FOR_1020|mm9|chr3:92930962-92932925___5C_292_mEDC5Mbfinal_REV_1143|mm9|chr3:93331980-93332461	1571		5C_292_mEDC5Mbfinal_FOR_1538|mm9|chr3:94613163-94613646___5C_292_mEDC5Mbfinal_REV_674|mm9|chr3:91862381-91862861	1106		5C_292_mEDC5Mbfinal_FOR_699|mm9|chr3:91936375-91939767___5C_292_mEDC5Mbfinal_REV_1477|mm9|chr3:94427725-94429841	169
			5C_292_mEDC5Mbfinal_FOR_1622|mm9|chr3:94860624-94864435___5C_292_mEDC5Mbfinal_REV_1639|mm9|chr3:94937026-94939981	5211		5C_292_mEDC5Mbfinal_FOR_54|mm9|chr3:90129256-90129498___5C_292_mEDC5Mbfinal_REV_1054|mm9|chr3:93053968-93054115	991		5C_292_mEDC5Mbfinal_FOR_1082|mm9|chr3:93164549-93169464___5C_292_mEDC5Mbfinal_REV_1688|mm9|chr3:95143985-95152572	384
			5C_292_mEDC5Mbfinal_FOR_1414|mm9|chr3:94151531-94152911___5C_292_mEDC5Mbfinal_REV_100|mm9|chr3:90266498-90272128	7868		5C_292_mEDC5Mbfinal_FOR_427|mm9|chr3:91137476-91139682___5C_292_mEDC5Mbfinal_REV_1119|mm9|chr3:93261745-93262732	581		5C_292_mEDC5Mbfinal_FOR_1388|mm9|chr3:94055402-94064064___5C_292_mEDC5Mbfinal_REV_285|mm9|chr3:90786099-90789616	1245
			5C_292_mEDC5Mbfinal_FOR_1541|mm9|chr3:94635816-94637242___5C_292_mEDC5Mbfinal_REV_674|mm9|chr3:91862381-91862861	430		5C_292_mEDC5Mbfinal_FOR_808|mm9|chr3:92219249-92231256___5C_292_mEDC5Mbfinal_REV_308|mm9|chr3:90869703-90871792	883		5C_292_mEDC5Mbfinal_FOR_176|mm9|chr3:90475366-90477851___5C_292_mEDC5Mbfinal_REV_1134|mm9|chr3:93317982-93321768	230
			5C_292_mEDC5Mbfinal_FOR_1408|mm9|chr3:94128981-94134855___5C_292_mEDC5Mbfinal_REV_1148|mm9|chr3:93339814-93351221	1202		5C_292_mEDC5Mbfinal_FOR_188|mm9|chr3:90501782-90510208___5C_292_mEDC5Mbfinal_REV_1639|mm9|chr3:94937026-94939981	2503		5C_292_mEDC5Mbfinal_FOR_1450|mm9|chr3:94323802-94330014___5C_292_mEDC5Mbfinal_REV_1157|mm9|chr3:93372727-93378782	385
			5C_292_mEDC5Mbfinal_FOR_798|mm9|chr3:92176173-92184612___5C_292_mEDC5Mbfinal_REV_818|mm9|chr3:92258102-92259141	4622		5C_292_mEDC5Mbfinal_FOR_853|mm9|chr3:92375421-92376686___5C_292_mEDC5Mbfinal_REV_456|mm9|chr3:91227918-91229845	725		5C_292_mEDC5Mbfinal_FOR_1101|mm9|chr3:93210308-93212516___5C_292_mEDC5Mbfinal_REV_674|mm9|chr3:91862381-91862861	14494
			5C_292_mEDC5Mbfinal_FOR_699|mm9|chr3:91936375-91939767___5C_292_mEDC5Mbfinal_REV_1088|mm9|chr3:93179811-93181079	895		5C_292_mEDC5Mbfinal_FOR_1645|mm9|chr3:94957105-94958954___5C_292_mEDC5Mbfinal_REV_1666|mm9|chr3:95005568-95012016	3779		5C_292_mEDC5Mbfinal_FOR_1146|mm9|chr3:93334411-93338513___5C_292_mEDC5Mbfinal_REV_396|mm9|chr3:91073287-91076093	176
			5C_292_mEDC5Mbfinal_FOR_1162|mm9|chr3:93391263-93395574___5C_292_mEDC5Mbfinal_REV_175|mm9|chr3:90472955-90475365	396		5C_292_mEDC5Mbfinal_FOR_1541|mm9|chr3:94635816-94637242___5C_292_mEDC5Mbfinal_REV_1422|mm9|chr3:94202967-94210687	1057		5C_292_mEDC5Mbfinal_FOR_1397|mm9|chr3:94096582-94103573___5C_292_mEDC5Mbfinal_REV_936|mm9|chr3:92664283-92670993	315
			5C_292_mEDC5Mbfinal_FOR_1561|mm9|chr3:94680100-94682943___5C_292_mEDC5Mbfinal_REV_811|mm9|chr3:92237477-92238924	390		5C_292_mEDC5Mbfinal_FOR_1673|mm9|chr3:95033828-95039802___5C_292_mEDC5Mbfinal_REV_1625|mm9|chr3:94871824-94875505	4822		5C_292_mEDC5Mbfinal_FOR_1660|mm9|chr3:94994683-94996372___5C_292_mEDC5Mbfinal_REV_939|mm9|chr3:92679126-92684050	144
			5C_292_mEDC5Mbfinal_FOR_433|mm9|chr3:91155277-91161102___5C_292_mEDC5Mbfinal_REV_84|mm9|chr3:90219075-90226856	7881		5C_292_mEDC5Mbfinal_FOR_973|mm9|chr3:92806203-92806737___5C_292_mEDC5Mbfinal_REV_946|mm9|chr3:92721718-92729765	48153		5C_292_mEDC5Mbfinal_FOR_397|mm9|chr3:91076094-91077758___5C_292_mEDC5Mbfinal_REV_1083|mm9|chr3:93169465-93170737	417
			5C_292_mEDC5Mbfinal_FOR_801|mm9|chr3:92188333-92189358___5C_292_mEDC5Mbfinal_REV_1605|mm9|chr3:94806692-94812240	484		5C_292_mEDC5Mbfinal_FOR_798|mm9|chr3:92176173-92184612___5C_292_mEDC5Mbfinal_REV_1575|mm9|chr3:94723680-94725959	888		5C_292_mEDC5Mbfinal_FOR_1044|mm9|chr3:93004490-93004874___5C_292_mEDC5Mbfinal_REV_126|mm9|chr3:90322416-90322860	93
			5C_292_mEDC5Mbfinal_FOR_819|mm9|chr3:92259142-92266675___5C_292_mEDC5Mbfinal_REV_1527|mm9|chr3:94585672-94586669	526		5C_292_mEDC5Mbfinal_FOR_1172|mm9|chr3:93411531-93411691___5C_292_mEDC5Mbfinal_REV_538|mm9|chr3:91474258-91475217	165		5C_292_mEDC5Mbfinal_FOR_702|mm9|chr3:91944865-91954623___5C_292_mEDC5Mbfinal_REV_1661|mm9|chr3:94996373-94998014	1417
			5C_292_mEDC5Mbfinal_FOR_1160|mm9|chr3:93387773-93388806___5C_292_mEDC5Mbfinal_REV_1577|mm9|chr3:94726552-94737241	6279		5C_292_mEDC5Mbfinal_FOR_1128|mm9|chr3:93307939-93310240___5C_292_mEDC5Mbfinal_REV_961|mm9|chr3:92765221-92768657	794		5C_292_mEDC5Mbfinal_FOR_91|mm9|chr3:90240380-90243877___5C_292_mEDC5Mbfinal_REV_646|mm9|chr3:91772470-91779459	218
			5C_292_mEDC5Mbfinal_FOR_874|mm9|chr3:92423261-92425765___5C_292_mEDC5Mbfinal_REV_1157|mm9|chr3:93372727-93378782	1038		5C_292_mEDC5Mbfinal_FOR_910|mm9|chr3:92504908-92515527___5C_292_mEDC5Mbfinal_REV_1656|mm9|chr3:94978735-94981656	374		5C_292_mEDC5Mbfinal_FOR_986|mm9|chr3:92832517-92845937___5C_292_mEDC5Mbfinal_REV_84|mm9|chr3:90219075-90226856	109
			5C_292_mEDC5Mbfinal_FOR_1388|mm9|chr3:94055402-94064064___5C_292_mEDC5Mbfinal_REV_1015|mm9|chr3:92921210-92921553	739		5C_292_mEDC5Mbfinal_FOR_1275|mm9|chr3:93694506-93697585___5C_292_mEDC5Mbfinal_REV_1096|mm9|chr3:93198115-93202444	1095		5C_292_mEDC5Mbfinal_FOR_1526|mm9|chr3:94583963-94585671___5C_292_mEDC5Mbfinal_REV_990|mm9|chr3:92854621-92855744	370
			5C_292_mEDC5Mbfinal_FOR_978|mm9|chr3:92812719-92814326___5C_292_mEDC5Mbfinal_REV_411|mm9|chr3:91096276-91098141	489		5C_292_mEDC5Mbfinal_FOR_636|mm9|chr3:91758708-91763259___5C_292_mEDC5Mbfinal_REV_1575|mm9|chr3:94723680-94725959	497		5C_292_mEDC5Mbfinal_FOR_654|mm9|chr3:91801900-91802277___5C_292_mEDC5Mbfinal_REV_1145|mm9|chr3:93333220-93334410	285
			5C_292_mEDC5Mbfinal_FOR_1031|mm9|chr3:92960927-92964486___5C_292_mEDC5Mbfinal_REV_98|mm9|chr3:90262469-90263781	315		5C_292_mEDC5Mbfinal_FOR_433|mm9|chr3:91155277-91161102___5C_292_mEDC5Mbfinal_REV_954|mm9|chr3:92750083-92752354	874		5C_292_mEDC5Mbfinal_FOR_313|mm9|chr3:90886774-90888313___5C_292_mEDC5Mbfinal_REV_629|mm9|chr3:91745187-91747281	519
			5C_292_mEDC5Mbfinal_FOR_1039|mm9|chr3:92979691-92993016___5C_292_mEDC5Mbfinal_REV_422|mm9|chr3:91120193-91121808	457		5C_292_mEDC5Mbfinal_FOR_889|mm9|chr3:92460317-92460583___5C_292_mEDC5Mbfinal_REV_364|mm9|chr3:91007703-91013373	53401		5C_292_mEDC5Mbfinal_FOR_1432|mm9|chr3:94250121-94253297___5C_292_mEDC5Mbfinal_REV_1403|mm9|chr3:94112641-94118236	4625
			5C_292_mEDC5Mbfinal_FOR_1494|mm9|chr3:94468048-94470187___5C_292_mEDC5Mbfinal_REV_411|mm9|chr3:91096276-91098141	400		5C_292_mEDC5Mbfinal_FOR_1538|mm9|chr3:94613163-94613646___5C_292_mEDC5Mbfinal_REV_1083|mm9|chr3:93169465-93170737	660		5C_292_mEDC5Mbfinal_FOR_1664|mm9|chr3:95001066-95003203___5C_292_mEDC5Mbfinal_REV_939|mm9|chr3:92679126-92684050	98
			5C_292_mEDC5Mbfinal_FOR_822|mm9|chr3:92274379-92293246___5C_292_mEDC5Mbfinal_REV_1639|mm9|chr3:94937026-94939981	894		5C_292_mEDC5Mbfinal_FOR_1421|mm9|chr3:94193877-94202966___5C_292_mEDC5Mbfinal_REV_1562|mm9|chr3:94682944-94688151	1716		5C_292_mEDC5Mbfinal_FOR_622|mm9|chr3:91722640-91726281___5C_292_mEDC5Mbfinal_REV_128|mm9|chr3:90323054-90328420	394
			5C_292_mEDC5Mbfinal_FOR_293|mm9|chr3:90818767-90820927___5C_292_mEDC5Mbfinal_REV_1395|mm9|chr3:94089247-94095298	286		5C_292_mEDC5Mbfinal_FOR_1667|mm9|chr3:95012017-95013388___5C_292_mEDC5Mbfinal_REV_674|mm9|chr3:91862381-91862861	16709		5C_292_mEDC5Mbfinal_FOR_1660|mm9|chr3:94994683-94996372___5C_292_mEDC5Mbfinal_REV_829|mm9|chr3:92313848-92316488	140
			5C_292_mEDC5Mbfinal_FOR_1070|mm9|chr3:93126665-93126973___5C_292_mEDC5Mbfinal_REV_212|mm9|chr3:90562308-90563261	569		5C_292_mEDC5Mbfinal_FOR_1450|mm9|chr3:94323802-94330014___5C_292_mEDC5Mbfinal_REV_1425|mm9|chr3:94221844-94224726	4213		5C_292_mEDC5Mbfinal_FOR_901|mm9|chr3:92487334-92490428___5C_292_mEDC5Mbfinal_REV_1607|mm9|chr3:94813286-94820821	138
			5C_292_mEDC5Mbfinal_FOR_941|mm9|chr3:92687092-92689603___5C_292_mEDC5Mbfinal_REV_696|mm9|chr3:91922583-91927976	1155		5C_292_mEDC5Mbfinal_FOR_1538|mm9|chr3:94613163-94613646___5C_292_mEDC5Mbfinal_REV_1019|mm9|chr3:92928281-92930961	960		5C_292_mEDC5Mbfinal_FOR_980|mm9|chr3:92815150-92818139___5C_292_mEDC5Mbfinal_REV_795|mm9|chr3:92166344-92167364	848
			5C_292_mEDC5Mbfinal_FOR_840|mm9|chr3:92337681-92338296___5C_292_mEDC5Mbfinal_REV_1625|mm9|chr3:94871824-94875505	373		5C_292_mEDC5Mbfinal_FOR_1435|mm9|chr3:94257578-94265921___5C_292_mEDC5Mbfinal_REV_939|mm9|chr3:92679126-92684050	371		5C_292_mEDC5Mbfinal_FOR_423|mm9|chr3:91121809-91129518___5C_292_mEDC5Mbfinal_REV_1661|mm9|chr3:94996373-94998014	4021
			5C_292_mEDC5Mbfinal_FOR_1673|mm9|chr3:95033828-95039802___5C_292_mEDC5Mbfinal_REV_1129|mm9|chr3:93310241-93312359	515		5C_292_mEDC5Mbfinal_FOR_853|mm9|chr3:92375421-92376686___5C_292_mEDC5Mbfinal_REV_175|mm9|chr3:90472955-90475365	619		5C_292_mEDC5Mbfinal_FOR_163|mm9|chr3:90420276-90422209___5C_292_mEDC5Mbfinal_REV_665|mm9|chr3:91833533-91835324	289
			5C_292_mEDC5Mbfinal_FOR_216|mm9|chr3:90574295-90576430___5C_292_mEDC5Mbfinal_REV_696|mm9|chr3:91922583-91927976	790		5C_292_mEDC5Mbfinal_FOR_1473|mm9|chr3:94410600-94416498___5C_292_mEDC5Mbfinal_REV_1702|mm9|chr3:95190500-95200000	473		5C_292_mEDC5Mbfinal_FOR_1582|mm9|chr3:94751462-94754805___5C_292_mEDC5Mbfinal_REV_1607|mm9|chr3:94813286-94820821	3836
			5C_292_mEDC5Mbfinal_FOR_1526|mm9|chr3:94583963-94585671___5C_292_mEDC5Mbfinal_REV_1116|mm9|chr3:93252010-93252374	437		5C_292_mEDC5Mbfinal_FOR_895|mm9|chr3:92473578-92473923___5C_292_mEDC5Mbfinal_REV_1433|mm9|chr3:94253298-94254228	567		5C_292_mEDC5Mbfinal_FOR_860|mm9|chr3:92385396-92392117___5C_292_mEDC5Mbfinal_REV_1625|mm9|chr3:94871824-94875505	220
			5C_292_mEDC5Mbfinal_FOR_38|mm9|chr3:90025756-90030726___5C_292_mEDC5Mbfinal_REV_1575|mm9|chr3:94723680-94725959	762		5C_292_mEDC5Mbfinal_FOR_1377|mm9|chr3:94030720-94037613___5C_292_mEDC5Mbfinal_REV_849|mm9|chr3:92362697-92363617	507		5C_292_mEDC5Mbfinal_FOR_10|mm9|chr3:89938180-89940663___5C_292_mEDC5Mbfinal_REV_396|mm9|chr3:91073287-91076093	327
			5C_292_mEDC5Mbfinal_FOR_630|mm9|chr3:91747282-91749357___5C_292_mEDC5Mbfinal_REV_1656|mm9|chr3:94978735-94981656	380		5C_292_mEDC5Mbfinal_FOR_822|mm9|chr3:92274379-92293246___5C_292_mEDC5Mbfinal_REV_417|mm9|chr3:91107718-91107989	536		5C_292_mEDC5Mbfinal_FOR_935|mm9|chr3:92662727-92664282___5C_292_mEDC5Mbfinal_REV_175|mm9|chr3:90472955-90475365	569
			5C_292_mEDC5Mbfinal_FOR_925|mm9|chr3:92612965-92618218___5C_292_mEDC5Mbfinal_REV_411|mm9|chr3:91096276-91098141	735		5C_292_mEDC5Mbfinal_FOR_313|mm9|chr3:90886774-90888313___5C_292_mEDC5Mbfinal_REV_28|mm9|chr3:89993600-89997039	684		5C_292_mEDC5Mbfinal_FOR_1146|mm9|chr3:93334411-93338513___5C_292_mEDC5Mbfinal_REV_818|mm9|chr3:92258102-92259141	320
			5C_292_mEDC5Mbfinal_FOR_941|mm9|chr3:92687092-92689603___5C_292_mEDC5Mbfinal_REV_1176|mm9|chr3:93417096-93417434	941		5C_292_mEDC5Mbfinal_FOR_397|mm9|chr3:91076094-91077758___5C_292_mEDC5Mbfinal_REV_1577|mm9|chr3:94726552-94737241	1202		5C_292_mEDC5Mbfinal_FOR_1473|mm9|chr3:94410600-94416498___5C_292_mEDC5Mbfinal_REV_716|mm9|chr3:91979904-91985791	299
			5C_292_mEDC5Mbfinal_FOR_958|mm9|chr3:92758725-92760869___5C_292_mEDC5Mbfinal_REV_1527|mm9|chr3:94585672-94586669	340		5C_292_mEDC5Mbfinal_FOR_174|mm9|chr3:90471972-90472954___5C_292_mEDC5Mbfinal_REV_863|mm9|chr3:92399019-92399585	143		5C_292_mEDC5Mbfinal_FOR_705|mm9|chr3:91955311-91960279___5C_292_mEDC5Mbfinal_REV_503|mm9|chr3:91366058-91370281	1374
			5C_292_mEDC5Mbfinal_FOR_169|mm9|chr3:90442009-90449781___5C_292_mEDC5Mbfinal_REV_84|mm9|chr3:90219075-90226856	3473		5C_292_mEDC5Mbfinal_FOR_163|mm9|chr3:90420276-90422209___5C_292_mEDC5Mbfinal_REV_82|mm9|chr3:90204778-90213824	3550		5C_292_mEDC5Mbfinal_FOR_654|mm9|chr3:91801900-91802277___5C_292_mEDC5Mbfinal_REV_954|mm9|chr3:92750083-92752354	333
			5C_292_mEDC5Mbfinal_FOR_216|mm9|chr3:90574295-90576430___5C_292_mEDC5Mbfinal_REV_1311|mm9|chr3:93823869-93824247	934		5C_292_mEDC5Mbfinal_FOR_77|mm9|chr3:90179047-90186868___5C_292_mEDC5Mbfinal_REV_1054|mm9|chr3:93053968-93054115	851		5C_292_mEDC5Mbfinal_FOR_1428|mm9|chr3:94232733-94240991___5C_292_mEDC5Mbfinal_REV_57|mm9|chr3:90137216-90138038	1325
			5C_292_mEDC5Mbfinal_FOR_874|mm9|chr3:92423261-92425765___5C_292_mEDC5Mbfinal_REV_795|mm9|chr3:92166344-92167364	3387		5C_292_mEDC5Mbfinal_FOR_161|mm9|chr3:90413690-90419692___5C_292_mEDC5Mbfinal_REV_36|mm9|chr3:90019206-90025490	1662		5C_292_mEDC5Mbfinal_FOR_1144|mm9|chr3:93332462-93333219___5C_292_mEDC5Mbfinal_REV_184|mm9|chr3:90493027-90497380	103
			5C_292_mEDC5Mbfinal_FOR_89|mm9|chr3:90238588-90239782___5C_292_mEDC5Mbfinal_REV_1062|mm9|chr3:93074602-93076900	282		5C_292_mEDC5Mbfinal_FOR_683|mm9|chr3:91876919-91893349___5C_292_mEDC5Mbfinal_REV_983|mm9|chr3:92821745-92823842	945		5C_292_mEDC5Mbfinal_FOR_1681|mm9|chr3:95106766-95115583___5C_292_mEDC5Mbfinal_REV_1134|mm9|chr3:93317982-93321768	252
			5C_292_mEDC5Mbfinal_FOR_864|mm9|chr3:92399586-92405169___5C_292_mEDC5Mbfinal_REV_1088|mm9|chr3:93179811-93181079	772		5C_292_mEDC5Mbfinal_FOR_1543|mm9|chr3:94638405-94639586___5C_292_mEDC5Mbfinal_REV_1083|mm9|chr3:93169465-93170737	643		5C_292_mEDC5Mbfinal_FOR_1438|mm9|chr3:94269685-94272691___5C_292_mEDC5Mbfinal_REV_1054|mm9|chr3:93053968-93054115	315
			5C_292_mEDC5Mbfinal_FOR_1555|mm9|chr3:94672596-94675116___5C_292_mEDC5Mbfinal_REV_471|mm9|chr3:91275029-91277194	401		5C_292_mEDC5Mbfinal_FOR_702|mm9|chr3:91944865-91954623___5C_292_mEDC5Mbfinal_REV_1173|mm9|chr3:93411692-93412349	6746		5C_292_mEDC5Mbfinal_FOR_1063|mm9|chr3:93076901-93099719___5C_292_mEDC5Mbfinal_REV_217|mm9|chr3:90576431-90577136	210
			5C_292_mEDC5Mbfinal_FOR_648|mm9|chr3:91780074-91781388___5C_292_mEDC5Mbfinal_REV_1534|mm9|chr3:94596388-94601266	315		5C_292_mEDC5Mbfinal_FOR_1421|mm9|chr3:94193877-94202966___5C_292_mEDC5Mbfinal_REV_1129|mm9|chr3:93310241-93312359	595		5C_292_mEDC5Mbfinal_FOR_622|mm9|chr3:91722640-91726281___5C_292_mEDC5Mbfinal_REV_1425|mm9|chr3:94221844-94224726	142
			5C_292_mEDC5Mbfinal_FOR_89|mm9|chr3:90238588-90239782___5C_292_mEDC5Mbfinal_REV_946|mm9|chr3:92721718-92729765	506		5C_292_mEDC5Mbfinal_FOR_397|mm9|chr3:91076094-91077758___5C_292_mEDC5Mbfinal_REV_1546|mm9|chr3:94643285-94644371	642		5C_292_mEDC5Mbfinal_FOR_1408|mm9|chr3:94128981-94134855___5C_292_mEDC5Mbfinal_REV_894|mm9|chr3:92473352-92473577	264
			5C_292_mEDC5Mbfinal_FOR_1388|mm9|chr3:94055402-94064064___5C_292_mEDC5Mbfinal_REV_1198|mm9|chr3:93461993-93467819	2602		5C_292_mEDC5Mbfinal_FOR_636|mm9|chr3:91758708-91763259___5C_292_mEDC5Mbfinal_REV_1411|mm9|chr3:94143655-94144431	574		5C_292_mEDC5Mbfinal_FOR_1456|mm9|chr3:94336601-94339317___5C_292_mEDC5Mbfinal_REV_688|mm9|chr3:91907394-91909399	319
			5C_292_mEDC5Mbfinal_FOR_1526|mm9|chr3:94583963-94585671___5C_292_mEDC5Mbfinal_REV_956|mm9|chr3:92757201-92758564	446		5C_292_mEDC5Mbfinal_FOR_866|mm9|chr3:92408654-92408842___5C_292_mEDC5Mbfinal_REV_8|mm9|chr3:89931015-89933763	561		5C_292_mEDC5Mbfinal_FOR_898|mm9|chr3:92478134-92480881___5C_292_mEDC5Mbfinal_REV_1680|mm9|chr3:95104444-95106765	98
			5C_292_mEDC5Mbfinal_FOR_1673|mm9|chr3:95033828-95039802___5C_292_mEDC5Mbfinal_REV_28|mm9|chr3:89993600-89997039	664		5C_292_mEDC5Mbfinal_FOR_1649|mm9|chr3:94963917-94969353___5C_292_mEDC5Mbfinal_REV_1109|mm9|chr3:93232172-93234249	783		5C_292_mEDC5Mbfinal_FOR_1701|mm9|chr3:95183553-95190499___5C_292_mEDC5Mbfinal_REV_921|mm9|chr3:92578179-92582577	131
			5C_292_mEDC5Mbfinal_FOR_1223|mm9|chr3:93574073-93574787___5C_292_mEDC5Mbfinal_REV_308|mm9|chr3:90869703-90871792	307		5C_292_mEDC5Mbfinal_FOR_54|mm9|chr3:90129256-90129498___5C_292_mEDC5Mbfinal_REV_844|mm9|chr3:92341626-92341965	730		5C_292_mEDC5Mbfinal_FOR_101|mm9|chr3:90272129-90272679___5C_292_mEDC5Mbfinal_REV_829|mm9|chr3:92313848-92316488	125
			5C_292_mEDC5Mbfinal_FOR_801|mm9|chr3:92188333-92189358___5C_292_mEDC5Mbfinal_REV_308|mm9|chr3:90869703-90871792	616		5C_292_mEDC5Mbfinal_FOR_853|mm9|chr3:92375421-92376686___5C_292_mEDC5Mbfinal_REV_422|mm9|chr3:91120193-91121808	422		5C_292_mEDC5Mbfinal_FOR_1548|mm9|chr3:94647094-94647885___5C_292_mEDC5Mbfinal_REV_1083|mm9|chr3:93169465-93170737	374
			5C_292_mEDC5Mbfinal_FOR_331|mm9|chr3:90944379-90945844___5C_292_mEDC5Mbfinal_REV_1562|mm9|chr3:94682944-94688151	725		5C_292_mEDC5Mbfinal_FOR_1450|mm9|chr3:94323802-94330014___5C_292_mEDC5Mbfinal_REV_1198|mm9|chr3:93461993-93467819	760		5C_292_mEDC5Mbfinal_FOR_1082|mm9|chr3:93164549-93169464___5C_292_mEDC5Mbfinal_REV_1407|mm9|chr3:94123347-94128980	350
			5C_292_mEDC5Mbfinal_FOR_1388|mm9|chr3:94055402-94064064___5C_292_mEDC5Mbfinal_REV_795|mm9|chr3:92166344-92167364	428		5C_292_mEDC5Mbfinal_FOR_1128|mm9|chr3:93307939-93310240___5C_292_mEDC5Mbfinal_REV_851|mm9|chr3:92366758-92370592	663		5C_292_mEDC5Mbfinal_FOR_664|mm9|chr3:91822166-91833532___5C_292_mEDC5Mbfinal_REV_1504|mm9|chr3:94511576-94515364	194
			5C_292_mEDC5Mbfinal_FOR_1421|mm9|chr3:94193877-94202966___5C_292_mEDC5Mbfinal_REV_1630|mm9|chr3:94887202-94888973	1141		5C_292_mEDC5Mbfinal_FOR_843|mm9|chr3:92340257-92341625___5C_292_mEDC5Mbfinal_REV_1090|mm9|chr3:93187001-93193079	1076		5C_292_mEDC5Mbfinal_FOR_1388|mm9|chr3:94055402-94064064___5C_292_mEDC5Mbfinal_REV_1054|mm9|chr3:93053968-93054115	341
			5C_292_mEDC5Mbfinal_FOR_819|mm9|chr3:92259142-92266675___5C_292_mEDC5Mbfinal_REV_1688|mm9|chr3:95143985-95152572	282		5C_292_mEDC5Mbfinal_FOR_246|mm9|chr3:90689590-90693031___5C_292_mEDC5Mbfinal_REV_1490|mm9|chr3:94463096-94463413	5040		5C_292_mEDC5Mbfinal_FOR_874|mm9|chr3:92423261-92425765___5C_292_mEDC5Mbfinal_REV_1613|mm9|chr3:94830917-94831848	90
			5C_292_mEDC5Mbfinal_FOR_130|mm9|chr3:90328486-90330411___5C_292_mEDC5Mbfinal_REV_1176|mm9|chr3:93417096-93417434	985		5C_292_mEDC5Mbfinal_FOR_1128|mm9|chr3:93307939-93310240___5C_292_mEDC5Mbfinal_REV_435|mm9|chr3:91165618-91167718	640		5C_292_mEDC5Mbfinal_FOR_671|mm9|chr3:91852019-91853723___5C_292_mEDC5Mbfinal_REV_134|mm9|chr3:90334328-90336394	269
			5C_292_mEDC5Mbfinal_FOR_1622|mm9|chr3:94860624-94864435___5C_292_mEDC5Mbfinal_REV_823|mm9|chr3:92293247-92297669	409		5C_292_mEDC5Mbfinal_FOR_860|mm9|chr3:92385396-92392117___5C_292_mEDC5Mbfinal_REV_1575|mm9|chr3:94723680-94725959	515		5C_292_mEDC5Mbfinal_FOR_702|mm9|chr3:91944865-91954623___5C_292_mEDC5Mbfinal_REV_954|mm9|chr3:92750083-92752354	524
			5C_292_mEDC5Mbfinal_FOR_822|mm9|chr3:92274379-92293246___5C_292_mEDC5Mbfinal_REV_1527|mm9|chr3:94585672-94586669	1144		5C_292_mEDC5Mbfinal_FOR_1408|mm9|chr3:94128981-94134855___5C_292_mEDC5Mbfinal_REV_335|mm9|chr3:90953182-90953716	549		5C_292_mEDC5Mbfinal_FOR_973|mm9|chr3:92806203-92806737___5C_292_mEDC5Mbfinal_REV_650|mm9|chr3:91782599-91785267	39185
			5C_292_mEDC5Mbfinal_FOR_159|mm9|chr3:90407427-90413018___5C_292_mEDC5Mbfinal_REV_1145|mm9|chr3:93333220-93334410	400		5C_292_mEDC5Mbfinal_FOR_1673|mm9|chr3:95033828-95039802___5C_292_mEDC5Mbfinal_REV_1575|mm9|chr3:94723680-94725959	2436		5C_292_mEDC5Mbfinal_FOR_941|mm9|chr3:92687092-92689603___5C_292_mEDC5Mbfinal_REV_175|mm9|chr3:90472955-90475365	202
			5C_292_mEDC5Mbfinal_FOR_1388|mm9|chr3:94055402-94064064___5C_292_mEDC5Mbfinal_REV_285|mm9|chr3:90786099-90789616	515		5C_292_mEDC5Mbfinal_FOR_843|mm9|chr3:92340257-92341625___5C_292_mEDC5Mbfinal_REV_175|mm9|chr3:90472955-90475365	334		5C_292_mEDC5Mbfinal_FOR_699|mm9|chr3:91936375-91939767___5C_292_mEDC5Mbfinal_REV_823|mm9|chr3:92293247-92297669	1079
			5C_292_mEDC5Mbfinal_FOR_133|mm9|chr3:90332071-90334327___5C_292_mEDC5Mbfinal_REV_1143|mm9|chr3:93331980-93332461	420		5C_292_mEDC5Mbfinal_FOR_1408|mm9|chr3:94128981-94134855___5C_292_mEDC5Mbfinal_REV_1678|mm9|chr3:95067074-95090633	1017		5C_292_mEDC5Mbfinal_FOR_1082|mm9|chr3:93164549-93169464___5C_292_mEDC5Mbfinal_REV_179|mm9|chr3:90480933-90483392	320
			5C_292_mEDC5Mbfinal_FOR_664|mm9|chr3:91822166-91833532___5C_292_mEDC5Mbfinal_REV_946|mm9|chr3:92721718-92729765	1045		5C_292_mEDC5Mbfinal_FOR_822|mm9|chr3:92274379-92293246___5C_292_mEDC5Mbfinal_REV_435|mm9|chr3:91165618-91167718	1314		5C_292_mEDC5Mbfinal_FOR_48|mm9|chr3:90112169-90114419___5C_292_mEDC5Mbfinal_REV_983|mm9|chr3:92821745-92823842	308
			5C_292_mEDC5Mbfinal_FOR_196|mm9|chr3:90528095-90529764___5C_292_mEDC5Mbfinal_REV_1157|mm9|chr3:93372727-93378782	348		5C_292_mEDC5Mbfinal_FOR_1673|mm9|chr3:95033828-95039802___5C_292_mEDC5Mbfinal_REV_1647|mm9|chr3:94959055-94960384	7060		5C_292_mEDC5Mbfinal_FOR_1563|mm9|chr3:94688152-94688320___5C_292_mEDC5Mbfinal_REV_921|mm9|chr3:92578179-92582577	245
			5C_292_mEDC5Mbfinal_FOR_169|mm9|chr3:90442009-90449781___5C_292_mEDC5Mbfinal_REV_886|mm9|chr3:92455248-92456468	422		5C_292_mEDC5Mbfinal_FOR_169|mm9|chr3:90442009-90449781___5C_292_mEDC5Mbfinal_REV_1150|mm9|chr3:93359463-93360290	479		5C_292_mEDC5Mbfinal_FOR_1550|mm9|chr3:94648677-94651644___5C_292_mEDC5Mbfinal_REV_1083|mm9|chr3:93169465-93170737	1129
			5C_292_mEDC5Mbfinal_FOR_853|mm9|chr3:92375421-92376686___5C_292_mEDC5Mbfinal_REV_411|mm9|chr3:91096276-91098141	873		5C_292_mEDC5Mbfinal_FOR_1105|mm9|chr3:93220026-93225921___5C_292_mEDC5Mbfinal_REV_1527|mm9|chr3:94585672-94586669	550		5C_292_mEDC5Mbfinal_FOR_161|mm9|chr3:90413690-90419692___5C_292_mEDC5Mbfinal_REV_972|mm9|chr3:92796747-92806202	130
			5C_292_mEDC5Mbfinal_FOR_941|mm9|chr3:92687092-92689603___5C_292_mEDC5Mbfinal_REV_1425|mm9|chr3:94221844-94224726	636		5C_292_mEDC5Mbfinal_FOR_1128|mm9|chr3:93307939-93310240___5C_292_mEDC5Mbfinal_REV_1661|mm9|chr3:94996373-94998014	1076		5C_292_mEDC5Mbfinal_FOR_163|mm9|chr3:90420276-90422209___5C_292_mEDC5Mbfinal_REV_954|mm9|chr3:92750083-92752354	253
			5C_292_mEDC5Mbfinal_FOR_1192|mm9|chr3:93451999-93458598___5C_292_mEDC5Mbfinal_REV_98|mm9|chr3:90262469-90263781	657		5C_292_mEDC5Mbfinal_FOR_941|mm9|chr3:92687092-92689603___5C_292_mEDC5Mbfinal_REV_1413|mm9|chr3:94144558-94151530	508		5C_292_mEDC5Mbfinal_FOR_1638|mm9|chr3:94935185-94937025___5C_292_mEDC5Mbfinal_REV_1422|mm9|chr3:94202967-94210687	638
			5C_292_mEDC5Mbfinal_FOR_798|mm9|chr3:92176173-92184612___5C_292_mEDC5Mbfinal_REV_1594|mm9|chr3:94780220-94781656	600		5C_292_mEDC5Mbfinal_FOR_1622|mm9|chr3:94860624-94864435___5C_292_mEDC5Mbfinal_REV_88|mm9|chr3:90237088-90238587	1475		5C_292_mEDC5Mbfinal_FOR_860|mm9|chr3:92385396-92392117___5C_292_mEDC5Mbfinal_REV_1152|mm9|chr3:93362401-93362922	751
			5C_292_mEDC5Mbfinal_FOR_1538|mm9|chr3:94613163-94613646___5C_292_mEDC5Mbfinal_REV_1395|mm9|chr3:94089247-94095298	1531		5C_292_mEDC5Mbfinal_FOR_163|mm9|chr3:90420276-90422209___5C_292_mEDC5Mbfinal_REV_844|mm9|chr3:92341626-92341965	304		5C_292_mEDC5Mbfinal_FOR_159|mm9|chr3:90407427-90413018___5C_292_mEDC5Mbfinal_REV_928|mm9|chr3:92623259-92630692	436
			5C_292_mEDC5Mbfinal_FOR_860|mm9|chr3:92385396-92392117___5C_292_mEDC5Mbfinal_REV_985|mm9|chr3:92827414-92832516	1722		5C_292_mEDC5Mbfinal_FOR_1535|mm9|chr3:94601267-94607154___5C_292_mEDC5Mbfinal_REV_1470|mm9|chr3:94392630-94398527	1988		5C_292_mEDC5Mbfinal_FOR_1535|mm9|chr3:94601267-94607154___5C_292_mEDC5Mbfinal_REV_1042|mm9|chr3:92999574-93004115	421
			5C_292_mEDC5Mbfinal_FOR_1101|mm9|chr3:93210308-93212516___5C_292_mEDC5Mbfinal_REV_674|mm9|chr3:91862381-91862861	7815		5C_292_mEDC5Mbfinal_FOR_1550|mm9|chr3:94648677-94651644___5C_292_mEDC5Mbfinal_REV_1474|mm9|chr3:94416499-94426953	5335		5C_292_mEDC5Mbfinal_FOR_1055|mm9|chr3:93054116-93055193___5C_292_mEDC5Mbfinal_REV_430|mm9|chr3:91147316-91148344	112
			5C_292_mEDC5Mbfinal_FOR_1082|mm9|chr3:93164549-93169464___5C_292_mEDC5Mbfinal_REV_928|mm9|chr3:92623259-92630692	1917		5C_292_mEDC5Mbfinal_FOR_1388|mm9|chr3:94055402-94064064___5C_292_mEDC5Mbfinal_REV_928|mm9|chr3:92623259-92630692	2721		5C_292_mEDC5Mbfinal_FOR_1660|mm9|chr3:94994683-94996372___5C_292_mEDC5Mbfinal_REV_1102|mm9|chr3:93212517-93217455	295
			5C_292_mEDC5Mbfinal_FOR_331|mm9|chr3:90944379-90945844___5C_292_mEDC5Mbfinal_REV_1129|mm9|chr3:93310241-93312359	454		5C_292_mEDC5Mbfinal_FOR_163|mm9|chr3:90420276-90422209___5C_292_mEDC5Mbfinal_REV_28|mm9|chr3:89993600-89997039	1172		5C_292_mEDC5Mbfinal_FOR_1535|mm9|chr3:94601267-94607154___5C_292_mEDC5Mbfinal_REV_1159|mm9|chr3:93386069-93387772	234
			5C_292_mEDC5Mbfinal_FOR_1456|mm9|chr3:94336601-94339317___5C_292_mEDC5Mbfinal_REV_1546|mm9|chr3:94643285-94644371	2128		5C_292_mEDC5Mbfinal_FOR_1089|mm9|chr3:93181080-93187000___5C_292_mEDC5Mbfinal_REV_1403|mm9|chr3:94112641-94118236	1331		5C_292_mEDC5Mbfinal_FOR_1622|mm9|chr3:94860624-94864435___5C_292_mEDC5Mbfinal_REV_985|mm9|chr3:92827414-92832516	450
			5C_292_mEDC5Mbfinal_FOR_1151|mm9|chr3:93360291-93362400___5C_292_mEDC5Mbfinal_REV_854|mm9|chr3:92376687-92377093	1648		5C_292_mEDC5Mbfinal_FOR_879|mm9|chr3:92443216-92444505___5C_292_mEDC5Mbfinal_REV_1625|mm9|chr3:94871824-94875505	677		5C_292_mEDC5Mbfinal_FOR_830|mm9|chr3:92316489-92319594___5C_292_mEDC5Mbfinal_REV_1625|mm9|chr3:94871824-94875505	1073
			5C_292_mEDC5Mbfinal_FOR_822|mm9|chr3:92274379-92293246___5C_292_mEDC5Mbfinal_REV_197|mm9|chr3:90529765-90532691	407		5C_292_mEDC5Mbfinal_FOR_984|mm9|chr3:92823843-92827413___5C_292_mEDC5Mbfinal_REV_316|mm9|chr3:90889739-90890699	131		5C_292_mEDC5Mbfinal_FOR_40|mm9|chr3:90047644-90053079___5C_292_mEDC5Mbfinal_REV_921|mm9|chr3:92578179-92582577	101
			5C_292_mEDC5Mbfinal_FOR_819|mm9|chr3:92259142-92266675___5C_292_mEDC5Mbfinal_REV_1534|mm9|chr3:94596388-94601266	543		5C_292_mEDC5Mbfinal_FOR_790|mm9|chr3:92150226-92153700___5C_292_mEDC5Mbfinal_REV_1150|mm9|chr3:93359463-93360290	570		5C_292_mEDC5Mbfinal_FOR_885|mm9|chr3:92453344-92455247___5C_292_mEDC5Mbfinal_REV_45|mm9|chr3:90084423-90094335	216
			5C_292_mEDC5Mbfinal_FOR_879|mm9|chr3:92443216-92444505___5C_292_mEDC5Mbfinal_REV_1132|mm9|chr3:93315023-93317174	853		5C_292_mEDC5Mbfinal_FOR_1642|mm9|chr3:94942940-94952336___5C_292_mEDC5Mbfinal_REV_1625|mm9|chr3:94871824-94875505	4809		5C_292_mEDC5Mbfinal_FOR_1649|mm9|chr3:94963917-94969353___5C_292_mEDC5Mbfinal_REV_1639|mm9|chr3:94937026-94939981	9683
			5C_292_mEDC5Mbfinal_FOR_1149|mm9|chr3:93351222-93359462___5C_292_mEDC5Mbfinal_REV_88|mm9|chr3:90237088-90238587	394		5C_292_mEDC5Mbfinal_FOR_1105|mm9|chr3:93220026-93225921___5C_292_mEDC5Mbfinal_REV_212|mm9|chr3:90562308-90563261	1119		5C_292_mEDC5Mbfinal_FOR_1463|mm9|chr3:94360538-94365313___5C_292_mEDC5Mbfinal_REV_1109|mm9|chr3:93232172-93234249	237
			5C_292_mEDC5Mbfinal_FOR_702|mm9|chr3:91944865-91954623___5C_292_mEDC5Mbfinal_REV_1661|mm9|chr3:94996373-94998014	1312		5C_292_mEDC5Mbfinal_FOR_1275|mm9|chr3:93694506-93697585___5C_292_mEDC5Mbfinal_REV_1534|mm9|chr3:94596388-94601266	362		5C_292_mEDC5Mbfinal_FOR_1645|mm9|chr3:94957105-94958954___5C_292_mEDC5Mbfinal_REV_1639|mm9|chr3:94937026-94939981	14900
			5C_292_mEDC5Mbfinal_FOR_1576|mm9|chr3:94725960-94726551___5C_292_mEDC5Mbfinal_REV_799|mm9|chr3:92184613-92186871	266		5C_292_mEDC5Mbfinal_FOR_1555|mm9|chr3:94672596-94675116___5C_292_mEDC5Mbfinal_REV_969|mm9|chr3:92789993-92791011	207		5C_292_mEDC5Mbfinal_FOR_830|mm9|chr3:92316489-92319594___5C_292_mEDC5Mbfinal_REV_158|mm9|chr3:90402605-90407426	162
			5C_292_mEDC5Mbfinal_FOR_919|mm9|chr3:92564358-92570084___5C_292_mEDC5Mbfinal_REV_1425|mm9|chr3:94221844-94224726	671		5C_292_mEDC5Mbfinal_FOR_1146|mm9|chr3:93334411-93338513___5C_292_mEDC5Mbfinal_REV_22|mm9|chr3:89976533-89982272	840		5C_292_mEDC5Mbfinal_FOR_889|mm9|chr3:92460317-92460583___5C_292_mEDC5Mbfinal_REV_207|mm9|chr3:90556642-90556855	179
			5C_292_mEDC5Mbfinal_FOR_200|mm9|chr3:90539152-90543746___5C_292_mEDC5Mbfinal_REV_1418|mm9|chr3:94180092-94187690	351		5C_292_mEDC5Mbfinal_FOR_1388|mm9|chr3:94055402-94064064___5C_292_mEDC5Mbfinal_REV_688|mm9|chr3:91907394-91909399	641		5C_292_mEDC5Mbfinal_FOR_1146|mm9|chr3:93334411-93338513___5C_292_mEDC5Mbfinal_REV_1431|mm9|chr3:94245088-94250120	992
			5C_292_mEDC5Mbfinal_FOR_1388|mm9|chr3:94055402-94064064___5C_292_mEDC5Mbfinal_REV_1562|mm9|chr3:94682944-94688151	1254		5C_292_mEDC5Mbfinal_FOR_683|mm9|chr3:91876919-91893349___5C_292_mEDC5Mbfinal_REV_1620|mm9|chr3:94853644-94856248	390		5C_292_mEDC5Mbfinal_FOR_1541|mm9|chr3:94635816-94637242___5C_292_mEDC5Mbfinal_REV_829|mm9|chr3:92313848-92316488	228
			5C_292_mEDC5Mbfinal_FOR_1105|mm9|chr3:93220026-93225921___5C_292_mEDC5Mbfinal_REV_411|mm9|chr3:91096276-91098141	389		5C_292_mEDC5Mbfinal_FOR_790|mm9|chr3:92150226-92153700___5C_292_mEDC5Mbfinal_REV_84|mm9|chr3:90219075-90226856	303		5C_292_mEDC5Mbfinal_FOR_1550|mm9|chr3:94648677-94651644___5C_292_mEDC5Mbfinal_REV_825|mm9|chr3:92298369-92305029	623
			5C_292_mEDC5Mbfinal_FOR_654|mm9|chr3:91801900-91802277___5C_292_mEDC5Mbfinal_REV_1407|mm9|chr3:94123347-94128980	439		5C_292_mEDC5Mbfinal_FOR_1435|mm9|chr3:94257578-94265921___5C_292_mEDC5Mbfinal_REV_82|mm9|chr3:90204778-90213824	5888		5C_292_mEDC5Mbfinal_FOR_89|mm9|chr3:90238588-90239782___5C_292_mEDC5Mbfinal_REV_1176|mm9|chr3:93417096-93417434	634
			5C_292_mEDC5Mbfinal_FOR_1459|mm9|chr3:94345783-94349180___5C_292_mEDC5Mbfinal_REV_1157|mm9|chr3:93372727-93378782	773		5C_292_mEDC5Mbfinal_FOR_293|mm9|chr3:90818767-90820927___5C_292_mEDC5Mbfinal_REV_936|mm9|chr3:92664283-92670993	417		5C_292_mEDC5Mbfinal_FOR_89|mm9|chr3:90238588-90239782___5C_292_mEDC5Mbfinal_REV_873|mm9|chr3:92421047-92423260	2179
			5C_292_mEDC5Mbfinal_FOR_984|mm9|chr3:92823843-92827413___5C_292_mEDC5Mbfinal_REV_1413|mm9|chr3:94144558-94151530	498		5C_292_mEDC5Mbfinal_FOR_1070|mm9|chr3:93126665-93126973___5C_292_mEDC5Mbfinal_REV_1415|mm9|chr3:94152912-94155619	392		5C_292_mEDC5Mbfinal_FOR_1438|mm9|chr3:94269685-94272691___5C_292_mEDC5Mbfinal_REV_1413|mm9|chr3:94144558-94151530	2539
			5C_292_mEDC5Mbfinal_FOR_38|mm9|chr3:90025756-90030726___5C_292_mEDC5Mbfinal_REV_1127|mm9|chr3:93307722-93307938	241		5C_292_mEDC5Mbfinal_FOR_108|mm9|chr3:90290482-90292189___5C_292_mEDC5Mbfinal_REV_1114|mm9|chr3:93240815-93247426	513		5C_292_mEDC5Mbfinal_FOR_1526|mm9|chr3:94583963-94585671___5C_292_mEDC5Mbfinal_REV_878|mm9|chr3:92438818-92443215	200
			5C_292_mEDC5Mbfinal_FOR_287|mm9|chr3:90792857-90794719___5C_292_mEDC5Mbfinal_REV_1145|mm9|chr3:93333220-93334410	268		5C_292_mEDC5Mbfinal_FOR_1568|mm9|chr3:94702587-94710579___5C_292_mEDC5Mbfinal_REV_1630|mm9|chr3:94887202-94888973	2454		5C_292_mEDC5Mbfinal_FOR_1388|mm9|chr3:94055402-94064064___5C_292_mEDC5Mbfinal_REV_696|mm9|chr3:91922583-91927976	355
			5C_292_mEDC5Mbfinal_FOR_54|mm9|chr3:90129256-90129498___5C_292_mEDC5Mbfinal_REV_1148|mm9|chr3:93339814-93351221	301		5C_292_mEDC5Mbfinal_FOR_91|mm9|chr3:90240380-90243877___5C_292_mEDC5Mbfinal_REV_795|mm9|chr3:92166344-92167364	196		5C_292_mEDC5Mbfinal_FOR_427|mm9|chr3:91137476-91139682___5C_292_mEDC5Mbfinal_REV_1102|mm9|chr3:93212517-93217455	196
			5C_292_mEDC5Mbfinal_FOR_980|mm9|chr3:92815150-92818139___5C_292_mEDC5Mbfinal_REV_795|mm9|chr3:92166344-92167364	1159		5C_292_mEDC5Mbfinal_FOR_622|mm9|chr3:91722640-91726281___5C_292_mEDC5Mbfinal_REV_1575|mm9|chr3:94723680-94725959	746		5C_292_mEDC5Mbfinal_FOR_675|mm9|chr3:91862862-91863307___5C_292_mEDC5Mbfinal_REV_1109|mm9|chr3:93232172-93234249	338
			5C_292_mEDC5Mbfinal_FOR_1555|mm9|chr3:94672596-94675116___5C_292_mEDC5Mbfinal_REV_1148|mm9|chr3:93339814-93351221	467		5C_292_mEDC5Mbfinal_FOR_1128|mm9|chr3:93307939-93310240___5C_292_mEDC5Mbfinal_REV_1490|mm9|chr3:94463096-94463413	853		5C_292_mEDC5Mbfinal_FOR_1541|mm9|chr3:94635816-94637242___5C_292_mEDC5Mbfinal_REV_1477|mm9|chr3:94427725-94429841	1609
			5C_292_mEDC5Mbfinal_FOR_423|mm9|chr3:91121809-91129518___5C_292_mEDC5Mbfinal_REV_1661|mm9|chr3:94996373-94998014	2600		5C_292_mEDC5Mbfinal_FOR_1426|mm9|chr3:94224727-94227923___5C_292_mEDC5Mbfinal_REV_1546|mm9|chr3:94643285-94644371	1006		5C_292_mEDC5Mbfinal_FOR_1494|mm9|chr3:94468048-94470187___5C_292_mEDC5Mbfinal_REV_823|mm9|chr3:92293247-92297669	324
			5C_292_mEDC5Mbfinal_FOR_1526|mm9|chr3:94583963-94585671___5C_292_mEDC5Mbfinal_REV_820|mm9|chr3:92266676-92272990	392		5C_292_mEDC5Mbfinal_FOR_1450|mm9|chr3:94323802-94330014___5C_292_mEDC5Mbfinal_REV_1534|mm9|chr3:94596388-94601266	1980		5C_292_mEDC5Mbfinal_FOR_725|mm9|chr3:92001233-92001863___5C_292_mEDC5Mbfinal_REV_43|mm9|chr3:90072196-90075110	352
			5C_292_mEDC5Mbfinal_FOR_1568|mm9|chr3:94702587-94710579___5C_292_mEDC5Mbfinal_REV_1040|mm9|chr3:92993017-92993661	513		5C_292_mEDC5Mbfinal_FOR_1538|mm9|chr3:94613163-94613646___5C_292_mEDC5Mbfinal_REV_1418|mm9|chr3:94180092-94187690	1152		5C_292_mEDC5Mbfinal_FOR_1428|mm9|chr3:94232733-94240991___5C_292_mEDC5Mbfinal_REV_688|mm9|chr3:91907394-91909399	258
			5C_292_mEDC5Mbfinal_FOR_723|mm9|chr3:91996405-92000845___5C_292_mEDC5Mbfinal_REV_1433|mm9|chr3:94253298-94254228	469		5C_292_mEDC5Mbfinal_FOR_1638|mm9|chr3:94935185-94937025___5C_292_mEDC5Mbfinal_REV_1539|mm9|chr3:94613647-94628212	2682		5C_292_mEDC5Mbfinal_FOR_1553|mm9|chr3:94667415-94670695___5C_292_mEDC5Mbfinal_REV_1427|mm9|chr3:94227924-94232732	1403
			5C_292_mEDC5Mbfinal_FOR_860|mm9|chr3:92385396-92392117___5C_292_mEDC5Mbfinal_REV_839|mm9|chr3:92330604-92337680	5463		5C_292_mEDC5Mbfinal_FOR_1624|mm9|chr3:94869588-94871823___5C_292_mEDC5Mbfinal_REV_1395|mm9|chr3:94089247-94095298	1376		5C_292_mEDC5Mbfinal_FOR_853|mm9|chr3:92375421-92376686___5C_292_mEDC5Mbfinal_REV_1620|mm9|chr3:94853644-94856248	220
			5C_292_mEDC5Mbfinal_FOR_196|mm9|chr3:90528095-90529764___5C_292_mEDC5Mbfinal_REV_820|mm9|chr3:92266676-92272990	441		5C_292_mEDC5Mbfinal_FOR_1082|mm9|chr3:93164549-93169464___5C_292_mEDC5Mbfinal_REV_1527|mm9|chr3:94585672-94586669	570		5C_292_mEDC5Mbfinal_FOR_161|mm9|chr3:90413690-90419692___5C_292_mEDC5Mbfinal_REV_47|mm9|chr3:90105320-90112168	1349
			5C_292_mEDC5Mbfinal_FOR_1553|mm9|chr3:94667415-94670695___5C_292_mEDC5Mbfinal_REV_396|mm9|chr3:91073287-91076093	342		5C_292_mEDC5Mbfinal_FOR_1584|mm9|chr3:94756586-94758829___5C_292_mEDC5Mbfinal_REV_1403|mm9|chr3:94112641-94118236	847		5C_292_mEDC5Mbfinal_FOR_986|mm9|chr3:92832517-92845937___5C_292_mEDC5Mbfinal_REV_939|mm9|chr3:92679126-92684050	2192
			5C_292_mEDC5Mbfinal_FOR_1473|mm9|chr3:94410600-94416498___5C_292_mEDC5Mbfinal_REV_716|mm9|chr3:91979904-91985791	518		5C_292_mEDC5Mbfinal_FOR_1172|mm9|chr3:93411531-93411691___5C_292_mEDC5Mbfinal_REV_1413|mm9|chr3:94144558-94151530	756		5C_292_mEDC5Mbfinal_FOR_1618|mm9|chr3:94843076-94845622___5C_292_mEDC5Mbfinal_REV_928|mm9|chr3:92623259-92630692	202
			5C_292_mEDC5Mbfinal_FOR_1428|mm9|chr3:94232733-94240991___5C_292_mEDC5Mbfinal_REV_57|mm9|chr3:90137216-90138038	512		5C_292_mEDC5Mbfinal_FOR_622|mm9|chr3:91722640-91726281___5C_292_mEDC5Mbfinal_REV_1539|mm9|chr3:94613647-94628212	549		5C_292_mEDC5Mbfinal_FOR_808|mm9|chr3:92219249-92231256___5C_292_mEDC5Mbfinal_REV_128|mm9|chr3:90323054-90328420	262
[truncated: 2,567 more rows]
