# Supplementary material for: 5C analysis of the Epidermal Differentiation Complex locus reveals distinct chromatin interaction networks between gene-rich and gene-poor TADs in skin epithelial cells
Source: PLoS Genet. 2017 Sep 1;13(9):e1006966. doi: 10.1371/journal.pgen.1006966 (PMC5599062; doi:10.1371/journal.pgen.1006966)
Supplement: S17 Table — (XLSX) [file pgen.1006966.s023.xlsx]

## Sheet: Sheet1
Antigen	Conjugated to	Host	Manufacturer	Antibody dilution (or amount per a ChIP sample)
Dig	Dylight 488	Goat	Vector laboratories	1:200
Dig	Cy3	Mouse	Jackson ImmunoResearch	1:200
CD49f	PE	Rat	eBioscience	1:2500
Sca-1	FITC	Rat	eBioscience	1:2500
H3K27ac		Rabbit	Abcam	1 mg
Rad21		Rabbit	Abcam	5 mg
CTCF		Rabbit	Cell Signalling	5 mg
H3K4me1		Rabbit	Abcam	1 mg
